# Supplementary material for: Four-dimensional trapped ion mobility spectrometry lipidomics for high throughput clinical profiling of human blood samples
Source: Nat Commun. 2023 Feb 20;14:937. doi: 10.1038/s41467-023-36520-1 (PMC9941096; doi:10.1038/s41467-023-36520-1)
Supplement: Supplementary file 4 — Supplementary Data 1 [file 41467_2023_36520_MOESM4_ESM.xlsx]

## Sheet: Pos
Name	Formula	RT	MainPositiveAdduct	CCS [M+H-H2O]+	CCS [M+Na]+	CCS [M+H]+	CCS [M+NH4]+
20 α Hydroxycholesterol	C27H46O	6.92	[M+H-H2O]+	204.1
25 Hydroxycholesterol	C27H46O	6.12	[M+H-H2O]+	200.6
27 Hydroxycholesterol	C27H46O	6.37	[M+H-H2O]+	193.7
Cer d18:1_16:0	C34H67NO3	13.98	[M+H]+			258
Cer d18:1_16:0 d7	C34H60D7NO3	14.01	[M+H]+			258.8
Cer d18:1_17:0	C35H69NO3	14.41	[M+H]+			256.8
Cer d18:1_18:0	C36H71NO3	14.89	[M+H]+			264.6
Cer d18:1_18:0 d7	C36H64D7NO3	14.91	[M+H]+	264.6		265
Cer d18:1_18:1	C36H69NO3	14.27	[M+H]+			261.1
Cer d18:1_20:0	C38H75NO3	15.7	[M+H]+			271
Cer d18:1_22:0	C40H79NO3	16.43	[M+H]+			277.1
Cer d18:1_24:0	C42H83NO3	17.09	[M+H]+			283.3
Cer d18:1_24:0 d7	C42H76D7NO3	17.12	[M+H]+			283.6
Cer d18:1_24:1	C42H81NO3	16.52	[M+H]+			280
Cholesterol	C27H46O	12.69	[M+H-H2O]+	207
Cholesterol d7	C27D7H39O	12.48	[M+H-H2O]+	207.9
DG 16:0_16:0	C35H68O5	15.69	[M+NH4]+				261.8
DG 16:0_18:1	C37H70O5	15.88	[M+NH4]+				265.8
DG 18:0_16:0	C37H72O5	16.43	[M+NH4]+				268.2
DG 18:0_18:0	C39H76O5	17.1	[M+NH4]+				274.4
DG 18:0_20:4	C41H72O5	16.16	[M+NH4]+				273.3
LPC 17:0 SN1 d5	C25H47D5NO7P	6.33	[M+H]+			236.5
LPC 17:0 SN2 d5	C25H47D5NO7P	5.97	[M+H]+			238.2
LPC 17:1 SN1	C25H50NO7P	5.14	[M+H]+			230.7
LPC 17:1 SN2	C25H50NO7P	5.88	[M+H]+			231.4
LPC 18:0 SN1	C26H54NO7P	7.01	[M+H]+			240.3
LPC 18:0 SN2	C26H54NO7P	6.65	[M+H]+			241.2
LPC 19:0 SN1	C27H56NO7P	7.8	[M+H]+			246.5
LPC 19:0 SN2	C27H56NO7P	7.43	[M+H]+			247.6
LPC 20:0 SN1	C28H58NO7P	8.59	[M+H]+			249.7
LPC 20:0 SN2	C28H58NO7P	8.22	[M+H]+			250.9
LPE 14:0 SN1	C19H40NO7P	4.2	[M+H]+			208.7
LPE 14:0 SN2	C19H40NO7P	3.98	[M+H]+			209.8
LPE 16:0 SN1	C21H44NO7P	5.62	[M+H]+			216.4
LPE 16:0 SN2	C21H44NO7P	5.3	[M+H]+			217.5
LPE 17:0 SN1 d5	C22H41D5NO7P	6.51	[M+H]+			220.4
LPE 17:0 SN2 d5	C22H41D5NO7P	6.16	[M+H]+			223.3
LPE 17:1 SN1	C22H44NO7P	5.27	[M+H]+			213
LPE 17:1 SN2	C22H44NO7P	4.95	[M+H]+			213.7
LPE 18:0 SN1	C23H48NO7P	7.2	[M+H]+			224
LPE 18:0 SN2	C23H48NO7P	6.85	[M+H]+			225.2
LPE 18:1 SN1	C23H46NO7P	6.06	[M+H]+			217.8
LPE 18:1 SN2	C23H46NO7P	5.72	[M+H]+			218.9
LPG 14:0 SN1	C20H41O9P	3.43	[M+H]+			221.6
LPG 14:0 SN2	C20H41O9P	3.22	[M+H]+			222.2
LPG 16:0 SN1	C22H45O9P	4.67	[M+H]+			229.5
LPG 16:0 SN2	C22H45O9P	4.35	[M+H]+			230.4
LPG 17:0 SN1 d5	C23H42D5O9P	5.47	[M+H]+		229	233.5
LPG 17:0 SN2 d5	C23H42D5O9P	5.12	[M+H]+			234.2
LPG 17:1 SN1	C23H45O9P	4.17	[M+H]+			226.7
LPG 17:1 SN2	C23H45O9P	3.89	[M+H]+			227.9
LPG 18:0 SN1	C24H49O9P	6.08	[M+H]+			237
LPG 18:0 SN2	C24H49O9P	5.77	[M+H]+			238.3
LPG 18:1 SN1	C24H47O9P	5.05	[M+H]+			231.8
LPG 18:1 SN2	C24H47O9P	4.82	[M+H]+			233
LPI 16:0 SN1	C25H49O12P	4.46	[M+H]+			241.7
LPI 16:0 SN2	C25H49O12P	4.26	[M+H]+			243
LPI 17:0 SN1 d5	C26H46D5O12P	5.22	[M+H]+		241.3	245
LPI 17:0 SN2 d5	C26H46D5O12P	5.05	[M+H]+			246.2
LPI 17:1 SN1	C26H49O12P	4.05	[M+H]+			239.4
LPI 17:1 SN2	C26H49O12P	3.81	[M+H]+			240
LPI 18:0 SN1	C27H53O12P	5.83	[M+H]+			248.7
LPI 18:0 SN2	C27H53O12P	5.6	[M+H]+			249.5
LPI 18:1 SN1	C27H51O12P	4.82	[M+H]+			243.8
LPI 18:1 SN2	C27H51O12P	4.62	[M+H]+			244.8
LPI 20:4 SN1	C29H49O12P	4.09	[M+H]+			249.4
LPI 20:4 SN2	C29H49O12P	3.81	[M+H]+			250
LPS 16:0 SN1	C22H44NO9P	4.6	[M+H]+			224.3
LPS 16:0 SN2	C22H44NO9P	4.31	[M+H]+			226.4
LPS 17:1 SN1	C23H44NO9P	4.1	[M+H]+			222.4
LPS 17:1 SN2	C23H44NO9P	3.81	[M+H]+			223.4
LPS 18:0 SN1	C24H48NO9P	5.96	[M+H]+			231.8
LPS 18:0 SN2	C24H48NO9P	5.62	[M+H]+			233.4
LPS 18:1 SN1	C24H46NO9P	4.98	[M+H]+			226
LPS 18:1 SN2	C24H46NO9P	4.75	[M+H]+			228.1
PC 14:0_14:0	C36H72NO8P	11.7	[M+H]+			275.7
PC 14:0_16:0	C38H76NO8P	12.83	[M+H]+			284.8
PC 14:0_18:0	C40H80NO8P	13.76	[M+H]+			287.6
PC 15:0_18:1 d7	C41H73D7NO8P	13.58	[M+H]+			287.8
PC 16:0_14:0	C38H76NO8P	12.83	[M+H]+			285
PC 16:0_16:0	C40H80NO8P	13.74	[M+H]+			287.6
PC 16:0_18:0	C42H84NO8P	14.63	[M+H]+			293.3
PC 16:0_18:1	C42H82NO8P	14	[M+H]+			290.2
PC 16:0_18:2	C42H80NO8P	13.49	[M+H]+			287.9
PC 16:0_20:4	C44H80NO8P	13.51	[M+H]+			290.1
PC 16:0_22:6	C46H80NO8P	13.84	[M+H]+			292.4
PC 16:1_16:1 Cis	C40H76NO8P	12.39	[M+H]+			280.8
PC 16:1_16:1 Trans	C40H76NO8P	12.66	[M+H]+			282.8
PC 17:0_14:1	C39H76NO8P	12.78	[M+H]+			280.2
PC 17:0_14:1 d5	C39H71D5NO8P	12.7	[M+H]+			280.3
PC 17:0_18:1 d5	C43H79D5NO8P	14.49	[M+H]+			292
PC 18:0_14:0	C40H80NO8P	13.77	[M+H]+			287.3
PC 18:0_16:0	C42H84NO8P	14.62	[M+H]+			293.6
PC 18:0_18:0	C44H88NO8P	15.41	[M+H]+			299.1
PC 18:0_18:1	C44H86NO8P	14.85	[M+H]+			295.6
PC 18:0_18:2	C44H84NO8P	14.39	[M+H]+			296
PC 18:0_20:4	C46H84NO8P	14.36	[M+H]+			295.3
PC 18:0_22:6	C48H84NO8P	14.3	[M+H]+			299
PC 18:1_14:0	C40H78NO8P	13.06	[M+H]+			284.8
PC 18:1_16:0	C42H82NO8P	14.07	[M+H]+			290.5
PC 18:1_18:0	C44H86NO8P	14.84	[M+H]+			296.1
PC 18:1_18:1 Cis	C44H84NO8P	14.23	[M+H]+			293.5
PC 18:1_18:1 Trans	C44H84NO8P	14.44	[M+H]+			294.2
PC 18:2_18:2 Cis	C44H80NO8P	13.06	[M+H]+			287.5
PC 18:3_18:3 Cis	C44H76NO8P	11.88	[M+H]+			285.4
PC 20:0_20:0	C48H96NO8P	16.95	[M+H]+			310.9
PC 20:4_20:4 Cis	C48H80NO8P	13.07	[M+H]+			294.8
PC 21:0_21:0	C50H100NO8P	17.56	[M+H]+			316.3
PC 22:0_22:0	C52H104NO8P	17.88	[M+H]+			321.4
PC 22:6_22:6 Cis	C52H80NO8P	12.94	[M+H]+			299.4
PC 23:0_23:0	C54H108NO8P	18.53	[M+H]+			328.2
PC 24:0_24:0	C56H112NO8P	18.59	[M+H]+			331.9
PC 24:1_24:1 Cis	C56H108NO8P	18.21	[M+H]+			331.8
PC O-18:1_20:4	C46H84NO7P	14.84	[M+H]+			295.2
PC-O-18:1_18:1 d9	C44H77D9NO7P	15.29	[M+H]+			297.2
PE 14:0_14:0	C33H66NO8P	11.91	[M+H]+			264.2
PE 15:0_18:1 d7	C38H69D5NO8P	13.76	[M+H]+			274.3
PE 16:0_16:0	C37H74NO8P	13.88	[M+H]+			276.4
PE 16:0_18:1	C39H76NO8P	14.17	[M+H]+			277.8
PE 16:0_18:2	C39H74NO8P	13.59	[M+H]+			275.4
PE 16:0_20:4	C41H74NO8P	13.23	[M+H]+			273.8
PE 16:0_22:6	C43H74NO8P	13.55	[M+H]+			282
PE 16:1_16:1	C37H70NO8P	12.53	[M+H]+			265
PE 17:0_14:1	C36H70NO8P	12.8	[M+H]+			266.9
PE 17:0_14:1 d5	C36H65D5NO8P	12.88	[M+H]+			267.4
PE 17:0_18:1 d5	C40H73D5NO8P	14.64	[M+H]+			280.8
PE 18:0_18:0	C41H82NO8P	15.54	[M+H]+			288.3
PE 18:0_18:1	C41H80NO8P	15	[M+H]+			284.3
PE 18:0_18:2	C41H78NO8P	14.49	[M+H]+			282.8
PE 18:0_20:4	C43H78NO8P	14.53	[M+H]+			286
PE 18:0_22:6	C45H78NO8P	14.45	[M+H]+			287.5
PE 18:1_18:1 Cis	C41H78NO8P	14.4	[M+H]+			281
PE 18:1_18:1 Trans	C41H78NO8P	14.6	[M+H]+			281.4
PE 18:2_18:2	C41H74NO8P	13.66	[M+H]+			278.9
PE 18:3_18:3	C41H70NO8P	12.05	[M+H]+			269.5
PE O-18:1_18:1	C41H80NO7P	15.44	[M+H]+			283.4
PE O-18:1_20:4	C43H78NO7P	14.97	[M+H]+			283.1
PE O-18:1_22:6	C45H78NO7P	14.9	[M+H]+			286.2
PG 16:0_16:0	C38H75O10P	12.54	[M+NH4]+				289.3
PG 16:0_18:1	C40H77O10P	12.84	[M+NH4]+				290.6
PG 16:0_18:2	C40H75O10P	12.22	[M+NH4]+				288.5
PG 16:0_20:4	C42H75O10P	11.85	[M+NH4]+				290.8
PG 16:0_22:6	C44H75O10P	12.18	[M+NH4]+				294
PG 17:0_14:1	C37H71O10P	11.39	[M+NH4]+				280.3
PG 18:0_18:0	C42H83O10P	14.26	[M+NH4]+				300.4
PG 18:0_18:1	C42H81O10P	13.69	[M+NH4]+				296.8
PG 18:0_18:2	C42H79O10P	13.15	[M+NH4]+				293.5
PG 18:0_20:4	C44H79O10P	13.16	[M+NH4]+				296.9
PG 18:1_18:1 Cis	C42H79O10P	13.06	[M+NH4]+				293.2
PG 18:1_18:1 Trans	C42H79O10P	13.28	[M+NH4]+				294.3
PG 18:2_18:2	C42H75O10P	12.12	[M+NH4]+				287
PG 18:3_18:3	C42H71O10P	10.64	[M+NH4]+				281.9
PI 16:0_16:0	C41H79O13P	12.3	[M+NH4]+			297.6	297.5
PI 16:0_18:1	C43H81O13P	12.58	[M+NH4]+				300.1
PI 17:0_14:1	C40H75O13P	11.09	[M+NH4]+				289.7
PI 17:0_14:1 d5	C40D5H70O13P	11.22	[M+NH4]+				289.6
PI 17:0_18:1 d5	C44H78D5O13P	13.09	[M+NH4]+		298.3	301	301.8
PI 17:0_22:4 d5	C48H80D5O13P	13.25	[M+NH4]+		305.5		308.3
PI 18:0_18:0	C45H87O13P	14.06	[M+NH4]+				308.3
PI 18:0_20:4	C47H83O13P	12.99	[M+NH4]+				305.7
PI 18:1_18:1	C45H83O13P	12.83	[M+NH4]+			302.4
PS 14:0_14:0	C34H66NO10P	10.39	[M+H]+			271.7
PS 16:0_16:0	C38H74NO10P	12.54	[M+H]+			283.7
PS 16:0_18:1	C40H76NO10P	12.81	[M+H]+			285.2
PS 16:0_18:2	C40H74NO10P	12.17	[M+H]+			279.7
PS 16:0_20:4	C42H74NO10P	12.23	[M+H]+			283.5
PS 17:0_14:1	C37H70NO10P	11.37	[M+H]+			274.9
PS 17:0_14:1 d5	C37H65D5NO10P	11.46	[M+H]+		274.5	274.9
PS 17:0_18:1 d5	C41H73D5NO10P	13.35	[M+H]+			287.9
PS 18:0_18:0	C42H82NO10P	14.33	[M+H]+			294.9
PS 18:0_18:1	C42H80NO10P	13.72	[M+H]+			291.2
PS 18:0_18:2	C42H78NO10P	13.17	[M+H]+			286
PS 18:0_20:4	C44H78NO10P	13.18	[M+H]+			289.6
PS 18:0_22:6	C46H78NO10P	13.16	[M+H]+			292.4
PS 18:1_18:1	C42H78NO10P	13.04	[M+H]+			287.4
PS 18:2_18:2	C42H74NO10P	11.82	[M+H]+			280
SM d18:1_12:0	C35H71N2O6P	10.46	[M+H]+			274.5
SM d18:1_16:0	C39H79N2O6P	12.66	[M+H]+			285.5
SM d18:1_16:1	C39H77N2O6P	11.93	[M+H]+			287.9
SM d18:1_16:1 d9	C39H68D9N2O6P	12.01	[M+H]+			284.2
SM d18:1_18:0	C41H83N2O6P	13.65	[M+H]+			291.1
SM d18:1_18:1	C41H81N2O6P	12.99	[M+H]+			288.9
SM d18:1_18:1 d9	C41H72D9N2O6P	13.02	[M+H]+			290.9
SM d18:1_24:0	C47H95N2O6P	16.11	[M+H]+			307.9
SM d18:1_24:1	C47H93N2O6P	15.46	[M+H]+			304.8
TG 14:0_16:1_14:0 d5	C47H83D5O6	18.61	[M+NH4]+				299.6
TG 16:0_16:0_16:0	C51H98O6	19.14	[M+NH4]+				314.8
TG 16:0_18:0_18:0	C55H106O6	19.54	[M+NH4]+				327
TG 16:0_18:1_20:4	C57H100O6	19.09	[M+NH4]+				324.4
TG 16:1_16:1_16:1	C51H92O6	18.68	[M+NH4]+				307.4
TG 16:1_16:1_18:1	C53H96O6	18.89	[M+NH4]+				313.9
TG 17:0_17:1_17:0 d5	C54D5H97O6	19.27	[M+NH4]+				320.3
TG 18:0_18:0_18:0	C57H110O6	19.77	[M+NH4]+				333.1
TG 18:1_18:1_18:2	C57H102O6	19.14	[M+NH4]+				324.1
TG 18:1_18:1_20:4	C59H102O6	19.13	[M+NH4]+				327.8
TG 18:1_20:4_18:1	C59H102O6	19.14	[M+NH4]+				327.4
TG 18:2_18:1_18:2	C57H100O6	19.04	[M+NH4]+				321.6
TG 18:2_18:2_18:1	C57H100O6	19.02	[M+NH4]+				321.9
TG 19:0_12:0_19:0 d5	C53H97D5O6	19.34	[M+NH4]+				320.4
TG 20:4_20:4_20:4	C63H98O6	18.81	[M+NH4]+				329.8

## Sheet: Neg
Name	Formula	RT	MainNegativeAdduct	CCS [M+HCOOH-H]-	CCS [M-H]-
Cer d18:1_16:0	C34H67NO3	14.32	[M+HCOOH-H]-	258.4
Cer d18:1_17:0	C35H69NO3	14.75	[M+HCOOH-H]-	260.7
Cer d18:1_18:0	C36H71NO3	15.22	[M+HCOOH-H]-	264.4
Cer d18:1_18:1	C36H69NO3	14.62	[M+HCOOH-H]-	262.1
Cer d18:1_20:0	C38H75NO3	16.04	[M+HCOOH-H]-	270.1
Cer d18:1_22:0	C40H79NO3	16.21	[M+HCOOH-H]-	276.2
Cer d18:1_24:0	C42H83NO3	16.87	[M+HCOOH-H]-	282
Cer d18:1_24:1	C42H81NO3	16.29	[M+HCOOH-H]-	280.5
Cer d18:2_16:0	C34H65NO3	13.59	[M+HCOOH-H]-	256.1
Cer d18:2_24:0	C42H81NO3	17.11	[M+HCOOH-H]-	281
CerP d18:1_12:0	C30H60NO6P	9.75	[M-H]-		239.6
CerP d18:1_16:0	C34H68NO6P	12.01	[M-H]-		254.3
CerP d18:1_24:0	C42H84NO6P	16.27	[M-H]-		278.4
FAHFA 16:0/18:0 (5-PAHSA d9)	C34D9H57O4	16.0876	[M-H]-		241
FAHFA 16:0/18:0 (5-PAHSA)	C34H66O4	16.1764	[M-H]-		241.7
FAHFA 16:0/18:0 (9-PAHSA d9)	C34D9H57O4	16.0105	[M-H]-		241.4
FAHFA 16:0/18:0 (9-PAHSA)	C34H66O4	16.0519	[M-H]-		240.9
LPA 14:0	C17H35O7P	3.95	[M-H]-		193.3
LPA 16:0	C19H39O7P	5.37	[M-H]-		201.3
LPA 17:0	C20H41O7P	6.35	[M-H]-		204.7
LPA 18:0	C21H43O7P	6.77	[M-H]-		208.8
LPA 18:1	C21H41O7P	5.72	[M-H]-		205.8
LPA 18:2	C21H39O7P	4.79	[M-H]-		203.1
LPA 20:4	C23H39O7P	4.77	[M-H]-		207.9
LPC 14:0 SN1	C22H46NO7P	4.5	[M+HCOOH-H]-	231.9
LPC 14:0 SN2	C22H46NO7P	4.17	[M+HCOOH-H]-	231.2
LPC 16:0 SN1	C24H50NO7P	5.14	[M+HCOOH-H]-	239
LPC 16:0 SN2	C24H50NO7P	4.76	[M+HCOOH-H]-	238.2
LPC 17:0 SN1	C25H52NO7P	6.65	[M+HCOOH-H]-	242
LPC 17:0 SN2	C25H52NO7P	6.18	[M+HCOOH-H]-	241.5
LPC 17:1 SN1	C25H50NO7P	5.117	[M+HCOOH-H]-	239.1
LPC 17:1 SN2	C25H50NO7P	4.86	[M+HCOOH-H]-	238.5
LPC 18:0 SN1	C26H54NO7P	6.69	[M+HCOOH-H]-	244.7
LPC 18:0 SN2	C26H54NO7P	6.3	[M+HCOOH-H]-	244.1
LPC 18:1 SN1	C26H52NO7P	5.57	[M+HCOOH-H]-	243
LPC 18:1 SN2	C26H52NO7P	5.31	[M+HCOOH-H]-	242.1
LPC 19:0 SN1	C27H56NO7P	8.01	[M+HCOOH-H]-	249.5
LPC 19:0 SN2	C27H56NO7P	7.77	[M+HCOOH-H]-	248.6
LPC 20:0 SN1	C28H58NO7P	8.36	[M+HCOOH-H]-	252.3
LPC 20:0 SN2	C28H58NO7P	8.73	[M+HCOOH-H]-	251.4
LPC 22:0 SN1	C30H62NO7P	10.48	[M+HCOOH-H]-	259
LPC 22:0 SN2	C30H62NO7P	10.29	[M+HCOOH-H]-	258.1
LPC 24:0 SN1	C32H66NO7P	11.84	[M+HCOOH-H]-	265.4
LPC 24:0 SN2	C32H66NO7P	11.66	[M+HCOOH-H]-	264.5
LPE 14:0 SN1	C19H40NO7P	4.63	[M-H]-		203.9
LPE 14:0 SN2	C19H40NO7P	4.35	[M-H]-		203.1
LPE 16:0 SN1	C21H44NO7P	5.28	[M-H]-		211.7
LPE 16:0 SN2	C21H44NO7P	4.95	[M-H]-		210.9
LPE 17:1 SN1	C22H44NO7P	4.94	[M-H]-		211.9
LPE 17:1 SN2	C22H44NO7P	4.72	[M-H]-		211.3
LPE 18:0 SN1	C23H48NO7P	6.83	[M-H]-		218.6
LPE 18:0 SN2	C23H48NO7P	6.53	[M-H]-		218.3
LPE 18:1 SN1	C23H46NO7P	5.7	[M-H]-		216
LPE 18:1 SN2	C23H46NO7P	5.45	[M-H]-		215.5
LPG 14:0 SN1	C20H41O9P	4.0188	[M-H]-		210.8
LPG 14:0 SN2	C20H41O9P	3.81	[M-H]-		210
LPG 16:0 SN1	C22H45O9P	5.27	[M-H]-		218.5
LPG 16:0 SN2	C22H45O9P	5.04	[M-H]-		217.6
LPG 18:0 SN1	C24H49O9P	6.72	[M-H]-		225.7
LPG 18:0 SN2	C24H49O9P	6.51	[M-H]-		225.1
LPG 18:1 SN1	C24H47O9P	5.67	[M-H]-		222.7
LPG 18:1 SN2	C24H47O9P	5.47	[M-H]-		222.2
LPI 16:0 SN1	C25H49O12P	5.02	[M-H]-		234.3
LPI 16:0 SN2	C25H49O12P	4.88	[M-H]-		233.9
LPI 17:1 SN1	C26H49O12P	4.02761	[M-H]-		234.3
LPI 17:1 SN2	C26H49O12P	3.85	[M-H]-		233.4
LPI 18:0 SN1	C27H53O12P	5.59	[M-H]-		241.2
LPI 18:0 SN2	C27H53O12P	5.39	[M-H]-		236.4
LPI 18:1 SN1	C27H51O12P	5.4	[M-H]-		238
LPI 18:1 SN2	C27H51O12P	5.18	[M-H]-		237.2
LPI 20:4 SN1	C29H49O12P	4.63	[M-H]-		240.6
LPI 20:4 SN2	C29H49O12P	4.41	[M-H]-		240
LPS 16:0 SN1	C22H44NO9P	5.12952	[M-H]-		221
LPS 16:0 SN2	C22H44NO9P	4.83	[M-H]-		220.6
LPS 17:1 SN1	C23H44NO9P	4.15907	[M-H]-		221.5
LPS 17:1 SN2	C23H44NO9P	3.9	[M-H]-		220.9
LPS 18:1 SN1	C24H46NO9P	5.49	[M-H]-		225.6
LPS 18:1 SN2	C24H46NO9P	5.2	[M-H]-		225.1
PA 14:0_14:0	C31H61O8P	11.32	[M-H]-		244.2
PA 15:0_18:1(d7)	C36H62D7O8P	13.55	[M-H]-		258.2
PA 16:0_16:0	C35H69O8P	13.39	[M-H]-		256.3
PA 16:0_18:1	C37H71O8P	13.64	[M-H]-		260.7
PA 16:0_18:2	C37H69O8P	13.04	[M-H]-		259.5
PA 16:0_20:4	C39H69O8P	13.15	[M-H]-		263.2
PA 16:0_22:6	C41H69O8P	12.94	[M-H]-		266.9
PA 18:0_18:0	C39H77O8P	14.12	[M-H]-		269
PA 18:0_18:1	C39H75O8P	14.53	[M-H]-		267
PA 18:0_18:2	C39H73O8P	14.09	[M-H]-		265.9
PA 18:0_22:6	C43H73O8P	14.02	[M-H]-		273.6
PA 18:1_18:1	C39H73O8P	13.88	[M-H]-		264.9
PA 18:2_18:2	C39H69O8P	12.69	[M-H]-		262.4
PC 14:0_14:0	C36H72NO8P	12.09	[M+HCOOH-H]-	277.6
PC 14:0_16:0	C38H76NO8P	12.95	[M+HCOOH-H]-	283.8
PC 14:0_18:0	C40H80NO8P	14.15	[M+HCOOH-H]-	288.8
PC 16:0_14:0	C38H76NO8P	12.94	[M+HCOOH-H]-	283.7
PC 16:0_16:0	C40H80NO8P	14.13	[M+HCOOH-H]-	288.7
PC 16:0_18:0	C42H84NO8P	15	[M+HCOOH-H]-	294.2
PC 16:0_18:1	C42H82NO8P	14.39	[M+HCOOH-H]-	292.5
PC 16:0_18:2	C42H80NO8P	13.52	[M+HCOOH-H]-	291.2
PC 16:0_20:4	C44H80NO8P	13.7	[M+HCOOH-H]-	294.5
PC 16:0_22:6	C46H80NO8P	13.63	[M+HCOOH-H]-	297.9
PC 16:1_16:1 Cis	C40H76NO8P	12.55	[M+HCOOH-H]-	285.5
PC 16:1_16:1 Trans	C40H76NO8P	12.8	[M+HCOOH-H]-	287.7
PC 17:0_14:1	C39H76NO8P	13.02	[M+HCOOH-H]-	284.3
PC 18:0_14:0	C40H80NO8P	13.75	[M+HCOOH-H]-	288.8
PC 18:0_16:0	C42H84NO8P	15	[M+HCOOH-H]-	294.2
PC 18:0_18:0	C44H88NO8P	15.78	[M+HCOOH-H]-	299.4
PC 18:0_18:1	C44H86NO8P	15.23	[M+HCOOH-H]-	297.8
PC 18:0_18:2	C44H84NO8P	14.55	[M+HCOOH-H]-	297.3
PC 18:0_20:4	C46H84NO8P	14.75	[M+HCOOH-H]-	299.4
PC 18:0_22:6	C48H84NO8P	14.67	[M+HCOOH-H]-	303
PC 18:1_14:0	C40H78NO8P	13.45	[M+HCOOH-H]-	286.9
PC 18:1_16:0	C42H82NO8P	14.37	[M+HCOOH-H]-	292.7
PC 18:1_18:0	C44H86NO8P	15.21	[M+HCOOH-H]-	297.6
PC 18:1_18:1 Cis	C44H84NO8P	14.61	[M+HCOOH-H]-	296.2
PC 18:1_18:1 Trans	C44H84NO8P	14.83	[M+HCOOH-H]-	298.3
PC 18:2_18:2 Cis (DLPC)	C44H80NO8P	13.38	[M+HCOOH-H]-	293.6
PC 18:3_18:3 Cis	C44H76NO8P	12.01	[M+HCOOH-H]-	290.9
PC 20:0_20:0	C48H96NO8P	17.05	[M+HCOOH-H]-	311.2
PC 20:4_20:4 Cis	C48H80NO8P	13.36	[M+HCOOH-H]-	299.9
PC 21:0_21:0	C50H100NO8P	17.81	[M+HCOOH-H]-	316.7
PC 22:0_22:0	C52H104NO8P	18.2	[M+HCOOH-H]-	321.3
PC 22:6_22:6	C52H80NO8P	13.04	[M+HCOOH-H]-	305
PC 23:0_23:0	C54H108NO8P	18.58	[M+HCOOH-H]-	327.5
PC 24:0_24:0	C56H112NO8P	18.9	[M+HCOOH-H]-	332.7
PC 24:1_24:1 Cis	C56H108NO8P	18.12	[M+HCOOH-H]-	329.7
PE 14:0_14:0	C33H66NO8P	12.26	[M-H]-		252.5
PE 16:0_16:0	C37H74NO8P	14.3	[M-H]-		264.1
PE 16:0_18:1	C39H76NO8P	13.86	[M-H]-		269.1
PE 16:0_18:2	C39H74NO8P	13.29	[M-H]-		267.3
PE 16:0_20:4	C41H74NO8P	13.32	[M-H]-		271.1
PE 16:0_22:6	C43H74NO8P	13.26	[M-H]-		275.4
PE 16:1_16:1	C37H70NO8P	12.92	[M-H]-		260.4
PE 17:0_14:1	C36H70NO8P	12.5	[M-H]-		259.8
PE 18:0_18:0	C41H82NO8P	15.96	[M-H]-		276.5
PE 18:0_18:1	C41H80NO8P	14.72	[M-H]-		275.2
PE 18:0_18:2	C41H78NO8P	14.2	[M-H]-		273.9
PE 18:0_20:4	C43H78NO8P	14.23	[M-H]-		277.9
PE 18:0_22:6	C45H78NO8P	14.16	[M-H]-		281.5
PE 18:1_18:1 Cis	C41H78NO8P	14.76	[M-H]-		273.2
PE 18:1_18:1 Trans	C41H78NO8P	14.97	[M-H]-		275.7
PE 18:2_18:2	C41H74NO8P	13.63	[M-H]-		269.5
PE 18:3_18:3	C41H70NO8P	12.49	[M-H]-		267.3
PG 16:0_16:0	C38H75O10P	13.19	[M-H]-		271.4
PG 16:0_18:1	C40H77O10P	12.65	[M-H]-		275.5
PG 16:0_18:2	C40H75O10P	13.75	[M-H]-		274.7
PG 16:0_20:4	C42H75O10P	12.98	[M-H]-		277.7
PG 16:0_22:6	C44H75O10P	12.82	[M-H]-		282
PG 17:0_14:1	C37H71O10P	11.28	[M-H]-		267
PG 18:0_18:0	C42H83O10P	14.89	[M-H]-		283.6
PG 18:0_18:1	C42H81O10P	14.32	[M-H]-		281.8
PG 18:0_18:2	C42H79O10P	13.8	[M-H]-		282.1
PG 18:0_20:4	C44H79O10P	13.8	[M-H]-		284.4
PG 18:0_22:6	C46H79O10P	13.7706	[M-H]-		288.3
PG 18:1_18:1 Cis	C42H79O10P	12.95	[M-H]-		280.1
PG 18:1_18:1 Trans	C42H79O10P	13.91	[M-H]-		282.4
PG 18:2_18:2	C42H75O10P	12.51	[M-H]-		276.7
PG 18:3_18:3	C42H71O10P	11.23	[M-H]-		274.6
PI 16:0_16:0	C41H79O13P	12.93	[M-H]-		285.9
PI 16:0_18:1	C43H81O13P	12.41	[M-H]-		289.6
PI 17:0_14:1	C40H75O13P	10.95	[M-H]-		204.7
PI 18:0_18:0	C45H87O13P	14.68	[M-H]-		297.4
PI 18:0_20:4	C47H83O13P	12.81	[M-H]-		297.3
PI 18:1_18:1	C45H83O13P	13.45	[M-H]-		293.7
PS 16:0_16:0	C38H74NO10P	13.08	[M-H]-		274.7
PS 16:0_18:1	C40H76NO10P	13.33	[M-H]-		278.6
PS 16:0_18:2	C40H74NO10P	12.74	[M-H]-		277.2
PS 16:0_20:4	C42H74NO10P	12.79	[M-H]-		281.5
PS 17:0_14:1	C37H70NO10P	11.16	[M-H]-		270.2
PS 18:0_18:0	C42H82NO10P	13.31	[M-H]-		286.5
PS 18:0_18:1	C42H80NO10P	12.67	[M-H]-		284.6
PS 18:0_18:2	C42H78NO10P	13.68	[M-H]-		283.5
PS 18:0_20:4	C44H78NO10P	13	[M-H]-		287.2
PS 18:0_22:6	C46H78NO10P	13.72	[M-H]-		290.5
PS 18:1_18:1	C42H78NO10P	13.72	[M-H]-		283
PS 18:2_18:2	C42H74NO10P	12.36	[M-H]-		280.3
SM d18:1_12:0	C35H71N2O6P	10.63	[M+HCOOH-H]-	273.6
SM d18:1_16:0	C39H79N2O6P	13.05	[M+HCOOH-H]-	285.8
SM d18:1_16:1	C39H77N2O6P	12.07	[M+HCOOH-H]-	284.8
SM d18:1_18:0	C41H83N2O6P	14.04	[M+HCOOH-H]-	291.6
SM d18:1_18:1	C41H81N2O6P	13.38	[M+HCOOH-H]-	290
SM d18:1_24:0	C47H95N2O6P	16.48	[M+HCOOH-H]-	308.7
SM d18:1_24:1	C47H93N2O6P	15.83	[M+HCOOH-H]-	306.5
