# Supplementary material for: Four-dimensional trapped ion mobility spectrometry lipidomics for high throughput clinical profiling of human blood samples
Source: Nat Commun. 2023 Feb 20;14:937. doi: 10.1038/s41467-023-36520-1 (PMC9941096; doi:10.1038/s41467-023-36520-1)
Supplement: Supplementary file 5 — Supplementary Data 2 [file 41467_2023_36520_MOESM5_ESM.xlsx]

## Sheet: Tabelle2
	Name	RT [min]	CCS (Å²)	m/z meas.	M meas.	Ions	Molecular Formula
	CE 18:0	19.53	297.6	670.647	652.614	[M+NH4]+	C45H80O2
	CE 18:0	19.65	290.7	670.649	652.615	[M+NH4]+	C45H80O2
	CE 16:1	19.18	284.3	640.602	622.569	[M+NH4]+	C43H74O2
	CE 16:1	19.22	290.6	640.602	622.569	[M+NH4]+	C43H74O2
	Cer d18:1_24:0	17.11	283	650.645	649.637	[M+H]+	C42H83NO3
	Cer d18:1_24:0	17.11	345.6	650.644	649.637	[M+H]+	C42H83NO3
	DG 18:1_18:1	16.18	267.4	638.571	620.537	[M+NH4]+	C39H72O5
	DG 18:1_18:1	16.18	349.9	638.571	620.537	[M+NH4]+	C39H72O5
	LPC 17:0 SN1 d5	6.23	233	515.386	514.379	[M+H]+	C25D5H47NO7P
	LPC 17:0 SN1 d5	6.39	237	515.387	514.379	[M+H]+	C25D5H47NO7P
	LPC 17:0 SN2 d5	6.04	238.5	515.387	514.379	[M+H]+	C25D5H47NO7P
	SM d18:1_24:0	16.17	309.4	815.701	814.693	[M+H]+	C47H95N2O6P
	SM d18:1_24:0	16.16	243.1	815.699	814.692	[M+H]+	C47H95N2O6P
	SM d18:1_16:0	12.7	286.3	703.578	702.569	[M+H]+	C39H79N2O6P
	SM d18:1_16:0	12.65	225.8	703.575	702.567	[M+H]+	C39H79N2O6P
	PC 18:1_16:0	14.13	289.7	760.587	759.579	[M+H]+	C42H82NO8P
	PC 18:1_16:0	14.09	231.9	760.585	759.578	[M+H]+	C42H82NO8P
