# Supplementary material for: Four-dimensional trapped ion mobility spectrometry lipidomics for high throughput clinical profiling of human blood samples
Source: Nat Commun. 2023 Feb 20;14:937. doi: 10.1038/s41467-023-36520-1 (PMC9941096; doi:10.1038/s41467-023-36520-1)
Supplement: Supplementary file 6 — Supplementary Data 3 [file 41467_2023_36520_MOESM6_ESM.xlsx]

## Sheet: Positive
Name	Formula	RT	MainPositiveAdduct	CCS [M-H2O+H]+	CCS [M+Na]+	CCS [M+H]+	CCS [M+NH4]+
20 α Hydroxycholesterol	C27H46O	6.92	[M+H-H2O]+				204.1
25 Hydroxycholesterol	C27H46O	6.12	[M+H-H2O]+				200.6
27 Hydroxycholesterol	C27H46O	6.37	[M+H-H2O]+				193.7
CE 14:0	C41H72O2	19.118	[M+NH4]+				281.1
CE 14:1	C41H70O2	18.9053	[M+NH4]+				279
CE 16:0	C43H76O2	19.3709	[M+NH4]+				284.6
CE 16:1	C43H74O2	19.1495	[M+NH4]+				284
CE 17:0	C44H78O2	19.4804	[M+NH4]+				286.7
CE 18:0	C45H80O2	19.6223	[M+NH4]+				290.3
CE 20:0	C47H84O2	19.879	[M+NH4]+				296.3
CE 20:3	C47H78O2	19.3034	[M+NH4]+				295.5
CE 20:4	C47H76O2	19.1455	[M+NH4]+				294
CE 20:5	C47H74O2	18.9885	[M+NH4]+				291.4
CE 22:6	C49H76O2	19.0875	[M+NH4]+				295.9
Cer d18:1_16:0	C34H67NO3	13.98	[M+H]+			258
Cer d18:1_17:0	C35H69NO3	14.4125	[M+H]+			256.8
Cer d18:1_18:0	C36H71NO3	14.89	[M+H]+			264.6
Cer d18:1_18:1	C36H69NO3	14.27	[M+H]+			261.1
Cer d18:1_20:0	C38H75NO3	15.7	[M+H]+			271
Cer d18:1_22:0	C40H79NO3	16.43	[M+H]+			277.1
Cer d18:1_24:0	C42H83NO3	17.09	[M+H]+			283.3
Cer d18:1_24:1	C42H81NO3	16.52	[M+H]+			280
Cholesterol (Ovine)	C27H46O	12.69	[M-H2O+H]+	207
Cholesterol d7	C27D7H39O	12.48	[M-H2O+H]+	207.9
DG 14:0_16:0	C33H64O5	14.8679	[M+NH4]+				254.2
DG 14:0_18:2	C35H64O5	14.5502	[M+NH4]+				254.1
DG 16:0_16:0	C35H68O5	15.7379	[M+NH4]+				260.3
DG 16:0_16:1	C35H66O5	15.1066	[M+NH4]+				256.9
DG 16:0_17:0	C36H70O5	16.0777	[M+NH4]+				263.5
DG 16:0_18:1	C37H70O5	15.9243	[M+NH4]+				264.6
DG 16:0_18:2	C37H68O5	15.4117	[M+NH4]+				260.8
DG 16:1_18:2	C37H66O5	14.7977	[M+NH4]+				255.2
DG 17:0_18:1	C38H72O5	16.2692	[M+NH4]+				267.4
DG 17:1_18:1	C38H70O5	15.7426	[M+NH4]+				263.8
DG 18:0_16:0	C37H72O5	16.5026	[M+NH4]+				266.7
DG 18:0_18:0	C39H76O5	17.1577	[M+NH4]+				273.4
DG 18:0_18:1	C39H74O5	16.6319	[M+NH4]+				271.4
DG 18:0_20:0	C41H80O5	17.7285	[M+NH4]+				280
DG 18:0_20:4	C41H72O5	16.16	[M+NH4]+				273.3
DG 18:1_18:1	C39H72O5	16.104	[M+NH4]+				267.9
DG 18:1_18:2	C39H70O5	15.6219	[M+NH4]+				262.7
DG 18:1_20:4	C41H70O5	15.5871	[M+NH4]+				267.4
DG 18:1_22:6	C43H70O5	15.497	[M+NH4]+				270.6
DG 18:2_18:2	C39H68O5	15.0851	[M+NH4]+				258.4
DG 18:2_18:3	C39H66O5	14.6532	[M+NH4]+				256.8
DG 18:2_20:4	C41H68O5	15.0691	[M+NH4]+				263.1
DG 20:0_18:1	C41H78O5	17.2612	[M+NH4]+				277.5
LPC 14:0-SN1	C22H46NO7P	4.05024	[M+H]+			239.103
LPC 14:0-SN2	C22H46NO7P	3.75645	[M+H]+			225.475
LPC 15:0-SN1	C23H48NO7P	4.74569	[M+H]+			228.311
LPC 15:0-SN2	C23H48NO7P	4.42513	[M+H]+			229.447
LPC 16:0-SN1	C24H50NO7P	5.47822	[M+H]+			232.128
LPC 16:0-SN2	C24H50NO7P	5.12501	[M+H]+			233.743
LPC 16:1-SN1	C24H48NO7P	4.46684	[M+H]+			227.051
LPC 16:1-SN2	C24H48NO7P	4.16315	[M+H]+			228.515
LPC 17:0-SN1	C25H52NO7P	6.27057	[M+H]+			236.395
LPC 17:1-SN1	C25H50NO7P	5.13884	[M+H]+			239.243
LPC 17:1-SN2	C25H50NO7P	4.81872	[M+H]+			233.462
LPC 18:0-SN1	C26H54NO7P	7.07029	[M+H]+			240.097
LPC 18:0-SN2	C26H54NO7P	6.70457	[M+H]+			241.003
LPC 18:1-SN1	C26H52NO7P	5.92273	[M+H]+			235.169
LPC 18:1-SN2	C26H52NO7P	5.56	[M+H]+			236.866
LPC 18:2-SN1	C26H50NO7P	4.99003	[M+H]+			229.069
LPC 18:2-SN2	C26H50NO7P	4.68205	[M+H]+			231.211
LPC 18:3-SN1	C26H48NO7P	4.31713	[M+H]+			226.074
LPC 18:3-SN2	C26H48NO7P	4.03164	[M+H]+			227.88
LPC 19:0-SN1	C27H56NO7P	7.90916	[M+H]+			243.238
LPC 19:0-SN2	C27H56NO7P	7.60678	[M+H]+			243.19
LPC 19:1-SN1	C27H54NO7P	6.68689	[M+H]+			237.796
LPC 20:0-SN1	C28H58NO7P	8.72289	[M+H]+		248.634	246.388
LPC 20:0-SN2	C28H58NO7P	8.22014	[M+H]+			250.9
LPC 20:1-SN1	C28H56NO7P	7.43933	[M+H]+			242.447
LPC 20:2-SN1	C28H54NO7P	6.44796	[M+H]+			236.547
LPC 20:3-SN1	C28H52NO7P	5.57475	[M+H]+			233.815
LPC 20:3-SN2	C28H52NO7P	5.27137	[M+H]+			235.433
LPC 20:4-SN1	C28H50NO7P	5.0055	[M+H]+			232.611
LPC 20:4-SN2	C28H50NO7P	4.73206	[M+H]+			233.783
LPC 20:5-SN1	C28H48NO7P	4.26431	[M+H]+			228.685
LPC 20:5-SN2	C28H48NO7P	4.00886	[M+H]+			230.447
LPC 22:0-SN1	C30H62NO7P	10.3189	[M+H]+			253.896
LPC 22:1-SN1	C30H60NO7P	8.96038	[M+H]+			248.69
LPC 22:4-SN1	C30H54NO7P	6.24224	[M+H]+			238.551
LPC 22:5-SN1	C30H52NO7P	5.43127	[M+H]+			236.391
LPC 22:6-SN1	C30H50NO7P	4.98606	[M+H]+			235.22
LPC 22:6-SN2	C30H50NO7P	4.71272	[M+H]+			236.432
LPC 24:0-SN1	C32H66NO7P	11.6099	[M+H]+			260.603
LPE 14:0 SN1	C19H40NO7P	4.2	[M+H]+			208.7
LPE 14:0 SN2	C19H40NO7P	3.98	[M+H]+			209.8
LPE 16:0 SN1	C21H44NO7P	5.62	[M+H]+			216.4
LPE 16:0 SN2	C21H44NO7P	5.3	[M+H]+			217.5
LPE 17:1 SN1	C22H44NO7P	4.94753	[M+H]+			215.6
LPE 17:1 SN2	C22H44NO7P	5.27329	[M+H]+			213.7
LPE 18:0 SN1	C23H48NO7P	7.2	[M+H]+			224
LPE 18:0 SN2	C23H48NO7P	6.85	[M+H]+			225.2
LPE 18:1 SN1	C23H46NO7P	6.06	[M+H]+			217.8
LPE 18:1 SN2	C23H46NO7P	5.72	[M+H]+			218.9
LPG 14:0 SN1	C20H41O9P	3.43083	[M+H]+			221.6
LPG 14:0 SN2	C20H41O9P	3.22	[M+H]+			222.2
LPG 16:0 SN1	C22H45O9P	4.67	[M+H]+			229.5
LPG 16:0 SN2	C22H45O9P	4.35	[M+H]+			230.4
LPG 17:1 SN1	C23H45O9P	4.16709	[M+H]+			226.7
LPG 17:1 SN2	C23H45O9P	3.89	[M+H]+			227.9
LPG 18:0 SN1	C24H49O9P	6.08	[M+H]+			237
LPG 18:0 SN2	C24H49O9P	5.77	[M+H]+			238.3
LPG 18:1 SN1	C24H47O9P	5.05	[M+H]+			231.8
LPG 18:1 SN2	C24H47O9P	4.82	[M+H]+			244.8
LPI 16:0 SN1	C25H49O12P	4.46	[M+H]+			241.7
LPI 16:0 SN2	C25H49O12P	4.26	[M+H]+			243
LPI 17:1 SN1	C26H49O12P	4.04569	[M+H]+			239.4
LPI 17:1 SN2	C26H49O12P	3.81	[M+H]+			240
LPI 18:0 SN1	C27H53O12P	5.83	[M+H]+			248.7
LPI 18:0 SN2	C27H53O12P	5.6	[M+H]+			249.5
LPI 18:1 SN1	C27H51O12P	4.82	[M+H]+			243.8
LPI 18:1 SN2	C27H51O12P	4.62	[M+H]+			244.8
LPI 20:4 SN1	C29H49O12P	4.09	[M+H]+			249.4
LPI 20:4 SN2	C29H49O12P	3.81	[M+H]+			250
LPS 16:0-SN1	C22H44NO9P	4.6	[M+H]+			224.3
LPS 16:0-SN2	C22H44NO9P	4.31	[M+H]+			226.4
LPS 17:1-SN1	C23H44NO9P	4.09794	[M+H]+			222.4
LPS 18:0-SN1	C24H48NO9P	5.9646	[M+H]+			231.8
LPS 18:0-SN2	C24H48NO9P	5.62023	[M+H]+			233.4
LPS 18:1-SN1	C24H46NO9P	4.98	[M+H]+			226
PC 14:0_14:0	C36H72NO8P	11.7	[M+H]+			275.7
PC 14:0_16:0	C38H76NO8P	12.8302	[M+H]+			284.8
PC 14:0_18:0	C40H80NO8P	13.76	[M+H]+			287.6
PC 16:0_14:0	C38H76NO8P	12.8274	[M+H]+			285
PC 16:0_16:0	C40H80NO8P	13.74	[M+H]+			287.6
PC 16:0_18:0	C42H84NO8P	14.63	[M+H]+			293.3
PC 16:0_18:1	C42H82NO8P	14	[M+H]+			290.2
PC 16:0_18:2	C42H80NO8P	13.49	[M+H]+			287.9
PC 16:0_20:4	C44H80NO8P	13.51	[M+H]+			290.1
PC 16:0_22:6	C46H80NO8P	13.84	[M+H]+			292.4
PC 16:1_16:1 Cis	C40H76NO8P	12.39	[M+H]+			280.8
PC 16:1_16:1 Trans	C40H76NO8P	12.66	[M+H]+			282.8
PC 17:0_14:1	C39H76NO8P	12.7841	[M+H]+			280.2
PC 18:0_14:0	C40H80NO8P	13.77	[M+H]+			287.3
PC 18:0_16:0	C42H84NO8P	14.62	[M+H]+			293.6
PC 18:0_18:0	C44H88NO8P	15.41	[M+H]+			299.1
PC 18:0_18:1	C44H86NO8P	14.85	[M+H]+			295.6
PC 18:0_18:2	C44H84NO8P	14.3868	[M+H]+			296
PC 18:0_20:4	C46H84NO8P	14.36	[M+H]+			295.3
PC 18:0_22:6	C48H84NO8P	14.3	[M+H]+			299
PC 18:0_22:6	C48H84NO8P	14.3571	[M+H]+			299.546
PC 18:1_14:0	C40H78NO8P	13.06	[M+H]+			284.8
PC 18:1_16:0	C42H82NO8P	14.07	[M+H]+			290.5
PC 18:1_18:0	C44H86NO8P	14.84	[M+H]+			296.1
PC 18:1_18:1 Cis	C44H84NO8P	14.23	[M+H]+			293.5
PC 18:1_18:1 Trans	C44H84NO8P	14.44	[M+H]+			294.2
PC 18:2_18:2 Cis (DLPC)	C44H80NO8P	13.06	[M+H]+			287.5
PC 18:3_18:3 Cis	C44H76NO8P	11.8774	[M+H]+			285.4
PC 20:0_20:0	C48H96NO8P	16.95	[M+H]+			310.9
PC 20:4_20:4 Cis	C48H80NO8P	13.07	[M+H]+			294.8
PC 21:0_21:0	C50H100NO8P	17.56	[M+H]+			316.3
PC 22:0_22:0	C52H104NO8P	17.88	[M+H]+			321.4
PC 22:6_22:6 Cis	C52H80NO8P	12.94	[M+H]+			299.4
PC 23:0_23:0	C54H108NO8P	18.53	[M+H]+			328.2
PC 24:0_24:0	C56H112NO8P	18.59	[M+H]+			331.9
PC 24:1_24:1 Cis	C56H108NO8P	18.2069	[M+H]+			331.8
PC 30:0	C38H76NO8P	12.9511	[M+H]+			280.465
PC 30:1	C38H74NO8P	12.2348	[M+H]+			277.19
PC 31:0	C39H78NO8P	13.3977	[M+H]+			283.085
PC 32:2	C40H76NO8P	12.6464	[M+H]+		281.514	279.633
PC 32:3	C40H74NO8P	12.0207	[M+H]+			277.106
PC 33:1	C41H80NO8P	13.6562	[M+H]+			286.738
PC 33:2	C41H78NO8P	13.0715	[M+H]+			282.726
PC 34:3	C42H78NO8P	12.9896	[M+H]+			283.314
PC 34:4	C42H76NO8P	12.6496	[M+H]+			281.873
PC 34:5	C42H74NO8P	12.0028	[M+H]+			279.516
PC 35:1	C43H84NO8P	14.5747	[M+H]+			292.386
PC 35:2	C43H82NO8P	13.9766	[M+H]+			289.433
PC 35:3	C43H80NO8P	13.3769	[M+H]+			288.016
PC 35:4	C43H78NO8P	13.0812	[M+H]+			286.245
PC 36:5	C44H78NO8P	13.0185	[M+H]+			298.164
PC 36:5	C44H78NO8P	13.0341	[M+H]+			287.299
PC 37:2	C45H86NO8P	14.9287	[M+H]+			295.508
PC 37:4	C45H82NO8P	13.9922	[M+H]+			293.815
PC 37:5	C45H80NO8P	13.4039	[M+H]+			291.067
PC 38:1	C46H90NO8P	15.859	[M+H]+			300.806
PC 38:2	C46H88NO8P	15.3295	[M+H]+			298.377
PC 38:3	C46H86NO8P	14.8606	[M+H]+			296.992
PC 38:5	C46H82NO8P	13.7722	[M+H]+			294.16
PC 38:6	C46H80NO8P	13.2009	[M+H]+			291.396
PC 38:6	C46H80NO8P	13.4223	[M+H]+			293.06
PC 39:4	C47H86NO8P	14.9295	[M+H]+			299.69
PC 39:6	C47H82NO8P	13.9322	[M+H]+			296.584
PC 40:1	C48H94NO8P	16.7464	[M+H]+			307.218
PC 40:2	C48H92NO8P	16.2152	[M+H]+			303.854
PC 40:3	C48H90NO8P	15.6536	[M+H]+			302.232
PC 40:4	C48H88NO8P	15.1567	[M+H]+			301.789
PC 40:5	C48H86NO8P	14.6308	[M+H]+			299.812
PC 40:6	C48H84NO8P	14.0173	[M+H]+			297.325
PC 40:7	C48H82NO8P	13.7537	[M+H]+			296.826
PC 40:9	C48H78NO8P	12.6657	[M+H]+			291.891
PC 42:10	C50H80NO8P	13.0692	[M+H]+			296.405
PC 42:4	C50H92NO8P	15.8527	[M+H]+			308.75
PC 42:5	C50H90NO8P	15.4123	[M+H]+			305.514
PC 42:9	C50H82NO8P	13.3804	[M+H]+			297.607
PC 44:5	C52H94NO8P	16.274	[M+H]+			312.21
PC O-18:1_20:4	C46H84NO7P	14.84	[M+H]+			295.2
PC O-26:0	C34H70NO7P	12.7811	[M+H]+			267.006
PC O-32:0	C40H82NO7P	14.4991	[M+H]+			287.908
PC O-32:1	C40H80NO7P	14.4205	[M+H]+			285.198
PC O-32:2	C40H78NO7P	13.3118	[M+H]+			281.461
PC O-34:0	C42H86NO7P	15.5035	[M+H]+			294.447
PC O-34:1	C42H84NO7P	14.8349	[M+H]+			291.032
PC O-34:2	C42H82NO7P	14.1749	[M+H]+			287.604
PC O-34:3	C42H80NO7P	14.0782	[M+H]+			284.902
PC O-35:3	C43H82NO7P	14.451	[M+H]+			287.976
PC O-36:1	C44H88NO7P	15.6795	[M+H]+			297.41
PC O-36:2	C44H86NO7P	15.1032	[M+H]+			294.298
PC O-36:3	C44H84NO7P	15.0046	[M+H]+			291.755
PC O-36:4	C44H82NO7P	14.1933	[M+H]+			291.723
PC O-36:5	C44H80NO7P	14.0664	[M+H]+			287.548
PC O-37:5	C45H82NO7P	14.4325	[M+H]+			290.662
PC O-38:4	C46H86NO7P	15.1063	[M+H]+			297.478
PC O-40:4	C48H90NO7P	15.972	[M+H]+			302.817
PC O-40:5	C48H88NO7P	15.2393	[M+H]+			301.186
PC O-40:6	C48H86NO7P	14.6151	[M+H]+			298.857
PC O-40:7	C48H84NO7P	14.3089	[M+H]+			298.033
PC O-42:2	C50H98NO7P	17.6575	[M+H]+			312.801
PC O-42:4	C50H94NO7P	16.8285	[M+H]+			309.899
PC O-42:5	C50H92NO7P	16.1305	[M+H]+			307.18
PC O-42:6	C50H90NO7P	15.5132	[M+H]+			304.16
PC O-44:5	C52H96NO7P	16.8894	[M+H]+			313.228
PC O-44:6	C52H94NO7P	16.3115	[M+H]+			311.153
PC O-44:7	C52H92NO7P	16.0318	[M+H]+			310.378
PC O-46:5	C54H100NO7P	17.5892	[M+H]+			318.506
PC O-46:6	C54H98NO7P	17.1492	[M+H]+			316.142
PC O-46:7	C54H96NO7P	16.7762	[M+H]+			315.662
PC O-46:8	C54H94NO7P	16.2294	[M+H]+			313.395
PE 14:0_14:0	C33H66NO8P	11.91	[M+H]+			264.2
PE 16:0_16:0	C37H74NO8P	13.88	[M+H]+			276.4
PE 16:0_18:1	C39H76NO8P	14.17	[M+H]+			277.8
PE 16:0_18:2	C39H74NO8P	13.59	[M+H]+			275.4
PE 16:0_20:4	C41H74NO8P	13.66	[M+H]+			278.9
PE 16:0_22:6	C43H74NO8P	13.55	[M+H]+			282
PE 16:1_16:1	C37H70NO8P	12.53	[M+H]+			265
PE 17:0_14:1	C36H70NO8P	12.7971	[M+H]+			266.9
PE 18:0_18:0	C41H82NO8P	15.54	[M+H]+			288.3
PE 18:0_18:1	C41H80NO8P	15	[M+H]+			284.3
PE 18:0_18:2	C41H78NO8P	14.49	[M+H]+			282.8
PE 18:0_20:4	C43H78NO8P	14.53	[M+H]+			286
PE 18:0_22:6	C45H78NO8P	14.45	[M+H]+			287.5
PE 18:1_18:1 Cis	C41H78NO8P	14.4	[M+H]+			281
PE 18:1_18:1 Trans	C41H78NO8P	14.6	[M+H]+			281.4
PE 18:2_18:2	C41H74NO8P	13.23	[M+H]+			273.8
PE 18:3_18:3	C41H70NO8P	12.05	[M+H]+			269.5
PE O-18:1_18:1	C41H80NO7P	15.44	[M+H]+			283.4
PE O-18:1_20:4	C43H78NO7P	14.97	[M+H]+			283.1
PE O-18:1_22:6	C45H78NO7P	14.9	[M+H]+			286.2
PG 16:0_16:0	C38H75O10P	12.54	[M+NH4]+				289.3
PG 16:0_18:1	C40H77O10P	12.84	[M+NH4]+				290.6
PG 16:0_18:2	C40H75O10P	12.2198	[M+NH4]+				288.2
PG 16:0_20:4	C42H75O10P	11.85	[M+NH4]+				290.7
PG 16:0_22:6	C44H75O10P	12.18	[M+NH4]+				294
PG 17:0_14:1	C37H71O10P	11.3909	[M+NH4]+				280
PG 18:0_18:0	C42H83O10P	14.26	[M+NH4]+				300.5
PG 18:0_18:1	C42H81O10P	13.69	[M+NH4]+				296.8
PG 18:0_18:2	C42H79O10P	13.15	[M+NH4]+				293.4
PG 18:0_20:4	C44H79O10P	13.16	[M+NH4]+				296.9
PG 18:1_18:1 Cis	C42H79O10P	13.06	[M+NH4]+				293.2
PG 18:1_18:1 Trans	C42H79O10P	13.28	[M+NH4]+				294.3
PG 18:2_18:2	C42H75O10P	12.12	[M+NH4]+				287
PG 18:3_18:3	C42H71O10P	10.636	[M+NH4]+				281.8
PI 16:0_16:0	C41H79O13P	12.3	[M+NH4]+				297.6
PI 16:0_18:1	C43H81O13P	12.58	[M+NH4]+				300.1
PI 17:0_14:1	C40H75O13P	11.0924	[M+NH4]+				289.7
PI 18:0_18:0	C45H87O13P	14.06	[M+NH4]+				308.3
PI 18:0_20:4	C47H83O13P	12.99	[M+NH4]+				305.7
PI 18:1_18:1	C45H83O13P	12.83	[M+NH4]+			302.4
PS 14:0_14:0	C34H66NO10P	10.3931	[M+H]+			271.7
PS 16:0_16:0	C38H74NO10P	12.54	[M+H]+			283.7
PS 16:0_18:1	C40H76NO10P	12.81	[M+H]+			285.2
PS 16:0_18:2	C40H74NO10P	12.17	[M+H]+			279.7
PS 16:0_20:4	C42H74NO10P	12.23	[M+H]+			283.5
PS 17:0_14:1	C37H70NO10P	11.3694	[M+H]+			274.9
PS 18:0_18:0	C42H82NO10P	14.33	[M+H]+			294.9
PS 18:0_18:1	C42H80NO10P	13.72	[M+H]+			291.2
PS 18:0_18:2	C42H78NO10P	13.17	[M+H]+			286
PS 18:0_20:4	C44H78NO10P	13.1809	[M+H]+			289.6
PS 18:0_22:6	C46H78NO10P	13.16	[M+H]+			292.4
PS 18:1_18:1	C42H78NO10P	13.04	[M+H]+			287.4
PS 18:2_18:2	C42H74NO10P	11.82	[M+H]+			280
SM 34:0;3O	C39H81N2O7P	12.1153	[M+H]+			290.432
SM 34:1;3O	C39H79N2O7P	12.2141	[M+H]+			293.101
SM 36:1;3O	C41H83N2O7P	12.1432	[M+H]+			294.62
SM 36:2;3O	C41H81N2O7P	12.6765	[M+H]+			291.606
SM d18:1_12:0	C35H71N2O6P	10.4562	[M+H]+			274.5
SM d18:1_16:0	C39H79N2O6P	12.66	[M+H]+			285.5
SM d18:1_16:1	C39H77N2O6P	11.9304	[M+H]+			287.9
SM d18:1_18:0	C41H83N2O6P	13.65	[M+H]+			291.1
SM d18:1_18:1	C41H81N2O6P	12.99	[M+H]+			288.9
SM d18:1_24:0	C47H95N2O6P	16.11	[M+H]+			307.9
SM d18:1_24:1	C47H93N2O6P	15.46	[M+H]+			304.8
SM d31:1	C36H73N2O6P	11.0547	[M+H]+			277.697
SM d32:0	C37H77N2O6P	12.0709	[M+H]+			285.01
SM d32:1	C37H75N2O6P	11.6315	[M+H]+			280.504
SM d32:2	C37H73N2O6P	10.813	[M+H]+			276.907
SM d33:1	C38H77N2O6P	12.1922	[M+H]+			283.844
SM d33:2	C38H75N2O6P	11.4661	[M+H]+			279.329
SM d34:0	C39H81N2O6P	13.1086	[M+H]+			290.094
SM d35:1	C40H81N2O6P	13.2384	[M+H]+			289.801
SM d35:2	C40H79N2O6P	12.5388	[M+H]+			286.642
SM d36:0	C41H85N2O6P	14.0416	[M+H]+			295.691
SM d36:3	C41H79N2O6P	12.4173	[M+H]+			286.827
SM d37:1	C42H85N2O6P	14.1999	[M+H]+			295.191
SM d38:1	C43H87N2O6P	14.6425	[M+H]+			298.212
SM d38:2	C43H85N2O6P	13.9947	[M+H]+			295.622
SM d38:3	C43H83N2O6P	13.3831	[M+H]+			292.884
SM d39:1	C44H89N2O6P	15.1053	[M+H]+			300.787
SM d40:1	C45H91N2O6P	15.4913	[M+H]+			303.016
SM d40:2	C45H89N2O6P	14.924	[M+H]+			301.194
SM d41:1	C46H93N2O6P	15.8815	[M+H]+			306.501
SM d41:2	C46H91N2O6P	15.343	[M+H]+			302.754
SM d41:3	C46H89N2O6P	14.6094	[M+H]+			301.017
SM d42:3	C47H91N2O6P	15.0045	[M+H]+			303.892
SM d42:4	C47H89N2O6P	14.4235	[M+H]+			301.478
SM d43:1	C48H97N2O6P	16.5977	[M+H]+			312.5
SM d43:2	C48H95N2O6P	15.856	[M+H]+			310.079
SM d43:3	C48H93N2O6P	15.3872	[M+H]+			305.967
SM d44:1	C49H99N2O6P	17.0512	[M+H]+			314.439
SM d44:2	C49H97N2O6P	16.3129	[M+H]+			312.585
SM d44:3	C49H95N2O6P	15.8093	[M+H]+			310.636
TG 10:0_14:0_16:0	C43H82O6	18.2143	[M+NH4]+				290.029
TG 10:0_14:1_16:0	C43H80O6	17.8736	[M+NH4]+				285.692
TG 10:0_16:0_18:2	C47H86O6	18.4054	[M+NH4]+				297.1
TG 10:0_18:2_18:2	C49H86O6	18.279	[M+NH4]+				298.3
TG 11:0_14:1_16:0	C44H82O6	18.108	[M+NH4]+				289.274
TG 12:0_14:0_15:0	C44H84O6	18.3822	[M+NH4]+				293.607
TG 12:0_14:0_16:0	C45H86O6	18.5412	[M+NH4]+				296.7
TG 12:0_16:0_16:1	C47H88O6	18.6019	[M+NH4]+				299.762
TG 12:0_16:1_18:1	C49H90O6	18.6614	[M+NH4]+				303.3
TG 12:0_16:1_18:2	C49H88O6	18.4954	[M+NH4]+				301.5
TG 12:0_18:2_18:2	C51H90O6	18.5638	[M+NH4]+				305.6
TG 12:0_18:2_18:3	C51H88O6	18.4322	[M+NH4]+				304.619
TG 12:0_18:3_20:4	C53H88O6	18.3679	[M+NH4]+				307.017
TG 13:0_16:1_16:1	C48H88O6	18.5492	[M+NH4]+				301.1
TG 14:0_14:0_15:0	C46H88O6	18.6527	[M+NH4]+				298.902
TG 14:0_14:0_16:0	C47H90O6	18.7644	[M+NH4]+				301.849
TG 14:0_15:0_16:0	C48H92O6	18.8609	[M+NH4]+				304.521
TG 14:0_15:0_16:1	C48H90O6	18.7031	[M+NH4]+				302.689
TG 14:0_16:0_16:0	C49H94O6	18.9577	[M+NH4]+				307.843
TG 14:0_16:0_16:1	C49H92O6	18.8108	[M+NH4]+				305.522
TG 14:0_16:0_18:1	C51H96O6	18.9987	[M+NH4]+				311.637
TG 14:0_16:0_25:0	C58H112O6	19.823	[M+NH4]+				333.738
TG 14:0_16:1_18:1	C51H94O6	18.8556	[M+NH4]+				309.3
TG 14:0_18:2_18:2	C53H94O6	18.775	[M+NH4]+				311.6
TG 14:0_18:2_18:3	C53H92O6	18.6504	[M+NH4]+				310.839
TG 14:1_17:2_18:2	C52H90O6	18.5648	[M+NH4]+				308.133
TG 14:1_18:2_18:3	C53H90O6	18.5302	[M+NH4]+				309.142
TG 15:0_16:0_16:0	C50H96O6	19.0385	[M+NH4]+				310.545
TG 15:0_16:0_16:1	C50H94O6	18.9026	[M+NH4]+				308.631
TG 15:0_16:0_18:1	C52H98O6	19.0899	[M+NH4]+				314.606
TG 15:0_16:1_16:1	C50H92O6	18.7659	[M+NH4]+				306.624
TG 15:0_16:1_18:1	C52H96O6	18.9487	[M+NH4]+				312.228
TG 15:0_16:1_18:2	C52H94O6	18.8141	[M+NH4]+				310.948
TG 15:0_18:1_18:2	C54H98O6	18.9938	[M+NH4]+				316.405
TG 15:0_18:2_18:2	C54H96O6	18.8671	[M+NH4]+				314.905
TG 15:0_18:2_18:3	C54H94O6	18.7418	[M+NH4]+				313.5
TG 15:1_16:1_18:2	C52H92O6	18.6853	[M+NH4]+				309.41
TG 15:1_18:2_18:3	C54H92O6	18.6392	[M+NH4]+				312.283
TG 16:0_16:0_16:0	C51H98O6	19.1376	[M+NH4]+				313.8
TG 16:0_16:0_18:0	C53H102O6	19.3321	[M+NH4]+				319.7
TG 16:0_16:0_18:1	C53H100O6	19.178	[M+NH4]+				318
TG 16:0_16:0_24:0	C59H114O6	19.94	[M+NH4]+				336.661
TG 16:0_16:0_25:0	C60H116O6	19.9786	[M+NH4]+				339.146
TG 16:0_16:1_18:1	C53H98O6	19.043	[M+NH4]+				315.3
TG 16:0_16:1_25:0	C60H114O6	19.882	[M+NH4]+				337.224
TG 16:0_17:0_18:1	C54H102O6	19.2797	[M+NH4]+				320.84
TG 16:0_17:1_18:1	C54H100O6	19.1299	[M+NH4]+				318.192
TG 16:0_18:0_18:0	C55H106O6	19.53	[M+NH4]+				326.1
TG 16:0_18:0_18:1	C55H104O6	19.37	[M+NH4]+				324
TG 16:0_18:1_18:1	C55H102O6	19.22	[M+NH4]+				321.9
TG 16:0_18:1_18:2	C55H100O6	19.0862	[M+NH4]+				320
TG 16:0_18:1_20:4	C57H100O6	19.09	[M+NH4]+				324.4
TG 16:0_18:1_21:0	C58H110O6	19.6549	[M+NH4]+				332.241
TG 16:0_18:1_22:0	C59H112O6	19.768	[M+NH4]+				335.162
TG 16:0_18:2_18:2	C55H98O6	18.9603	[M+NH4]+				317.726
TG 16:0_18:2_22:6	C59H98O6	18.8728	[M+NH4]+				324.086
TG 16:0_20:4_22:6	C61H98O6	18.8274	[M+NH4]+				326.659
TG 16:1_16:0_18:2	C53H96O6	18.904	[M+NH4]+				313.5
TG 16:1_16:1_16:1	C51H92O6	18.7159	[M+NH4]+				307.4
TG 16:1_16:1_18:1	C53H96O6	18.9061	[M+NH4]+		310.846		313.971
TG 16:1_18:2_18:2	C55H96O6	18.837	[M+NH4]+				316.153
TG 16:1_18:2_18:3	C55H94O6	18.7195	[M+NH4]+				314.809
TG 16:2_18:2_18:3	C55H92O6	18.5987	[M+NH4]+				313.808
TG 17:0_17:1_17:0 D5	C54D5H97O6	19.2771	[M+NH4]+				319.6
TG 17:0_18:1_18:1	C56H104O6	19.3132	[M+NH4]+				324.904
TG 17:0_18:1_18:2	C56H102O6	19.1601	[M+NH4]+				323.111
TG 17:1_18:1_18:2	C56H100O6	19.0282	[M+NH4]+				321.108
TG 17:1_18:1_20:4	C58H100O6	19.0146	[M+NH4]+				324.961
TG 17:1_18:2_18:2	C56H98O6	18.9146	[M+NH4]+				319.471
TG 17:1_18:2_18:3	C56H96O6	18.8141	[M+NH4]+				318.368
TG 18:0_18:0_18:0	C57H110O6	19.7279	[M+NH4]+				331.8
TG 18:0_18:1_18:1	C57H106O6	19.4048	[M+NH4]+				327.7
TG 18:0_18:1_20:4	C59H104O6	19.2431	[M+NH4]+				329.203
TG 18:1_18:1_18:1	C57H104O6	19.2718	[M+NH4]+				325.8
TG 18:1_18:1_18:2	C57H102O6	19.126	[M+NH4]+				323.8
TG 18:1_18:1_20:0	C59H110O6	19.601	[M+NH4]+				333.3
TG 18:1_18:1_20:1	C59H108O6	19.4505	[M+NH4]+				330.9
TG 18:1_18:1_20:4	C59H102O6	19.1048	[M+NH4]+				327.6
TG 18:1_18:1_21:0	C60H112O6	19.7093	[M+NH4]+				335.782
TG 18:1_18:1_21:1	C60H110O6	19.5146	[M+NH4]+				333.389
TG 18:1_18:1_22:0	C61H114O6	19.8131	[M+NH4]+				338.355
TG 18:1_18:2_18:2	C57H100O6	19.0004	[M+NH4]+				322
TG 18:1_18:2_20:4	C59H100O6	18.9825	[M+NH4]+				325.8
TG 18:1_18:2_22:0	C61H112O6	19.6498	[M+NH4]+				336.39
TG 18:1_18:2_24:0	C63H116O6	19.8591	[M+NH4]+				341.56
TG 18:1_20:4_18:1	C59H102O6	19.14	[M+NH4]+				327.4
TG 18:1_20:4_20:4	C61H100O6	18.949	[M+NH4]+				328.502
TG 18:2_18:2_18:2	C57H98O6	18.8844	[M+NH4]+				320.4
TG 18:2_18:2_18:3	C57H96O6	18.7683	[M+NH4]+				318.5
TG 18:2_18:2_20:5	C59H96O6	18.7555	[M+NH4]+				322.201
TG 18:2_18:3_18:3	C57H94O6	18.628	[M+NH4]+				316.9
TG 18:2_18:3_20:5	C59H94O6	18.6272	[M+NH4]+				320.4
TG 18:2_20:4_20:5	C61H96O6	18.712	[M+NH4]+				324.663
TG 18:2_20:4_22:6	C63H98O6	18.7939	[M+NH4]+				329.436
TG 18:2_20:5_20:5	C61H94O6	18.5858	[M+NH4]+				323.096
TG 20:4_20:4_20:4	C63H98O6	18.81	[M+NH4]+				329.8
TG 8:0_12:0_16:0	C39H74O6	17.1868	[M+NH4]+				276.513
TG 8:0_16:0_18:1	C45H84O6	18.3089	[M+NH4]+				293.4
TG 8:0_16:0_18:2	C45H82O6	18.0069	[M+NH4]+				289.8
TG 8:0_16:1_18:2	C45H80O6	17.7305	[M+NH4]+				286.714
TG 9:0_16:1_18:1	C46H84O6	18.2614	[M+NH4]+				294.625

## Sheet: Negative
Name	Formula	RT	MainNegativeAdduct	CCS [M+HCOOH-H]-	CCS [M-H]-
Cer d18:1_16:0	C34H67NO3	13.9408	[M+HCOOH-H]-	256.5
Cer d18:1_17:0	C35H69NO3	14.4138	[M+HCOOH-H]-	259.6
Cer d18:1_18:0	C36H71NO3	15.22	[M+HCOOH-H]-	264.4
Cer d18:1_18:1	C36H69NO3	14.62	[M+HCOOH-H]-	262.1
Cer d18:1_20:0	C38H75NO3	15.6932	[M+HCOOH-H]-	268.9
Cer d18:1_22:0	C40H79NO3	16.4035	[M+HCOOH-H]-	275.2
Cer d18:1_24:0	C42H83NO3	17.0647	[M+HCOOH-H]-	282.4
Cer d18:1_24:1	C42H81NO3	16.5016	[M+HCOOH-H]-	279.6
Cer d18:2_16:0	C34H65NO3	13.59	[M+HCOOH-H]-	258.4
Cer d18:2_24:0	C42H81NO3	17.11	[M+HCOOH-H]-	281
Cer d40:2	C40H77NO3	15.9085	[M+HCOOH-H]-	273.8
Cer d41:1	C41H81NO3	16.7444	[M+HCOOH-H]-	278.5
Cer d41:2	C41H79NO3	16.2766	[M+HCOOH-H]-	276.9
Cer d43:1	C43H85NO3	17.3239	[M+HCOOH-H]-	284.8
Cer d43:2	C43H83NO3	16.7656	[M+HCOOH-H]-	282.7
Cer d44:1	C44H87NO3	17.6121	[M+HCOOH-H]-	287.7
Cer d44:2	C44H85NO3	17.1221	[M+HCOOH-H]-	286.4
CerP d18:1_12:0	C30H60NO6P	9.953	[M-H]-		239.5
CerP d18:1_16:0	C34H68NO6P	12.01	[M-H]-		254.3
CerP d18:1_24:0	C42H84NO6P	16.27	[M-H]-		278.4
FAHFA 16:0_16:0	C32H62O4	14.5285	[M-H]-		232.5
FAHFA 16:0_18:0	C34H66O4	15.5286	[M-H]-		239.7
FAHFA 18:0_18:0	C36H70O4	16.2329	[M-H]-		246
Hex2Cer 32:1;2O	C44H83NO13	11.3618	[M+HCOOH-H]-	300
Hex2Cer 34:1;2O	C46H87NO13	12.4095	[M+HCOOH-H]-	306.4
Hex2Cer 34:2;2O	C46H85NO13	11.6899	[M+HCOOH-H]-	304.8
Hex2Cer 42:2;2O	C54H101NO13	15.1669	[M+HCOOH-H]-	326
Hex2Cer 42:3;2O	C54H99NO13	14.6372	[M+HCOOH-H]-	324.9
Hex3Cer 34:1;2O	C52H97NO18	12.0511	[M+HCOOH-H]-	325.8
HexCer 14:2;2O/28:0	C48H91NO8	15.6057	[M+HCOOH-H]-	303.7
HexCer 18:1;2O/16:0	C40H77NO8	12.9069	[M+HCOOH-H]-	283.4
HexCer 41:1;2O	C47H91NO8	15.879	[M+HCOOH-H]-	302.5
HexCer 42:1;2O	C48H93NO8	16.2317	[M+HCOOH-H]-	305.1
LPA 14:0 SN1	C17H35O7P	3.95	[M-H]-		193.3
LPA 16:0 SN1	C19H39O7P	5.37	[M-H]-		201.3
LPA 17:0 SN1	C20H41O7P	6.15177	[M-H]-		204.7
LPA 18:0 SN1	C21H43O7P	6.77	[M-H]-		208.8
LPA 18:1 SN1	C21H41O7P	5.72	[M-H]-		205.8
LPA 18:2 SN1	C21H39O7P	4.79	[M-H]-		203.1
LPA 20:4 SN1	C23H39O7P	4.77	[M-H]-		207.9
LPC 14:0 SN1	C22H46NO7P	4.05126	[M+HCOOH-H]-	231.6
LPC 14:0 SN2	C22H46NO7P	3.77	[M+HCOOH-H]-	230.9
LPC 15:0 SN1	C23H48NO7P	4.73	[M+HCOOH-H]-	235.1
LPC 16:0 SN1	C24H50NO7P	5.46132	[M+HCOOH-H]-	239.3
LPC 16:0 SN2	C24H50NO7P	5.14	[M+HCOOH-H]-	238.1
LPC 16:0 SN2	C24H50NO7P	5.1184	[M+HCOOH-H]-	238.1
LPC 16:1 SN1	C24H48NO7P	4.4627	[M+HCOOH-H]-	236
LPC 16:1 SN2	C24H48NO7P	4.18694	[M+HCOOH-H]-	235.7
LPC 17:0 SN1	C25H52NO7P	6.24649	[M+HCOOH-H]-	242.3
LPC 17:0 SN2	C25H52NO7P	6.05	[M+HCOOH-H]-	242
LPC 17:1 SN1	C25H50NO7P	5.12934	[M+HCOOH-H]-	239.2
LPC 17:1 SN2	C25H50NO7P	4.81	[M+HCOOH-H]-	238.6
LPC 18:0 SN1	C26H54NO7P	7.03764	[M+HCOOH-H]-	245.9
LPC 18:0 SN2	C26H54NO7P	6.67023	[M+HCOOH-H]-	245.3
LPC 18:1 SN1	C26H52NO7P	5.89201	[M+HCOOH-H]-	242.8
LPC 18:1 SN2	C26H52NO7P	5.55608	[M+HCOOH-H]-	243
LPC 18:2 SN1	C26H50NO7P	4.9786	[M+HCOOH-H]-	240
LPC 18:2 SN2	C26H50NO7P	4.68136	[M+HCOOH-H]-	239.5
LPC 18:3 SN1	C26H48NO7P	4.31	[M+HCOOH-H]-	238.5
LPC 19:0 SN1	C27H56NO7P	7.84831	[M+HCOOH-H]-	249.3
LPC 19:0 SN2	C27H56NO7P	7.39379	[M+HCOOH-H]-	248.9
LPC 20:0 SN1	C28H58NO7P	8.45198	[M+HCOOH-H]-	253.1
LPC 20:0 SN2	C28H58NO7P	8.09951	[M+HCOOH-H]-	252.4
LPC 20:1 SN1	C28H56NO7P	7.14647	[M+HCOOH-H]-	249.6
LPC 20:1 SN2	C28H56NO7P	6.76021	[M+HCOOH-H]-	250.3
LPC 20:2 SN1	C28H54NO7P	6.09166	[M+HCOOH-H]-	247.1
LPC 20:2 SN2	C28H54NO7P	5.71206	[M+HCOOH-H]-	247.2
LPC 20:3 SN1	C28H52NO7P	5.17109	[M+HCOOH-H]-	245.6
LPC 20:3 SN2	C28H52NO7P	4.83871	[M+HCOOH-H]-	244.9
LPC 20:4 SN1	C28H50NO7P	5.00378	[M+HCOOH-H]-	244.3
LPC 20:4 SN2	C28H50NO7P	4.73	[M+HCOOH-H]-	243.6
LPC 20:5 SN1	C28H48NO7P	4.27573	[M+HCOOH-H]-	242.5
LPC 22:0 SN1	C30H62NO7P	10.0281	[M+HCOOH-H]-	259.1
LPC 22:4 SN1	C30H54NO7P	5.55435	[M+HCOOH-H]-	250.1
LPC 22:5 SN1	C30H52NO7P	5.403	[M+HCOOH-H]-	248.6
LPC 22:5 SN2	C30H52NO7P	5.03	[M+HCOOH-H]-	248.2
LPC 22:6 SN1	C30H50NO7P	4.9786	[M+HCOOH-H]-	247.7
LPC 22:6 SN2	C30H50NO7P	4.67	[M+HCOOH-H]-	246.9
LPC 24:0 SN1	C32H66NO7P	11.5006	[M+HCOOH-H]-	265
LPC O-16:0	C24H52NO6P	6.26579	[M+HCOOH-H]-	237.2
LPC O-18:0	C26H56NO6P	7.6742	[M+HCOOH-H]-	243.8
LPC O-18:1	C26H54NO6P	6.66888	[M+HCOOH-H]-	240.9
LPC O-20:0	C28H60NO6P	9.34047	[M+HCOOH-H]-	250.7
LPC O-22:0	C30H64NO6P	10.8399	[M+HCOOH-H]-	257.3
LPC O-22:1	C30H62NO6P	9.55075	[M+HCOOH-H]-	254.2
LPC O-24:1	C32H66NO6P	10.9748	[M+HCOOH-H]-	260.9
LPE 14:0 SN1	C19H40NO7P	4.63	[M-H]-		203.9
LPE 16:0 SN1	C21H44NO7P	5.59814	[M-H]-		211.1
LPE 16:0 SN2	C21H44NO7P	4.86711	[M-H]-		210.5
LPE 16:1 SN1	C21H42NO7P	4.07919	[M-H]-		4.08
LPE 17:1 SN1	C22H44NO7P	5.24961	[M-H]-		211.7
LPE 17:1 SN2	C22H44NO7P	4.94	[M-H]-		211.9
LPE 18:0 SN1	C23H48NO7P	7.17118	[M-H]-		218.2
LPE 18:0 SN2	C23H48NO7P	6.5765	[M-H]-		215.4
LPE 18:1 SN1	C23H46NO7P	5.69636	[M-H]-		215.5
LPE 18:1 SN2	C23H46NO7P	5.36393	[M-H]-		215.4
LPE 18:2 SN1	C23H44NO7P	5.10979	[M-H]-		212.7
LPE 18:2 SN2	C23H44NO7P	4.8192	[M-H]-		212.7
LPE 18:3 SN1	C23H42NO7P	3.85297	[M-H]-		211.4
LPE 20:1 SN1	C25H50NO7P	7.32039	[M-H]-		222.7
LPE 20:4 SN1	C25H44NO7P	5.14356	[M-H]-		217.6
LPE 20:4 SN2	C25H44NO7P	4.9326	[M-H]-		217.6
LPE 20:5 SN1	C25H42NO7P	3.6153	[M-H]-		216.4
LPE 22:4 SN1	C27H48NO7P	5.74865	[M-H]-		223.8
LPE 22:6 SN1	C27H44NO7P	5.11544	[M-H]-		221.8
LPE O-16:1	C21H44NO6P	6.76	[M-H]-		209.8
LPE O-18:1	C23H48NO6P	7.98761	[M-H]-		216.9
LPG 14:0 SN1	C20H41O9P	4.0188	[M-H]-		210.8
LPG 16:0 SN1	C22H45O9P	5.27	[M-H]-		218.5
LPG 17:1 SN1	C23H45O9P	4.46734	[M-H]-		218.6
LPG 18:0 SN1	C24H49O9P	6.72	[M-H]-		225.7
LPG 18:1 SN1	C24H47O9P	5.67	[M-H]-		222.7
LPI 16:0 SN1	C25H49O12P	4.02545	[M-H]-		233.4
LPI 17:1 SN1	C26H49O12P	4.02761	[M-H]-		234.3
LPI 18:0 SN1	C27H53O12P	5.62833	[M-H]-		240.2
LPI 18:1 SN1	C27H51O12P	5.4	[M-H]-		238
LPI 20:4 SN1	C29H49O12P	3.30373	[M-H]-		241.1
LPS 16:0 SN1	C22H44NO9P	5.12952	[M-H]-		221
LPS 16:0 SN2	C22H44NO9P	4.83	[M-H]-		220.6
LPS 17:1 SN1	C23H44NO9P	4.332	[M-H]-		221.5
LPS 18:1 SN1	C24H46NO9P	5.49	[M-H]-		225.6
PA 14:0_14:0	C31H61O8P	11.32	[M-H]-		244.2
PA 15:0_18:1(d7)	C36D7H62O8P	13.3494	[M-H]-		258.2
PA 16:0_16:0	C35H69O8P	13.39	[M-H]-		256.3
PA 16:0_18:1	C37H71O8P	13.64	[M-H]-		260.7
PA 16:0_18:2	C37H69O8P	13.04	[M-H]-		259.5
PA 16:0_20:4	C39H69O8P	13.15	[M-H]-		263.2
PA 16:0_22:6	C41H69O8P	12.94	[M-H]-		266.9
PA 18:0_18:0	C39H77O8P	14.12	[M-H]-		269
PA 18:0_18:1	C39H75O8P	14.53	[M-H]-		267
PA 18:0_18:2	C39H73O8P	14.09	[M-H]-		265.9
PA 18:0_22:6	C43H73O8P	14.02	[M-H]-		273.6
PA 18:1_18:1	C39H73O8P	13.88	[M-H]-		264.9
PA 18:2_18:2	C39H69O8P	12.69	[M-H]-		262.4
PC 14:0_14:0	C36H72NO8P	11.7916	[M+HCOOH-H]-	277.5
PC 14:0_16:0	C38H76NO8P	12.95	[M+HCOOH-H]-	283.8
PC 14:0_16:1	C38H74NO8P	12.1482	[M+HCOOH-H]-	281.3
PC 14:0_18:0	C40H80NO8P	14.15	[M+HCOOH-H]-	288.8
PC 14:0_18:2	C40H76NO8P	12.4357	[M+HCOOH-H]-	285.5
PC 14:0_20:4	C42H76NO8P	12.505	[M+HCOOH-H]-	289.1
PC 14:0_22:6	C44H76NO8P	12.4564	[M+HCOOH-H]-	292.1
PC 15:0_16:0	C39H78NO8P	13.3184	[M+HCOOH-H]-	285.7
PC 15:0_18:1	C41H80NO8P	13.6124	[M+HCOOH-H]-	289
PC 15:0_18:2	C41H78NO8P	12.9871	[M+HCOOH-H]-	288.1
PC 15:0_20:3	C43H80NO8P	13.2952	[M+HCOOH-H]-	292.7
PC 15:0_20:4	C43H78NO8P	13.0059	[M+HCOOH-H]-	292.1
PC 16:0_12:0	C36H72NO8P	11.7916	[M+HCOOH-H]-	277.5
PC 16:0_14:0	C38H76NO8P	12.8548	[M+HCOOH-H]-	283
PC 16:0_16:0	C40H80NO8P	13.7857	[M+HCOOH-H]-	288.4
PC 16:0_16:1	C40H78NO8P	13.1335	[M+HCOOH-H]-	287.2
PC 16:0_17:0	C41H82NO8P	14.1341	[M+HCOOH-H]-	290.8
PC 16:0_18:0	C42H84NO8P	14.6666	[M+HCOOH-H]-	294.4
PC 16:0_18:1	C42H82NO8P	14.0169	[M+HCOOH-H]-	293.6
PC 16:0_18:2	C42H80NO8P	13.4089	[M+HCOOH-H]-	291.7
PC 16:0_18:3	C42H78NO8P	12.8179	[M+HCOOH-H]-	290.3
PC 16:0_20:3	C44H82NO8P	13.7608	[M+HCOOH-H]-	296.3
PC 16:0_20:4	C44H80NO8P	13.4767	[M+HCOOH-H]-	295.5
PC 16:0_20:5	C44H78NO8P	12.9519	[M+HCOOH-H]-	294
PC 16:0_22:4	C46H84NO8P	14.3892	[M+HCOOH-H]-	301.1
PC 16:0_22:5	C46H82NO8P	13.6707	[M+HCOOH-H]-	300.2
PC 16:0_22:6	C46H80NO8P	13.383	[M+HCOOH-H]-	299
PC 16:1_16:1 Cis	C40H76NO8P	12.4814	[M+HCOOH-H]-	285.5
PC 16:1_16:1 Trans	C40H76NO8P	12.8	[M+HCOOH-H]-	287.7
PC 16:1_18:2	C42H78NO8P	12.8899	[M+HCOOH-H]-	290.2
PC 16:1_20:4	C44H78NO8P	12.9519	[M+HCOOH-H]-	294
PC 16:1_22:6	C46H78NO8P	12.7432	[M+HCOOH-H]-	296.1
PC 17:0_14:1	C39H76NO8P	12.6917	[M+HCOOH-H]-	283.8
PC 17:0_16:0	C41H82NO8P	14.1341	[M+HCOOH-H]-	290.8
PC 17:0_18:1	C43H84NO8P	14.4665	[M+HCOOH-H]-	294.9
PC 17:0_18:2	C43H82NO8P	13.901	[M+HCOOH-H]-	294
PC 17:0_20:4	C45H82NO8P	13.9316	[M+HCOOH-H]-	298.8
PC 17:0_22:6	C47H82NO8P	13.8596	[M+HCOOH-H]-	302.5
PC 17:1_18:2	C43H80NO8P	13.2952	[M+HCOOH-H]-	292.6
PC 17:1_20:4	C45H80NO8P	13.3276	[M+HCOOH-H]-	296.4
PC 18:0_14:0	C40H80NO8P	13.75	[M+HCOOH-H]-	288.8
PC 18:0_16:0	C42H84NO8P	14.6666	[M+HCOOH-H]-	294.2
PC 18:0_18:0	C44H88NO8P	15.78	[M+HCOOH-H]-	299.4
PC 18:0_18:1	C44H86NO8P	14.924	[M+HCOOH-H]-	298.7
PC 18:0_18:2	C44H84NO8P	14.5585	[M+HCOOH-H]-	297.3
PC 18:0_19:1	C45H88NO8P	15.3073	[M+HCOOH-H]-	300.5
PC 18:0_20:1	C46H90NO8P	15.6788	[M+HCOOH-H]-	303.8
PC 18:0_20:2	C46H88NO8P	15.1736	[M+HCOOH-H]-	302.8
PC 18:0_20:3	C46H86NO8P	14.6677	[M+HCOOH-H]-	302.1
PC 18:0_20:4	C46H84NO8P	14.3892	[M+HCOOH-H]-	301.1
PC 18:0_20:5	C46H82NO8P	13.6707	[M+HCOOH-H]-	300.1
PC 18:0_22:4	C48H88NO8P	15.0424	[M+HCOOH-H]-	306
PC 18:0_22:5	C48H86NO8P	14.5603	[M+HCOOH-H]-	305.1
PC 18:0_22:6	C48H84NO8P	14.3015	[M+HCOOH-H]-	304.6
PC 18:0_24:4	C50H92NO8P	15.9133	[M+HCOOH-H]-	315.3
PC 18:1_14:0	C40H78NO8P	13.103	[M+HCOOH-H]-	287.1
PC 18:1_16:0	C42H82NO8P	14.37	[M+HCOOH-H]-	292.7
PC 18:1_18:0	C44H86NO8P	15.21	[M+HCOOH-H]-	297.6
PC 18:1_18:1 Cis	C44H84NO8P	14.3551	[M+HCOOH-H]-	297.2
PC 18:1_18:1 Trans	C44H84NO8P	14.5585	[M+HCOOH-H]-	297.1
PC 18:1_18:2	C44H82NO8P	13.7926	[M+HCOOH-H]-	296.5
PC 18:1_20:2	C46H86NO8P	14.6699	[M+HCOOH-H]-	302.4
PC 18:1_20:4	C46H82NO8P	13.7018	[M+HCOOH-H]-	300
PC 18:1_20:5	C46H80NO8P	13.383	[M+HCOOH-H]-	303.6
PC 18:1_22:0	C48H94NO8P	16.4447	[M+HCOOH-H]-	309.9
PC 18:1_22:4	C48H86NO8P	14.5441	[M+HCOOH-H]-	305.2
PC 18:1_22:6	C48H82NO8P	13.6855	[M+HCOOH-H]-	304.6
PC 18:2_18:2 Cis (DLPC)	C44H80NO8P	13.1027	[M+HCOOH-H]-	293.6
PC 18:2_20:3	C46H82NO8P	13.6707	[M+HCOOH-H]-	300.4
PC 18:2_20:4	C46H80NO8P	13.1163	[M+HCOOH-H]-	296.8
PC 18:2_20:5	C46H78NO8P	12.7432	[M+HCOOH-H]-	296.2
PC 18:2_22:6	C48H80NO8P	13.0133	[M+HCOOH-H]-	301.3
PC 18:3_18:2	C44H78NO8P	12.4887	[M+HCOOH-H]-	292.2
PC 18:3_18:3 Cis	C44H76NO8P	12.01	[M+HCOOH-H]-	290.9
PC 18:3_20:4	C46H78NO8P	12.7169	[M+HCOOH-H]-	296.4
PC 19:0_18:1	C45H88NO8P	15.3073	[M+HCOOH-H]-	300.7
PC 19:0_18:2	C45H86NO8P	14.8215	[M+HCOOH-H]-	299.7
PC 19:0_20:4	C47H86NO8P	14.8298	[M+HCOOH-H]-	303.1
PC 19:0_22:6	C49H86NO8P	14.7155	[M+HCOOH-H]-	307.1
PC 20:0_18:2	C46H88NO8P	15.196	[M+HCOOH-H]-	303
PC 20:0_20:0	C48H96NO8P	17.05	[M+HCOOH-H]-	311.2
PC 20:0_22:6	C50H88NO8P	15.1675	[M+HCOOH-H]-	310.5
PC 20:1_18:1	C46H88NO8P	15.1736	[M+HCOOH-H]-	303.1
PC 20:1_18:2	C46H86NO8P	14.6677	[M+HCOOH-H]-	302.4
PC 20:1_20:4	C48H86NO8P	14.5603	[M+HCOOH-H]-	305.3
PC 20:1_22:6	C50H86NO8P	14.4708	[M+HCOOH-H]-	307.7
PC 20:2_20:4	C48H84NO8P	13.9534	[M+HCOOH-H]-	303.5
PC 20:4_20:4 Cis	C48H80NO8P	13.0549	[M+HCOOH-H]-	301
PC 20:4_22:0	C50H92NO8P	15.9133	[M+HCOOH-H]-	315.6
PC 21:0_21:0	C50H100NO8P	17.81	[M+HCOOH-H]-	316.7
PC 22:0_18:2	C48H92NO8P	15.9968	[M+HCOOH-H]-	308.8
PC 22:0_22:0	C52H104NO8P	18.2	[M+HCOOH-H]-	321.3
PC 22:6_20:4	C50H80NO8P	12.9773	[M+HCOOH-H]-	302.4
PC 22:6_22:6	C52H80NO8P	13.04	[M+HCOOH-H]-	305
PC 23:0_23:0	C54H108NO8P	18.58	[M+HCOOH-H]-	327.5
PC 24:0_18:2	C50H96NO8P	16.7213	[M+HCOOH-H]-	313.9
PC 24:0_20:4	C52H96NO8P	16.7158	[M+HCOOH-H]-	316.7
PC 24:0_24:0	C56H112NO8P	18.9	[M+HCOOH-H]-	332.7
PC 24:1_24:1 Cis	C56H108NO8P	18.12	[M+HCOOH-H]-	329.7
PC O-16:0_16:0	C40H82NO7P	14.3841	[M+HCOOH-H]-	288
PC O-16:0_16:1	C40H80NO7P	13.7972	[M+HCOOH-H]-	286.2
PC O-16:0_18:1	C42H84NO7P	14.6085	[M+HCOOH-H]-	291.6
PC O-16:0_18:2	C42H82NO7P	14.0384	[M+HCOOH-H]-	289.6
PC O-16:0_20:3	C44H84NO7P	14.2538	[M+HCOOH-H]-	293.8
PC O-16:0_20:4	C44H82NO7P	14.0963	[M+HCOOH-H]-	295.1
PC O-16:0_20:5	C44H80NO7P	13.5607	[M+HCOOH-H]-	293.4
PC O-16:1_16:0	C40H80NO7P	14.3396	[M+HCOOH-H]-	288.3
PC O-16:1_18:2	C42H80NO7P	13.9876	[M+HCOOH-H]-	289.7
PC O-16:1_20:4	C44H80NO7P	13.977	[M+HCOOH-H]-	295.2
PC O-16:1_22:6	C46H80NO7P	13.9161	[M+HCOOH-H]-	298.3
PC O-18:0_18:1	C44H88NO7P	15.4866	[M+HCOOH-H]-	297.7
PC O-18:0_18:2	C44H86NO7P	14.93	[M+HCOOH-H]-	295.7
PC O-18:0_20:4	C46H86NO7P	14.9817	[M+HCOOH-H]-	299.9
PC O-18:0_22:4	C48H90NO7P	15.7979	[M+HCOOH-H]-	304.2
PC O-18:0_22:6	C48H86NO7P	14.8661	[M+HCOOH-H]-	302.8
PC O-18:1_16:0	C42H84NO7P	14.6085	[M+HCOOH-H]-	291.8
PC O-18:1_18:1	C44H86NO7P	14.96	[M+HCOOH-H]-	295.4
PC O-18:1_18:2	C44H84NO7P	14.2538	[M+HCOOH-H]-	293.8
PC O-18:1_20:4	C46H84NO7P	14.2474	[M+HCOOH-H]-	298.6
PC O-18:1_20:5	C46H82NO7P	14.2002	[M+HCOOH-H]-	297.8
PC O-18:1_22:4	C48H88NO7P	15.1151	[M+HCOOH-H]-	303
PC O-18:1_22:6	C48H84NO7P	14.2275	[M+HCOOH-H]-	301.7
PC O-18:2_20:4	C46H82NO7P	14.5	[M+HCOOH-H]-	298
PC O-18:2_22:4	C48H86NO7P	14.8914	[M+HCOOH-H]-	302.3
PC O-20:0_20:4	C48H90NO7P	15.7979	[M+HCOOH-H]-	304.3
PC O-20:0_22:6	C50H90NO7P	15.7812	[M+HCOOH-H]-	309.3
PC O-20:1_20:4	C48H88NO7P	15.1129	[M+HCOOH-H]-	303.5
PC O-20:1_22:4	C50H92NO7P	15.8699	[M+HCOOH-H]-	309.6
PC O-20:2_20:4	C48H86NO7P	14.53	[M+HCOOH-H]-	302.7
PC O-22:0_18:2	C48H94NO7P	16.4708	[M+HCOOH-H]-	307.2
PC O-22:0_20:4	C50H94NO7P	16.537	[M+HCOOH-H]-	310.3
PC O-22:1_20:4	C50H92NO7P	15.8992	[M+HCOOH-H]-	309.1
PC O-22:1_22:6	C52H92NO7P	15.9939	[M+HCOOH-H]-	312.2
PC O-22:2_18:2	C48H90NO7P	15.7668	[M+HCOOH-H]-	304.5
PC O-22:2_20:4	C50H90NO7P	15.8088	[M+HCOOH-H]-	309.1
PC O-24:0_20:4	C52H98NO7P	17.182	[M+HCOOH-H]-	313.3
PC O-24:1_20:4	C52H96NO7P	16.6016	[M+HCOOH-H]-	314
PC O-24:2_20:4	C52H94NO7P	16.1057	[M+HCOOH-H]-	313.3
PE 14:0_14:0	C33H66NO8P	12.26	[M-H]-		252.5
PE 16:0_16:0	C37H74NO8P	14.3	[M-H]-		264.1
PE 16:0_16:1	C37H72NO8P	13.2995	[M-H]-		262.1
PE 16:0_18:1	C39H76NO8P	14.1213	[M-H]-		266.5
PE 16:0_18:2	C39H74NO8P	13.5665	[M-H]-		267
PE 16:0_20:4	C41H74NO8P	13.5945	[M-H]-		271
PE 16:0_20:5	C41H72NO8P	13.1495	[M-H]-		270.1
PE 16:0_22:6	C43H74NO8P	13.52	[M-H]-		275.3
PE 16:1_16:1	C37H70NO8P	12.92	[M-H]-		260.4
PE 17:0_14:1	C36H70NO8P	12.7902	[M-H]-		259.7
PE 18:0_18:0	C41H82NO8P	15.96	[M-H]-		276.5
PE 18:0_18:1	C41H80NO8P	15.0176	[M-H]-		272.6
PE 18:0_18:2	C41H78NO8P	14.4473	[M-H]-		273.5
PE 18:0_20:4	C43H78NO8P	14.4791	[M-H]-		277.4
PE 18:0_22:6	C45H78NO8P	14.4102	[M-H]-		281.7
PE 18:1_18:1 Cis	C41H78NO8P	14.76	[M-H]-		273.2
PE 18:1_18:1 Trans	C41H78NO8P	14.97	[M-H]-		275.7
PE 18:1_18:2	C41H76NO8P	13.88	[M-H]-		271.7
PE 18:1_20:4	C43H76NO8P	13.8324	[M-H]-		275.653
PE 18:2_18:2	C41H74NO8P	13.2127	[M-H]-		269.5
PE 18:2_20:4	C43H74NO8P	13.33	[M-H]-		273.8
PE 18:3_18:3	C41H70NO8P	12.49	[M-H]-		267.3
PE O-16:1_18:1	C39H76NO7P	14.6419	[M-H]-		268.1
PE O-16:1_20:4	C41H74NO7P	14.1181	[M-H]-		270.9
PE O-16:1_22:4	C43H78NO7P	14.7406	[M-H]-		276.1
PE O-16:1_22:6	C43H74NO7P	14.042	[M-H]-		274.2
PE O-17:1_20:4	C42H76NO7P	14.5358	[M-H]-		273.6
PE O-17:1_22:6	C44H76NO7P	14.4473	[M-H]-		277.5
PE O-18:1_18:1	C41H80NO7P	15.439	[M-H]-		274.2
PE O-18:1_20:3	C43H80NO7P	15.2271	[M-H]-		277.5
PE O-18:1_20:4	C43H78NO7P	14.9568	[M-H]-		277
PE O-18:1_22:6	C45H78NO7P	14.8862	[M-H]-		280.6
PE O-18:2_22:6	C45H76NO7P	14.2308	[M-H]-		278.9
PE O-18:3_20:4	C43H74NO7P	13.8059	[M-H]-		273.5
PE O-20:0_18:1	C43H86NO7P	16.2023	[M-H]-		280.4
PE O-20:0_18:2	C43H84NO7P	15.7751	[M-H]-		279.1
PE O-20:0_20:4	C45H84NO7P	15.7971	[M-H]-		282.8
PE O-20:0_22:6	C47H84NO7P	15.7198	[M-H]-		286.9
PE O-20:1_18:1	C43H84NO7P	16.1628	[M-H]-		280.5
PE O-20:1_18:2	C43H82NO7P	15.7028	[M-H]-		279.2
PE O-20:1_20:4	C45H82NO7P	15.7117	[M-H]-		282.9
PG 16:0_16:0	C38H75O10P	12.7028	[M-H]-		271.1
PG 16:0_18:1	C40H77O10P	12.65	[M-H]-		275.5
PG 16:0_18:2	C40H75O10P	12.3638	[M-H]-		273.9
PG 16:0_20:4	C42H75O10P	12.98	[M-H]-		277.7
PG 16:0_22:6	C44H75O10P	12.82	[M-H]-		282
PG 17:0_14:1	C37H71O10P	11.5931	[M-H]-		266.9
PG 18:0_18:0	C42H83O10P	14.89	[M-H]-		283.6
PG 18:0_18:1	C42H81O10P	14.32	[M-H]-		281.8
PG 18:0_18:2	C42H79O10P	13.8	[M-H]-		282.1
PG 18:0_20:4	C44H79O10P	13.8	[M-H]-		284.4
PG 18:0_22:6	C46H79O10P	13.7706	[M-H]-		288.3
PG 18:1_18:1 Cis	C42H79O10P	12.95	[M-H]-		280.1
PG 18:1_18:1 Trans	C42H79O10P	13.91	[M-H]-		282.4
PG 18:2_18:2	C42H75O10P	12.51	[M-H]-		276.7
PG 18:3_18:3	C42H71O10P	11.23	[M-H]-		274.6
PI 16:0_16:0	C41H79O13P	12.4191	[M-H]-		286.5
PI 16:0_16:1	C41H77O13P	11.8006	[M-H]-		284.2
PI 16:0_18:1	C43H81O13P	12.7069	[M-H]-		291.3
PI 16:0_18:2	C43H79O13P	12.0895	[M-H]-		288.7
PI 16:0_20:4	C45H79O13P	12.1398	[M-H]-		292.4
PI 16:0_22:5	C47H81O13P	12.3772	[M-H]-		297.1
PI 17:0_14:1	C40H75O13P	11.2743	[M-H]-		282
PI 18:0_18:0	C45H87O13P	14.68	[M-H]-		297.4
PI 18:0_18:1	C45H85O13P	13.583	[M-H]-		297.7
PI 18:0_18:2	C45H83O13P	13.0424	[M-H]-		295.4
PI 18:0_20:3	C47H85O13P	13.4479	[M-H]-		300.5
PI 18:0_20:4	C47H83O13P	13.0891	[M-H]-		299.2
PI 18:0_22:4	C49H87O13P	13.7959	[M-H]-		299.2
PI 18:0_22:5	C49H85O13P	13.3191	[M-H]-		302.5
PI 18:0_22:6	C49H83O13P	13.0407	[M-H]-		303
PI 18:1_18:1	C45H83O13P	13.0424	[M-H]-		295.4
PI 18:1_18:2	C45H81O13P	12.4384	[M-H]-		293.5
PI 18:1_20:4	C47H81O13P	12.4904	[M-H]-		297.7
PS 16:0_16:0	C38H74NO10P	13.08	[M-H]-		274.7
PS 16:0_18:1	C40H76NO10P	12.6619	[M-H]-		278.9
PS 16:0_18:2	C40H74NO10P	12.0541	[M-H]-		277.4
PS 16:0_20:4	C42H74NO10P	12.0954	[M-H]-		280.9
PS 17:0_14:1	C37H70NO10P	11.2207	[M-H]-		270.4
PS 18:0_18:0	C42H82NO10P	13.31	[M-H]-		286.5
PS 18:0_18:1	C42H80NO10P	13.5665	[M-H]-		285
PS 18:0_18:2	C42H78NO10P	12.9942	[M-H]-		283.1
PS 18:0_20:4	C44H78NO10P	13.0451	[M-H]-		287.5
PS 18:0_22:6	C46H78NO10P	12.9894	[M-H]-		292
PS 18:1_18:1	C42H78NO10P	13.72	[M-H]-		283
PS 18:2_18:2	C42H74NO10P	12.36	[M-H]-		280.3
SM 34:0;3O	C39H81N2O7P	12.0283	[M+HCOOH-H]-	292.9
SM 34:1;3O	C39H79N2O7P	12.1376	[M+HCOOH-H]-	287.9
SM 34:2;3O	C39H77N2O7P	11.358	[M+HCOOH-H]-	286.6
SM d18:1_12:0	C35H71N2O6P	10.4656	[M+HCOOH-H]-	273.9
SM d18:1_16:0	C39H79N2O6P	12.6551	[M+HCOOH-H]-	287
SM d18:1_16:1	C39H77N2O6P	12.07	[M+HCOOH-H]-	284.8
SM d18:1_18:0	C41H83N2O6P	13.6467	[M+HCOOH-H]-	292.9
SM d18:1_18:1	C41H81N2O6P	12.9887	[M+HCOOH-H]-	291.4
SM d18:1_24:0	C47H95N2O6P	16.1394	[M+HCOOH-H]-	309.7
SM d18:1_24:1	C47H93N2O6P	15.4745	[M+HCOOH-H]-	308.3
SM d32:0	C37H77N2O6P	11.9787	[M+HCOOH-H]-	282.1
SM d32:1	C37H75N2O6P	11.5931	[M+HCOOH-H]-	280.2
SM d32:2	C37H73N2O6P	10.7704	[M+HCOOH-H]-	299
SM d33:1	C38H77N2O6P	12.1395	[M+HCOOH-H]-	283.3
SM d33:2	C38H75N2O6P	11.3496	[M+HCOOH-H]-	282
SM d34:0	C39H81N2O6P	13.0367	[M+HCOOH-H]-	288.6
SM d34:2	C39H77N2O6P	11.9323	[M+HCOOH-H]-	285.1
SM d35:1	C40H81N2O6P	13.1802	[M+HCOOH-H]-	289.8
SM d35:2	C40H79N2O6P	12.4938	[M+HCOOH-H]-	288.1
SM d36:0	C41H85N2O6P	13.9659	[M+HCOOH-H]-	296.7
SM d36:3	C41H79N2O6P	12.3555	[M+HCOOH-H]-	289.8
SM d38:1	C43H87N2O6P	14.5941	[M+HCOOH-H]-	299
SM d38:2	C43H85N2O6P	13.9538	[M+HCOOH-H]-	298.5
SM d38:3	C43H83N2O6P	13.3245	[M+HCOOH-H]-	296.3
SM d39:1	C44H89N2O6P	15.0284	[M+HCOOH-H]-	301.8
SM d40:1	C45H91N2O6P	15.3835	[M+HCOOH-H]-	304.1
SM d40:2	C45H89N2O6P	14.8523	[M+HCOOH-H]-	303
SM d40:3	C45H87N2O6P	14.1096	[M+HCOOH-H]-	301
SM d41:1	C46H93N2O6P	15.7764	[M+HCOOH-H]-	306.7
SM d41:2	C46H91N2O6P	15.2475	[M+HCOOH-H]-	305.6
SM d41:3	C46H89N2O6P	14.566	[M+HCOOH-H]-	304.3
SM d44:2	C49H97N2O6P	16.1938	[M+HCOOH-H]-	313.8
SM d44:3	C49H95N2O6P	15.693	[M+HCOOH-H]-	313.4
