# Supplementary material for: Four-dimensional trapped ion mobility spectrometry lipidomics for high throughput clinical profiling of human blood samples
Source: Nat Commun. 2023 Feb 20;14:937. doi: 10.1038/s41467-023-36520-1 (PMC9941096; doi:10.1038/s41467-023-36520-1)
Supplement: Supplementary file 7 — Supplementary Data 4 [file 41467_2023_36520_MOESM7_ESM.xlsx]

## Sheet: Negative
	Name	Molecular Formula	RT [min]	CCS (Å²)	m/z meas.	Calc Conc. (nmol/mL)
	Cer d18:1_16:0	C34H67NO3	13.93	256.5	582.511	0.190462
	Cer d18:1_20:0	C38H75NO3	15.7	268.8	638.573	0.186612
	Cer d18:1_22:0	C40H79NO3	16.4	275.3	666.604	2.71945
	Cer d18:1_24:0	C42H83NO3	17.06	282.6	694.637	43.4121
	Cer d18:1_24:1	C42H81NO3	16.51	279.6	692.62	2.12019
	Cer d41:1	C41H81NO3	16.75	278.5	680.62	5.11773
	Cer d41:2	C41H79NO3	16.27	277	678.603	0.212558
	Cer d43:1	C43H85NO3	17.27	284.9	708.651	2.60664
	Cer d44:1	C44H87NO3	17.61	287.6	722.666	0.47231
	Cer d44:2	C44H85NO3	17.11	286.8	720.65	0.0864396
	FAHFA 16:0_18:0	C34H66O4	15.52	239.8	537.489	0.0477454
	FAHFA 18:0_18:0	C36H70O4	16.22	245.9	565.52	0.0772453
	Hex2Cer 32:1;2O	C44H83NO13	11.35	300.2	878.584	0.0396693
	Hex2Cer 34:1;2O	C46H87NO13	12.41	306.3	906.616	0.820362
	Hex2Cer 34:2;2O	C46H85NO13	11.68	304.8	904.599	0.0295204
	Hex2Cer 42:2;2O	C54H101NO13	15.16	325.9	1016.72	0.085283
	Hex2Cer 42:3;2O	C54H99NO13	14.63	324.8	1014.71	0.0211124
	Hex3Cer 34:1;2O	C52H97NO18	12.04	325.8	1068.67	0.0560018
	HexCer 34:1;2O	C40H77NO8	12.9	283.4	744.563	0.23903
	HexCer 41:1;2O	C47H91NO8	15.88	302.6	842.672	0.264924
	HexCer 42:1;2O	C48H93NO8	16.22	305	856.688	1.01437
	HexCer 42:2;2O	C48H91NO8	15.6	303.6	854.671	0.311124
	LPC 14:0 SN1	C22H46NO7P	4.04	231.5	512.3	1.96964
	LPC 14:0 SN2	C22H46NO7P	3.76	231.3	512.3	0.321928
	LPC 15:0 SN1	C23H48NO7P	4.72	235.1	526.315	1.18135
	LPC 16:0 SN1	C24H50NO7P	5.46	239.3	540.33	221.934
	LPC 16:0 SN2	C24H50NO7P	5.11	238.2	540.331	24.9962
	LPC 16:1 SN1	C24H48NO7P	4.46	236	538.315	2.37609
	LPC 16:1 SN2	C24H48NO7P	4.16	235.5	538.315	0.342164
	LPC 17:0 SN1	C25H52NO7P	6.24	242.3	554.347	2.04495
	LPC 18:0 SN1	C26H54NO7P	7.02	246.1	568.362	105.066
	LPC 18:0 SN2	C26H54NO7P	6.65	245.4	568.362	8.94666
	LPC 18:1 SN1	C26H52NO7P	5.88	243	566.347	45.7089
	LPC 18:1 SN2	C26H52NO7P	5.54	243.3	566.346	3.52278
	LPC 18:2 SN1	C26H50NO7P	4.97	240.1	564.331	59.9516
	LPC 18:2 SN2	C26H50NO7P	4.67	239.5	564.331	6.00422
	LPC 18:3 SN1	C26H48NO7P	4.29	238.5	562.315	0.450054
	LPC 19:0 SN1	C27H56NO7P	7.83	249	582.378	0.159991
	LPC 20:1 SN1	C28H56NO7P	7.37	249.4	594.378	0.438492
	LPC 20:2 SN1	C28H54NO7P	6.39	247.2	592.362	0.447569
	LPC 20:3 SN1	C28H52NO7P	5.56	245.3	590.346	3.22391
	LPC 20:4 SN1	C28H50NO7P	4.99	244.4	588.331	13.2865
	LPC 20:4 SN2	C28H50NO7P	4.73	243.6	588.331	1.55289
	LPC 20:5 SN1	C28H48NO7P	4.26	242.6	586.315	0.991915
	LPC 22:5 SN1	C30H52NO7P	5.39	248.4	614.346	0.538047
	LPC 22:6 SN2	C30H50NO7P	4.7	247.2	612.331	0.298455
	LPC O-16:0	C24H52NO6P	6.25	237.1	526.351	1.15459
	LPC O-18:1	C26H54NO6P	6.65	240.8	552.367	0.688879
	LPE 16:0 SN1	C21H44NO7P	5.59	211.1	452.279	2.28344
	LPE 18:0 SN1	C23H48NO7P	7.17	218.3	480.31	3.81682
	LPE 18:0 SN2	C23H48NO7P	6.79	218.1	480.31	0.390278
	LPE 18:1 SN1	C23H46NO7P	6.02	215.5	478.294	2.18242
	LPE 18:2 SN1	C23H44NO7P	5.1	212.7	476.278	3.69358
	LPE 18:2 SN2	C23H44NO7P	4.8	212.6	476.278	0.626965
	LPE 20:4 SN1	C25H44NO7P	5.13	217.7	500.278	2.38379
	LPE 20:4 SN2	C25H44NO7P	4.86	217.7	500.279	0.637307
	LPE 22:6 SN1	C27H44NO7P	5.1	221.6	524.278	1.51943
	LPE O-16:1	C21H44NO6P	6.38	209.8	436.283	0.845873
	LPE O-18:1	C23H48NO6P	7.97	216.9	464.315	1.1269
	PC 14:0_18:2	C40H76NO8P	12.47	285.5	774.529	4.10141
	PC 14:0_20:4	C42H76NO8P	12.49	289.3	798.529	1.59311
	PC 14:0_22:6	C44H76NO8P	12.43	292.3	822.528	0.534917
	PC 15:0_16:0	C39H78NO8P	13.31	285.7	764.545	0.610927
	PC 15:0_20:4	C43H78NO8P	12.99	292.1	812.545	1.06951
	PC 14:0_14:0	C36H72NO8P	11.78	277.7	722.498	0.251601
	PC 16:0_16:0	C40H80NO8P	13.78	288.4	778.56	13.1778
	PC 16:0_16:1	C40H78NO8P	13.12	287.1	776.545	13.043
	PC 16:0_17:0	C41H82NO8P	14.12	290.7	792.576	0.656259
	PC 16:0_18:1	C42H82NO8P	14.03	293.4	804.578	187.72
	PC 16:0_18:2	C42H80NO8P	13.44	291.6	802.562	325.123
	PC 16:0_20:5	C44H78NO8P	12.93	294.2	824.546	27.4183
	PC 16:0_22:6	C46H80NO8P	13.37	299	850.561	51.3299
	PC 16:1_18:2	C42H78NO8P	12.88	290.2	800.545	9.64269
	PC 16:1_22:6	C46H78NO8P	12.55	295.1	848.544	0.624873
	PC 17:0_18:1	C43H84NO8P	14.46	294.9	818.591	2.47567
	PC 17:0_18:2	C43H82NO8P	13.9	294.1	816.576	5.93852
	PC 17:0_20:4	C45H82NO8P	13.92	298.9	840.576	3.17335
	PC 17:0_22:6	C47H82NO8P	13.85	302.5	864.575	0.898391
	PC 17:1_20:4	C45H80NO8P	13.33	296.6	838.56	0.592052
	PC 18:0_16:0	C42H84NO8P	14.66	294.2	806.59	2.99406
	PC 18:0_18:1	C44H86NO8P	14.92	298.7	832.608	38.5057
	PC 18:0_18:2	C44H84NO8P	14.34	297.3	830.594	235.27
	PC 18:0_20:2	C46H88NO8P	15.17	302.9	858.623	4.20521
	PC 18:0_20:4	C46H84NO8P	14.39	301.1	854.593	111.619
	PC 18:0_22:4	C48H88NO8P	15.04	306.2	882.622	3.28003
	PC 18:0_22:5	C48H86NO8P	14.55	305.2	880.608	9.29381
	PC 18:0_22:6	C48H84NO8P	14.29	304.7	878.592	23.3603
	PC 18:1_18:2	C44H82NO8P	13.79	296.5	828.578	103.242
	PC 18:1_20:4	C46H82NO8P	13.68	300	852.577	33.4943
	PC 19:0_18:2	C45H86NO8P	14.81	299.7	844.608	0.730937
	PC 20:1_18:2	C46H86NO8P	14.66	302.4	856.608	42.1857
	PC 20:1_20:4	C48H86NO8P	14.81	304.9	880.607	2.62268
	PC 20:2_20:4	C48H84NO8P	13.96	303.4	878.591	1.81373
	PC 20:4_20:4 Cis	C48H80NO8P	13.04	301.2	874.558	0.724829
	PC O-16:0_16:0	C40H82NO7P	14.37	288.2	764.58	1.65138
	PC O-16:0_20:4	C44H82NO7P	14.09	295.2	812.58	8.5427
	PC O-16:0_20:5	C44H80NO7P	13.56	293.5	810.564	0.734604
	PC O-16:1_16:0	C40H80NO7P	13.78	286.2	762.566	0.373731
	PC O-16:1_18:2	C42H80NO7P	13.97	289.6	786.565	7.16378
	PC O-16:1_20:4	C44H80NO7P	13.97	295.2	810.566	7.52875
	PC O-16:1_22:6	C46H80NO7P	13.91	298.2	834.564	1.26912
	PC O-18:0_18:1	C44H88NO7P	15.49	297.4	818.629	0.39951
	PC O-18:0_20:4	C46H86NO7P	14.97	300	840.612	4.6348
	PC O-18:0_22:6	C48H86NO7P	14.89	303.4	864.612	0.810864
	PC O-18:1_16:0	C42H84NO7P	14.62	291.8	790.596	3.93152
	PC O-18:1_20:4	C46H84NO7P	14.23	298.7	838.596	7.04611
	PC O-18:1_20:5	C46H82NO7P	14.04	298.1	836.58	2.69788
	PC O-18:1_22:6	C48H84NO7P	14.21	301.4	862.597	1.13349
	PC O-20:0_20:4	C48H90NO7P	15.79	304.2	868.644	0.753811
	PC O-20:1_20:4	C48H88NO7P	15.12	303.6	866.627	1.42379
	PC O-20:2_20:4	C48H86NO7P	14.51	302.7	864.611	0.962498
	PC O-22:0_20:4	C50H94NO7P	16.54	310.3	896.675	0.468841
	PC O-22:1_20:4	C50H92NO7P	15.89	309.4	894.658	0.918035
	PC O-24:1_20:4	C52H96NO7P	16.6	314.1	922.69	1.33763
	PE 16:0_18:2	C39H74NO8P	13.56	267	714.508	2.2661
	PE 16:0_20:4	C41H74NO8P	13.59	271.1	738.508	2.69291
	PE 16:0_20:5	C41H72NO8P	13.05	269.9	736.492	0.209837
	PE 16:0_22:6	C43H74NO8P	13.53	275.3	762.508	3.01841
	PE 18:0_18:1	C41H80NO8P	14.95	272.7	726.544	4.02788
	PE 18:0_18:2	C41H78NO8P	14.45	273.5	742.539	6.22886
	PE 18:0_20:4	C43H78NO8P	14.48	277.5	766.539	8.21587
	PE 18:0_22:6	C45H78NO8P	14.4	281.7	790.539	2.20348
	PE 18:1_18:2	C41H76NO8P	13.81	271.6	740.523	1.37441
	PE 18:1_20:4	C43H76NO8P	13.81	275.5	764.523	1.24277
	PE 18:2_18:2	C41H74NO8P	13.21	269.6	738.507	0.27591
	PE 18:2_20:4	C43H74NO8P	13.25	273.6	762.508	3.15693
	PE O-16:1_20:4	C41H74NO7P	14.11	270.8	722.513	0.588142
	PE O-17:1_20:4	C42H76NO7P	14.53	273.6	736.529	0.57695
	PE O-17:1_22:6	C44H76NO7P	14.43	277.4	760.528	0.228544
	PE O-18:1_18:1	C41H80NO7P	15.43	274.3	728.56	0.9021
	PE O-18:1_20:4	C43H78NO7P	14.95	277.1	750.545	11.3285
	PE O-18:1_22:6	C45H78NO7P	14.88	280.7	774.544	3.14717
	PE O-18:2_22:6	C45H76NO7P	14.23	279	772.529	0.437467
	PE O-18:3_20:4	C43H74NO7P	14.03	274.5	746.513	3.22457
	PE O-20:1_18:2	C43H82NO7P	15.7	279.3	754.576	0.447875
	PE O-20:1_20:4	C45H82NO7P	15.71	282.9	778.574	0.832885
	PI 16:0_16:0	C41H79O13P	12.41	286.4	809.518	0.195115
	PI 16:0_18:1	C43H81O13P	12.7	291.3	835.534	3.53101
	PI 16:0_18:2	C43H79O13P	12.08	288.8	833.519	3.87974
	PI 16:0_20:4	C45H79O13P	12.14	292.6	857.519	3.63409
	PI 18:0_18:2	C45H83O13P	13.03	296	861.55	10.6267
	PI 18:0_20:4	C47H83O13P	13.09	299.4	885.551	43.5891
	PI 18:0_22:4	C49H87O13P	13.73	304.6	913.581	0.180523
	PI 18:0_22:6	C49H83O13P	13.03	303	909.548	0.85569
	PI 18:1_20:4	C47H81O13P	12.47	297.5	883.534	1.06633
	PS 18:0_18:0	C42H82NO10P	13.57	289	790.56	2.54335
	PS 18:0_20:4	C44H78NO10P	12.97	301.5	856.534	0.450415
	SM 34:0;3O	C39H81N2O7P	12.05	291.9	765.574	0.372089
	SM 34:1;3O	C39H79N2O7P	12.16	288	763.56	0.63679
	SM d18:1_16:0	C39H79N2O6P	12.65	287	747.568	86.268
	SM d18:1_18:0	C41H83N2O6P	13.65	292.9	775.597	20.0936
	SM d18:1_18:1	C41H81N2O6P	12.97	291.4	773.582	11.5029
	SM d18:1_24:0	C47H95N2O6P	16.13	309.9	859.692	32.5093
	SM d18:1_24:1	C47H93N2O6P	15.45	308.3	857.677	48.0415
	SM d32:0	C37H77N2O6P	12.01	282.3	721.548	0.456303
	SM d32:1	C37H75N2O6P	11.58	280.1	719.535	12.8257
	SM d32:2	C37H73N2O6P	10.75	278.7	717.519	1.10016
	SM d33:1	C38H77N2O6P	12.13	283.3	733.55	7.3712
	SM d34:0	C39H81N2O6P	13.02	288.5	749.58	5.53082
	SM d34:2	C39H77N2O6P	11.92	285.3	745.551	16.8212
	SM d35:1	C40H81N2O6P	13.17	289.7	761.581	3.1505
	SM d35:2	C40H79N2O6P	12.49	288.3	759.565	0.476634
	SM d36:0	C41H85N2O6P	13.99	296.4	777.611	1.43597
	SM d36:3	C41H79N2O6P	12.34	289.4	771.566	0.804401
	SM d38:1	C43H87N2O6P	14.6	299.1	803.629	18.0589
	SM d38:2	C43H85N2O6P	13.94	298.6	801.613	6.4754
	SM d38:3	C43H83N2O6P	13.29	295.8	799.596	0.315305
	SM d39:1	C44H89N2O6P	15.03	301.8	817.644	8.60594
	SM d40:1	C45H91N2O6P	15.39	304.1	831.661	46.0892
	SM d40:2	C45H89N2O6P	14.85	303.2	829.644	18.6156
	SM d40:3	C45H87N2O6P	14.15	301.2	827.628	1.76236
	SM d41:1	C46H93N2O6P	15.78	306.7	845.676	21.5541
	SM d41:2	C46H91N2O6P	15.24	305.7	843.66	9.49148
	SM d41:3	C46H89N2O6P	14.55	304.2	841.644	0.916979
	SM d44:2	C49H97N2O6P	16.18	314.3	885.705	0.354314
	SM d44:3	C49H95N2O6P	15.7	312.9	883.69	0.40508

## Sheet: Positive
	Name	Molecular Formula	RT [min]	CCS (Å²)	m/z meas.	Calc Conc. (nmol/mL)
	CE 14:0	C41H72O2	19.12	281.2	614.587	3.43308
	CE 14:1	C41H70O2	18.92	279.1	612.572	0.56688
	CE 16:0	C43H76O2	19.37	284.7	642.619	44.6413
	CE 16:1	C43H74O2	19.16	283.9	640.603	21.3882
	CE 17:0	C44H78O2	19.49	286.6	656.634	0.743814
	CE 18:0	C45H80O2	19.63	290.3	670.649	3.37214
	CE 20:3	C47H78O2	19.31	295.6	692.633	8.90781
	CE 20:4	C47H76O2	19.15	293.9	690.619	104.285
	CE 20:5	C47H74O2	19	291.4	688.603	27.146
	CE 22:6	C49H76O2	19.1	295.9	714.619	7.78456
	Cer d18:1_18:0	C36H71NO3	14.86	263.4	566.551	0.155462
	Cer d18:1_22:0	C40H79NO3	16.42	276.2	622.613	1.16822
	Cer d18:1_24:0	C42H83NO3	17.07	283.2	650.646	10.3258
	Cer d18:1_24:1	C42H81NO3	16.5	279.4	648.629	0.862172
	Cholesterol	C27H46O	12.73	207.1	369.352	769.5
	DG 14:0_16:0	C33H64O5	14.87	254.2	558.509	0.337564
	DG 14:0_18:2	C35H64O5	14.55	254.7	582.509	0.369844
	DG 16:0_16:0	C35H68O5	15.74	260.2	586.54	1.28384
	DG 16:0_16:1	C35H66O5	15.12	257.3	584.525	0.902574
	DG 16:0_17:0	C36H70O5	16.08	263.3	600.557	0.0323729
	DG 16:0_18:1	C37H70O5	15.94	264.6	612.556	5.31643
	DG 16:0_18:2	C37H68O5	15.42	260.9	610.541	2.57586
	DG 16:1_18:2	C37H66O5	14.83	255.3	608.525	0.341712
	DG 17:0_18:1	C38H72O5	16.28	267.1	626.572	0.0671288
	DG 18:0_16:0	C37H72O5	16.5	266.9	614.572	1.26215
	DG 18:0_18:0	C39H76O5	17.16	273.2	642.603	1.5584
	DG 18:0_18:1	C39H74O5	16.64	271.5	640.587	0.850472
	DG 18:0_20:0	C41H80O5	17.74	280.2	670.634	0.0414981
	DG 18:1_18:1	C39H72O5	16.12	267.6	638.572	4.43106
	DG 18:1_18:2	C39H70O5	15.63	262.8	636.556	5.26827
	DG 18:1_20:4	C41H70O5	15.61	267.4	660.556	0.517941
	DG 18:1_22:6	C43H70O5	15.51	271	684.557	0.154718
	DG 18:2_18:2	C39H68O5	15.09	258.5	634.54	1.49978
	DG 18:2_20:4	C41H68O5	15.09	263.3	658.541	0.403152
	DG 20:0_18:1	C41H78O5	17.27	277.5	668.619	0.0577566
	LPC 14:0 SN1	C22H46NO7P	4.04	224.9	468.309	2.7813
	LPC 14:0 SN2	C22H46NO7P	3.75	225.5	468.309	0.349675
	LPC 15:0 SN1	C23H48NO7P	4.73	228.4	482.324	1.49191
	LPC 15:0 SN2	C23H48NO7P	4.41	229.7	482.325	0.193468
	LPC 16:0 SN1	C24H50NO7P	5.47	232.4	496.341	197.704
	LPC 16:0 SN2	C24H50NO7P	5.12	233.6	496.34	28.1048
	LPC 16:1 SN1	C24H48NO7P	4.46	227.3	494.325	2.90839
	LPC 16:1 SN2	C24H48NO7P	4.16	228.6	494.324	0.305213
	LPC 17:0 SN1	C25H52NO7P	6.27	236.5	510.356	2.69778
	LPC 18:0 SN1	C26H54NO7P	7.07	239.9	524.372	82.7885
	LPC 18:0 SN2	C26H54NO7P	6.7	241.1	524.372	8.15164
	LPC 18:1 SN1	C26H52NO7P	5.92	235.5	522.356	29.5468
	LPC 18:1 SN2	C26H52NO7P	5.55	237.2	522.355	4.51159
	LPC 18:2 SN1	C26H50NO7P	4.99	229.3	520.341	46.831
	LPC 18:2 SN2	C26H50NO7P	4.67	231.3	520.34	5.49767
	LPC 18:3 SN1	C26H48NO7P	4.26	225.3	518.324	0.473715
	LPC 18:3 SN2	C26H48NO7P	3.99	227.4	518.324	0.0668863
	LPC 19:0 SN1	C27H56NO7P	7.9	243.6	538.387	0.292224
	LPC 19:0 SN2	C27H56NO7P	7.61	243.5	538.387	0.0773256
	LPC 19:1 SN1	C27H54NO7P	6.67	238	536.372	0.084372
	LPC 20:0 SN1	C28H58NO7P	8.72	246.7	552.403	0.600749
	LPC 20:1 SN1	C28H56NO7P	7.43	242.7	550.387	0.629401
	LPC 20:2 SN1	C28H54NO7P	6.44	237	548.371	0.601479
	LPC 20:3 SN1	C28H52NO7P	5.57	234.1	546.355	3.58119
	LPC 20:3 SN2	C28H52NO7P	5.26	235.5	546.355	0.548591
	LPC 20:4 SN1	C28H50NO7P	5	232.5	544.34	13.6656
	LPC 20:4 SN2	C28H50NO7P	4.72	234.2	544.34	1.71796
	LPC 20:5 SN1	C28H48NO7P	4.26	228.6	542.324	1.2103
	LPC 20:5 SN2	C28H48NO7P	4	230.7	542.324	0.164069
	LPC 22:0 SN1	C30H62NO7P	10.32	254	580.434	0.100218
	LPC 22:1 SN1	C30H60NO7P	8.97	248.7	578.419	0.0426571
	LPC 22:4 SN1	C30H54NO7P	6.23	238.9	572.371	0.279139
	LPC 22:5 SN1	C30H52NO7P	5.4	236.7	570.355	0.822051
	LPC 22:6 SN1	C30H50NO7P	4.97	235.3	568.34	2.94241
	LPC 22:6 SN2	C30H50NO7P	4.71	236.8	568.34	0.32892
	LPC 24:0 SN1	C32H66NO7P	11.62	260.4	608.466	0.173956
	LPE 16:0 SN1	C21H44NO7P	5.58	215.9	454.293	2.89285
	LPE 16:0 SN2	C21H44NO7P	5.23	219.1	454.293	0.383292
	LPE 18:0 SN1	C23H48NO7P	7.16	223.6	482.324	4.01016
	LPE 18:0 SN2	C23H48NO7P	6.8	226.4	482.325	0.401833
	LPE 18:1 SN1	C23H46NO7P	6.01	217.5	480.309	2.15616
	LPE 18:1 SN2	C23H46NO7P	5.69	220.1	480.309	0.353484
	PC 14:0_14:0	C36H72NO8P	11.91	274.9	678.507	0.115469																																			#DIV/0!
	PC 16:0_16:0	C40H80NO8P	13.88	286.6	734.57	11.6892
	PC 16:0_16:1	C40H78NO8P	13.22	283.2	732.554	11.0455
	PC 16:0_18:1	C42H82NO8P	14.11	289.9	760.587	167.14
	PC 16:0_18:2	C42H80NO8P	13.5	231	758.57	0.235313
	PC 16:0_20:4	C44H80NO8P	13.52	290.4	782.57	178.968
	PC 18:0_16:0	C42H84NO8P	14.85	292.6	762.6	1.17195
	PC 18:0_18:1	C44H86NO8P	15.03	295.4	788.617	31.0319
	PC 18:0_18:2	C44H84NO8P	14.43	292.7	786.603	217.852
	PC 18:0_20:4	C46H84NO8P	14.45	296.6	810.601	108.728
	PC 18:2_18:2 Cis	C44H80NO8P	13.18	287.4	782.57	21.0075
	PC 20:4_20:4 Cis	C48H80NO8P	13.11	293.9	830.569	0.600775
	PC 22:6_22:6 Cis	C52H80NO8P	13	298.8	878.569	0.00897125
	PC 30:0	C38H76NO8P	12.93	280.5	706.538	2.55692																																			#DIV/0!
	PC 30:1	C38H74NO8P	12.23	277.2	704.523	0.146569
	PC 31:0	C39H78NO8P	13.38	283	720.554	0.352519
	PC 32:2	C40H76NO8P	12.64	279.7	730.539	3.39399
	PC 32:3	C40H74NO8P	11.98	276.9	728.523	0.0323615																																			#DIV/0!
	PC 33:1	C41H80NO8P	13.66	286.7	746.57	1.29046
	PC 33:2	C41H78NO8P	13.07	282.7	744.554	2.50133
	PC 34:3	C42H78NO8P	12.98	283.3	756.554	8.49677
	PC 34:4	C42H76NO8P	12.61	282.3	754.538	1.16416
	PC 34:5	C42H74NO8P	11.98	279.5	752.523	0.0530552
	PC 35:1	C43H84NO8P	14.57	292.5	774.601	1.21358
	PC 35:2	C43H82NO8P	13.97	289.1	772.585	5.22494
	PC 35:3	C43H80NO8P	13.37	288.3	770.57	0.561111
	PC 35:4	C43H78NO8P	13.08	286	768.554	0.70527
	PC 36:5	C44H78NO8P	13.02	287.3	780.555	26.4553
	PC 37:1	C45H88NO8P	15.46	298.4	802.634	0.0938589
	PC 37:2	C45H86NO8P	14.92	295.4	800.618	0.460008
	PC 37:4	C45H82NO8P	13.98	293.8	796.585	2.56257
	PC 37:5	C45H80NO8P	13.38	291	794.57	0.419217
	PC 38:1	C46H90NO8P	15.86	300.7	816.647	0.20468																																			#DIV/0!
	PC 38:3	C46H86NO8P	14.86	296.9	812.616	25.1346
	PC 38:5	C46H82NO8P	13.76	294.2	808.585	39.1199
	PC 38:6 (PC16:0_22:6)	C46H80NO8P	13.41	292.9	806.569	63.2927
	PC 38:6 (PC18:2_20:4)	C46H80NO8P	13.2	291.3	806.569	7.42588
	PC 39:6	C47H82NO8P	13.93	296.4	820.585	0.625683
	PC 40:1	C48H94NO8P	16.72	307.1	844.681	0.00815899
	PC 40:2	C48H92NO8P	16.21	304	842.664	0.0302887
	PC 40:3	C48H90NO8P	15.64	302.4	840.647	0.0809351
	PC 40:4	C48H88NO8P	15.15	301.8	838.632	2.31131
	PC 40:5	C48H86NO8P	14.64	299.9	836.616	7.60534
	PC 40:6	C48H84NO8P	14.02	297.6	834.6	1.10734
	PC 40:7	C48H82NO8P	13.75	296.8	832.585	2.44801
	PC 40:9	C48H78NO8P	12.64	292.1	828.553	0.0362544
	PC 42:10	C50H80NO8P	13.06	296.3	854.569	0.104338
	PC 42:5	C50H90NO8P	15.41	305.4	864.648	0.0691978
	PC 42:9	C50H82NO8P	13.36	297.5	856.585	0.0793173
	PC 44:5	C52H94NO8P	16.26	312.5	892.677	0.0108974
	PC O-32:0	C40H82NO7P	14.49	287.9	720.59	1.03785
	PC O-32:1	C40H80NO7P	14.41	285.2	718.575	0.833043
	PC O-32:2	C40H78NO7P	13.27	281.5	716.56	0.0295436
	PC O-34:0	C42H86NO7P	15.49	294.6	748.621	0.132552
	PC O-34:2	C42H82NO7P	14.16	287.5	744.589	2.47798
	PC O-34:3	C42H80NO7P	14.06	284.8	742.575	5.6414
	PC O-35:3	C43H82NO7P	14.45	288.3	756.59	0.187061
	PC O-36:1	C44H88NO7P	15.66	297.4	774.637	0.180834
	PC O-36:2	C44H86NO7P	15.52	294.9	772.621	0.234597
	PC O-36:3	C44H84NO7P	15	291.7	770.606	1.0446
	PC O-36:4	C44H82NO7P	14.19	291.8	768.59	7.25662
	PC O-36:5 (PC O-16:0_20:5)	C44H80NO7P	13.65	289.6	766.575	0.529846
	PC O-36:5 (PC O-16:1_20:4)	C44H80NO7P	14.05	287.6	766.575	7.19138
	PC O-38:4	C46H86NO7P	15.1	297.6	796.621	4.08927
	PC O-38:5	C46H84NO7P	14.56	295	794.606	2.2008
	PC O-40:4	C48H90NO7P	15.97	302.7	824.653	0.327908
	PC O-40:5	C48H88NO7P	15.23	301.1	822.637	0.656503
	PC O-40:6	C48H86NO7P	15.02	300.4	820.621	0.586836
	PC O-40:7	C48H84NO7P	14.29	297.9	818.606	0.572662
	PC O-42:2	C50H98NO7P	17.62	313.2	856.717	0.027319
	PC O-42:4	C50H94NO7P	16.8	309.9	852.684	0.122774
	PC O-42:5	C50H92NO7P	16.13	307	850.669	0.355927
	PC O-42:6	C50H90NO7P	15.51	304.1	848.653	0.162748
	PC O-44:5	C52H96NO7P	16.87	313.5	878.7	0.406796
	PC O-44:6	C52H94NO7P	16.28	311.3	876.683	0.221652
	PC O-44:7	C52H92NO7P	15.95	310.3	874.668	0.0662631
	PC O-46:5	C54H100NO7P	17.56	318.8	906.731	0.0234335
	PC O-46:6	C54H98NO7P	17.1	316	904.714	0.0448226
	PC O-46:7	C54H96NO7P	16.77	315.9	902.699	0.0583266
	PC O-46:8	C54H94NO7P	16.22	313.5	900.684	0.0300011
	PE 16:0_18:1	C39H76NO8P	14.17	277	718.539	3.90001
	PE 16:0_18:2	C39H74NO8P	13.59	274.2	716.523	10.0745
	PE 16:0_20:4	C41H74NO8P	13.63	278	740.523	12.1854
	PE 16:0_22:6	C43H74NO8P	13.56	280.1	764.523	13.0647
	PE 18:0_18:1	C41H80NO8P	14.99	278.6	728.559	8.94921
	PE 18:0_18:2	C41H78NO8P	14.49	280.7	744.554	24.2956
	PE 18:0_20:4	C43H78NO8P	14.51	284.4	768.554	33.3654
	PE 18:0_22:6	C45H78NO8P	14.45	286.6	792.554	9.16507
	PE 18:2_18:2	C41H74NO8P	13.23	274.2	740.522	0.761173
	PE O-18:1_18:1	C41H80NO7P	15.48	283.2	730.575	2.11343
	PE O-18:1_20:4	C43H78NO7P	15	281.8	752.559	29.6972
	PE O-18:1_22:6	C45H78NO7P	14.91	284.9	776.559	10.2819
	PI 16:0_18:1	C43H81O13P	12.63	299	854.575	4.66917
	PI 18:0_18:2	C45H83O13P	12.85	301.2	880.591	52.9229
	PI 18:0_20:4	C47H83O13P	12.89	305.3	904.591	109.896
	SM 34:0;3O	C39H81N2O7P	12.12	290.5	721.584	0.232909
	SM 34:1;3O	C39H79N2O7P	12.22	293.1	719.57	0.3841
	SM 36:1;3O	C41H83N2O7P	12.16	294.8	747.602	0.0514552
	SM d18:1_16:0	C39H79N2O6P	12.7	286.4	703.578	77.8815
	SM d18:1_16:1	C39H77N2O6P	11.97	283.2	701.562	9.26367
	SM d18:1_18:0	C41H83N2O6P	13.71	292.6	731.606	19.2258
	SM d18:1_18:1	C41H81N2O6P	13.03	289.8	729.591	9.56714
	SM d18:1_24:0	C47H95N2O6P	16.26	309	815.702	14.9836
	SM d18:1_24:1	C47H93N2O6P	15.55	306.5	813.686	26.873
	SM d31:1	C36H73N2O6P	11.06	277.9	661.528	0.269019
	SM d32:0	C37H77N2O6P	12.07	285	677.558	0.389456
	SM d32:1	C37H75N2O6P	11.62	280.6	675.546	7.91653
	SM d32:2	C37H73N2O6P	10.82	277.1	673.528	0.744295
	SM d33:1	C38H77N2O6P	12.19	284	689.561	5.02862
	SM d33:2	C38H75N2O6P	11.47	279.2	687.544	0.200798
	SM d34:0	C39H81N2O6P	13.09	290.2	705.589	5.3555
	SM d35:1	C40H81N2O6P	13.24	289.5	717.591	3.19575
	SM d35:2	C40H79N2O6P	12.55	286.6	715.575	0.371161
	SM d36:0	C41H85N2O6P	14.04	295.5	733.621	1.58229
	SM d36:3	C41H79N2O6P	12.4	286.7	727.575	0.755053
	SM d37:1	C42H85N2O6P	14.21	295.4	745.622	1.70571
	SM d38:1	C43H87N2O6P	14.65	298.3	759.637	14.56
	SM d38:2	C43H85N2O6P	13.99	295.6	757.622	5.64862
	SM d38:3	C43H83N2O6P	13.34	292.1	755.606	0.43216
	SM d39:1	C44H89N2O6P	15.11	300.8	773.653	6.3918
	SM d40:1	C45H91N2O6P	15.47	303	787.67	29.4483
	SM d40:2	C45H89N2O6P	14.92	301.1	785.653	17.6626
	SM d41:1	C46H93N2O6P	15.86	306.4	801.686	11.0485
	SM d41:2	C46H91N2O6P	15.34	302.7	799.669	6.4412
	SM d41:3	C46H89N2O6P	14.61	301	797.653	0.964584
	SM d42:3	C47H91N2O6P	15.01	303.7	811.669	17.8743
	SM d42:4	C47H89N2O6P	14.41	301.5	809.653	1.98817
	SM d43:1	C48H97N2O6P	16.57	312.3	829.716	0.983631
	SM d43:2	C48H95N2O6P	15.83	310.1	827.7	1.59535
	SM d43:3	C48H93N2O6P	15.38	306.2	825.685	0.441191
	SM d44:1	C49H99N2O6P	17.03	314.4	843.731	0.160843
	SM d44:2	C49H97N2O6P	16.29	312.6	841.715	0.279368
	SM d44:3	C49H95N2O6P	15.8	310.7	839.7	0.35284
	TG 10:0_14:0_16:0	C43H82O6	18.22	290.3	712.645	0.506181
	TG 10:0_14:1_16:0	C43H80O6	17.88	285.6	710.63	0.218728
	TG 10:0_16:0_18:2	C47H86O6	18.41	297.1	764.677	1.4713
	TG 10:0_18:2_18:2	C49H86O6	18.28	298.4	788.676	0.10044
	TG 11:0_14:1_16:0	C44H82O6	18.12	288.8	724.647	0.0388104																																			#DIV/0!
	TG 12:0_14:0_15:0	C44H84O6	18.4	293.4	726.661	0.0303739
	TG 12:0_14:0_16:0	C45H86O6	18.54	296.7	740.677	1.10109
	TG 12:0_16:0_16:1	C47H88O6	18.61	299.5	766.693	3.13927
	TG 12:0_16:1_18:1	C49H90O6	18.66	303.3	792.709	7.10521
	TG 12:0_16:1_18:2	C49H88O6	18.5	301.4	790.692	1.22383
	TG 12:0_18:2_18:2	C51H90O6	18.57	305.7	816.708	2.02926
	TG 12:0_18:2_18:3	C51H88O6	18.42	303.8	814.691	0.225733
	TG 12:0_18:3_20:4	C53H88O6	18.37	307.1	838.691	0.0504197
	TG 13:0_16:1_16:1	C48H88O6	18.57	301.1	778.692	0.0931286
	TG 14:0_14:0_15:0	C46H88O6	18.66	298.9	754.693	0.115934
	TG 14:0_14:0_16:0	C47H90O6	18.77	301.9	768.708	2.55726
	TG 14:0_15:0_16:1	C48H90O6	18.72	302.3	780.708	0.239394
	TG 14:0_16:0_16:0	C49H94O6	18.96	307.9	796.739	4.4793
	TG 14:0_16:0_16:1	C49H92O6	18.82	305.4	794.723	12.3283
	TG 14:0_16:0_18:1	C51H96O6	19.01	311.8	822.755	36.1288
	TG 14:0_16:0_25:0	C58H112O6	19.83	333.9	922.879	0.00928819
	TG 14:0_16:1_18:1	C51H94O6	18.86	309.2	820.74	40.8805
	TG 14:0_18:2_18:2	C53H94O6	18.78	311.5	844.74	25.5554
	TG 14:0_18:2_18:3	C53H92O6	18.65	310.4	842.724	3.35461
	TG 14:1_17:2_18:2	C52H90O6	18.57	308.2	828.708	0.0193512
	TG 14:1_18:2_18:3	C53H90O6	18.54	309.3	840.708	0.392536
	TG 15:0_16:0_16:0	C50H96O6	19.05	310.8	810.755	0.445978
	TG 15:0_16:0_16:1	C50H94O6	18.91	308.5	808.739	0.754963
	TG 15:0_16:0_18:1	C52H98O6	19.09	314.8	836.77	1.74873
	TG 15:0_16:1_16:1	C50H92O6	18.77	306.4	806.723	0.471322
	TG 15:0_16:1_18:1	C52H96O6	18.96	312.6	834.755	1.9909
	TG 15:0_16:1_18:2	C52H94O6	18.82	310.8	832.739	0.748602
	TG 15:0_18:1_18:2	C54H98O6	19	316.3	860.77	3.73384
	TG 15:0_18:2_18:2	C54H96O6	18.87	314.8	858.754	1.54777
	TG 15:0_18:2_18:3	C54H94O6	18.75	313.5	856.739	0.329241
	TG 15:1_16:1_18:2	C52H92O6	18.69	309.3	830.723	0.122207
	TG 15:1_18:2_18:3	C54H92O6	18.64	312.4	854.724	0.0471659
	TG 16:0_16:0_16:0	C51H98O6	19.15	313.8	824.771	5.99264
	TG 16:0_16:0_18:0	C53H102O6	19.34	319.7	852.801	2.63633
	TG 16:0_16:0_18:1	C53H100O6	19.18	317.9	850.786	51.6578
	TG 16:0_16:0_24:0	C59H114O6	19.95	336.7	936.896	0.0155205
	TG 16:0_16:0_25:0	C60H116O6	19.99	338.7	950.911	0.00238816
	TG 16:0_16:1_18:1	C53H98O6	19.05	315.3	848.771	134.509
	TG 16:0_16:1_25:0	C60H114O6	19.88	337.3	948.896	0.00387502
	TG 16:0_17:0_18:1	C54H102O6	19.29	320.9	864.802	0.791791
	TG 16:0_17:1_18:1	C54H100O6	19.14	318.3	862.786	3.80491
	TG 16:0_18:0_18:0	C55H106O6	19.54	326.1	880.833	0.379875
	TG 16:0_18:0_18:1	C55H104O6	19.37	324	878.817	12.5148
	TG 16:0_18:1_18:1	C55H102O6	19.23	322	876.803	183.114
	TG 16:0_18:1_18:2	C55H100O6	19.09	319.8	874.787	346.251
	TG 16:0_18:1_22:0	C59H112O6	19.77	335.1	934.879	0.0321826
	TG 16:0_18:2_18:2	C55H98O6	18.97	317.7	872.772	209.417
	TG 16:0_18:2_22:6	C59H98O6	18.89	324.5	920.77	11.5191
	TG 16:0_20:4_22:6	C61H98O6	18.83	326.6	944.769	1.82759
	TG 16:1_16:0_18:2	C53H96O6	18.91	313.4	846.756	92.0866
	TG 16:1_16:1_16:1	C51H92O6	18.72	307.2	818.724	13.5775
	TG 16:1_18:2_18:2	C55H96O6	18.84	316.2	870.755	51.682
	TG 16:1_18:2_18:3	C55H94O6	18.72	314.6	868.739	6.37056
	TG 16:2_18:2_18:3	C55H92O6	18.61	313.8	866.723	0.792822
	TG 17:0_18:1_18:1	C56H104O6	19.32	325	890.817	1.49399
	TG 17:0_18:1_18:2	C56H102O6	19.17	322.9	888.801	2.12519
	TG 17:1_18:1_18:2	C56H100O6	19.04	321.2	886.785	1.50747
	TG 17:1_18:2_18:2	C56H98O6	18.92	319.6	884.769	0.529857
	TG 17:1_18:2_18:3	C56H96O6	18.83	318.4	882.755	0.188449
	TG 18:0_18:0_18:0	C57H110O6	19.74	331.9	908.864	0.0823232
	TG 18:0_18:1_20:4	C59H104O6	19.25	329.4	926.816	2.88508
	TG 18:1_18:1_18:1	C57H104O6	19.28	325.8	902.817	47.1927
	TG 18:1_18:1_18:2	C57H102O6	19.13	323.8	900.801	78.3626
	TG 18:1_18:1_20:0	C59H110O6	19.61	333.3	932.864	0.135696
	TG 18:1_18:1_20:1	C59H108O6	19.46	331	930.848	0.420383
	TG 18:1_18:1_20:4	C59H102O6	19.11	327.6	924.8	11.2007
	TG 18:1_18:1_21:0	C60H112O6	19.72	335.7	946.879	0.00419249
	TG 18:1_18:1_21:1	C60H110O6	19.54	333.9	944.864	0.00602917
	TG 18:1_18:1_22:0	C61H114O6	19.82	338.5	960.895	0.0255537
	TG 18:1_18:2_18:2	C57H100O6	19.01	322	898.785	58.1247
	TG 18:1_18:2_20:4	C59H100O6	19	325.9	922.785	15.0443
	TG 18:1_18:2_22:0	C61H112O6	19.65	336.4	958.879	0.0222238
	TG 18:1_18:2_24:0	C63H116O6	19.86	341.5	986.911	0.00746953
	TG 18:1_20:4_20:4	C61H100O6	18.95	328.6	946.785	2.31548
	TG 18:2_18:2_18:2	C57H98O6	18.89	320.4	896.77	30.5614
	TG 18:2_18:2_18:3	C57H96O6	18.78	318.7	894.754	8.52846
	TG 18:2_18:2_20:5	C59H96O6	18.76	322.2	918.754	2.7769
	TG 18:2_18:3_18:3	C57H94O6	18.65	317	892.739	1.37566
	TG 18:2_18:3_20:5	C59H94O6	18.63	320.5	916.739	0.360739
	TG 18:2_20:4_20:5	C61H96O6	18.72	324.8	942.754	0.661712
	TG 18:2_20:4_22:6	C63H98O6	18.82	329.8	968.769	0.338083
	TG 18:2_20:5_20:5	C61H94O6	18.58	323.3	940.739	0.116806
	TG 8:0_12:0_16:0	C39H74O6	17.19	276.6	656.583	0.148977
	TG 8:0_16:0_18:1	C45H84O6	18.31	293.4	738.661	0.829434
	TG 8:0_16:0_18:2	C45H82O6	18.01	289.6	736.645	0.298882
	TG 8:0_16:1_18:2	C45H80O6	17.75	286.9	734.629	0.0376589
	TG 9:0_16:1_18:1	C46H84O6	18.25	293.8	750.66	0.0212131
