# Supplementary material for: Four-dimensional trapped ion mobility spectrometry lipidomics for high throughput clinical profiling of human blood samples
Source: Nat Commun. 2023 Feb 20;14:937. doi: 10.1038/s41467-023-36520-1 (PMC9941096; doi:10.1038/s41467-023-36520-1)
Supplement: Supplementary file 8 — Supplementary Data 5 [file 41467_2023_36520_MOESM8_ESM.xlsx]

## Sheet: dilution
Index	m/z meas.	RT [min]	CCS (Å²)	PD6	PD6.1	PD6.2	PD5	PD5.1	PD5.2	PD4	PD4.1	PD4.2	PD3	PD3.1	PD3.2	PD2	PD2.1	PD2.2	PD1	PD1.1	PD1.2	AVG_PD6	AVG_PD5	AVG_PD4	AVG_PD3	AVG_PD2	AVG_PD1	CORREL_PD1-PD6	CORREL_PD4-PD2	STD_AVG_PD2-PD4	DIL_RES	dilution (mz_tol=0.002, ccs_tol=0.2, rt_tol=0.1)
10	193.087	2.73	142.3	0	0	0	0	0	0	685	636	699	955	905	1281	1627	1841	1736	3883	3273	3374	0	0	673.333	1047	1734.67	3510	0.932182	0.985723	0.467455	TRUE	870
11	193.087	2.38	141.3	0	0	0	0	0	0	596	0	422	951	945	1162	1542	1598	1702	3666	3041	3201	0	0	339.333	1019.33	1614	3302.67	0.925198	0.999254	0.643674	TRUE	866
12	195.139	2.61	152.3	474	0	544	614	549	570	697	1031	744	1123	1152	1169	1540	2130	1716	3575	3812	0	339.333	577.667	824	1148	1795.33	2462.33	0.972003	0.982029	0.393823	TRUE	109
19	205.087	2.16	147.8	0	0	0	0	0	395	749	668	1132	1305	1592	1191	2388	2510	2545	5341	5371	5422	0	131.667	849.667	1362.67	2481	5378	0.913369	0.977812	0.533208	TRUE	88
32	223.028	2.42	147.7	19689	21561	20100	26994	31283	33042	34118	35322	37468	36438	41552	38102	51299	50999	52449	72933	83284	74330	20450	30439.7	35636	38697.3	51582.3	76849	0.941957	0.942179	0.201622	TRUE	98
46	223.134	2.5	154.6	0	0	0	1425	0	1277	0	2348	3261	3883	4357	3899	7969	7690	7547	21177	17136	20755	0	900.667	1869.67	4046.33	7735.33	19689.3	0.876581	0.989102	0.651617	TRUE	102
48	227.202	7.02	162	459	409	691	823	1011	973	2173	1758	2034	3900	4350	3978	11393	10190	10827	31413	25145	31298	519.667	935.667	1988.33	4076	10803.3	29285.3	0.843678	0.956798	0.819291	TRUE	221
50	233.155	3.46	160.1	1874	1823	1943	2733	3306	2675	4103	3957	4350	5449	5551	5167	10831	11332	9131	21838	20768	18927	1880	2904.67	4136.67	5389	10431.3	20511	0.89089	0.944557	0.500888	TRUE	128
54	236.105	2.59	154.9	0	386	0	527	677	493	817	802	890	1380	1446	1562	2720	3322	3055	6456	6473	6212	128.667	565.667	836.333	1462.67	3032.33	6380.33	0.896562	0.970595	0.636575	TRUE	107
61	241.218	7.64	165.5	0	0	0	0	0	0	428	357	0	474	677	694	1304	1155	1022	2719	2161	2218	0	0	261.667	615	1160.33	2366	0.917949	0.992478	0.666773	TRUE	252
70	244.908	1.85	135.5	0	0	0	0	0	0	0	0	0	573	592	541	1196	1043	1170	2298	2334	2406	0	0	0	568.667	1136.33	2346	0.896736	1	0.999707	TRUE	83
71	247.17	3.5	165.1	761	819	763	1477	1900	1667	3270	3497	3340	6350	5276	5363	12628	12345	14078	28439	24171	25908	781	1681.33	3369	5663	13017	26172.7	0.897065	0.957086	0.685786	TRUE	130
106	249.15	2.89	162.5	0	0	0	0	0	0	424	472	628	816	876	822	1494	1263	1391	2685	2969	3051	0	0	508	838	1382.67	2901.67	0.925798	0.99011	0.485624	TRUE	117
111	253.083	2.5	154.7	0	0	0	0	0	313	820	538	662	1451	1225	1486	2563	2213	2344	5121	4585	4745	0	104.333	673.333	1387.33	2373.33	4817	0.926123	0.99576	0.57755	TRUE	101
113	253.217	7.52	167.7	585	0	458	1028	1215	874	1438	1368	1375	3341	2767	3268	6692	5009	5180	15339	13641	13720	347.667	1039	1393.67	3125.33	5627	14233.3	0.868748	0.994531	0.629304	TRUE	249
140	255.233	8.78	250.5	3020	3099	3558	11139	13530	13928	25650	25286	26800	75220	79741	86612	216555	216961	188108	567393	433427	503622	3225.67	12865.7	25912	80524.3	207208	501481	0.865752	0.974658	0.88959	TRUE	946
141	255.233	8.79	186.2	0	0	0	0	464	564	793	582	850	1229	1438	1470	2463	3915	3016	6906	5435	6091	0	342.667	741.667	1379	3131.33	6144	0.911077	0.965578	0.706833	TRUE	945
152	255.233	8.77	170.5	39189	45065	43390	115490	128356	143056	326081	319884	346632	806234	770166	819152	1802936	1598110	1661447	3918746	3156748	3494471	42548	128967	330866	798517	1.6875e+06	3.52332e+06	0.900306	0.984302	0.733933	TRUE	950
184	269.212	3.84	169.2	383	463	530	724	566	658	845	817	894	1195	1347	1450	2169	1994	2114	4561	3621	4167	458.667	649.333	852	1330.67	2092.33	4116.33	0.899845	0.991435	0.438964	TRUE	133
193	269.249	9.62	173.5	835	764	1152	2095	1556	1721	2900	3061	3367	7073	6705	6923	15438	13758	16690	33595	39545	32658	917	1790.67	3109.33	6900.33	15295.3	35266	0.874673	0.977026	0.739332	TRUE	420
196	271.228	4.47	172.2	0	0	0	0	0	0	426	0	385	432	658	618	901	1260	869	1941	1645	2228	0	0	270.333	569.333	1010	1938	0.932916	0.993942	0.603494	TRUE	136
197	271.228	5	172.9	0	0	0	0	253	331	474	267	480	498	771	611	1106	943	1401	2177	2331	2571	0	194.667	407	626.667	1150	2359.67	0.919232	0.973271	0.524396	TRUE	146
201	276.161	4.81	172.9	0	0	0	0	0	0	470	570	435	935	996	829	1456	1359	1465	3245	2435	2671	0	0	491.667	920	1426.67	2783.67	0.940411	0.998832	0.494706	TRUE	141
203	277.181	3.44	171.7	1578	1601	1787	3042	2573	0	4838	4402	5156	9233	8705	8516	18940	16952	19246	44760	43748	37597	1655.33	1871.67	4798.67	8818	18379.3	42035	0.877985	0.97335	0.654105	TRUE	124
206	279.233	8.15	253.6	0	0	0	0	0	0	0	0	0	1069	1310	1051	3350	3065	2484	8930	8996	9453	0	0	0	1143.33	2966.33	9126.33	0.830508	0.991363	1.09212	TRUE	932
208	279.233	8.16	175.5	2986	0	3258	6556	6004	6468	10540	10690	11420	22554	26595	25351	52998	52934	52291	107147	112334	113378	2081.33	6342.67	10883.3	24833.3	52741	110953	0.895201	0.981968	0.722826	TRUE	929
213	281.249	9.21	257.3	0	0	0	454	334	418	872	783	821	3394	0	2910	10573	11443	10167	37642	33946	36844	0	402	825.333	2101.33	10727.7	36144	0.802272	0.91915	1.18351	TRUE	971
235	283.264	10.43	178.8	104595	91368	99488	264122	258360	256396	598471	528179	560923	1439526	1327387	1320257	2537264	2601481	2579128	4074177	4074680	3910459	98483.7	259626	562524	1362390	2.57262e+06	4019772	0.947548	0.993125	0.675041	TRUE	1007
248	283.265	10.44	263.1	9857	9298	11726	41192	36996	39488	119020	101591	109011	322016	307683	322797	578746	617807	611522	1082677	1116341	1184826	10293.7	39225.3	109874	317499	602692	1127948	0.923967	0.995896	0.720608	TRUE	1008
286	289.181	4.96	180.4	0	0	0	0	0	0	320	0	446	620	790	413	1361	1046	1324	3301	2807	3538	0	0	255.333	607.667	1243.67	3215.33	0.874109	0.986547	0.713315	TRUE	144
301	295.264	10.2	179.9	0	0	0	0	0	0	0	0	0	491	398	479	964	957	957	1589	1567	1808	0	0	0	456	959.333	1654.67	0.91571	0.999595	1.01713	TRUE	439
302	297.038	1.78	164.6	0	0	0	0	0	0	0	0	0	533	442	477	1001	1216	1019	2263	2338	2089	0	0	0	484	1078.67	2230	0.891634	0.99825	1.03722	TRUE	79
308	297.075	2.27	175.6	0	0	0	0	0	0	0	0	0	475	673	408	896	859	1092	1748	1724	2129	0	0	0	518.667	949	1867	0.906871	0.998559	0.971306	TRUE	96
310	297.243	4.4	177.9	0	0	0	408	294	384	321	341	303	717	668	731	877	963	977	1556	1513	0	0	362	321.667	705.333	939	1023	0.972986	0.990303	0.475619	TRUE	135
312	297.244	6.18	178.5	0	0	0	413	455	432	584	467	417	676	673	970	1152	1247	1548	2571	2163	2838	0	433.333	489.333	773	1315.67	2524	0.927055	0.984018	0.488608	TRUE	190
317	297.244	7.16	178.6	0	242	291	407	357	414	425	528	391	678	710	638	1166	1158	991	2102	2400	2408	177.667	392.667	448	675.333	1105	2303.33	0.892056	0.984558	0.449195	TRUE	236
321	297.28	11.22	181.7	326	325	316	567	709	662	1226	942	1149	2185	2629	2484	0	4334	4024	8816	8450	11016	322.333	646	1105.67	2432.67	2786	9427.33	0.838192	0.948338	0.420251	TRUE	1036
322	297.28	10.99	181.1	0	0	0	0	0	0	288	267	285	466	458	575	901	1280	1044	2300	0	2517	0	0	280	499.667	1075	1605.67	0.953984	0.968223	0.664075	TRUE	1032
325	299.259	6.58	180.5	0	289	0	387	474	203	403	507	526	805	824	810	1668	1646	1605	3869	3482	3242	96.3333	354.667	478.667	813	1639.67	3531	0.890796	0.971312	0.611645	TRUE	199
328	299.259	7.69	182.1	0	0	204	0	283	276	352	412	473	671	695	626	1110	1097	1025	1991	1882	2304	68	186.333	412.333	664	1077.33	2059	0.932601	0.990293	0.467704	TRUE	923
331	299.26	8.12	180.9	0	0	0	0	0	269	319	406	374	484	498	693	772	790	975	1868	1638	1835	0	89.6667	366.333	558.333	845.667	1780.33	0.930462	0.993472	0.408807	TRUE	928
333	301.218	7.23	181.9	0	0	0	0	322	0	0	301	0	469	330	342	826	772	805	1239	1435	1357	0	107.333	100.333	380.333	801	1343.67	0.927577	0.993349	0.825516	TRUE	237
336	303.233	8.15	182.5	603	557	618	1304	940	1268	2133	1877	2079	4267	3802	3667	8715	9848	9608	22038	21273	22454	592.667	1170.67	2029.67	3912	9390.33	21921.7	0.868233	0.962447	0.748226	TRUE	931
358	307.035	1.57	166	0	0	0	0	0	0	417	432	368	852	856	1114	1613	1202	1471	1640	1867	1412	0	0	405.667	940.667	1428.67	1639.67	0.978162	0.999648	0.553167	TRUE	77
359	307.117	2.62	170.7	480	573	417	588	592	506	779	792	1009	1258	1374	1287	1593	1711	1801	2350	1924	2290	490	562	860	1306.33	1701.67	2188	0.98135	0.999389	0.326596	TRUE	110
398	311.223	4.1	179.3	0	0	0	0	0	0	198	361	268	533	433	599	935	819	860	1541	1520	1833	0	0	275.667	521.667	871.333	1631.33	0.942071	0.99499	0.538154	TRUE	134
399	311.223	3.12	179.2	0	0	0	0	0	0	0	345	289	485	435	572	853	827	824	1481	1820	1525	0	0	211.333	497.333	834.667	1608.67	0.934311	0.998872	0.606516	TRUE	121
401	311.296	11.94	185.9	2969	3047	2694	4577	4779	4966	11698	11302	11164	24707	21285	24656	51081	45316	47552	98172	95107	92784	2903.33	4774	11388	23549.3	47983	95354.3	0.906203	0.981767	0.674285	TRUE	562
404	311.296	10.88	185.3	0	0	0	568	463	493	739	654	679	2241	1581	1409	3501	3046	3447	7446	7592	7559	0	508	690.667	1743.67	3331.33	7532.33	0.893476	0.993237	0.691676	TRUE	497
485	323.221	8.79	188.9	7579	7825	8011	10890	10192	10960	14188	14900	15053	19861	22466	20753	25715	24185	25904	26515	27400	29944	7805	10680.7	14713.7	21026.7	25268	27953	0.993334	0.99364	0.261158	TRUE	944
507	329.191	6.4	187.1	355	407	0	621	512	549	1093	1094	1024	2255	2406	2300	5270	6390	6344	16379	14960	17462	254	560.667	1070.33	2320.33	6001.33	16267	0.844997	0.961798	0.818813	TRUE	192
517	333.229	7.36	184	785	1029	861	1846	1972	1787	3931	3830	3678	10138	10301	9546	20462	22134	22512	55606	55785	53683	891.667	1868.33	3813	9995	21702.7	55024.7	0.863646	0.984469	0.767596	TRUE	239
533	337.236	9.61	192.7	330	400	376	778	723	712	1136	1176	1093	2181	2391	2140	4155	4071	3627	6140	6361	5950	368.667	737.667	1135	2237.33	3951	6150.33	0.948182	0.992236	0.581299	TRUE	981
534	337.236	9.37	191.9	0	0	276	301	391	302	652	523	428	1089	953	864	1485	1431	1519	2056	2272	2501	92	331.333	534.333	968.667	1478.33	2276.33	0.969136	0.99894	0.475459	TRUE	979
548	339.233	7.98	196.2	39756	38115	42014	79874	77825	82086	133492	124611	133756	240278	231767	228742	359317	352826	351580	661583	611832	614948	39961.7	79928.3	130620	233596	354574	629454	0.940728	0.998925	0.467861	TRUE	926
557	339.327	13.27	193.8	1243	0	1104	1832	2053	0	3367	3020	3056	6095	5917	5553	10180	10023	10453	18342	17766	17098	782.333	1295	3147.67	5855	10218.7	17735.3	0.938918	0.990979	0.556832	TRUE	650
578	345.168	3.44	179.2	665	797	593	1234	1421	1354	2463	0	2061	3655	3781	3966	7509	7066	6797	12139	12797	12453	685	1336.33	1508	3800.67	7124	12463	0.919254	0.994433	0.681363	TRUE	125
580	347.221	8.16	191.1	948	787	855	0	1504	1634	2939	2916	2664	5551	4354	5455	8492	7408	8110	11219	11952	10856	863.333	1046	2839.67	5120	8003.33	11342.3	0.97048	0.997735	0.486317	TRUE	270
583	349.236	9.22	193.5	1916	1855	2012	2515	3446	3289	5586	4879	4674	8010	7971	8626	11886	10680	11642	15388	15483	14086	1927.67	3083.33	5046.33	8202.33	11402.7	14985.7	0.98554	0.999992	0.386777	TRUE	969
605	353.213	5.45	197.4	559	280	337	421	648	646	1049	1116	1299	2376	1690	1875	4477	3889	3838	8494	8080	7856	392	571.667	1154.67	1980.33	4068	8143.33	0.899549	0.97012	0.625378	TRUE	159
616	357.16	7.01	189.3	0	0	0	354	387	432	726	751	554	1077	1078	833	1120	1245	1141	1036	1337	1677	0	391	677	996	1168.67	1350	0.988886	0.985555	0.263335	TRUE	218
629	363.177	7.02	192.9	625	559	539	504	934	828	1028	1013	1263	2011	2123	1899	2472	2410	2076	2724	2445	2575	574.333	755.333	1101.33	2011	2319.33	2581.33	0.977918	0.961695	0.349758	TRUE	219
633	365.231	5.15	192.3	0	0	264	0	324	0	450	427	457	946	690	733	1335	1207	1379	0	0	2155	88	108	444.667	789.667	1307	718.333	0.817862	0.993409	0.512362	TRUE	154
639	367.159	1.78	195.8	0	0	0	437	467	398	814	932	1033	1436	1815	1672	3420	3111	3199	7484	6459	6909	0	434	926.333	1641	3243.33	6950.67	0.905783	0.9764	0.612581	TRUE	80
653	369.173	1.91	195.4	0	0	0	0	0	0	462	442	472	769	1054	790	1307	1279	1195	3137	2676	2621	0	0	458.667	871	1260.33	2811.33	0.921875	0.999863	0.464349	TRUE	86
656	369.244	6.04	202.2	0	323	0	519	619	498	1119	1098	0	2369	2324	1760	5028	4028	4035	9601	9263	9468	107.667	545.333	739	2151	4363.67	9444	0.892905	0.991966	0.755623	TRUE	187
665	374.245	2.27	216.9	3802	4197	4327	10643	9752	9677	21055	19948	21443	42127	39759	36218	74961	75097	78043	154809	147066	158063	4108.67	10024	20815.3	39368	76033.7	153313	0.909065	0.982535	0.618864	TRUE	860
671	375.104	2.61	183.5	774	656	622	977	1011	1109	1603	1624	1467	2076	2615	2101	3299	3242	3978	4550	4524	4660	684	1032.33	1564.67	2264	3506.33	4578	0.976718	0.987215	0.402211	TRUE	108
739	379.283	11.94	204.8	1062	790	977	1547	1548	1927	3004	3171	3026	5233	5285	5553	6680	7774	7267	9590	9155	9314	943	1674	3067	5357	7240.33	9353	0.988957	0.998421	0.400266	TRUE	561
827	389.192	7.52	197.2	0	447	533	559	392	666	585	626	581	1525	1335	1232	2106	2280	1828	4265	3679	4059	326.667	539	597.333	1364	2071.33	4001	0.910256	0.99973	0.54842	TRUE	244
830	390.24	2.73	214.5	0	0	0	0	0	283	438	321	432	892	783	655	1673	1770	1898	5473	4594	4987	0	94.3333	397	776.667	1780.33	5018	0.853516	0.96772	0.725868	TRUE	114
850	395.244	2.65	190.4	3808	3545	3770	4654	4070	4848	6936	6731	6021	10594	10410	12136	18224	19162	19957	34191	33440	33021	3707.67	4524	6562.67	11046.7	19114.3	33550.7	0.916552	0.986684	0.519599	TRUE	868
863	398.936	2.07	150.1	0	0	0	0	0	0	414	427	558	852	997	835	1584	1729	1876	4154	4047	3942	0	0	466.333	894.667	1729.67	4047.67	0.895823	0.983165	0.623635	TRUE	87
875	405.114	2.49	185.6	233	0	301	408	335	533	638	725	773	1132	1307	1346	1727	1693	1576	2642	2702	2540	178	425.333	712	1261.67	1665.33	2628	0.972266	0.996114	0.394498	TRUE	103
877	405.224	9.62	204.9	491	806	578	1034	1030	1120	1523	1582	1794	2684	2643	2764	5050	4174	4061	6124	6117	5900	625	1061.33	1633	2697	4428.33	6047	0.968652	0.990634	0.48327	TRUE	982
878	405.224	9.38	204.3	415	357	377	408	406	492	769	793	707	1120	1136	1322	1697	1601	1712	2115	2140	2428	383	435.333	756.333	1192.67	1670	2227.67	0.975977	0.999665	0.378823	TRUE	978
892	409.312	12.27	222.2	2165	2032	2025	2198	2430	2608	3210	3113	3309	5065	4678	5156	8716	8068	8472	13978	13419	13829	2074	2412	3210.67	4966.33	8418.67	13742	0.921333	0.982767	0.47898	TRUE	587
894	411.207	9.24	201.1	783	520	699	996	946	1084	1239	1503	1532	2313	2215	1910	2580	2043	2213	2474	2656	2236	667.333	1008.67	1424.67	2146	2278.67	2455.33	0.976927	0.929125	0.235705	TRUE	402
905	415.208	8.16	202.5	1390	1097	1470	2465	2198	1989	3735	3930	3391	5935	6142	5764	7962	8320	9198	9161	10077	8461	1319	2217.33	3685.33	5947	8493.33	9233	0.987487	0.999416	0.398121	TRUE	269
909	417.224	9.22	204.9	2357	2280	2518	4161	4025	3718	6639	6399	7171	9233	8629	8485	9894	10069	10094	9152	9934	9744	2385	3968	6736.33	8782.33	10019	9610	0.955665	0.99002	0.194757	TRUE	973
950	425.147	7.01	201	448	395	407	672	767	645	957	1023	970	1179	1121	1253	1561	1455	1449	1433	1382	1290	416.667	694.667	983.333	1184.33	1488.33	1368.33	0.957919	0.993138	0.208625	TRUE	215
953	425.364	9.56	214.7	0	0	0	0	0	0	259	265	268	585	541	426	1039	927	971	2007	1749	1918	0	0	264	517.333	979	1891.33	0.92849	0.986143	0.61782	TRUE	417
1031	441.254	11.93	212	414	415	264	483	482	462	929	942	1005	1276	1391	1387	2393	1885	1640	2114	2391	2048	364.333	475.667	958.667	1351.33	1972.67	2184.33	0.986894	0.99163	0.35815	TRUE	564
1046	443.248	10.04	211.3	1266	1268	1190	1984	2114	1904	3983	4130	3757	8436	6785	7603	15719	16131	15800	33094	32998	33337	1241.33	2000.67	3956.67	7608	15883.3	33143	0.893431	0.975852	0.667907	TRUE	437
1051	445.18	7.9	209.5	394	373	459	441	451	558	580	685	648	1346	1116	962	1771	1651	1976	3092	2199	2498	408.667	483.333	637.667	1141.33	1799.33	2596.33	0.947939	0.997071	0.488389	TRUE	259
1101	447.271	11.94	216	1371	1647	1615	2734	2610	2563	4444	4451	4328	6889	6289	6341	8061	8310	7751	7517	7512	7676	1544.33	2635.67	4407.67	6506.33	8040.67	7568.33	0.966014	0.996003	0.288656	TRUE	1062
1116	451.234	1.83	204.2	0	0	0	0	0	0	319	537	335	979	1172	998	2716	2328	2358	5157	6073	6439	0	0	397	1049.67	2467.33	5889.67	0.878802	0.977993	0.811288	TRUE	82
1117	451.271	3.23	207.1	1074	949	847	1879	1548	1770	4086	3351	3126	7432	6891	6712	14562	15256	14088	34738	28366	31268	956.667	1732.33	3521	7011.67	14635.3	31457.3	0.890543	0.97772	0.677503	TRUE	871
1119	451.274	8.47	210.9	317	320	312	474	502	611	926	1238	1049	2568	2684	2165	4948	4572	4701	12742	11459	11235	316.333	529	1071	2472.33	4740.33	11812	0.869908	0.99083	0.670589	TRUE	936
1203	453.179	8.96	209.4	2296	0	2670	564	2097	2149	2627	2680	0	2055	2404	2582	2364	2393	2580	2053	2360	2991	1655.33	1603.33	1769	2347	2445.67	2468	0.927294	0.925583	0.167123	TRUE	962
1209	457.18	7.51	209.9	456	498	640	524	565	499	0	847	794	1650	1619	1373	2686	2889	2857	3765	3699	3633	531.333	529.333	547	1547.33	2810.67	3699	0.929659	0.997758	0.693808	TRUE	248
1238	459.291	9.93	229.1	885	834	834	1484	1500	1554	2971	2282	2373	5816	4661	4416	8936	9340	9456	17271	16687	15587	851	1512.67	2542	4964.33	9244	16515	0.924029	0.98744	0.607801	TRUE	436
1255	464.277	2.25	233.1	427	361	365	752	826	788	1349	1290	1493	2638	2456	2378	3794	4218	4109	6235	5683	5933	384.333	788.667	1377.33	2490.67	4040.33	5950.33	0.965658	0.995555	0.507355	TRUE	89
1261	465.305	8.58	237.9	4163	3708	3663	4376	3935	4706	7973	6795	6520	15302	14004	14109	27056	24014	22721	44703	39748	44310	3844.67	4339	7096	14471.7	24597	42920.3	0.923334	0.995911	0.570984	TRUE	307
1268	467.196	9.63	213.1	393	383	255	459	485	474	894	765	891	1604	1032	1075	1808	1646	1610	1818	1971	2148	343.667	472.667	850	1237	1688	1979	0.991782	0.999029	0.333304	TRUE	425
1269	467.265	2.53	206.6	824	783	751	1360	1140	1191	2318	2008	2309	3747	3819	4122	7392	8141	7353	15137	13991	14298	786	1230.33	2211.67	3896	7628.67	14475.3	0.910015	0.976989	0.605466	TRUE	105
1299	470.198	10.44	210.5	574	696	704	1797	1708	1770	3669	2989	2627	6245	6751	6014	8489	6681	7509	6482	8577	9775	658	1758.33	3095	6336.67	7559.67	8278	0.981454	0.967576	0.40735	TRUE	444
1305	472.222	2.28	230.6	0	0	0	0	0	0	0	0	0	407	468	345	676	769	637	1373	1401	1048	0	0	0	406.667	694	1274	0.918021	0.995108	0.95044	TRUE	92
1314	473.211	9.62	217.7	728	674	754	1410	1331	1461	1828	1875	2149	2834	3032	3604	4438	3973	4234	5069	4687	4433	718.667	1400.67	1950.67	3156.67	4215	4729.67	0.992394	0.999292	0.364598	TRUE	423
1320	473.349	8.58	217.5	0	0	0	0	0	0	0	0	0	392	388	446	821	753	782	1435	1518	1588	0	0	0	408.667	785.333	1513.67	0.907268	0.999723	0.986873	TRUE	304
1334	475.195	1.84	201.8	562	529	559	813	1222	862	1687	1491	1618	3074	3184	3676	5378	5594	5681	7597	7103	7688	550	965.667	1598.67	3311.33	5551	7462.67	0.966532	0.99705	0.568401	TRUE	85
1336	475.302	13.27	223.3	524	671	548	858	705	630	1081	1297	1091	1883	1558	1371	2038	2481	2054	1976	1583	1807	581	731	1156.33	1604	2191	1788.67	0.923935	0.996991	0.314397	TRUE	652
1337	475.311	11.92	218.3	0	0	0	338	0	268	438	650	732	870	895	1105	2413	2080	2290	6269	6213	5946	0	202	606.667	956.667	2261	6142.67	0.857662	0.948762	0.683913	TRUE	552
1343	477.179	8.16	211.1	642	601	598	933	958	912	1421	1453	1710	2566	1816	2556	2582	2606	3297	2863	2592	2546	613.667	934.333	1528	2312.67	2828.33	2667	0.964318	0.992943	0.294551	TRUE	282
1353	480.31	5.48	219.4	0	0	0	240	277	419	731	630	536	1291	1195	1393	2196	2377	2181	3439	3928	3713	0	312	632.333	1293	2251.33	3693.33	0.956293	0.994413	0.584711	TRUE	890
1355	481.143	3.44	200.6	896	678	701	1299	1141	1476	2101	2306	2231	3489	3440	3777	6076	5428	5667	8257	7954	6812	758.333	1305.33	2212.67	3568.67	5723.67	7674.33	0.97511	0.991479	0.461692	TRUE	127
1371	483.195	8.17	215.6	1675	1382	1337	2498	2196	2277	4084	3519	3248	5158	5522	4920	6014	6028	6013	5899	5052	6580	1464.67	2323.67	3617	5200	6018.33	5843.67	0.966689	0.983517	0.246868	TRUE	280
1420	489.278	6.61	228.4	0	1315	1590	1384	1386	1646	1833	1736	1525	2521	1866	2036	2542	2825	2662	4678	4705	5476	968.333	1472	1698	2141	2676.33	4953	0.905218	0.998519	0.225572	TRUE	200
1425	489.358	8.54	231	0	0	0	0	0	0	265	0	196	341	0	277	581	490	585	1013	1087	830	0	0	153.667	206	552	976.667	0.921906	0.920117	0.712293	TRUE	303
1429	491.342	12.7	221.9	2361	2863	2640	5334	6128	5233	12195	10456	10510	24966	23780	24846	51004	50911	47575	113811	115934	117619	2621.33	5565	11053.7	24530.7	49830	115788	0.88048	0.984858	0.691438	TRUE	615
1435	493.136	7.01	212.2	713	653	598	859	891	865	1304	1120	1432	1515	1344	1655	1733	1584	1513	1504	1100	1402	654.667	871.667	1285.33	1504.67	1610	1335.33	0.83932	0.980064	0.112933	TRUE	213
1439	493.336	9.64	243	0	0	0	0	239	322	587	433	408	953	975	922	1888	1671	1591	3215	2849	2503	0	187	476	950	1716.67	2855.67	0.952578	0.990853	0.597639	TRUE	428
1503	498.93	2.44	167.7	253	309	261	512	485	551	971	1067	1051	2107	1874	1984	3928	3794	4096	9552	8502	8995	274.333	516	1029.67	1988.33	3939.33	9016.33	0.882779	0.981161	0.639369	TRUE	100
1506	499.234	1.81	216.4	0	0	0	0	0	0	0	0	0	732	541	578	1797	1474	1457	3003	3591	3312	0	0	0	617	1576	3302	0.883825	0.992243	1.0864	TRUE	81
1533	507.152	7.92	216.7	188	0	412	424	316	306	532	525	458	600	792	645	1222	841	1026	1334	1595	1628	200	348.667	505	679	1029.67	1519	0.965402	0.981622	0.362175	TRUE	262
1536	507.225	2.69	220.5	0	0	0	304	287	416	451	349	667	1042	1029	979	1931	1756	1982	3756	3976	3874	0	335.667	489	1016.67	1889.67	3868.67	0.91379	0.99002	0.625028	TRUE	113
1549	509.237	2.65	209.9	3307	2927	3780	4718	4275	5109	4993	6392	4892	9492	9426	8288	12331	12336	11959	15111	15092	14027	3338	4700.67	5425.67	9068.67	12208.7	14743.3	0.978784	0.999085	0.381374	TRUE	112
1568	511.296	9.85	221.7	0	0	0	0	0	0	436	480	488	835	710	696	1708	1755	1745	5201	5131	5044	0	0	468	747	1736	5125.33	0.848947	0.951514	0.67737	TRUE	433
1570	511.401	7.62	240.2	0	0	0	0	0	0	473	353	350	607	740	613	1031	1070	934	1972	2033	2114	0	0	392	653.333	1011.67	2039.67	0.936368	0.995941	0.453713	TRUE	251
1578	513.167	7.9	220.2	397	483	554	560	702	566	686	838	990	1254	1443	1665	2067	2150	2383	3134	2589	3170	478	609.333	838	1454	2200	2964.33	0.964369	0.998485	0.455499	TRUE	257
1631	515.258	11.94	228.7	1480	1673	1490	2699	2276	2269	3995	3843	3941	5600	5157	5160	5552	6569	5320	4179	4440	3912	1547.67	2414.67	3926.33	5305.67	5813.67	4177	0.80581	0.966264	0.19473	TRUE	557
1643	519.15	7.52	217.1	0	330	434	336	430	326	454	567	483	821	915	774	1601	1365	1739	1843	2128	1702	254.667	364	501.333	836.667	1568.33	1891	0.956934	0.977769	0.563215	TRUE	243
1649	519.391	11.59	236.8	427	400	0	0	470	0	0	505	525	537	952	788	1069	702	767	860	1108	1412	275.667	156.667	343.333	759	846	1126.67	0.943093	0.935559	0.413654	TRUE	525
1663	520.266	5.66	227.4	0	0	0	0	0	287	429	381	416	551	741	713	1130	1497	1435	2702	1832	2137	0	95.6667	408.667	668.333	1354	2223.67	0.949304	0.967781	0.602718	TRUE	179
1722	521.419	8.78	239.7	0	0	0	0	0	0	0	0	0	0	0	227	478	474	456	668	1033	1183	0	0	0	75.6667	469.333	961.333	0.855696	0.93128	1.38706	TRUE	951
1733	525.168	7.51	220.7	0	400	486	806	619	666	1126	1190	1119	1940	1988	1767	2661	2917	2802	4089	2895	4279	295.333	697	1145	1898.33	2793.33	3754.33	0.985201	0.998771	0.424136	TRUE	246
1769	527.447	16.46	244.6	2387	2494	2639	2768	4197	3157	5781	4524	4045	7741	6400	6190	9515	9389	9732	18085	17594	18009	2506.67	3374	4783.33	6777	9545.33	17896	0.914821	0.995618	0.339929	TRUE	816
1775	529.463	16.22	237.4	4955	4550	4486	6921	7141	7769	13184	12599	11222	18773	18444	19415	25690	28475	25842	34674	34196	33320	4663.67	7277	12335	18877.3	26669	34063.3	0.987946	0.998736	0.371937	TRUE	808
1786	531.195	8.06	222.7	0	0	0	231	289	210	559	338	441	802	703	637	948	1305	1163	1505	1662	1773	0	243.333	446	714	1138.67	1646.67	0.982598	0.991581	0.455839	TRUE	267
1791	533.292	8.58	248.7	810	847	884	1200	1032	1159	1913	1773	1551	2720	3054	2819	4630	4074	5473	7381	8139	6831	847	1130.33	1745.67	2864.33	4725.67	7450.33	0.943127	0.989806	0.48374	TRUE	306
1848	539.43	8.3	246.4	0	0	0	331	279	210	427	613	533	1140	1104	816	2064	1736	1746	3504	3280	3548	0	273.333	524.333	1020	1848.67	3444	0.934273	0.989626	0.591607	TRUE	935
1850	539.432	8.75	249.3	0	0	0	0	279	214	545	502	521	1030	1183	0	3047	2674	3601	8484	9384	8603	0	164.333	522.667	737.667	3107.33	8823.67	0.829856	0.901066	0.985121	TRUE	949
1856	541.197	9.64	228.4	770	717	672	1481	1459	1457	1758	1807	2364	3380	3267	3019	3183	3746	3792	3071	3402	3063	719.667	1465.67	1976.33	3222	3573.67	3178.67	0.929564	0.951555	0.287048	TRUE	983
1857	541.199	9.39	228	434	378	370	543	536	582	1046	1013	941	1472	1182	1258	1419	1449	1672	1143	1247	1084	394	553.667	1000	1304	1513.33	1158	0.860416	0.99438	0.202852	TRUE	977
1869	545.166	8.18	222.3	955	844	646	1160	1079	1156	1891	1998	1461	2248	2353	2571	2612	2846	2599	2315	2346	2379	815	1131.67	1783.33	2390.67	2685.67	2346.67	0.918734	0.98061	0.201214	TRUE	285
1872	546.282	6.09	231.4	0	0	0	330	255	0	353	635	486	1019	887	746	1414	1522	1625	2541	2854	2523	0	195	491.333	884	1520.33	2639.33	0.951724	0.990783	0.537996	TRUE	188
1878	548.297	7.23	234.7	0	0	0	287	408	400	438	671	448	1039	1355	976	1842	2118	1666	3088	2966	2985	0	365	519	1123.33	1875.33	3013	0.9593	0.99803	0.579508	TRUE	238
1880	549.13	3.44	210.1	630	587	701	1152	1071	1097	1932	1972	1736	2924	2527	2612	4834	4804	4589	6124	5789	5579	639.333	1106.67	1880	2687.67	4742.33	5830.67	0.97443	0.969793	0.475535	TRUE	126
1887	549.43	8.79	250.9	220	353	234	524	495	420	836	729	965	2000	1820	1299	1480	2654	2091	3727	3095	3922	269	479.667	843.333	1706.33	2075	3581.33	0.95715	0.974188	0.410073	TRUE	326
1896	551.309	12.92	230.6	0	0	0	281	246	277	635	541	501	1077	1085	940	2784	2357	2201	4516	4512	4542	0	268	559	1034	2447.33	4523.33	0.91734	0.961224	0.729336	TRUE	1087
1899	551.364	8.87	236.4	0	0	0	0	0	0	0	0	0	420	282	366	523	653	476	999	1214	896	0	0	0	356	550.667	1036.33	0.918794	0.985994	0.923971	TRUE	371
1917	555.215	3.76	235.7	5955	6114	6494	5935	5947	6651	6503	7499	6764	8342	7953	8694	11331	12353	9557	17135	15586	15659	6187.67	6177.67	6922	8329.67	11080.3	16126.7	0.904386	0.983056	0.240962	TRUE	872
1988	557.458	12.67	256.2	164	228	0	306	431	339	483	448	521	784	953	807	0	2080	1639	2315	3167	2888	130.667	358.667	484	848	1239.67	2790	0.897491	0.999777	0.440863	TRUE	613
1992	559.471	9.18	252.6	0	0	0	312	295	392	637	594	670	1650	1787	1536	3243	3721	4164	6254	6113	5852	0	333	633.667	1657.67	3709.33	6073	0.933695	0.981897	0.783006	TRUE	390
2070	565.263	3.23	225.8	810	803	992	1655	1606	1491	3063	2807	3154	5266	5211	5345	9137	10330	11090	16871	15423	16455	868.333	1584	3008	5274	10185.7	16249.7	0.94135	0.978097	0.596047	TRUE	123
2071	565.266	8.47	226.9	314	436	422	870	839	757	1777	1665	1166	3975	3108	3715	7255	7244	8783	22633	22386	22030	390.667	822	1536	3599.33	7760.67	22349.7	0.842414	0.981588	0.737604	TRUE	298
2148	579.282	9.84	230.9	0	0	0	0	0	0	376	441	491	1129	0	1054	2733	2165	3018	6842	6206	6155	0	0	436	727.667	2638.67	6401	0.859046	0.920513	0.943974	TRUE	432
2157	581.241	2.39	244	0	0	227	442	332	346	554	546	545	1014	969	1163	2039	2203	1982	3364	2913	3569	75.6667	373.333	548.333	1048.67	2074.67	3282	0.945029	0.980799	0.635766	TRUE	97
2158	581.258	2.53	226.5	680	766	912	1329	1084	1486	1998	2213	1812	3610	3646	3063	5932	5820	5549	12377	10993	10887	786	1299.67	2007.67	3439.67	5767	11419	0.908773	0.990678	0.50757	TRUE	106
2210	583.256	6.99	247.4	0	0	0	454	576	606	1443	1681	1326	2617	2591	2301	5329	5910	5192	10393	10846	10388	0	545.333	1483.33	2503	5477	10542.3	0.918537	0.962329	0.657802	TRUE	208
2221	585.528	8.78	257.8	522	763	475	1488	1589	1627	3547	3676	3623	5978	6861	6774	10108	9957	7592	11873	12251	7643	586.667	1568	3615.33	6537.67	9219	10589	0.990654	0.999692	0.434033	TRUE	325
2224	587.136	7.52	228.6	358	314	307	339	354	488	712	708	632	908	761	864	1440	1431	1318	1749	1662	1677	326.333	393.667	684	844.333	1396.33	1696	0.972804	0.953128	0.383307	TRUE	247
2291	591.391	9.57	243.9	227	0	277	423	465	299	676	876	794	1258	1325	1262	2534	2773	3296	6565	5625	6085	168	395.667	782	1281.67	2867.67	6091.67	0.890216	0.957637	0.662477	TRUE	418
2303	592.301	5.51	247.6	287	245	372	456	445	436	607	504	762	955	1004	1104	1574	1548	1716	2074	1893	2042	301.333	445.667	624.333	1021	1612.67	2003	0.973854	0.993574	0.457977	TRUE	900
2308	593.155	7.52	230.5	583	478	419	661	664	722	1061	908	1044	1514	1474	2010	2859	2693	2036	2762	2876	2908	493.333	682.333	1004.33	1666	2529.33	2848.67	0.978282	0.997098	0.441212	TRUE	245
2317	593.479	9.59	254.9	252	0	202	423	476	387	639	570	728	1720	1287	1301	2135	2288	3052	5902	4659	4863	151.333	428.667	645.667	1436	2491.67	5141.33	0.908022	0.996574	0.607548	TRUE	419
2340	595.426	8.78	255.8	1663	1897	1857	2586	2726	2457	3263	2896	2930	4057	3748	3515	4018	4902	4750	5893	5327	4775	1805.67	2589.67	3029.67	3773.33	4556.67	5331.67	0.997179	0.999888	0.201657	TRUE	347
2342	595.494	10.39	260.5	0	0	0	0	0	0	0	862	688	1963	2025	1872	4305	3808	4131	9618	8575	8351	0	0	516.667	1953.33	4081.33	8848	0.897455	0.99379	0.82127	TRUE	1003
2343	595.494	10.46	252.1	271	0	0	0	385	0	873	878	760	2172	2194	2072	5102	4411	4484	7775	10075	8103	90.3333	128.333	837	2146	4665.67	8651	0.918181	0.98374	0.76326	TRUE	1010
2348	597.343	6.46	236.7	305	316	415	600	698	750	1558	1212	1436	2872	2560	2613	6849	5968	5601	14496	13146	13607	345.333	682.667	1402	2681.67	6139.33	13749.7	0.879799	0.96653	0.71917	TRUE	195
2350	597.349	8.77	238.1	0	0	0	0	0	0	319	266	407	756	556	721	629	1271	1336	1071	1733	986	0	0	330.667	677.667	1078.67	1263.33	0.980155	0.999133	0.538081	TRUE	324
2360	599.359	4.69	240.7	399	389	458	743	791	1038	1172	1435	1539	2765	3048	3139	6373	6225	6803	14193	13775	15403	415.333	857.333	1382	2984	6467	14457	0.879963	0.977946	0.719977	TRUE	139
2367	601.442	9.03	259.8	648	0	0	0	0	0	1996	0	0	0	3822	3880	4857	0	5455	0	0	0	216	0	665.333	2567.33	3437.33	0	0.40137	0.97767	0.637626	TRUE	968
2377	604.339	2.28	252.5	0	0	0	0	0	0	305	0	0	855	1002	564	2126	2232	1588	4386	4233	4997	0	0	101.667	807	1982	4538.67	0.877107	0.989761	0.98582	TRUE	93
2396	605.238	6.96	247.6	0	0	0	0	0	0	454	457	401	888	758	605	1508	1275	1294	2785	2642	2773	0	0	437.333	750.333	1359	2733.33	0.926519	0.983277	0.552099	TRUE	206
2401	605.492	10.43	264.1	583	449	715	1262	1020	1008	1981	2187	1437	3037	2957	1682	3414	3610	4494	3821	4282	4540	582.333	1096.67	1868.33	2558.67	3839.33	4214.33	0.991076	0.985376	0.362963	TRUE	458
2419	606.303	4.49	249.1	274	0	0	263	268	289	581	492	563	954	1059	853	1636	1521	1431	2807	2727	2883	91.3333	273.333	545.333	955.333	1529.33	2805.67	0.939746	0.995402	0.489379	TRUE	137
2425	608.319	5.5	252	4944	4768	5305	9555	9496	9827	18517	16304	16669	29234	30387	28138	42188	44665	44341	54572	56340	54058	5005.67	9626	17163.3	29253	43731.3	54990	0.986112	0.998655	0.44267	TRUE	888
2426	608.319	5.16	251.9	669	775	675	1428	1331	1294	2040	2213	2319	4494	4934	4181	7878	8418	7397	13170	13603	13773	706.333	1351	2190.67	4536.33	7897.67	13515.3	0.935717	0.994763	0.588428	TRUE	885
2430	609.184	9.63	237.6	933	813	924	1148	1341	1312	1784	2106	2042	2527	2799	2941	2687	2929	3083	2485	1992	2110	890	1267	1977.33	2755.67	2899.67	2195.67	0.816917	0.929412	0.195027	TRUE	426
2433	609.387	12.99	245.7	550	553	538	830	946	1072	1937	1751	1581	3936	4238	2895	8883	8315	8789	19380	19879	19965	547	949.333	1756.33	3689.67	8662.33	19741.3	0.873327	0.969202	0.757579	TRUE	632
2442	611.49	15.25	257.2	466	338	427	356	235	390	622	375	468	527	801	910	806	764	757	1043	902	1071	410.333	327	488.333	746	775.667	1005.33	0.944728	0.909135	0.235859	TRUE	765
2445	612.253	5.18	239.2	327	0	200	463	524	365	579	570	745	980	1026	1278	1789	1738	1576	2286	2356	2518	175.667	450.667	631.333	1094.67	1701	2386.67	0.974388	0.997035	0.469586	TRUE	155
2446	612.384	7.05	258	0	0	0	0	0	0	0	0	0	320	257	275	695	516	448	976	1032	761	0	0	0	284	553	923	0.922392	0.999877	0.991161	TRUE	228
2449	613.154	8.15	233.8	743	755	855	1259	983	1103	1573	1727	1410	1855	2001	2011	1969	1996	2045	1694	1697	1811	784.333	1115	1570	1955.67	2003.33	1734	0.859344	0.911808	0.128933	TRUE	287
2452	613.507	15.83	259.5	623	680	540	1033	701	696	1027	767	1025	1087	1285	1203	1379	1428	1118	2005	1765	1663	614.333	810	939.667	1191.67	1308.33	1811	0.972813	0.97827	0.164342	TRUE	791
2455	613.56	10.45	264.8	1437	901	1048	3255	3632	3518	7566	8270	7074	11522	10893	9547	14241	12312	11281	9265	14881	10214	1128.67	3468.33	7636.67	10654	12611.3	11453.3	0.94418	0.992518	0.243293	TRUE	477
2495	621.438	10.99	282	0	0	0	245	250	266	472	534	475	600	767	818	1065	1306	1045	2103	1804	1713	0	253.667	493.667	728.333	1138.67	1873.33	0.968477	0.987862	0.414878	TRUE	499
2508	623.203	3.76	245.5	17272	15241	17609	17634	16933	20468	723	18046	18325	24611	21793	21449	25680	27789	26950	36510	35598	36202	16707.3	18345	12364.7	22617.7	26806.3	36103.3	0.83956	0.971846	0.360746	TRUE	132
2581	632.318	5.01	253.1	1441	1806	1362	2717	2599	2640	5144	5745	4820	10409	9597	10016	17482	18667	18489	28649	29388	28670	1536.33	2652	5236.33	10007.3	18212.7	28902.3	0.945984	0.988526	0.588541	TRUE	876
2582	632.318	4.72	252.9	259	346	318	491	517	488	1096	707	809	1419	1386	1324	2780	2563	3177	5741	5387	5698	307.667	498.667	870.667	1376.33	2840	5608.67	0.899132	0.962749	0.603164	TRUE	873
2591	634.334	5.92	256	1259	1207	1147	2166	2189	2095	4159	3930	3888	8221	7914	7926	15296	15062	13626	27499	25843	28248	1204.33	2150	3992.33	8020.33	14661.3	27196.7	0.921296	0.99015	0.605935	TRUE	905
2592	634.334	5.63	256.2	0	270	0	391	430	472	626	542	479	1013	890	867	1636	1456	1294	2593	2441	2609	90	431	549	923.333	1462	2547.67	0.945149	0.994644	0.469229	TRUE	904
2605	635.38	2.62	250.3	0	0	0	375	276	324	683	607	571	1666	1561	1717	4329	4678	4297	13676	13966	13885	0	325	620.333	1648	4434.67	13842.3	0.828499	0.966336	0.883309	TRUE	111
2610	636.254	5.21	242.1	0	0	0	221	292	387	491	501	502	742	741	686	1265	1075	1259	2152	1835	2194	0	300	498	723	1199.67	2060.33	0.955807	0.979225	0.444022	TRUE	157
2611	636.35	6.69	258.5	374	291	401	678	572	509	1120	1157	1108	2129	2100	1841	3929	3365	3565	7298	6800	6374	355.333	586.333	1128.33	2023.33	3619.67	6824	0.919536	0.987048	0.559127	TRUE	911
2612	636.35	7.06	258.7	2287	2045	2434	4708	4482	4249	8088	8560	7947	13534	14173	13172	23329	21332	23916	32704	31563	29217	2255.33	4479.67	8198.33	13626.3	22859	31161.3	0.972772	0.988961	0.497642	TRUE	919
2615	637.382	15.17	248.1	199	0	0	463	348	509	816	757	631	1441	1431	1325	2844	2721	2416	6575	5903	7154	66.3333	440	734.667	1399	2660.33	6544	0.878191	0.984356	0.6121	TRUE	759
2616	637.411	8.51	245.5	345	289	202	518	539	422	861	825	1009	1970	1490	1467	3220	2908	0	5654	5386	5576	278.667	493	898.333	1642.33	2042.67	5538.67	0.871433	0.985299	0.380097	TRUE	302
2619	637.506	15.52	261.5	497	398	557	550	599	617	1001	707	986	1351	1781	1350	2110	2017	2098	4126	3652	3634	484	588.667	898	1494	2075	3804	0.924111	0.999973	0.395242	TRUE	775
2624	639.521	16.02	263.6	764	575	747	1103	0	1243	1926	1816	1592	3466	3613	3151	5416	4880	5625	7633	8806	9115	695.333	782	1778	3410	5307	8518	0.950788	0.999062	0.504857	TRUE	1209
2661	647.457	9.21	264.2	0	0	0	0	0	0	472	521	398	1106	981	908	1959	2081	1994	2335	2112	2089	0	0	463.667	998.333	2011.33	2178.67	0.964815	0.98445	0.678936	TRUE	974
2665	649.14	7.92	237.3	503	420	418	411	425	528	890	758	646	1105	1080	1010	1582	1425	1424	1712	1792	1474	447	454.667	764.667	1065	1477	1659.33	0.980119	0.995929	0.324456	TRUE	256
2668	649.443	8.15	263	0	0	0	454	331	427	1174	1278	1003	2336	2339	2407	5338	5317	5381	9019	9065	9045	0	404	1151.67	2360.67	5345.33	9043	0.932971	0.971396	0.731088	TRUE	273
2669	649.454	14.83	253	714	859	533	1434	1262	1248	2799	2686	2868	7735	7978	8058	20029	19511	15271	38810	32155	36052	702	1314.67	2784.33	7923.67	18270.3	35672.3	0.900782	0.981671	0.816565	TRUE	736
2718	651.39	6.17	259.7	323	428	504	618	756	848	1312	1398	1262	2442	2204	2733	4096	4416	4920	6372	6964	7061	418.333	740.667	1324	2459.67	4477.33	6799	0.950553	0.987211	0.579988	TRUE	189
2721	652.342	5.52	261.1	0	0	0	0	159	0	504	532	649	704	652	675	856	996	1203	1257	1449	1450	0	53	561.667	677	1018.33	1385.33	0.98411	0.961521	0.315646	TRUE	894
2725	653.406	6.66	262.3	6460	5824	6028	11094	10705	11676	20539	18954	19363	40399	40540	41181	72067	77452	60890	122060	127386	118350	6104	11158.3	19618.7	40706.7	70136.3	122599	0.934077	0.995486	0.583467	TRUE	909
2727	653.407	6.92	262.5	1739	0	1836	3491	3891	3322	7136	6103	7746	13012	12978	11678	23591	25577	22451	41401	36738	43742	1191.67	3568	6995	12556	23873	40627	0.938833	0.981162	0.594213	TRUE	915
2731	653.474	9.22	267	460	459	443	1194	924	1264	2632	2575	2493	6291	5533	5407	9740	9880	9327	13523	11774	12731	454	1127.33	2566.67	5743.67	9649	12676	0.972883	0.998242	0.592573	TRUE	970
2744	656.317	5.05	257.1	524	463	497	842	829	863	1457	1202	1529	2431	2560	2653	4718	4738	4880	8513	7189	7747	494.667	844.667	1396	2548	4778.67	7816.33	0.935967	0.983472	0.591479	TRUE	881
2797	658.334	5.61	258	0	247	201	378	334	295	612	543	643	1134	888	1078	1899	1661	1700	2461	2556	3144	149.333	335.667	599.333	1033.33	1753.33	2720.33	0.957454	0.989918	0.51643	TRUE	178
2801	659.513	12.82	261.8	0	0	0	280	229	272	610	397	521	865	929	1002	1507	1262	1671	3552	3301	3918	0	260.333	509.333	932	1480	3590.33	0.896274	0.997233	0.499786	TRUE	624
2802	660.168	2.91	255.1	242	188	183	413	356	313	806	577	705	1340	1231	1293	2463	2636	2657	4417	4837	4631	204.333	360.667	696	1288	2585.33	4628.33	0.921243	0.977551	0.634465	TRUE	116
2805	661.141	7.52	238.3	391	512	0	518	406	557	834	881	764	1388	1202	1012	2069	1916	1763	1861	1999	1837	301	493.667	826.333	1200.67	1916	1899	0.975525	0.984067	0.421244	TRUE	250
2806	661.505	15.18	263.7	424	283	346	608	570	545	1017	964	785	1409	1383	1335	1951	2332	2123	4132	3401	3515	351	574.333	922	1375.67	2135.33	3682.67	0.939143	0.989565	0.414887	TRUE	760
2824	663.52	15.7	265.7	904	919	826	1424	1473	1279	2459	2293	2174	3570	3655	3131	5409	5306	5583	8779	9675	11215	883	1392	2308.67	3452	5432.67	9889.67	0.928243	0.988237	0.423625	TRUE	1207
2877	667.422	8.9	251.4	1068	862	928	1739	1908	1473	3058	2833	3010	6638	5491	5397	20570	20489	20199	58100	57130	60679	952.667	1706.67	2967	5842	20419.3	58636.3	0.824579	0.932557	0.960429	TRUE	956
2881	667.464	7.36	260.4	0	0	0	0	0	0	483	285	340	1728	1340	1530	5642	5126	5317	24052	22373	21986	0	0	369.333	1532.67	5361.67	22803.7	0.783914	0.955622	1.07883	TRUE	240
2887	669.267	8.57	267.6	503	458	561	624	616	593	867	699	1032	1534	1649	1506	2229	2591	2251	3266	3167	3331	507.333	611	866	1563	2357	3254.67	0.960622	0.999295	0.46763	TRUE	309
2935	676.306	5.16	254.8	554	583	500	922	957	945	1651	1959	1669	2336	3111	3131	5471	4805	5258	9634	8096	8576	545.667	941.333	1759.67	2859.33	5178	8768.67	0.936494	0.979456	0.534352	TRUE	884
2938	677.17	9.64	245.5	711	559	579	1154	996	1089	1198	1368	1645	1977	1662	1775	1967	1977	1811	1660	1424	1248	616.333	1079.67	1403.67	1804.67	1918.33	1444	0.786987	0.951779	0.158215	TRUE	427
2943	678.997	1.32	216.6	532	478	391	589	658	649	1030	842	1337	1676	1833	1639	2276	2502	2582	3203	3364	3149	467	632	1069.67	1716	2453.33	3238.67	0.98021	0.99928	0.396449	TRUE	72
2956	682.591	16.63	274	518	629	566	1112	1248	964	1471	1636	1847	2325	2724	2709	3862	3491	3514	4172	4174	3993	571	1108	1651.33	2586	3622.33	4113	0.992547	0.999557	0.376328	TRUE	1218
2957	682.634	17.02	281.1	404	508	367	454	405	425	856	661	734	1453	1294	1188	1444	1784	1543	3009	2572	2735	426.333	428	750.333	1311.67	1590.33	2772	0.939119	0.981645	0.351436	TRUE	1226
3020	692.279	5.49	255.1	249	307	222	399	481	414	549	608	749	1255	1153	1071	1192	1311	1435	1219	1386	1349	259.333	431.333	635.333	1159.67	1312.67	1318	0.964654	0.953383	0.342919	TRUE	170
3041	694.289	5.01	259.5	0	144	0	337	323	328	480	550	695	1114	761	883	1441	1676	1610	2659	2343	2422	48	329.333	575	919.333	1575.67	2474.67	0.963339	0.984181	0.496784	TRUE	149
3044	695.417	7.44	274.9	422	365	445	627	802	833	1134	1382	1271	2159	2180	1736	4333	3149	3684	7188	6548	6954	410.667	754	1262.33	2025	3722	6896.67	0.91871	0.976785	0.53888	TRUE	242
3048	696.305	5.92	262.4	0	218	0	377	324	224	435	541	487	624	792	777	1308	1438	1321	1991	2075	1923	72.6667	308.333	487.667	731	1355.67	1996.33	0.962194	0.969306	0.521778	TRUE	184
3056	698.321	7.09	265.8	316	234	241	351	511	323	726	904	812	1312	1264	1379	1887	1906	1900	2186	1889	2137	263.667	395	814	1318.33	1897.67	2070.67	0.985899	0.999203	0.403672	TRUE	229
3074	700.305	5.02	255.2	950	1102	1204	2396	2001	2108	4247	3904	3727	6460	6547	7397	11743	10914	10434	17360	16903	16939	1085.33	2168.33	3959.33	6801.33	11030.3	17067.3	0.960272	0.993648	0.489849	TRUE	877
3075	700.306	4.72	255.7	211	0	219	387	383	306	442	630	711	1095	1121	1032	1854	1812	1913	4121	3698	3674	143.333	358.667	594.333	1082.67	1859.67	3831	0.909159	0.991437	0.541299	TRUE	874
3081	701.427	7.01	261.2	15257	15607	16475	24844	25413	28499	37762	36362	38477	56527	59422	52344	84535	99085	93023	187186	176585	194882	15779.7	26252	37533.7	56097.7	92214.3	186218	0.901023	0.983256	0.448855	TRUE	916
3086	702.321	5.92	257.9	822	769	858	1723	1905	1915	2940	2680	2693	6175	5478	4940	9753	10295	9381	16973	15375	17517	816.333	1847.67	2771	5531	9809.67	16621.7	0.936821	0.99233	0.587445	TRUE	906
3095	704.337	6.7	261.3	251	222	239	457	346	494	757	679	718	1293	1345	1363	2436	2087	2417	3474	3421	3659	237.333	432.333	718	1333.67	2313.33	3518	0.953251	0.991435	0.552961	TRUE	913
3096	704.337	7.08	261	1820	1713	1952	2967	2954	3378	5650	5324	5352	8035	8266	7516	9634	10967	9899	10845	10669	10255	1828.33	3099.67	5442	7939	10166.7	10589.7	0.98758	0.999459	0.301127	TRUE	920
3106	707.416	7.79	277.3	0	0	0	229	261	320	380	354	434	650	908	554	1242	996	1153	1849	2102	1684	0	270	389.333	704	1130.33	1878.33	0.960033	0.996236	0.501738	TRUE	924
3117	709.432	8.09	279.2	1041	1203	1326	2031	2139	2200	3687	3159	3345	5797	5411	5263	8155	9234	9833	13144	13940	14329	1190	2123.33	3397	5490.33	9074	13804.3	0.95698	0.988708	0.479516	TRUE	268
3120	709.61	16.65	277.6	1075	1198	1161	1675	1997	1679	2873	2824	2859	4866	4300	4169	5655	5879	5123	5733	5695	6423	1144.67	1783.67	2852	4445	5552.33	5950.33	0.988552	0.994652	0.316925	TRUE	822
3124	711.113	7.9	247.6	204	246	301	257	344	305	596	378	479	677	637	540	932	706	862	910	1014	928	250.333	302	484.333	618	833.333	950.667	0.990921	0.990997	0.272906	TRUE	263
3138	713.352	4.69	255	371	415	353	1066	671	804	1605	1289	1403	2430	2712	2514	4102	4558	3911	6652	6089	5833	379.667	847	1432.33	2552	4190.33	6191.33	0.965111	0.994157	0.50905	TRUE	140
3152	715.444	9.23	274.7	0	0	0	399	502	360	801	848	680	1597	1608	1432	1908	1821	1742	1881	2104	2110	0	420.333	776.333	1545.67	1823.67	2031.67	0.986023	0.965222	0.392604	TRUE	394
3154	717.43	8.15	276	0	0	0	296	319	432	792	1126	919	2507	2177	2252	3729	4414	4387	5427	6270	4954	0	349	945.667	2312	4176.67	5550.33	0.970917	0.996059	0.654487	TRUE	276
3194	720.578	16.14	281.2	523	449	483	594	620	722	700	819	1000	1036	1087	789	1118	1071	1096	1136	855	923	485	645.333	839.667	970.667	1095	971.333	0.911515	0.999886	0.131842	TRUE	804
3204	723.379	12.98	260.6	385	420	555	946	1012	742	1862	1692	2111	3276	3104	3524	5427	6084	5305	7521	7508	6868	453.333	900	1888.33	3301.33	5605.33	7299	0.975831	0.990559	0.521412	TRUE	630
3207	724.305	5.04	258.6	341	450	385	684	736	553	1056	933	1295	1785	1813	2138	3610	3126	3415	4903	4126	4440	392	657.667	1094.67	1912	3383.67	4489.67	0.965307	0.986653	0.544564	TRUE	880
3249	725.427	6.44	279.7	773	506	691	968	1147	1238	1745	1751	1859	3320	3332	2995	7101	6844	6973	14855	13115	14276	656.667	1117.67	1785	3215.67	6972.67	14082	0.892412	0.96808	0.671331	TRUE	194
3254	725.642	17.36	282.2	446	467	636	669	787	588	1019	1168	1054	2099	1785	1928	2487	2044	2500	2909	3043	2727	516.333	681.333	1080.33	1937.33	2343.67	2893	0.985406	0.979443	0.360876	TRUE	834
3265	728.274	5.5	257.5	226	325	288	325	430	423	650	705	843	858	1068	955	1248	1083	1140	930	1181	1096	279.667	392.667	732.667	960.333	1157	1069	0.951879	0.999112	0.223532	TRUE	891
3278	730.417	8.9	262.7	502	390	469	832	782	734	1483	1241	1357	5903	5870	5107	14538	14919	15533	16518	15166	15099	453.667	782.667	1360.33	5626.67	14996.7	15594.3	0.924421	0.977441	0.951915	TRUE	376
3294	732.576	15.99	283.3	680	670	513	1228	1036	1282	2209	2024	1861	2760	3031	2890	3273	3082	2986	2983	2564	2867	621	1182	2031.33	2893.67	3113.67	2804.67	0.922235	0.946009	0.213488	TRUE	800
3334	734.592	16.47	284.6	2363	2465	2183	3764	3798	3989	6993	6738	6101	10432	10283	10672	14099	11726	12567	10798	9278	8439	2337	3850.33	6610.67	10462.3	12797.3	9505	0.880472	0.990132	0.313773	TRUE	817
3348	737.537	12.76	283.1	577	617	587	1246	1034	1161	1482	1459	1789	2933	2972	2804	3842	3556	3409	3337	3590	3378	593.667	1147	1576.67	2903	3602.33	3435	0.963867	0.984405	0.381915	TRUE	1082
3350	738.276	5.48	261	580	604	724	1176	1140	1116	1930	2390	2336	3007	3030	3036	4354	4257	3741	3573	3640	3928	636	1144	2218.67	3024.33	4117.33	3713.67	0.961189	0.996205	0.305422	TRUE	893
3378	743.437	7.7	270.7	366	468	354	771	911	1004	1665	1448	1438	2979	2400	2418	5325	5644	5431	9789	8640	9923	396	895.333	1517	2599	5466.67	9450.67	0.92408	0.967581	0.638966	TRUE	922
3383	744.293	5.15	262.9	398	512	395	748	818	935	1269	1475	1332	2763	2279	2475	4017	3879	3432	5516	5560	5287	435	833.667	1358.67	2505.67	3776	5454.33	0.971096	0.999566	0.474792	TRUE	887
3384	744.293	5.51	263.3	2609	2718	2871	5479	5766	5938	9663	8826	7703	13491	12634	12271	13109	13766	15522	14520	13301	12375	2732.67	5727.67	8730.67	12798.7	14132.3	13398.7	0.94963	0.959848	0.236709	TRUE	889
3387	745.452	7.02	271.2	403	422	485	727	570	622	1142	1386	1163	2990	2366	2489	7296	5840	7111	10706	10984	10664	436.667	639.667	1230.33	2615	6749	10784.7	0.916824	0.961036	0.81304	TRUE	918
3402	749.343	6.98	277.7	0	0	0	341	412	422	842	934	791	1416	1170	1314	1636	1454	1109	988	1149	916	0	391.667	855.667	1300	1399.67	1017.67	0.845743	0.93914	0.244388	TRUE	212
3419	753.419	8.28	267.6	297	244	307	616	534	396	800	850	689	1464	1357	1421	2085	2096	2518	3352	4087	4215	282.667	515.333	779.667	1414	2233	3884.67	0.937763	0.99732	0.493793	TRUE	933
3428	755.436	6.63	271.8	0	0	0	313	293	241	396	357	422	746	690	737	1342	1618	1439	3377	3682	3316	0	282.333	391.667	724.333	1466.33	3458.33	0.883636	0.976663	0.639158	TRUE	908
3436	757.453	8.33	274.8	5547	4625	5270	9554	10048	11237	21558	19796	20425	36482	37166	38142	56847	63325	63758	114063	117462	115377	5147.33	10279.7	20593	37263.3	61310	115634	0.928679	0.994575	0.515319	TRUE	934
3439	758.592	16.08	287.4	636	669	647	1237	1442	0	2384	2332	2282	3043	2757	3030	3803	3813	3423	3315	2941	3468	650.667	893	2332.67	2943.33	3679.67	3241.33	0.932074	0.998553	0.225938	TRUE	803
3454	760.266	5.52	264.3	308	289	376	417	520	555	879	767	822	1598	947	1041	1451	1264	1365	977	1110	1156	324.333	497.333	822.667	1195.33	1360	1081	0.88545	0.975924	0.244489	TRUE	173
3465	762.276	5	262.4	230	0	280	633	466	429	725	900	628	1384	1128	1294	1868	1924	1885	2887	2775	3097	170	509.333	751	1268.67	1892.33	2919.67	0.968502	0.998566	0.438256	TRUE	153
3469	763.432	9.14	285.3	415	311	353	465	817	584	1036	969	1062	1390	1605	1538	1989	1584	1889	2302	1844	1875	359.667	622	1022.33	1511	1820.67	2007	0.992517	0.991725	0.277329	TRUE	388
3473	764.291	5.93	264.6	262	286	258	508	433	426	749	520	654	1341	1006	1110	1514	1880	1876	2423	2433	2485	268.667	455.667	641	1152.33	1756.67	2447	0.969199	0.998844	0.471954	TRUE	185
3479	765.448	9.64	287.9	0	0	0	0	0	228	417	386	321	1008	981	927	1899	2270	2228	2554	2589	2379	0	76	374.667	972	2132.33	2507.33	0.958059	0.983327	0.770683	TRUE	421
3498	767.474	9.92	276.5	0	0	0	236	300	251	454	535	557	1030	918	1021	1576	1334	1421	2805	2707	2606	0	262.333	515.333	989.667	1443.67	2706	0.948947	0.99992	0.472285	TRUE	435
3500	768.293	4.72	264.9	185	0	0	279	430	350	471	539	521	1157	1110	861	1592	1872	1518	3071	2909	2814	61.6667	353	510.333	1042.67	1660.67	2931.33	0.945099	0.999077	0.537422	TRUE	875
3505	769.415	7.01	269.9	23444	24267	21335	40951	40470	42260	65994	67428	66137	120882	128296	115135	171650	173855	165846	238308	229479	225663	23015.3	41227	66519.7	121438	170450	231150	0.981243	0.999462	0.435202	TRUE	917
3512	770.308	5.93	267	878	851	774	1513	1601	1517	2585	2531	2604	4389	3940	4578	6948	6796	7896	10501	11470	10029	834.333	1543.67	2573.33	4302.33	7213.33	10666.7	0.96101	0.989357	0.499317	TRUE	181
3520	772.324	6.69	269.9	171	204	202	501	445	337	837	579	705	1225	1116	1212	2153	2558	1925	3679	3833	3603	192.333	427.667	707	1184.33	2212	3705	0.937095	0.978433	0.56229	TRUE	912
3521	772.324	7.09	270.4	1254	1353	1416	2306	3023	2236	3877	4074	3657	5300	5730	4717	6555	6238	6314	7089	6683	6891	1341	2521.67	3869.33	5249	6369	6887.67	0.992934	0.998206	0.242536	TRUE	921
3523	773.448	6.71	276.4	1076	1163	1291	2074	2137	1909	3824	3872	4637	8811	7253	7637	14219	15142	16969	30263	26785	26676	1176.67	2040	4111	7900.33	15443.3	27908	0.92209	0.982201	0.630368	TRUE	914
3525	773.459	11.66	283.4	0	0	0	356	318	359	471	549	505	795	923	834	1033	1022	1173	1315	1763	1582	0	344.333	508.333	850.667	1076	1553.33	0.9916	0.992994	0.352159	TRUE	536
3527	774.443	8.32	277.7	1626	1242	1631	2859	2841	2907	5452	5483	5051	10200	9653	9756	14107	14935	14971	20757	19209	19132	1499.67	2869	5328.67	9869.67	14671	19699.3	0.98065	0.999871	0.469221	TRUE	294
3546	776.634	17.39	293.6	890	755	0	1165	1450	0	2354	1985	2146	4032	3283	2966	4631	5018	4114	7049	6225	6226	548.333	871.667	2161.67	3427	4587.67	6500	0.984838	0.99969	0.357705	TRUE	833
3550	778.514	11.44	282	239	216	238	353	518	414	684	770	919	1279	1378	1167	2186	2120	2116	3121	3613	3050	231	428.333	791	1274.67	2140.67	3261.33	0.959319	0.986888	0.487693	TRUE	505
3580	785.417	8.16	285.6	0	0	0	394	479	337	868	1051	954	2040	1849	2179	3618	3566	3514	3223	3281	3976	0	403.333	957.667	2022.67	3566	3493.33	0.970226	0.994442	0.601003	TRUE	274
3582	786.564	13.51	288.3	0	0	0	0	0	0	181	261	223	501	341	405	680	900	557	882	935	0	0	0	221.667	415.667	712.333	605.667	0.945544	0.992782	0.549285	TRUE	1238
3615	790.501	14.18	287.2	1094	730	994	1430	1694	1570	2797	2416	2736	3906	4159	3048	4485	4734	4222	4818	4826	5383	939.333	1564.67	2649.67	3704.33	4480.33	5009	0.9944	0.99616	0.25443	TRUE	699
3620	791.591	12.67	297.3	0	0	168	196	258	391	481	452	464	719	645	563	924	780	1046	1104	1937	1274	56	281.667	465.667	642.333	916.667	1438.33	0.975788	0.992274	0.336731	TRUE	1081
3621	792.291	5.06	268.2	264	310	349	682	590	602	816	773	785	1408	1424	2046	2482	2209	2229	2559	2830	2533	307.667	624.667	791.333	1626	2306.67	2640.67	0.980405	0.998283	0.481988	TRUE	882
3658	794.51	11.17	284	311	319	375	479	695	488	1279	1094	932	2046	2105	1999	3406	3776	3538	5111	5107	4828	335	554	1101.67	2050	3573.33	5015.33	0.963524	0.9911	0.556252	TRUE	501
3665	795.523	10.9	286.5	304	244	323	503	668	644	876	811	902	1740	1532	1708	3813	3684	3519	6829	6421	5455	290.333	605	863	1660	3672	6235	0.918531	0.970205	0.701033	TRUE	1030
3671	796.547	15.52	291.8	158	0	0	263	237	348	441	465	408	641	556	667	975	932	823	0	1199	1068	52.6667	282.667	438	621.333	910	755.667	0.944415	0.991802	0.362484	TRUE	1204
3697	801.537	12.17	296.6	974	677	683	1239	1251	1329	2247	2488	2202	4214	4493	3595	6994	6974	6274	10840	11500	11386	778	1273	2312.33	4100.67	6747.33	11242	0.94448	0.993815	0.508642	TRUE	581
3709	805.66	8.78	304.5	795	1039	989	2445	2721	2315	4190	4194	3775	6667	6801	6077	7390	8075	8766	8248	8900	11217	941	2493.67	4053	6515	8077	9455	0.996871	0.991766	0.326421	TRUE	327
3711	806.263	5.49	268.8	796	835	875	1206	1601	1320	2294	1960	2201	3362	3102	3358	3641	3885	3729	2911	2911	3117	835.333	1375.67	2151.67	3274	3751.67	2979.67	0.890392	0.973994	0.268496	TRUE	161
3733	811.425	7.69	277.8	453	699	413	823	906	913	1694	1439	1346	3203	2809	2697	5883	5697	5499	13999	13944	13362	521.667	880.667	1493	2903	5693	13768.3	0.869377	0.982478	0.635579	TRUE	253
3736	811.677	8.79	309.1	4723	5653	5364	11535	11088	12697	18803	20848	20436	32687	29568	23515	30026	32914	31674	37488	42720	41336	5246.67	11773.3	20029	28590	31538	40514.7	0.994722	0.962569	0.223746	TRUE	331
3739	812.279	5.17	270.1	327	390	377	584	693	766	1345	1082	1099	2085	1871	1541	2962	2489	2560	3233	3495	3385	364.667	681	1175.33	1832.33	2670.33	3371	0.989277	0.997566	0.395909	TRUE	883
3740	812.28	5.51	270.5	2050	2589	2499	4041	3456	4386	6105	6020	6701	8591	7381	8919	9248	8553	7992	7496	7342	7106	2379.33	3961	6275.33	8297	8597.67	7314.67	0.871996	0.919384	0.163528	TRUE	899
3746	813.537	11.97	297.8	1824	1459	1591	2922	2667	2861	5285	4785	5498	9491	9183	8448	12337	12681	12644	14843	16813	16152	1624.67	2816.67	5189.33	9040.67	12554	15936	0.988268	0.999649	0.412592	TRUE	570
3753	815.47	7.73	285	0	0	0	274	294	295	496	518	540	797	1170	829	1602	1794	1854	3503	2742	3743	0	287.667	518	932	1750	3329.33	0.928567	0.982546	0.587759	TRUE	254
3755	815.553	12.67	299.5	10693	11806	10994	22479	22619	22574	35704	31758	34644	51116	50827	49896	57213	60897	61538	55336	56187	62344	11164.3	22557.3	34035.3	50613	59882.7	57955.7	0.969023	0.986937	0.271804	TRUE	1078
3768	818.553	7.04	298.1	0	0	0	0	0	0	551	473	552	1361	1577	1450	3388	2553	3313	5895	5352	5627	0	0	525.333	1462.67	3084.67	5624.67	0.925284	0.988282	0.765775	TRUE	224
3771	820.571	12.82	295.1	280	329	336	421	498	528	1043	926	967	1584	1489	2054	3767	3351	2884	5415	5746	5858	315	482.333	978.667	1709	3334	5673	0.929902	0.976787	0.600658	TRUE	1086
3778	822.582	14.98	297.7	191	225	252	0	328	306	0	0	0	528	0	555	510	488	552	406	421	534	222.667	211.333	0	361	516.667	453.667	0.68913	0.974672	0.905969	TRUE	1184
3788	825.44	8.33	281.7	4555	4616	4412	9492	9923	10568	19589	18837	17593	32000	28626	31384	51260	49628	51092	104487	101543	103295	4527.67	9994.33	18673	30670	50660	103108	0.914482	0.989753	0.484758	TRUE	292
3805	829.568	13.22	303.2	419	283	312	812	699	612	992	1068	1143	1738	1720	2171	2854	2410	2257	3193	2403	2803	338	707.667	1067.67	1876.33	2507	2799.67	0.990152	0.997461	0.397082	TRUE	648
3809	830.263	5.01	270.8	275	246	281	509	529	483	1006	781	874	1323	1294	1307	1760	2163	2219	2462	2602	2319	267.333	507	887	1308	2047.33	2461	0.987522	0.987687	0.415384	TRUE	151
3813	830.615	17.13	304.2	251	281	307	326	407	421	784	646	677	1239	1306	1198	2613	1759	1540	2861	2034	2434	279.667	384.667	702.333	1247.67	1970.67	2443	0.976156	0.996746	0.486833	TRUE	829
3818	831.527	12.67	300.4	294	386	245	616	729	765	893	918	1002	1221	1180	1066	1338	1494	1676	1898	1715	1714	308.333	703.333	937.667	1155.67	1502.67	1775.67	0.996732	0.991423	0.237717	TRUE	617
3821	832.278	5.91	272.9	244	241	212	398	454	363	699	733	789	1134	1090	1143	1844	1705	1879	2952	2265	2439	232.333	405	740.333	1122.33	1809.33	2552	0.9719	0.986703	0.442568	TRUE	180
3826	834.294	7.11	275.7	418	300	282	758	594	592	943	1082	935	1539	1201	1439	1363	1589	1815	1483	1509	1393	333.333	648	986.667	1393	1589	1461.67	0.946539	0.980276	0.232239	TRUE	232
3841	836.279	5.01	271.8	814	681	712	1397	1256	1446	2380	1782	2239	3855	3601	3674	4758	5852	4828	5823	5929	6047	735.667	1366.33	2133.67	3710	5146	5933	0.989438	0.999638	0.411308	TRUE	148
3847	837.401	7	278.7	545	524	595	1116	1058	1143	1766	1661	1395	2365	1864	2627	3560	2873	3156	4128	3593	3580	554.667	1105.67	1607.33	2285.33	3196.33	3767	0.995491	0.996436	0.337428	TRUE	209
3854	838.295	5.93	274.1	575	492	515	961	1110	907	1901	1811	1877	3051	2989	2824	5021	4994	4942	7093	6403	6805	527.333	992.667	1863	2954.67	4985.67	6767	0.973026	0.985252	0.484949	TRUE	182
3857	839.455	6.48	287.8	0	0	0	209	296	275	471	404	466	860	928	776	1598	1672	1527	3322	3222	3818	0	260	447	854.667	1599	3454	0.905933	0.986062	0.604145	TRUE	197
3863	840.311	7.09	277.3	1025	887	1031	1726	2267	1895	2703	3151	2839	3717	3807	3738	4434	4670	4303	4005	3923	3924	981	1962.67	2897.67	3754	4469	3950.67	0.936075	0.998654	0.212233	TRUE	231
3868	841.435	6.71	283.1	1223	1289	1065	2426	2182	2054	3552	3302	3133	6805	6827	6144	10166	10826	11152	14433	15982	16842	1192.33	2220.67	3329	6592	10714.7	15752.3	0.960081	0.99775	0.538073	TRUE	201
3873	842.517	12.48	297.9	378	417	391	807	829	1132	1524	1538	1345	2542	2396	2346	4144	4547	3815	7405	7268	7657	395.333	922.667	1469	2428	4168.67	7443.33	0.932737	0.986314	0.509033	TRUE	1071
3897	846.581	13.46	302	309	448	329	638	476	528	730	715	635	723	1037	953	1264	1038	1062	1615	2076	2207	362	547.333	693.333	904.333	1121.33	1966	0.930179	0.999967	0.236124	TRUE	1108
3915	849.539	11.94	305.8	0	0	0	324	481	376	821	919	861	1948	1707	1608	2497	2447	2140	1851	1850	1776	0	393.667	867	1754.33	2361.33	1825.67	0.923081	0.994186	0.45249	TRUE	555
3930	853.643	14.42	305.7	1243	1114	1317	2355	2295	2156	3961	3815	3770	6530	7218	7218	11538	10480	11860	20278	20743	20533	1224.67	2268.67	3848.67	6988.67	11292.7	20518	0.931906	0.99595	0.506616	TRUE	711
3960	858.487	14.19	297.6	647	637	504	960	1394	965	1467	1445	1500	1786	1915	1853	1713	2003	2020	1161	1465	1133	596	1106.33	1470.67	1851.33	1912	1253	0.65883	0.922435	0.137116	TRUE	702
3969	859.529	12.78	294.2	0	0	0	0	0	0	667	572	0	1187	985	1045	1548	1641	1369	3307	2423	2546	0	0	413	1072.33	1519.33	2758.67	0.951467	0.993917	0.555688	TRUE	1240
3971	859.577	12.65	308.3	231	208	245	335	359	229	522	576	575	804	677	721	946	804	842	826	781	895	228	307.667	557.667	734	864	834	0.961734	0.996209	0.21397	TRUE	1076
3975	859.686	15.79	311.2	886	0	0	0	1645	0	0	1548	3000	5521	5776	5468	10080	9977	11211	19402	16812	16374	295.333	548.333	1516	5588.33	10422.7	17529.3	0.934521	0.998782	0.763182	TRUE	1208
3997	861.548	12.69	303.8	381	253	342	587	641	619	998	853	996	1484	1229	1070	1806	1876	1554	1658	1200	1683	325.333	615.667	949	1261	1745.33	1513.67	0.952213	0.992285	0.304345	TRUE	1079
4003	863.49	2.27	343	0	0	0	346	497	316	696	665	709	1090	1136	1003	1299	1217	1440	1581	1591	1390	0	386.333	690	1076.33	1318.67	1520.67	0.994145	0.991369	0.308334	TRUE	90
4008	866.518	12.51	301.1	175	238	183	380	458	334	597	604	590	1221	1131	961	1642	1647	1834	3036	2865	2666	198.667	390.667	597	1104.33	1707.67	2855.67	0.947526	0.998757	0.489315	TRUE	604
4031	870.549	14.56	305	0	0	0	514	606	0	0	0	685	908	0	763	835	1056	989	1546	1380	986	0	373.333	228.333	557	960	1304	0.950705	0.998284	0.629901	TRUE	725
4036	871.499	8.79	293.5	0	0	0	257	272	302	659	594	608	1567	1216	1386	1783	2548	2337	5906	4411	4734	0	277	620.333	1389.67	2222.67	5017	0.908665	0.999737	0.567995	TRUE	947
4044	872.563	14.06	305.7	17297	17067	18265	30013	30793	29381	45480	44574	42540	52232	54665	50823	53798	54173	57772	56067	57077	51372	17543	30062.3	44198	52573.3	55247.7	54838.7	0.934326	0.958384	0.113764	TRUE	1129
4055	873.776	10.45	317	547	478	490	986	1348	1223	2135	1948	1763	2816	2870	2932	3764	3367	2999	4144	3353	4792	505	1185.67	1948.67	2872.67	3376.67	4096.33	0.997851	0.985887	0.265024	TRUE	460
4074	877.523	12.68	305.4	732	843	804	1433	1600	1576	2599	1936	2222	3459	3797	2727	4058	3665	4130	3603	4154	4100	793	1536.33	2252.33	3327.67	3951	3952.33	0.977596	0.988404	0.270475	TRUE	616
4085	880.266	5.16	277.3	257	299	269	476	339	577	781	843	839	1073	1509	1445	1835	1961	1659	2097	1961	1839	275	464	821	1342.33	1818.33	1965.67	0.988361	0.999656	0.375851	TRUE	886
4090	880.569	14.13	306.6	1146	1289	681	2127	2206	2124	3336	2430	2685	4583	4268	3654	4653	4814	4182	4820	5019	4594	1038.67	2152.33	2817	4168.33	4549.67	4811	0.976515	0.951531	0.236791	TRUE	1139
4092	881.518	12.16	295.9	0	0	0	396	368	399	728	503	496	1050	871	913	2070	1965	1755	3684	2659	3627	0	387.667	575.667	944.667	1930	3323.33	0.93727	0.967173	0.608767	TRUE	578
4103	883.63	7.02	306.7	552	485	539	1410	1610	1750	3786	3465	3641	15930	12741	12875	49520	50952	46273	191087	162330	177511	525.333	1590	3630.67	13848.7	48915	176976	0.800144	0.953305	1.07319	TRUE	222
4104	883.677	8.15	314.6	0	0	0	0	0	0	0	0	0	425	612	442	1725	2145	1997	6056	5577	6080	0	0	0	493	1955.67	5904.33	0.820808	0.961384	1.24612	TRUE	278
4105	883.705	9.22	315.4	0	0	0	0	0	0	0	0	0	501	401	388	804	1040	896	2234	2395	2643	0	0	0	430	913.333	2424	0.858695	0.999432	1.02043	TRUE	393
4112	885.547	12.91	298.2	0	0	0	0	402	0	0	0	523	968	1181	1047	1508	1717	1475	3011	3106	2750	0	134	174.333	1065.33	1566.67	2955.67	0.930383	0.987196	0.753862	TRUE	1088
4115	885.557	13.08	306.7	0	457	708	938	904	1007	1348	1507	1449	2045	2088	2160	2191	1989	2496	1899	2127	1936	388.333	949.667	1434.67	2097.67	2225.33	1987.33	0.914506	0.931369	0.221165	TRUE	1096
4135	889.723	9.21	319	0	0	0	0	0	0	769	709	618	2437	2364	1961	6769	7180	5691	14302	14222	14222	0	0	698.667	2254	6546.67	14248.7	0.880487	0.965369	0.95656	TRUE	395
4136	889.753	10.44	320.7	1298	1248	1614	3396	2824	3002	5009	5315	4738	6430	6164	7412	10812	8257	7668	8611	8758	9144	1386.67	3074	5020.67	6668.67	8912.33	8837.67	0.983085	0.996118	0.284455	TRUE	456
4146	893.426	8.32	289.3	130	170	211	396	362	386	673	623	474	1221	1381	1220	2184	2106	1908	3219	2789	2707	170.333	381.333	590	1274	2066	2905	0.966777	0.999109	0.563861	TRUE	295
4158	895.615	14.22	313.1	288	327	339	511	587	540	751	809	703	1148	1220	1010	1137	1435	1455	1477	1521	1143	318	546	754.333	1126	1342.33	1380.33	0.983717	0.988568	0.276851	TRUE	705
4160	895.771	10.44	326	9566	8105	10634	20674	20231	18672	27408	25878	27772	34783	29215	36085	42365	37835	35544	39395	38958	44712	9435	19859	27019.3	33361	38581.3	41021.7	0.980638	0.998436	0.175524	TRUE	451
4162	896.503	12.21	292.6	4736	5098	5224	9521	9040	8699	12916	15131	13531	20289	20592	20701	23859	26431	24511	29711	28310	30259	5019.33	9086.67	13859.3	20527.3	24933.7	29426.7	0.997803	0.99312	0.28197	TRUE	1066
4172	897.631	14.73	314.6	1542	0	0	0	0	0	0	0	0	0	2822	2602	3475	4122	4210	5089	4527	3807	514	0	0	1808	3935.67	4474.33	0.896551	0.998902	1.02896	TRUE	1172
4173	898.249	5.01	279.3	323	183	263	502	422	517	643	613	715	1180	1202	1328	1667	1693	2092	1976	1898	1917	256.333	480.333	657	1236.67	1817.33	1930.33	0.978464	1	0.469011	TRUE	147
4182	899.733	18.99	314.2	0	0	0	0	0	0	0	0	0	421	338	390	754	0	792	2187	1873	1850	0	0	0	383	515.333	1970	0.823615	0.962756	0.89377	TRUE	1233
4189	901.507	12.15	300.7	296	312	491	561	627	567	934	1025	1139	1741	1842	1682	3456	3088	3472	5743	4931	5504	366.333	585	1032.67	1755	3338.67	5392.67	0.937121	0.977528	0.577591	TRUE	577
4197	902.591	13.86	305.2	127	0	0	255	299	238	408	261	456	631	589	467	687	1326	1119	1355	2156	1813	42.3333	264	375	562.333	1044	1774.67	0.941583	0.969221	0.522561	TRUE	687
4202	903.521	12.78	302.5	262	342	385	633	619	749	965	787	927	1374	1540	1405	1678	1808	1691	1689	1747	1639	329.667	667	893	1439.67	1725.67	1691.67	0.972107	0.984056	0.312748	TRUE	621
4203	903.525	8.92	303.8	0	0	0	167	175	0	331	307	218	706	736	534	2132	2244	2477	6964	6854	7172	0	114	285.333	658.667	2284.33	6996.67	0.823969	0.940377	0.987697	TRUE	960
4204	903.765	19.24	317.2	0	0	0	0	0	0	0	0	0	359	415	454	835	960	770	1616	1656	1736	0	0	0	409.333	855	1669.33	0.901908	0.999699	1.01467	TRUE	845
4205	904.265	5	279.2	519	620	648	925	1012	961	1481	1708	1528	2494	2437	2608	3545	3487	3362	3418	3304	3658	595.667	966	1572.33	2513	3464.67	3460	0.97965	0.999994	0.375962	TRUE	150
4210	905.505	6.02	295.1	579	530	633	1414	1127	1518	2474	2552	2405	5390	4951	4700	9623	10372	10535	21349	18214	21376	580.667	1353	2477	5013.67	10176.7	20313	0.905317	0.981155	0.666276	TRUE	186
4211	905.556	13.7	310.7	0	0	0	317	328	391	540	488	577	533	686	563	925	782	685	550	675	701	0	345.333	535	594	797.333	642	0.883693	0.953071	0.214332	TRUE	677
4213	906.281	5.93	281.7	448	531	479	844	902	927	1462	1150	1296	2164	2208	2593	3350	3586	3296	4068	4402	3793	486	891	1302.67	2321.67	3410.67	4087.67	0.984478	0.999816	0.44955	TRUE	183
4215	906.582	14.28	310.1	1084	999	977	2016	1896	2039	3191	3162	2778	4224	4621	4137	6019	6408	5867	6383	6584	5698	1020	1983.67	3043.67	4327.33	6098	6221.67	0.987342	0.99579	0.34159	TRUE	1146
4220	907.445	6.47	295.9	0	0	0	255	256	299	443	407	445	785	969	836	1311	1496	1663	2924	2843	2900	0	270	431.667	863.333	1490	2889	0.929424	0.994389	0.573234	TRUE	198
4230	908.297	7.1	284.7	872	843	973	1405	1216	1497	2596	2006	2206	2554	2677	2747	2790	3281	2927	2536	2356	2455	896	1372.67	2269.33	2659.33	2999.33	2449	0.864157	0.999219	0.138226	TRUE	234
4231	908.562	13.95	310.1	428	423	389	785	735	808	891	966	1035	1728	1507	1511	1778	1867	1902	1533	1442	1927	413.333	776	964	1582	1849	1634	0.936427	0.974771	0.309865	TRUE	692
4236	909.434	11.67	301.2	0	0	0	0	0	0	248	208	303	487	383	455	449	631	680	488	464	392	0	0	253	441.667	586.667	448	0.905735	0.997158	0.391722	TRUE	537
4240	909.555	13.03	308.6	728	1069	1236	1498	1535	1620	2848	2532	2729	4452	4438	3807	6136	4780	5743	4694	4953	5257	1011	1551	2703	4232.33	5553	4968	0.955443	0.999108	0.342625	TRUE	1092
4252	911.566	10.89	312.9	1420	1054	1151	2403	2195	2624	3656	4070	3389	6872	6748	5964	8587	8967	9278	10281	9459	9535	1208.33	2407.33	3705	6528	8944	9758.33	0.987668	0.998996	0.4102	TRUE	1031
4254	911.644	15.28	317.8	1085	831	866	1913	1717	1761	3116	2994	3112	5191	5666	4833	8324	8968	8821	12544	10323	11366	927.333	1797	3074	5230	8704.33	11411	0.974925	0.990986	0.501067	TRUE	769
4256	911.661	8.8	310.8	0	0	0	0	0	0	0	0	0	355	360	359	620	717	717	1390	1697	1319	0	0	0	358	684.667	1468.67	0.893539	0.999651	0.985318	TRUE	321
4257	911.745	10.44	326.9	630	434	600	1055	881	935	1587	1267	1136	1715	1890	1699	1911	2098	1935	2500	2932	2529	554.667	957	1330	1768	1981.33	2653.67	0.99303	0.980741	0.196125	TRUE	448
4270	913.584	11.48	315.6	9774	8993	9250	18841	19402	19325	33658	29923	31456	51930	51280	48942	82590	86174	80798	124974	119437	118680	9339	19189.3	31679	50717.3	83187.3	121030	0.966929	0.988856	0.471866	TRUE	1042
4274	913.662	15.8	319.1	1364	1993	1698	2900	3211	3501	5853	6343	5398	11789	10517	10354	17542	16775	16504	19697	20103	17208	1685	3204	5864.67	10886.7	16940.3	19002.7	0.981779	0.998557	0.493817	TRUE	793
4285	915.596	13.71	308.7	1734	1536	1474	2401	2300	1979	3072	2704	3010	4441	4390	4498	6938	5181	6982	10838	10638	9271	1581.33	2226.67	2928.67	4443	6367	10249	0.94396	0.997642	0.376287	TRUE	674
4303	918.547	13.39	310.2	3613	3791	3194	6976	5098	5760	7852	8287	7529	11763	9646	10024	13022	14270	13065	13107	15167	12442	3532.67	5944.67	7889.33	10477.7	13452.3	13572	0.986539	0.999197	0.262457	TRUE	1101
4314	921.389	8.16	301.7	0	0	0	408	291	300	842	541	721	1242	1657	990	1429	1573	1443	1207	1284	1124	0	333	701.333	1296.33	1481.67	1205	0.913396	0.957005	0.351529	TRUE	284
4315	921.63	14.49	316.7	381	477	340	664	625	541	830	758	727	1010	1056	1144	1358	1191	1077	1375	1652	1250	399.333	610	771.667	1070	1208.67	1425.67	0.996935	0.978467	0.219624	TRUE	717
4340	925.507	12.21	303.7	333	245	342	538	533	620	1263	1095	1047	2252	1640	1854	3597	3318	3343	4900	5175	5227	306.667	563.667	1135	1915.33	3419.33	5100.67	0.957906	0.983682	0.538411	TRUE	582
4344	925.658	8.81	325.6	0	383	458	505	0	531	651	545	622	739	546	630	970	663	806	1114	421	1036	280.333	345.333	606	638.333	813	857	0.976595	0.929439	0.162381	TRUE	357
4353	927.519	12.51	304.7	212	265	149	391	288	317	635	561	543	931	1044	1013	1722	1759	1991	2902	2733	2725	208.667	332	579.667	996	1824	2786.67	0.94746	0.982243	0.55895	TRUE	599
4356	927.561	9.55	313.5	203	197	170	361	420	319	712	717	659	1232	1004	1007	1647	1806	1991	2012	2546	2191	190	366.667	696	1081	1814.67	2249.67	0.980568	0.984192	0.474697	TRUE	416
4370	929.359	9.8	312.5	17211	16835	16250	26960	27011	26833	39017	39829	37112	68956	61433	58007	130761	129087	118902	185907	188277	192093	16765.3	26934.7	38652.7	62798.7	126250	188759	0.937275	0.968044	0.596103	TRUE	985
4377	929.535	13.11	306.6	991	1022	1143	1764	1589	1728	3109	2488	2812	3983	4445	3901	5994	5831	5328	6806	6977	5855	1052	1693.67	2803	4109.67	5717.67	6546	0.993145	0.998223	0.346767	TRUE	639
4380	929.576	9.71	316.7	332	263	232	394	262	279	626	428	579	816	793	820	1296	1423	1254	1756	1561	1553	275.667	311.667	544.333	809.667	1324.33	1623.33	0.970204	0.983393	0.444216	TRUE	984
4381	929.577	10.8	313.9	320	240	0	302	428	447	697	562	482	1095	812	904	1264	1199	1197	1416	1351	1159	186.667	392.333	580.333	937	1220	1308.67	0.990588	0.997797	0.351298	TRUE	1029
4382	929.577	10.4	304.6	333	357	490	615	585	601	1715	1938	1425	4466	5722	5384	10004	12399	12519	20220	19798	22265	393.333	600.333	1692.67	5190.67	11640.7	20761	0.915919	0.985639	0.817286	TRUE	1004
4393	930.585	14.25	312.8	0	195	208	393	0	0	662	457	388	634	589	818	862	572	667	915	848	751	134.333	131	502.333	680.333	700.333	838	0.955776	0.908244	0.173661	TRUE	1143
4396	931.557	8.79	308.1	0	0	0	0	0	0	460	264	379	1007	949	1138	1934	2690	1863	3475	4549	3636	0	0	367.667	1031.33	2162.33	3886.67	0.927524	0.988887	0.764392	TRUE	354
4397	931.587	10.07	308	0	194	0	348	819	356	648	620	635	1065	1260	1118	2222	2272	2114	4250	4217	3591	64.6667	507.667	634.333	1147.67	2202.67	4019.33	0.925794	0.980693	0.602011	TRUE	987
4413	934.535	14.06	310.1	1300	1223	1056	1966	2039	2032	2584	2620	2655	2750	3007	3485	3040	3329	3519	4027	3730	3468	1193	2012.33	2619.67	3080.67	3296	3741.67	0.980253	0.97871	0.115221	TRUE	1128
4420	936.63	15.77	317.3	257	173	241	408	272	283	510	480	534	941	820	760	1272	1006	987	1829	1719	1854	223.667	321	508	840.333	1088.33	1800.67	0.955106	0.996499	0.358506	TRUE	798
4426	937.582	11.56	306.3	0	172	181	317	218	271	485	393	338	758	570	650	757	897	657	926	987	658	117.667	268.667	405.333	659.333	770.333	857	0.990329	0.97536	0.305903	TRUE	1050
4437	939.675	15.75	322.7	270	257	192	445	484	527	919	685	739	1198	1276	1137	1788	1711	2186	2856	2488	2773	239.667	485.333	781	1203.67	1895	2705.67	0.972429	0.990445	0.434862	TRUE	792
4465	944.561	13.73	314	0	462	0	531	582	692	1043	838	892	1359	1262	1278	1489	1287	1742	1318	1143	1050	154	601.667	924.333	1299.67	1506	1170.33	0.878613	0.986221	0.237182	TRUE	1116
4475	945.605	12.97	312.8	491	442	403	825	0	778	1416	1314	1023	2177	1680	1633	2547	2605	2499	4436	3606	4721	445.333	534.333	1251	1830	2550.33	4254.33	0.9549	0.998034	0.346781	TRUE	1089
4484	946.575	13.96	314.6	302	251	299	397	472	465	530	642	512	1098	796	764	604	1058	1328	935	1028	1300	284	444.667	561.333	886	996.667	1087.67	0.985118	0.962006	0.277737	TRUE	1126
4485	946.577	14.32	315.8	1797	1613	1754	2768	2344	2708	3718	4058	3802	5316	5630	4617	5957	6459	6390	6544	6496	5203	1721.33	2606.67	3859.33	5187.67	6268.67	6081	0.973377	0.998248	0.236382	TRUE	1148
4495	948.592	14.58	316.3	877	832	854	1283	1608	1775	2493	2288	2673	3592	2865	3059	3660	3918	3054	4174	4550	4534	854.333	1555.33	2484.67	3172	3544	4419.33	0.994803	0.985551	0.175237	TRUE	1166
4503	951.519	12.56	308.2	0	0	0	0	0	0	0	0	0	1219	1110	0	1998	1899	2293	3550	3381	3289	0	0	0	776.333	2063.33	3406.67	0.908802	0.989945	1.10099	TRUE	602
4508	951.616	7.01	319.2	0	0	0	291	271	379	670	837	690	1686	1470	1705	2266	2291	2201	3179	3217	3478	0	313.667	732.333	1620.33	2252.67	3291.33	0.982906	0.99532	0.497515	TRUE	216
4509	951.664	8.16	327.3	0	0	0	0	0	0	0	0	0	448	701	472	1591	1222	1740	2553	2936	2776	0	0	0	540.333	1517.67	2755	0.896752	0.986462	1.12135	TRUE	279
4519	954.527	7.06	313.2	0	0	0	227	293	320	671	533	565	1298	1260	1074	1936	1895	1976	1975	1913	1973	0	280	589.667	1210.67	1935.67	1953.67	0.978852	0.999006	0.540955	TRUE	225
4523	955.593	12.16	323.7	976	736	667	1612	1625	1761	2581	2254	2664	4207	4291	4264	7119	6973	6791	9994	9966	10504	793	1666	2499.67	4254	6961	10154.7	0.964441	0.992486	0.491639	TRUE	1065
4525	955.97	1.26	246.9	1147	1034	1033	1313	1238	1153	1231	1152	1276	1826	1617	1795	2127	2346	1989	2526	2486	2776	1071.33	1234.67	1219.67	1746	2154	2596	0.958971	0.997337	0.274479	TRUE	70
4533	957.608	12.39	315.6	284	297	205	415	407	637	762	826	686	1454	1428	1247	2071	2326	2447	3371	3623	3849	262	486.333	758	1376.33	2281.33	3614.33	0.950267	0.99415	0.520521	TRUE	1069
4534	957.608	10.46	318.8	321	363	454	796	810	914	2351	2008	2628	4806	5158	4296	9892	9446	8560	17863	17748	15807	379.333	840	2329	4753.33	9299.33	17139.3	0.924998	0.984907	0.648025	TRUE	468
4539	958.533	13.84	312.3	803	678	589	1148	1174	1139	1721	1860	1589	2286	2124	2078	2230	2614	2508	2954	2454	3216	690	1153.67	1723.33	2162.67	2450.67	2874.67	0.995403	0.992862	0.17341	TRUE	683
4544	960.518	12.97	310.1	777	886	1003	1889	2055	1557	2838	2595	2864	4380	5084	4035	6606	6093	6212	5944	5447	5738	888.667	1833.67	2765.67	4499.67	6303.67	5709.67	0.963406	0.999935	0.391138	TRUE	1093
4548	961.603	11.07	315	493	662	662	1200	1144	1253	2152	2192	1694	4488	4175	3598	8256	7131	7041	13847	11072	12638	605.667	1199	2012.67	4087	7476	12519	0.936657	0.990487	0.609452	TRUE	1033
4550	961.605	11.57	314.5	90053	84337	97052	145372	156048	148429	247514	217677	240946	373866	357286	357625	597989	556859	592315	1074008	990477	1034327	90480.7	149950	235379	362926	582388	1.03294e+06	0.93144	0.988508	0.445979	TRUE	1045
4559	962.646	15.89	320.8	276	178	241	406	392	404	627	0	607	1184	0	1075	1697	1684	1701	2646	2620	2823	231.667	400.667	411.333	753	1694	2696.33	0.911145	0.965485	0.697183	TRUE	801
4574	965.558	10.35	318.2	0	0	0	293	311	346	692	644	706	926	907	1277	1169	1214	1155	1548	1694	1412	0	316.667	680.667	1036.67	1179.33	1551.33	0.995062	0.970825	0.265988	TRUE	992
4616	967.594	12.41	325.7	302	272	289	460	509	388	903	895	795	0	1686	1503	2362	2149	2387	3421	3212	3063	287.667	452.333	864.333	1063	2299.33	3232	0.94523	0.922807	0.551867	TRUE	594
4618	967.687	8.74	322.7	0	0	0	0	0	0	0	537	520	1960	1472	1646	4549	3735	3684	8603	8764	8529	0	0	352.333	1692.67	3989.33	8632	0.889561	0.988672	0.914435	TRUE	315
4627	969.609	12.64	326.7	3725	3488	3660	6159	6027	5379	9865	10603	9857	16208	16137	16471	28533	30625	27946	53492	45762	47973	3624.33	5855	10108.3	16272	29034.7	49075.7	0.934658	0.980334	0.522584	TRUE	1073
4639	971.624	12.86	318.9	3619	3643	3838	7690	7356	7670	16312	14363	14623	43048	35044	38900	103135	89054	92279	181176	168725	165756	3700	7572	15099.3	38997.3	94822.7	171886	0.908305	0.974296	0.824204	TRUE	1084
4642	972.251	5	287.7	379	371	438	692	601	801	1060	1182	1107	1932	1862	1978	2089	2533	2250	2389	2577	2031	396	698	1116.33	1924	2290.67	2332.33	0.975797	0.977293	0.338103	TRUE	152
4645	973.569	10.47	318.1	0	0	0	0	0	127	173	217	455	809	683	682	938	1555	1400	3425	3974	3130	0	42.3333	281.667	724.667	1297.67	3509.67	0.872056	0.997282	0.663261	TRUE	1012
4651	974.602	12.49	316.5	385	488	430	721	864	1087	1465	1390	1522	3244	2649	2695	4945	5391	5181	7408	6902	7855	434.333	890.667	1459	2862.67	5172.33	7388.33	0.958091	0.990224	0.592479	TRUE	597
4662	977.54	13.01	317.1	670	637	565	1081	1200	1321	1840	1934	1775	2072	2812	2388	2861	2753	3153	2103	1869	2044	624	1200.67	1849.67	2424	2922.33	2005.33	0.816447	0.999164	0.223783	TRUE	637
4663	977.597	10.46	313.2	290	236	244	387	551	301	869	1394	792	2868	2453	1860	6158	5871	5349	10375	10445	11990	256.667	413	1018.33	2393.67	5792.67	10936.7	0.903605	0.971338	0.800987	TRUE	1006
4667	978.495	12.48	312.8	254	228	190	520	472	452	603	645	643	1314	1250	987	1793	1935	2061	2214	2315	2384	224	481.333	630.333	1183.67	1929.67	2304.33	0.975732	0.996355	0.522517	TRUE	600
4680	979.631	15.29	322	626	527	664	1151	1130	1191	1876	1765	1668	2729	2930	2649	4124	4089	3416	4287	4338	4095	605.667	1157.33	1769.67	2769.33	3876.33	4240	0.99105	0.999568	0.375667	TRUE	1198
4692	981.649	15.81	323.6	1125	949	1118	2126	2110	2263	3171	4122	3702	6533	6040	5498	7908	7906	8187	7168	7780	8432	1064	2166.33	3665	6023.67	8000.33	7793.33	0.976641	0.998709	0.368105	TRUE	795
4699	983.586	10.69	315.2	353	330	317	626	572	672	1010	1041	1138	1393	1035	1484	1665	1731	1978	5519	5827	6097	333.333	623.333	1063	1304	1791.33	5814.33	0.82357	0.981464	0.267687	TRUE	1028
4703	984.55	14.45	316.5	943	1140	998	1276	1265	1226	1530	1583	1590	2159	1552	1660	2113	1558	2264	2405	2414	2115	1027	1255.67	1567.67	1790.33	1978.33	2311.33	0.997431	0.998814	0.115572	TRUE	715
4725	987.619	11.45	317.1	394	515	449	1025	839	939	1884	1645	1966	3419	3276	3283	6126	5346	6090	12049	10769	12125	452.667	934.333	1831.67	3326	5854	11647.7	0.914773	0.989172	0.553917	TRUE	1044
4727	987.631	15.52	323.6	323	362	393	708	500	552	840	1102	860	1329	1503	1377	1978	1760	1851	2162	2391	2581	359.333	586.667	934	1403	1863	2378	0.992333	0.999984	0.331791	TRUE	776
4734	989.653	16.15	324.8	188	152	301	431	364	327	699	694	566	1398	889	961	1613	1562	1559	2379	1898	1996	213.667	374	653	1082.67	1578	2091	0.983753	0.999161	0.419072	TRUE	806
4741	991.577	10.7	320.3	184	249	299	522	579	569	993	818	1012	1133	1582	1157	1633	1492	1563	3277	3184	3255	244	556.667	941	1290.67	1562.67	3238.67	0.924391	0.997409	0.2464	TRUE	1025
4752	993.591	10.3	316.7	163	207	232	296	0	422	688	651	645	1223	1059	994	1735	1830	1902	3881	3317	3115	200.667	239.333	661.333	1092	1822.33	3437.67	0.925842	0.989078	0.49242	TRUE	991
4758	994.598	15.22	320.1	363	326	315	540	510	607	1001	935	864	1170	1416	1208	1608	1619	1680	1543	1478	1467	334.667	552.333	933.333	1264.67	1635.67	1496	0.962236	0.999469	0.274948	TRUE	1196
4774	1000.58	11.57	319.7	0	178	183	210	223	299	253	244	196	417	369	328	421	413	445	518	390	335	120.333	244	231	371.333	426.333	414.333	0.946034	0.969634	0.293755	TRUE	530
4779	1001.6	12	318	336	319	348	574	589	639	965	1027	969	1801	1438	1520	2087	2196	2332	1996	2089	2322	334.333	600.667	987	1586.33	2205	2135.67	0.975918	0.999958	0.382367	TRUE	1063
4792	1005.63	11.58	322.9	560	601	493	944	812	828	1129	1305	1385	1969	1788	1771	2892	3330	3480	6346	6059	6059	551.333	861.333	1273	1842.67	3234	6154.67	0.907359	0.971964	0.476615	TRUE	1053
4818	1011.85	11.95	339.7	0	0	0	0	0	0	443	357	339	1211	1296	1118	3087	3022	3070	8707	8867	7798	0	0	379.667	1208.33	3059.67	8457.33	0.851603	0.97658	0.885693	TRUE	565
4824	1013.57	11.59	320.4	211	260	278	293	445	286	587	755	857	968	1022	829	1324	1222	1361	2151	1694	1655	249.667	341.333	733	939.667	1302.33	1833.33	0.981356	0.987717	0.290629	TRUE	1051
4843	1017.5	12	318.5	642	505	565	975	1018	1052	1630	1460	1590	1787	2048	1847	2075	2227	2225	2217	2030	1713	570.667	1015	1560	1894	2175.67	1986.67	0.93398	0.998798	0.164239	TRUE	574
4852	1019.64	11.59	326.4	294	198	289	392	360	365	586	525	644	824	873	739	1099	1127	1032	1702	1720	2185	260.333	372.333	585	812	1086	1869	0.943539	0.998536	0.303102	TRUE	516
4856	1021.52	13.16	318	1580	1800	1597	2333	2434	3001	4472	4951	5188	5894	5392	6762	6610	6927	6753	4505	4658	4799	1659	2589.33	4870.33	6016	6763.33	4654	0.779867	0.992701	0.162064	TRUE	641
4883	1029.59	11.58	321.7	31830	30916	29062	47135	49790	49893	67508	62583	65245	76418	81364	83907	101015	106423	100984	121436	123172	118775	30602.7	48939.3	65112	80563	102807	121128	0.998621	0.994631	0.228782	TRUE	1046
4884	1029.59	11.08	320.7	486	498	451	688	645	701	1381	1345	1348	2394	2311	2209	4095	3819	3318	7877	6696	7255	478.333	678	1358	2304.67	3744	7276	0.918388	0.992969	0.486635	TRUE	1034
4917	1035.66	5.49	326.5	0	0	0	354	322	391	1009	861	899	2822	2926	2978	10449	10780	9772	31155	30167	29451	0	355.667	923	2908.67	10333.7	30257.7	0.829095	0.948577	1.05054	TRUE	164
4932	1042.59	12.48	325.9	277	250	236	557	517	525	950	865	795	1512	1775	1737	2391	2501	2221	3603	3166	3243	254.333	533	870	1674.67	2371	3337.33	0.978454	0.999133	0.458423	TRUE	596
4935	1043.57	9.87	321.2	662	535	638	910	979	1024	1331	1480	1351	2169	1974	2413	3991	3648	3906	5933	5788	5662	611.667	971	1387.33	2185.33	3848.33	5794.33	0.946853	0.980025	0.507579	TRUE	434
4939	1045.59	10.32	326.8	664	488	753	618	780	788	964	1127	1129	1774	2449	1600	3440	3443	2971	6724	7918	7346	635	728.667	1073.33	1941	3284.67	7329.33	0.875318	0.992366	0.530643	TRUE	440
4942	1047.62	15.28	330.4	433	444	549	917	755	798	1344	1061	1299	1929	1707	1802	1987	2361	2292	2201	1642	2272	475.333	823.333	1234.67	1812.67	2213.33	2038.33	0.959775	0.994572	0.280575	TRUE	1197
4946	1049.56	11.27	337.8	226	231	350	632	479	466	831	822	1126	1422	1459	1222	2170	2067	2242	3156	2960	3059	269	525.667	926.333	1367.67	2159.67	3058.33	0.97475	0.986793	0.420948	TRUE	504
4964	1055.62	15.59	329.2	375	332	312	686	792	750	1076	920	928	1195	1361	1228	1434	1381	1465	1226	1352	1641	339.667	742.667	974.667	1261.33	1426.67	1406.33	0.958871	0.988202	0.187321	TRUE	780
4968	1057.64	16.15	330.8	273	273	271	519	360	430	557	703	670	1278	1023	925	1677	1441	1458	1536	1540	1378	272.333	436.333	643.333	1075.33	1525.33	1484.67	0.972788	0.999931	0.407858	TRUE	807
4975	1059.57	10.71	326.4	168	203	139	362	465	419	944	744	792	1209	1287	1043	1260	1251	1236	2250	1855	2276	170	415.333	826.667	1179.67	1249	2127	0.970078	0.932352	0.208724	TRUE	490
4976	1059.6	11.51	325.9	135	121	189	213	274	0	335	360	278	608	455	377	707	507	453	506	669	512	148.333	162.333	324.333	480	555.667	562.333	0.96513	0.980645	0.260183	TRUE	508
4988	1061.66	12.85	332	0	0	0	215	187	205	334	270	306	1469	1267	1183	3008	3219	3318	4006	3873	4675	0	202.333	303.333	1306.33	3181.67	4184.67	0.939019	0.985034	0.914797	TRUE	625
4993	1063.65	16.17	334.1	1373	1250	1143	2038	2167	2566	4251	4042	4333	6120	6031	5946	7498	7361	6952	7561	6892	6607	1255.33	2257	4208.67	6032.33	7270.33	7020	0.967806	0.993957	0.263853	TRUE	809
5006	1071.6	12.39	326.9	287	350	348	582	596	576	1154	943	1024	1715	1564	1429	2005	2268	2096	1919	2688	2495	328.333	584.667	1040.33	1569.33	2123	2367.33	0.993583	0.999913	0.343177	TRUE	592
5010	1073.61	11.57	326	161	252	209	323	304	320	513	494	495	644	792	728	1027	1104	1060	1433	1413	1357	207.333	315.667	500.667	721.333	1063.67	1401	0.981656	0.992306	0.372341	TRUE	1055
5013	1075.65	12.31	330.7	853	651	728	1186	1184	1326	2356	2794	2402	3846	4186	3939	6089	6916	6148	8333	7992	7544	744	1232	2517.33	3990.33	6384.33	7956.33	0.982367	0.990678	0.454164	TRUE	589
5019	1079.83	11.95	350.7	0	0	0	0	0	0	690	431	587	1555	1103	1265	2509	2840	2539	4033	4242	4306	0	0	569.333	1307.67	2629.33	4193.67	0.948101	0.986898	0.694805	TRUE	566
5028	1083.6	12.58	329.1	315	329	418	646	630	606	1100	889	942	1193	1031	1136	1471	1539	1378	1762	1627	0	354	627.333	977	1120	1462.67	1129.67	0.881151	0.972967	0.21034	TRUE	605
5037	1085.48	12.02	325.4	354	420	346	711	598	626	1075	1108	1009	1199	1356	1103	1398	1308	1314	1314	1108	1163	373.333	645	1064	1219.33	1340	1195	0.894194	0.997381	0.114559	TRUE	573
5046	1091.56	11.57	321.8	214	200	246	400	476	438	814	687	727	1337	1156	1206	2290	1968	1625	2105	3133	2374	220	438	742.667	1233	1961	2537.33	0.980421	0.993717	0.46716	TRUE	520
5056	1096.49	12.96	327	436	557	467	816	715	803	1349	1445	1577	1736	1650	1789	1718	1963	1750	1180	1110	1120	486.667	778	1457	1725	1810.33	1136.67	0.668486	0.958226	0.110791	TRUE	634
5059	1097.58	11.58	327.4	4167	4343	3338	6987	7848	7303	12182	12704	12284	16422	16115	16873	17369	19807	17601	16741	15299	16023	3949.33	7379.33	12390	16470	18259	16021	0.915509	0.975532	0.191522	TRUE	1047
5080	1103.65	5.49	334	0	0	0	290	284	258	813	1124	773	2694	2296	2298	6464	6702	6152	10648	12861	11751	0	277.333	903.333	2429.33	6439.33	11753.3	0.909524	0.968045	0.877826	TRUE	165
5085	1110.58	12.48	330.2	179	176	177	360	299	296	711	634	547	1181	973	1022	1734	1670	1809	2261	1755	1965	177.333	318.333	630.667	1058.67	1737.67	1993.67	0.981364	0.99154	0.488669	TRUE	598
5086	1113.55	11.6	328.7	526	466	470	777	769	731	1041	1019	1136	1592	1573	1689	1780	1667	1956	1710	2025	2315	487.333	759	1065.33	1618	1801	2016.67	0.988965	0.9604	0.256226	TRUE	515
5089	1117.62	15.83	337.9	511	551	469	934	1085	931	1476	1529	1373	2200	2251	2512	2675	2529	2379	1523	1320	1709	510.333	983.333	1459.33	2321	2527.67	1517.33	0.731322	0.942684	0.269489	TRUE	797
5092	1117.75	8.79	348.8	0	0	0	0	0	0	0	0	0	408	487	352	913	962	702	2079	1655	1833	0	0	0	415.667	859	1855.67	0.889134	0.999827	1.01103	TRUE	346
5093	1119.67	12.07	345.7	236	212	168	345	328	317	680	526	637	1062	1037	1138	1778	1724	1736	2801	2401	2394	205.333	330	614.333	1079	1746	2532	0.96533	0.994714	0.496178	TRUE	575
5095	1119.71	13.25	345.1	3330	3195	2923	5212	4937	4802	8974	9084	7940	13613	14235	10799	19550	18893	20548	33271	28490	34022	3149.33	4983.67	8666	12882.3	19663.7	31927.7	0.952818	0.991055	0.403897	TRUE	646
5112	1129.66	12.57	347.8	254	295	442	380	508	461	920	680	921	1035	1267	1201	1588	1725	1325	2005	2105	2084	330.333	449.667	840.333	1167.67	1546	2064.67	0.987937	0.999131	0.298093	TRUE	603
5114	1131.64	16.17	340.6	678	767	773	1392	1646	1482	2967	2529	2374	3593	4255	3689	3894	4215	4745	3348	2842	3477	739.333	1506.67	2623.33	3845.67	4284.67	3222.33	0.857874	0.964887	0.240168	TRUE	811
5116	1131.67	12.49	340.3	828	878	1100	1407	1752	1918	3149	3226	3613	4628	4506	5068	7445	7415	6708	11051	9446	9046	935.333	1692.33	3329.33	4734	7189.33	9847.67	0.982275	0.987876	0.384265	TRUE	1070
5118	1131.68	12.76	344	426	512	533	792	942	873	2885	2206	2579	9416	8438	7791	17367	17124	16883	26516	27989	22138	490.333	869	2556.67	8548.33	17124.7	25547.7	0.943814	0.994795	0.77813	TRUE	1083
5160	1165.68	10.08	342.2	464	487	445	746	613	633	1448	1174	1249	2420	2333	2732	4880	5291	4440	9618	8216	9148	465.333	664	1290.33	2495	4870.33	8994	0.915184	0.982641	0.631363	TRUE	438
5167	1167.69	12.24	344.5	225	292	341	452	348	478	983	911	768	1889	1533	1534	2968	2985	2529	4952	4572	4970	286	426	887.333	1652	2827.33	4831.33	0.938642	0.992614	0.546271	TRUE	1067
5169	1167.7	11.48	346.4	0	0	0	0	0	0	168	176	0	229	231	258	502	505	624	763	990	724	0	0	114.667	239.333	543.667	825.667	0.945932	0.97199	0.737517	TRUE	506
5181	1171.64	5.49	342.3	0	0	0	237	212	294	962	820	627	2087	2050	2116	4828	4728	4354	6972	6733	6912	0	247.667	803	2084.33	4636.67	6872.33	0.945923	0.982169	0.778163	TRUE	162
5183	1171.74	14.57	354.3	924	959	871	825	840	1013	903	1204	975	1239	1258	1566	1589	1769	1582	3233	2634	3111	918	892.667	1027.33	1354.33	1646.67	2992.67	0.866481	0.999478	0.230737	TRUE	1161
5225	1187.74	13.21	356	558	526	473	738	851	985	1234	957	1130	1283	1342	1438	1491	1890	1870	1794	2058	2232	519	858	1107	1354.33	1750.33	2028	0.997806	0.991217	0.231156	TRUE	643
5231	1189.75	14.23	356.4	491	450	565	735	770	705	946	887	972	1388	1162	1072	1269	1654	1569	1954	1550	2133	502	736.667	935	1207.33	1497.33	1879	0.993744	0.999836	0.23179	TRUE	1136
5232	1189.75	13.41	350.9	0	912	903	1177	1170	1076	1213	1584	1528	1622	2051	1883	2849	3253	3565	4860	4789	5598	605	1141	1441.67	1852	3222.33	5082.33	0.937399	0.954816	0.429312	TRUE	1100
5250	1199.62	16.17	347.1	569	636	474	1050	1136	1049	1600	1679	1605	2264	2474	2334	2486	2569	2317	2192	1805	1680	559.667	1078.33	1628	2357.33	2457.33	1892.33	0.834642	0.915949	0.210806	TRUE	812
5272	1211.69	12.32	347.1	258	156	235	494	345	394	812	775	657	1403	1448	1370	1980	2431	2400	3732	3975	4123	216.333	411	748	1407	2270.33	3943.33	0.941432	0.997011	0.517553	TRUE	590
5328	1238.74	2.28	341	0	0	0	280	278	337	774	789	587	1294	1306	1179	1547	1686	1858	1716	1551	1729	0	298.333	716.667	1259.67	1697	1665.33	0.978602	0.998069	0.401092	TRUE	94
5330	1239.62	5.51	349.1	0	0	0	212	163	177	567	512	651	1718	1741	1873	2982	2688	2974	3920	3181	3360	0	184	576.667	1777.33	2881.33	3487	0.973605	0.999707	0.660514	TRUE	166
83	248.96	11.58	352.1	674	920	929	1119	1250	1380	2093	1961	2205	2541	2403	3518	2544	2667	3333	2018	2531	2140	841	1249.67	2086.33	2820.67	2848	2229.67	0.813507	0.881407	0.167147	FALSE	1054
179	267.124	2.82	167.4	0	0	0	0	0	0	0	0	0	0	0	0	558	625	515	1175	1059	866	0	0	0	0	566	1033.33	0.83661	0.866025	1.73205	FALSE	115
451	316.948	11.77	170	0	2492	0	0	0	0	1987	0	0	1800	1772	1842	1883	1767	1665	1304	1245	1234	830.667	0	662.333	1804.67	1771.67	1261	0.659329	0.853058	0.460199	FALSE	1061
452	316.948	11.59	357.6	563	507	492	888	788	926	1493	1495	1458	2027	2022	1882	1981	2050	1821	1482	1710	1361	520.667	867.333	1482	1977	1950.67	1517.67	0.797352	0.841418	0.154445	FALSE	1052
467	316.948	8.47	170.1	0	0	0	0	0	0	0	0	0	0	0	0	1520	1634	1963	1231	1181	1349	0	0	0	0	1705.67	1253.67	0.782879	0.866025	1.73205	FALSE	297
492	323.221	8.79	202.7	971	1035	1119	964	902	821	1148	1035	1004	1295	810	1040	2290	1062	1073	1181	1572	1106	1041.67	895.667	1062.33	1048.33	1475	1286.33	0.755728	0.851225	0.202804	FALSE	954
614	357.032	1.35	178.9	0	0	0	0	0	0	0	0	0	0	0	0	496	359	362	1027	1040	1022	0	0	0	0	405.667	1029.67	0.810367	0.866025	1.73205	FALSE	73
655	369.213	8.78	193.5	683	603	774	641	880	932	850	803	809	849	858	794	1200	1224	986	0	970	984	686.667	817.667	820.667	833.667	1136.67	651.333	0.247669	0.883629	0.192198	FALSE	363
842	391.247	8.15	204.3	0	0	0	0	0	0	0	0	0	0	0	0	273	418	580	612	770	757	0	0	0	0	423.667	713	0.84086	0.866025	1.73205	FALSE	281
881	407.208	1.84	190.4	0	266	315	576	483	518	813	1026	973	1461	0	1404	2262	2342	2212	3300	2650	2915	193.667	525.667	937.333	955	2272	2955	0.949568	0.871737	0.551484	FALSE	84
992	431.164	7.01	205.1	853	836	933	1192	1453	1580	2317	1847	2345	2685	2662	3180	2654	2946	2888	2565	1998	2430	874	1408.33	2169.67	2842.33	2829.33	2331	0.827041	0.857453	0.147169	FALSE	214
1891	551.183	8.17	226.2	1522	1481	1569	2480	2628	2329	3743	3554	3148	5475	4960	4963	4429	5335	5294	4267	4192	4296	1524	2479	3481.67	5132.67	5019.33	4251.67	0.850964	0.833666	0.202931	FALSE	286
2128	577.229	11.94	235.3	686	553	737	960	983	1109	1694	1607	1564	1956	1715	2282	2054	2132	1809	1542	1676	1686	658.667	1017.33	1621.67	1984.33	1998.33	1634.67	0.810971	0.88195	0.114309	FALSE	556
2534	625.381	10.43	245.8	0	0	0	523	383	494	995	938	858	1762	0	1264	1902	1575	2916	2637	2695	1680	0	466.667	930.333	1008.67	2131	2337.33	0.973911	0.893705	0.495136	FALSE	446
3418	753.395	8.78	283.3	389	666	602	483	464	455	477	523	501	552	457	458	425	654	787	501	832	606	552.333	467.333	500.333	489	622	646.333	0.666158	0.825038	0.137279	FALSE	366
3477	764.638	17.32	293.6	1061	946	1020	1582	1099	1337	2075	1978	2032	3201	3150	3481	3178	3019	3109	4320	4505	4351	1009	1339.33	2028.33	3277.33	3102	4392	0.970887	0.793894	0.241281	FALSE	1230
3533	774.808	0.68	219.1	1660	1790	1770	1714	1596	1510	1642	0	1655	0	1670	1603	1663	1433	1424	1418	1581	1776	1740	1606.67	1099	1091	1506.67	1591.67	-0.202643	0.857489	0.192911	FALSE	60
3573	783.433	9.23	284.9	178	192	238	486	476	423	894	879	1273	1491	1694	1501	1604	1515	1639	1168	1249	1134	202.667	461.667	1015.33	1562	1586	1183.67	0.829014	0.884016	0.23258	FALSE	401
3618	790.652	17.68	296.7	691	609	872	633	723	883	833	739	827	1239	1276	0	1486	1411	1420	2391	2061	2147	724	746.333	799.667	838.333	1439	2199.67	0.858934	0.891731	0.349508	FALSE	835
3741	812.493	2.28	285	482	400	546	1211	1387	1453	2674	2563	2445	3280	3531	3551	3444	3512	3376	3282	2988	2889	476	1350.33	2560.67	3454	3444	3053	0.87804	0.86111	0.162677	FALSE	95
3799	828.253	5.48	271.4	302	297	239	475	585	436	705	0	634	1135	886	883	964	990	1019	789	732	713	279.333	498.667	446.333	968	991	744.667	0.79021	0.884088	0.384195	FALSE	163
4056	874.251	5.52	277.3	711	650	674	1109	1439	1187	1845	1859	1721	2175	2731	2660	2408	2656	2607	2313	2347	2342	678.333	1245	1808.33	2522	2557	2334	0.90334	0.885992	0.184034	FALSE	169
4208	904.566	14.23	310	515	463	472	755	0	0	1273	1144	1243	1905	1988	0	2637	2189	2197	2579	2540	2756	483.333	251.667	1220	1297.67	2341	2625	0.952201	0.895375	0.386523	FALSE	1141
4232	908.596	14.72	311.4	289	256	321	572	438	437	0	0	611	1178	1116	1199	1292	1302	1132	1605	1526	1736	288.667	482.333	203.667	1164.33	1242	1622.33	0.90417	0.897643	0.664789	FALSE	1175
4233	908.598	15.01	312.1	772	644	718	1098	1220	1042	0	1599	1393	2602	2294	2228	2498	2197	2376	2758	2428	2339	711.333	1120	997.333	2374.67	2357	2508.33	0.919714	0.860382	0.413765	FALSE	1190
4259	912.52	13.15	305.4	1145	1043	1095	1906	2320	2275	2964	3420	3453	4742	4545	4333	3929	4887	4534	3060	3605	2585	1094.33	2167	3279	4540	4450	3083.33	0.726567	0.832269	0.172019	FALSE	645
4567	964.548	14.16	313.4	0	0	0	0	1075	0	0	0	0	1497	1510	1625	1374	1273	1260	809	818	953	0	358.333	0	1544	1302.33	860	0.70002	0.784063	0.87534	FALSE	1134
4655	976.283	7.11	293	584	565	540	918	1131	956	1552	1345	1290	1865	1576	2059	1784	2168	1574	1366	1186	1349	563	1001.67	1395.67	1833.33	1842	1300.33	0.720146	0.87439	0.150991	FALSE	235
4879	1029.56	10.9	318.7	214	145	166	394	260	325	440	402	464	788	780	838	0	1157	1173	910	829	929	175	326.333	435.333	802	776.667	889.333	0.961852	0.833439	0.305026	FALSE	496
4892	1031.61	8.82	338.2	246	299	235	267	248	343	249	242	225	302	277	293	347	259	270	318	279	0	260	286	238.667	290.667	292	199	-0.340369	0.876777	0.111092	FALSE	367
5073	1101.61	11.24	330.4	1415	1610	1634	3032	2572	2962	3825	3097	3710	4346	5515	4846	5391	4384	4792	5038	5820	5108	1553	2855.33	3544	4902.33	4855.67	5322	0.960001	0.850499	0.17391	FALSE	1040
5135	1149.55	11.62	333.6	0	0	106	361	234	269	296	293	344	324	333	548	458	338	422	355	0	310	35.3333	288	311	401.667	406	221.667	0.533933	0.885515	0.143853	FALSE	529
5156	1165.56	11.59	336.8	1852	1750	1599	2741	2550	2584	4255	3687	3968	5211	5617	5023	4997	4564	5511	4668	4091	4363	1733.67	2625	3970	5283.67	5024	4374	0.833208	0.757501	0.146181	FALSE	1048
5234	1189.75	13.94	351.9	1295	1062	1139	1734	1380	1656	2081	2101	2009	1918	1937	1913	2765	3230	2859	4249	4208	4075	1165.33	1590	2063.67	1922.67	2951.33	4177.33	0.932112	0.795868	0.24115	FALSE	1124
49	231.995	0.46	127.2	741	502	528	672	742	764	602	527	679	552	626	0	757	677	686	387	368	611	590.333	726	602.667	392.667	706.667	455.333	-0.378636	0.325093	0.28194	FALSE	39
80	248.96	11.59	162	810	0	0	0	0	960	820	952	1087	1005	786	1253	904	795	1003	557	595	642	270	320	953	1014.67	900.667	598	0.560343	-0.458552	0.0596831	FALSE	1056
175	265.148	3.12	167.2	14077	13936	14571	13801	12159	14649	15322	14044	15005	28442	27455	26504	25003	23428	24797	26829	25237	26016	14194.7	13536.3	14790.3	27467	24409.3	26027.3	0.853237	0.727028	0.297688	FALSE	122
282	286.003	0.42	136.6	1622	1392	1547	1482	1239	1361	1229	1616	1694	1490	1348	1862	1278	1559	1588	1781	1466	1640	1520.33	1360.67	1513	1566.67	1475	1629	0.554799	-0.412542	0.0303354	FALSE	21
362	309.174	3.47	176.3	7599	6641	8021	6481	5867	8158	9285	8700	8061	15863	14648	15154	11569	12895	13693	14560	14224	17263	7420.33	6835.33	8682	15221.7	12719	15349	0.879738	0.611723	0.270299	FALSE	129
410	316.014	0.42	143.9	30234	29391	29295	31542	29455	30049	29366	26777	29522	26392	27358	27210	28801	27283	29549	26312	23244	26348	29640	30348.7	28555	26986.7	28544.3	25301.3	-0.836065	-0.00591007	0.0321961	FALSE	5
428	316.948	8.3	170	0	0	735	0	1897	0	0	0	2050	1874	1724	1742	0	1219	0	441	0	0	245	632.333	683.333	1780	406.333	147	-0.00643634	-0.190653	0.759442	FALSE	297
439	316.948	0.45	170.1	7694	6763	7116	6622	6873	7751	7105	7569	7112	7393	6794	7256	7085	7049	7812	7053	8604	7378	7191	7082	7262	7147.67	7315.33	7678.33	0.761765	0.311298	0.0118292	FALSE	8
445	316.948	9.09	170.4	0	0	0	0	0	0	0	1393	1568	962	1032	939	838	701	563	0	0	0	0	0	987	977.667	700.667	0	0.224894	-0.880011	0.183115	FALSE	385
577	344.045	0.42	153.2	2337	2094	2558	2333	2506	2456	2311	1928	1928	2304	2210	2606	2617	2099	2039	2296	2235	1854	2329.67	2431.67	2055.67	2373.33	2251.67	2128.33	-0.450528	0.611444	0.0719732	FALSE	6
604	353.201	3.64	186.4	5521	4917	5632	5127	4904	4578	5665	5066	5138	11152	11252	9484	8369	8439	8321	8545	9320	10618	5356.67	4869.67	5289.67	10629.3	8376.33	9494.33	0.787439	0.575729	0.331009	FALSE	131
610	355.029	2.42	174.1	1118	1286	1533	1585	1826	1942	2118	1877	1706	1641	1870	1767	1908	1509	1902	1661	1839	1734	1312.33	1784.33	1900.33	1759.33	1773	1744.67	0.521322	-0.818738	0.0429413	FALSE	99
774	384.935	11.61	159.2	762	937	0	744	823	0	0	716	752	998	740	1024	900	586	729	741	501	667	566.333	522.333	489.333	920.667	738.333	636.333	0.473375	0.574995	0.30236	FALSE	532
778	384.935	0.44	168.9	2818	2933	2864	2508	3169	2887	2770	2434	2801	2471	2636	2600	2312	2673	2743	2975	2782	2878	2871.67	2854.67	2668.33	2569	2576	2878.33	-0.323863	-0.832732	0.0212867	FALSE	857
889	409.211	10.61	206.1	678	556	611	531	0	757	703	637	532	725	792	872	504	755	589	0	0	0	615	429.333	624	796.333	616	0	-0.451981	-0.0392601	0.1501	FALSE	485
891	409.312	12.99	221.9	662	813	768	684	835	757	858	864	791	599	747	828	637	642	527	0	533	479	747.667	758.667	837.667	724.667	602	337.333	-0.786615	-0.99972	0.163376	FALSE	636
1015	437.241	2.27	289.4	927	815	671	1975	2185	2273	3884	4282	3668	5633	4708	5847	4796	5148	5053	4754	4926	4585	804.333	2144.33	3944.67	5396	4999	4755	0.874932	0.702827	0.156921	FALSE	91
1138	452.922	15.18	167.9	0	0	0	0	0	0	2252	2965	2210	1713	1589	2007	1492	1550	572	533	540	522	0	0	2475.67	1769.67	1204.67	531.667	0.296611	-0.997955	0.350533	FALSE	767
1149	452.923	0.44	182.3	2943	2137	2362	2269	2414	2500	2184	2347	2460	2332	2470	2710	2259	2212	2568	1964	2409	2849	2480.67	2394.33	2330.33	2504	2346.33	2407.33	-0.257434	0.0833492	0.0401	FALSE	854
1155	452.923	0.45	196.9	4483	3702	3831	3649	3947	3820	3943	4179	4230	3440	3600	3509	3591	3623	3503	3554	3809	4381	4005.33	3805.33	4117.33	3516.33	3572.33	3914.67	-0.39223	-0.820772	0.0888822	FALSE	851
1161	452.923	0.44	167.9	10016	10225	10324	11323	11225	10613	9152	11053	10989	9939	11142	10779	9781	10561	12199	9129	11986	11840	10188.3	11053.7	10398	10620	10847	10985	0.560096	0.999979	0.0211365	FALSE	855
1165	452.923	15.32	167.8	0	0	0	0	0	0	0	0	2708	1752	1630	1892	0	537	0	0	0	0	0	0	902.667	1758	179	0	0.103337	-0.457777	0.835043	FALSE	767
1202	452.925	15.23	168	0	0	0	0	0	0	2531	0	2857	2003	2489	2141	0	0	1197	0	0	0	0	0	1796	2211	399	0	0.0858406	-0.735795	0.646378	FALSE	767
1204	453.179	8.7	209	0	2659	0	2415	0	0	0	0	1943	2135	2438	405	0	1648	2077	1527	1750	1674	886.333	805	647.667	1659.33	1241.67	1650.33	0.749587	0.584199	0.429785	FALSE	943
1226	459.196	8.98	213.5	0	0	0	5718	6579	6069	5935	5596	6262	6157	5917	6009	4871	5858	5519	5709	5284	5043	0	6122	5931	6027.67	5416	5345.33	0.555556	-0.783121	0.0567745	FALSE	382
1259	465.233	10.65	214	0	994	0	0	919	919	915	0	917	1078	821	1042	0	1044	0	0	1024	921	331.333	612.667	610.667	980.333	348	648.333	0.261161	-0.413424	0.491499	FALSE	487
1358	481.21	10.6	216.7	2820	3258	2677	2430	2758	2728	2526	3059	2841	2697	2513	2348	2305	0	2399	0	0	0	2918.33	2638.67	2808.67	2519.33	1568	0	-0.859711	-0.955679	0.282382	FALSE	486
1368	483.028	0.42	176.1	5653	5630	5756	5567	5297	5557	5185	5060	5595	5371	5368	4755	5842	5710	5181	6023	5112	5006	5679.67	5473.67	5280	5164.67	5577.67	5380.33	-0.3649	0.698412	0.039901	FALSE	7
1377	485.211	9.23	217.5	2214	2339	2621	3710	4312	3891	5653	5890	5114	6106	5839	6240	5548	6076	6157	4437	4102	4400	2391.33	3971	5552.33	6061.67	5927	4313	0.601285	0.709804	0.0451381	FALSE	408
1383	487.227	10.61	221.3	7454	5791	7009	6372	6534	6657	6634	6488	6120	7607	6316	6595	6485	6220	6290	0	0	0	6751.33	6521	6414	6839.33	6331.67	0	-0.673648	-0.151092	0.0417353	FALSE	1022
1384	487.227	10.34	221.5	0	0	499	0	0	0	5480	5071	5590	5748	6646	4787	4253	4881	3977	3555	4019	3323	166.333	0	5380.33	5727	4370.33	3632.33	0.649107	-0.716472	0.136618	FALSE	1001
1385	487.228	11.8	221.2	400	549	0	534	625	0	591	682	581	628	874	0	746	954	865	874	984	891	316.333	386.333	618	500.667	855	916.333	0.933697	0.656498	0.274367	FALSE	544
1389	488.238	2.27	231.3	12403	10455	11284	17090	16820	17793	17673	18370	18897	16458	15886	16356	14406	14250	14599	12365	0	9011	11380.7	17234.3	18313.3	16233.3	14418.3	7125.33	-0.404614	-0.999229	0.119412	FALSE	865
1505	499.153	7	215.8	1279	1313	1134	2038	1781	1911	2283	2262	2369	2888	2840	2220	2539	2698	2425	1869	2660	2211	1242	1910	2304.67	2649.33	2554	2246.67	0.757174	0.700473	0.0711142	FALSE	210
1543	508.876	0.69	177.3	3650	3973	3913	3501	3600	3838	3807	3764	3602	3417	3543	3880	3521	3931	3748	3295	3791	3929	3845.33	3646.33	3724.33	3613.33	3733.33	3671.67	-0.466846	0.0673294	0.018111	FALSE	62
1676	520.91	15.31	181.5	0	0	0	0	0	0	4174	4588	4018	2404	3110	3055	1489	1729	1507	643	739	477	0	0	4260	2856.33	1575	619.667	0.199979	-0.999654	0.463553	FALSE	766
1691	520.91	0.43	181.3	27341	28290	29461	25881	27990	24870	25001	29483	27218	26724	25279	24915	24705	27546	27197	26670	27778	27446	28364	26247	27234	25639.3	26482.7	27298	-0.346494	-0.470893	0.0301594	FALSE	2
1692	520.91	9.1	181.5	0	0	0	0	0	0	3416	2956	0	2452	1944	2648	752	1205	1115	407	394	470	0	0	2124	2348	1024	423.667	0.278171	-0.776118	0.38682	FALSE	387
1708	520.91	8.46	181.4	0	3911	0	4931	0	0	0	4319	4242	3604	3765	3889	3272	0	3474	2507	2578	2481	1303.67	1643.67	2853.67	3752.67	2248.67	2522	0.536648	-0.399723	0.256389	FALSE	301
1720	521.166	8.69	220.4	0	0	0	0	2689	2097	2042	2071	2046	1853	1724	2210	1819	1990	1700	1521	1793	2026	0	1595.33	2053	1929	1836.33	1780	0.662801	-0.996533	0.0560523	FALSE	941
1721	521.166	8.97	220.4	2447	2795	2465	2578	2530	2522	2821	2480	2660	2599	2530	2535	2273	2434	2333	2082	2033	1777	2569	2543.33	2653.67	2554.67	2346.67	1964	-0.783021	-0.97963	0.0622205	FALSE	964
1753	527.183	8.93	224.3	4942	5625	5353	4473	5485	4906	5333	4662	5042	5116	5898	5394	4495	5147	5033	0	3131	3153	5306.67	4954.67	5012.33	5469.33	4891.67	2094.67	-0.671124	-0.197999	0.0594631	FALSE	963
1804	536.884	11.74	184	0	986	910	975	0	0	1105	945	674	822	661	886	582	697	604	478	374	438	632	325	908	789.667	627.667	430	-0.0543191	-0.99598	0.181564	FALSE	1060
1807	536.884	0.53	183.9	2122	2327	2187	2157	2183	2146	2284	2406	2125	2276	2227	2357	1973	2310	2124	2271	2608	2295	2212	2162	2271.67	2286.67	2135.67	2391.33	0.475682	-0.81742	0.037282	FALSE	25
1874	547.181	9.23	224.5	1105	1243	1356	1823	1549	1872	2535	2256	2289	2484	2433	2219	1936	1866	2021	1336	1372	938	1234.67	1748	2360	2378.67	1941	1215.33	0.0518947	-0.846552	0.111147	FALSE	406
1882	549.198	10.63	228	2433	0	0	2561	2801	2375	2809	2664	2616	2679	2781	2487	0	2626	2862	0	0	0	811	2579	2696.33	2649	1829.33	0	-0.30147	-0.889279	0.203831	FALSE	1023
1883	549.198	10.34	227.9	0	2672	2673	2155	2069	2378	2421	2243	1815	2059	1768	1750	1749	1874	2137	1499	1410	1279	1781.67	2200.67	2159.67	1859	1920	1396	-0.561862	-0.753978	0.0802881	FALSE	998
1906	553.198	9.24	228.2	3055	2622	2774	4183	4141	4114	5377	4853	4869	5313	4856	5253	3826	4006	4118	2537	2329	2485	2817	4146	5033	5140.67	3983.33	2450.33	-0.106604	-0.820852	0.13549	FALSE	411
1910	555.214	10.34	232.2	0	0	0	4925	4378	4964	4637	4228	4085	3852	3710	4116	3815	3307	3408	3221	2763	3075	0	4755.67	4316.67	3892.67	3510	3019.67	0.343292	-0.999563	0.103293	FALSE	1000
1911	555.214	10.64	232.1	5759	5229	5918	6141	5184	5985	6254	5189	5218	5193	5382	5738	4993	5096	4836	0	0	0	5635.33	5770	5553.67	5437.67	4975	0	-0.728344	-0.945067	0.0575244	FALSE	1024
1931	556.002	0.42	214	4007	3362	3778	4301	4059	3250	3196	4135	3425	3021	3218	3698	3051	4700	4073	3460	4912	4193	3715.67	3870	3585.33	3312.33	3941.33	4188.33	0.405705	0.564342	0.087299	FALSE	22
2087	567.14	7	225.6	1209	1217	1192	1632	1777	1595	2238	2331	2273	2625	2334	2218	2082	1834	1928	1654	1493	1442	1206	1668	2280.67	2392.33	1948	1529.67	0.301393	-0.719605	0.104733	FALSE	205
2098	570.844	0.7	187.1	1259	1224	1825	1204	0	1191	1304	1135	1337	1030	1124	1341	1082	1252	1012	986	1078	1331	1436	798.333	1258.67	1165	1115.33	1131.67	-0.169661	-0.984655	0.0616984	FALSE	64
2120	576.862	0.67	189.4	3783	4137	3879	3834	4135	3574	3717	4020	3812	4089	4111	4408	3836	4107	3761	3621	3869	3837	3933	3847.67	3849.67	4202.67	3901.33	3775.67	-0.0976375	0.135503	0.0478468	FALSE	59
2191	582.88	15.99	192.1	1853	0	0	1927	1421	0	0	0	0	1724	1447	1548	0	1347	1230	0	788	870	617.667	1116	0	1573	859	552.667	0.0476067	0.545319	0.971562	FALSE	802
2222	585.984	0.42	179	2706	2368	2273	2225	3227	2913	2279	2395	3186	2036	2017	2145	2088	1920	2046	2151	2381	2077	2449	2788.33	2620	2066	2018	2203	-0.70136	-0.899661	0.149718	FALSE	13
2252	588.897	0.42	195.3	26945	27589	29296	25975	28800	27888	27930	30422	26144	27508	25683	25973	27016	26171	25110	24978	27784	29147	27943.3	27554.3	28165.3	26388	26099	27303	-0.598619	-0.923344	0.0416209	FALSE	848
2255	588.897	8.42	195.2	0	3681	0	0	3402	3544	3526	0	3244	3575	3117	2960	2729	2796	2540	1896	2010	2150	1227	2315.33	2256.67	3217.33	2688.33	2018.67	0.483933	0.448574	0.176844	FALSE	299
2282	589.154	8.69	232.1	0	0	1841	1727	2143	1722	1626	1613	2134	1392	1696	1481	1231	1594	1283	1417	1358	1271	613.667	1864	1791	1523	1369.33	1348.67	0.229476	-0.987967	0.136698	FALSE	940
2283	589.154	9	232	0	2032	0	2380	2142	2142	2147	2325	1863	2102	2062	2191	1744	2075	2059	1285	1532	1295	677.333	2221.33	2111.67	2118.33	1959.33	1370.67	0.237653	-0.846899	0.0435924	FALSE	965
2324	595.17	8.69	233.7	3494	3568	0	2968	3179	3130	3191	2796	2846	2491	2611	2587	2673	2488	2562	1914	1658	1928	2354	3092.33	2944.33	2563	2574.33	1833.33	-0.541991	-0.852671	0.0805398	FALSE	939
2332	595.171	9.01	233.7	0	0	3728	3693	3811	3893	3870	3596	3973	3980	3537	4014	3135	3379	3360	2555	2380	2141	1242.67	3799	3813	3843.67	3291.33	2358.67	0.206915	-0.84027	0.085061	FALSE	966
2368	601.443	8.78	259.8	9011	10045	9325	13066	12110	14688	13611	16126	16454	18655	19463	16802	18075	17270	18017	18299	18680	19704	9460.33	13288	15397	18306.7	17787.3	18894.3	0.935307	0.770153	0.0904152	FALSE	323
2386	604.872	0.53	197.5	2181	2440	2712	2431	2545	2604	2636	2461	2613	2287	2687	2684	2476	2506	2778	2617	2598	2764	2444.33	2526.67	2570	2552.67	2586.67	2659.67	0.932724	0.490165	0.00661578	FALSE	18
2460	615.167	9.23	235.9	1109	1136	1382	1650	1739	1576	2356	2003	1928	1728	2003	1993	1560	1472	1391	0	0	561	1209	1655	2095.67	1908	1474.33	187	-0.458475	-0.974855	0.174523	FALSE	412
2468	615.994	0.42	184.1	94887	92000	93624	102115	94069	95555	94856	96048	93183	67326	59469	62534	77796	77910	75303	70869	69903	72480	93503.7	97246.3	94695.7	63109.7	77003	71084	-0.763749	-0.558797	0.202263	FALSE	4
2486	619.169	8.17	235.6	1238	1250	1557	2379	1902	2386	2595	2863	3057	3611	4177	4494	3147	2896	4006	2617	3167	2352	1348.33	2222.33	2838.33	4094	3349.67	2712	0.651465	0.404904	0.184232	FALSE	288
2499	623.201	10.34	241.4	3823	3607	3919	3631	3173	3205	3106	2965	3002	2776	2498	3344	2712	1811	2475	2172	2165	2288	3783	3336.33	3024.33	2872.67	2332.67	2208.33	-0.988	-0.951271	0.132526	FALSE	993
2505	623.202	10.22	241.3	0	0	0	426	0	480	465	588	0	0	676	813	0	0	748	0	0	0	0	302	351	496.333	249.333	0	-0.00341208	-0.409478	0.339597	FALSE	993
2507	623.202	10.66	241.4	4470	3340	3740	3749	4262	3915	4587	3861	4524	3719	4004	3630	0	3485	3176	0	0	0	3850	3975.33	4324	3784.33	2220.33	0	-0.810661	-0.962682	0.317352	FALSE	1026
2604	635.128	6.99	233.1	1158	1044	957	1326	1501	1558	1738	1402	1885	1337	1686	1908	1478	1322	1498	1228	1294	1184	1053	1461.67	1675	1643.67	1432.67	1235.33	0.177405	-0.919319	0.0832191	FALSE	204
2621	638.831	0.7	197.7	1498	0	1514	1573	0	1570	1456	1530	1561	1253	1360	1452	1446	1318	1330	1431	1707	1443	1004	1047.67	1515.67	1355	1364.67	1527	0.803645	-0.837956	0.0638203	FALSE	63
2640	644.025	0.42	191.3	5268	4912	5216	5918	6110	5862	5687	6645	5367	4244	3939	4088	4527	4711	4457	4580	5207	4196	5132	5963.33	5899.67	4090.33	4565	4661	-0.589736	-0.711357	0.193359	FALSE	9
2671	650.498	13.99	265.3	1170	1325	1282	1315	1342	1343	969	1021	988	619	694	809	553	479	461	0	0	0	1259	1333.33	992.667	707.333	497.667	0	-0.962955	-0.996128	0.339172	FALSE	695
2692	650.867	12.34	202.4	0	1970	0	0	1790	0	1580	1527	1921	1387	1383	1628	1146	1432	1144	766	785	782	656.667	596.667	1676	1466	1240.67	777.667	0.273582	-0.999793	0.149027	FALSE	591
2703	650.868	8.04	202.6	0	0	0	0	0	0	0	0	0	1435	0	0	377	688	0	0	1271	977	0	0	0	478.333	355	749.333	0.895198	0.714744	0.894027	FALSE	927
2756	656.884	8.5	204.5	2414	2213	0	2153	0	0	2125	1938	2430	1861	1794	1724	1564	1706	1883	989	1036	1108	1542.33	717.667	2164.33	1793	1717.67	1044.33	0.0140277	-0.933974	0.126408	FALSE	300
2762	656.885	0.42	205	21730	21204	20239	21995	21786	22129	19944	21687	23340	19677	19024	18989	21655	20037	21705	19300	21178	20547	21057.7	21970	21657	19230	21132.3	20341.7	-0.460159	-0.205428	0.0617714	FALSE	849
2766	656.885	11.78	204.6	0	2629	0	2689	0	2487	2253	2567	0	2051	2057	2074	1463	1729	1526	1147	1263	958	876.333	1725.33	1606.67	2060.67	1572.67	1122.67	0.153574	-0.0623938	0.15599	FALSE	546
2791	657.143	8.91	240.3	1424	1775	1632	1645	1727	1723	1609	1675	1568	0	1772	0	1174	1402	0	1033	0	784	1610.33	1698.33	1617.33	590.667	858.667	605.667	-0.858301	-0.712341	0.52094	FALSE	383
2795	657.505	10.44	272.4	11597	12948	13899	15836	15933	14839	17260	17583	18292	18377	14527	17285	16995	20386	18910	16978	17400	16368	12814.7	15536	17711.7	16729.7	18763.7	16915.3	0.756646	0.517105	0.0573556	FALSE	471
2808	663.157	8.68	241.6	2248	2482	0	2019	1852	2189	2165	2108	2543	1839	2040	1942	1162	1517	1521	1156	1329	1539	1576.67	2020	2272	1940.33	1400	1341.33	-0.480936	-0.990591	0.235272	FALSE	938
2812	663.158	9	241.5	2731	2538	2241	2143	2517	2449	2703	2910	2664	2969	2638	2594	2304	2114	2147	1226	1358	1133	2503.33	2369.67	2759	2733.67	2188.33	1239	-0.654599	-0.885	0.125925	FALSE	967
2842	666.02	0.42	213.3	28020	26026	26915	28574	28763	24316	24149	30093	29412	22720	31372	24827	23732	34453	35370	26686	34680	36814	26987	27217.7	27884.7	26306.3	31185	32726.7	0.800893	0.662859	0.0874766	FALSE	10
2894	669.43	8.8	272.1	6471	5830	6007	7313	6688	6857	6310	6497	6759	6202	6659	5522	5504	6661	5943	7918	8169	6865	6102.67	6952.67	6522	6127.67	6036	7650.67	0.386893	-0.94102	0.0414591	FALSE	953
2911	672.86	0.52	206.2	2119	2399	2336	2645	2458	2413	2382	2345	2176	2574	2609	2520	2261	2586	2328	2074	2141	2497	2284.67	2505.33	2301	2567.67	2391.67	2237.33	-0.126215	0.334342	0.0560263	FALSE	24
2986	685.172	10.61	247.8	1459	1631	1497	1731	1521	1801	1721	1774	1508	0	0	0	0	0	0	0	0	0	1529	1684.33	1667.67	0	0	0	-0.860101	-0.866025	1.73205	FALSE	491
2997	687.156	8.17	243.8	1130	1252	1135	1517	1490	1694	2366	2191	2673	2316	2503	2463	2510	2195	2187	1578	1659	1731	1172.33	1567	2410	2427.33	2297.33	1656	0.46851	-0.798082	0.0296801	FALSE	289
3006	689.17	9.25	245.8	1672	1564	1557	2003	2387	2115	2473	2343	2527	1991	2173	2234	1586	1592	1619	491	605	452	1597.67	2168.33	2447.67	2132.67	1599	516	-0.576145	-0.989116	0.208276	FALSE	414
3011	691.187	10.33	249.4	2023	2291	1847	2080	2212	2215	1954	1546	2115	1769	1712	1693	1385	1445	1475	1135	1163	1215	2053.67	2169	1871.67	1724.67	1435	1171	-0.954695	-0.98267	0.13248	FALSE	997
3015	691.188	10.63	249.3	2794	2839	2752	2876	2717	2355	2585	2983	2509	0	2414	0	0	0	0	0	0	0	2795	2649.33	2692.33	804.667	0	0	-0.92811	-0.974076	1.18558	FALSE	1027
3101	706.562	15.78	277.9	861	802	774	1134	1326	964	1388	1480	1374	1475	1612	1371	1530	1471	1397	1195	1154	1001	812.333	1141.33	1414	1486	1466	1116.67	0.518961	0.699559	0.025538	FALSE	789
3102	706.817	0.69	209.5	1469	1680	1767	1285	1572	0	1693	1832	1455	1576	1566	1438	1370	1512	1850	1706	1581	1494	1638.67	952.333	1660	1526.67	1577.33	1593.67	0.302214	-0.614132	0.0423826	FALSE	61
3187	719.218	11.9	256.6	1087	1188	966	1425	1383	1620	2100	2068	2002	2594	2159	2006	1837	1855	1816	1163	1477	1289	1080.33	1476	2056.67	2253	1836	1309.67	0.285061	-0.528877	0.101837	FALSE	551
3189	719.476	10.45	279.5	2479	2496	2324	2654	2436	2496	2580	2272	2542	1222	2105	2202	0	2007	0	1639	1593	0	2433	2528.67	2464.67	1843	669	1077.33	-0.871437	-0.984595	0.549694	FALSE	484
3219	724.871	11.78	214.2	0	0	0	0	1996	0	0	1756	1772	1382	1787	1661	1165	1388	1381	692	639	825	0	665.333	1176	1610	1311.33	718.667	0.555685	0.304718	0.162591	FALSE	547
3224	724.872	0.42	214.4	19704	19043	19202	20611	20427	20304	18086	19556	19175	15683	19193	18690	15223	19814	19365	17199	19155	19767	19316.3	20447.3	18939	17855.3	18134	18707	-0.639242	-0.715259	0.0307346	FALSE	1
3252	725.493	10.53	284.9	7280	7094	7541	7254	6204	6585	6991	7122	6235	6751	5807	7061	6517	7107	6760	0	0	4529	7305	6681	6782.67	6539.67	6794.67	1509.67	-0.706925	0.0416999	0.0214573	FALSE	1018
3282	731.145	9	252.5	2007	1989	1943	1587	1913	2156	2177	1949	1946	1786	2038	1763	1224	1646	1379	534	703	655	1979.67	1885.33	2024	1862.33	1416.33	630.667	-0.827791	-0.965393	0.178057	FALSE	384
3288	731.4	8.84	277.5	2178	2199	2066	2095	1964	2532	2013	2577	1857	1949	1982	1970	2035	1673	2227	0	0	1748	2147.67	2197	2149	1967	1978.33	582.667	-0.744606	-0.836899	0.0501927	FALSE	378
3298	734.005	1.38	221.7	3339	3042	3415	2923	3151	2573	2742	2654	2952	2830	2624	2691	2160	2493	2233	1515	0	257	3265.33	2882.33	2782.67	2715	2295.33	590.667	-0.855692	-0.922961	0.101632	FALSE	75
3308	734.007	0.42	221.7	15635	12476	15300	14391	14446	14582	15614	16610	18514	12395	12986	11840	13206	13108	12375	13898	0	10258	14470.3	14473	16912.7	12407	12896.3	8052	-0.742635	-0.812291	0.175684	FALSE	43
3361	740.847	0.52	215.7	2688	2416	2416	2476	2287	2428	2553	2431	2390	2823	2433	2380	2418	2758	2455	2195	2480	2521	2506.67	2397	2458	2545.33	2543.67	2398.67	-0.0100123	0.857563	0.0198547	FALSE	23
3425	755.141	8.18	254.4	693	906	824	1370	1244	1481	1834	1428	1939	2204	1895	1868	1477	1563	1701	1153	1095	1432	807.667	1365	1733.67	1989	1580.33	1226.67	0.386706	-0.371368	0.116789	FALSE	290
3446	759.176	10.68	260	1882	1927	1752	1985	2198	2043	2016	2462	1909	2113	1973	2239	0	0	0	0	0	0	1853.67	2075.33	2129	2108.33	0	0	-0.783209	-0.870218	0.866056	FALSE	493
3561	781.414	8.93	268.1	1181	1525	1108	2124	2312	2142	3587	2719	2947	3593	3416	3685	3058	4029	3650	1081	1188	1329	1271.33	2192.67	3084.33	3564.67	3579	1199.33	0.209985	0.878472	0.082582	FALSE	380
3601	787.462	10.35	289.6	2004	2178	0	0	0	0	1514	1539	1581	1553	1593	1841	984	1359	1564	929	1066	951	1394	0	1544.67	1662.33	1302.33	982	0.172567	-0.660084	0.122122	FALSE	999
3602	787.463	10.62	289.6	0	0	2063	1998	2048	2078	1926	1874	2158	1911	2049	1904	2006	1890	1900	1624	0	1582	687.667	2041.33	1986	1954.67	1932	1068.67	0.141957	-0.995734	0.0138518	FALSE	1015
3609	789.448	9.23	288.9	427	406	508	1075	1103	915	2060	2292	1955	3507	3316	4038	3210	2882	3118	2884	2813	2498	447	1031	2102.33	3620.33	3070	2731.67	0.831801	0.62958	0.262208	FALSE	400
3641	792.859	0.42	225.1	24520	20620	23790	23189	22866	23775	22352	22740	23899	22226	20217	21151	19408	23360	20992	21282	21225	22470	22976.7	23276.7	22997	21198	21253.3	21659	-0.806888	-0.852187	0.0468944	FALSE	850
3657	793.479	10.54	294.1	4806	4479	4802	5134	3886	0	3701	3855	3493	0	0	4341	0	0	0	0	0	0	4695.67	3006.67	3683	1447	0	0	-0.94493	-0.992438	1.08511	FALSE	1019
3706	805.404	8.86	289.8	2693	2708	2601	2529	2677	2665	2035	3016	2635	2697	3279	2651	0	0	0	2222	0	0	2667.33	2623.67	2562	2875.67	0	740.667	-0.752477	-0.812027	0.870337	FALSE	381
3720	808.834	0.51	225.7	2646	2678	2888	2597	2817	2941	2637	2991	2867	2691	2746	2519	2900	2417	2834	2346	2586	2453	2737.33	2785	2831.67	2652	2717	2461.67	-0.72103	-0.630242	0.0332791	FALSE	20
3798	827.652	8.76	310.8	264	314	346	562	572	631	984	920	1032	1780	1537	1250	1416	1687	1036	2402	1942	2363	308	588.333	978.667	1522.33	1379.67	2235.67	0.964362	0.711303	0.217909	FALSE	342
3951	857.435	9.23	296.5	634	385	415	986	877	796	1771	1683	1542	2219	2109	2037	1849	2056	1840	1071	1111	0	478	886.333	1665.33	2121.67	1915	727.333	0.372473	0.546307	0.120223	FALSE	409
3989	860.847	0.43	232.7	12236	12869	15061	16057	15056	14570	13355	15579	15346	13231	12022	13201	14619	13531	13623	12682	13007	13069	13388.7	15227.7	14760	12818	13924.3	12919.3	-0.443823	-0.428926	0.0704157	FALSE	3
3993	861.466	10.59	301.9	2510	2830	2601	2825	2560	3229	2569	2977	2547	3034	2514	2927	0	0	2752	0	0	0	2647	2871.33	2697.67	2825	917.333	0	-0.826963	-0.834634	0.496833	FALSE	1021
4001	862.534	14.08	302.6	871	884	996	1572	1292	1428	1230	1567	1538	1760	1332	1429	1218	1289	1233	0	463	809	917	1430.67	1445	1507	1246.67	424	-0.375833	-0.72924	0.0971639	FALSE	1130
4029	870.547	13.44	303.9	31133	30572	28706	42834	42785	39101	51214	46970	48041	50226	51743	48190	50015	53981	50360	48085	47835	51251	30137	41573.3	48741.7	50053	51452	49057	0.825916	0.999826	0.0270636	FALSE	1106
4053	873.647	8.79	316	1033	1315	1229	1848	2143	1862	2172	2566	2331	2463	2303	2435	2834	2630	2392	2798	2922	3724	1192.33	1951	2356.33	2400.33	2618.67	3148	0.957349	0.933639	0.0571458	FALSE	356
4082	879.664	8.78	321.3	4066	4208	3280	4783	4819	5612	6116	6014	5602	6587	6078	6278	7052	7353	5959	7394	6198	6368	3851.33	5071.33	5910.67	6314.33	6788	6653.33	0.931459	0.998941	0.0692892	FALSE	948
4101	883.54	12.67	304.4	7192	7269	7477	13701	14132	13682	21713	20382	18784	26499	25072	21858	21827	23610	19813	19250	18187	19177	7312.67	13838.3	20293	24476.3	21750	18871.3	0.737021	0.343062	0.09577	FALSE	1074
4120	886.529	13.48	304.1	708	907	0	1152	1211	1425	0	1226	1316	1752	1465	1444	0	1848	0	1394	0	0	538.333	1262.67	847.333	1553.67	616	464.667	-0.195397	-0.236792	0.485722	FALSE	663
4151	894.547	13.54	307	13308	13140	12864	17747	18405	20073	25635	23385	25593	25913	24400	28066	26914	25547	26237	26609	23008	27642	13104	18741.7	24871	26126.3	26232.7	25753	0.861231	0.89899	0.0294185	FALSE	1110
4174	898.579	14.38	309.8	16996	18108	17392	30896	31529	28963	43189	41912	40566	46956	47284	45339	49810	51711	47371	50397	51194	48165	17498.7	30462.7	41889	46526.3	49630.7	49918.7	0.929305	0.993528	0.0846685	FALSE	1155
4178	899.518	12.65	305.2	412	429	542	661	752	669	925	1052	1076	1312	1233	1199	1150	1175	0	921	1118	831	461	694	1017.67	1248	775	956.667	0.57327	-0.512979	0.233363	FALSE	1080
4253	911.572	13.69	310	1609	1629	1418	2154	2316	2972	2872	3004	3013	3215	2829	2548	2034	1760	1999	1289	1340	1066	1552	2480.67	2963	2864	1931	1231.67	-0.251879	-0.906213	0.220187	FALSE	678
4311	920.562	13.73	310.8	3286	2621	3205	5038	5386	5935	8311	7844	8489	10285	11359	10516	11134	0	11763	0	0	9879	3037.33	5453	8214.67	10720	7632.33	3293	0.183232	-0.177475	0.18526	FALSE	1117
4322	922.578	14.44	312.4	9143	9461	8359	13869	13523	15185	20685	20491	21046	25889	25158	21233	22920	25490	26550	24894	21373	26028	8987.67	14192.3	20740.7	24093.3	24986.7	24098.3	0.912341	0.948377	0.0961847	FALSE	1158
4372	929.453	10.6	309.7	1742	1765	1677	2043	1554	1531	1834	1959	1714	1561	1818	1548	0	0	0	0	0	0	1728	1709.33	1835.67	1642.33	0	0	-0.833888	-0.909958	0.87003	FALSE	488
4403	932.518	13.46	308.1	2025	1669	1708	2632	2839	2775	3122	3789	3293	3786	3305	2880	3707	3428	3571	3422	4245	4281	1800.67	2748.67	3401.33	3323.67	3568.67	3982.67	0.926131	0.668238	0.0364899	FALSE	1107
4429	938.535	13.42	309.1	14832	15843	16406	16435	17709	17403	17956	18004	18089	14966	14735	14342	9515	9971	10839	6075	5701	5446	15693.7	17182.3	18016.3	14681	10108.3	5740.67	-0.839968	-0.995945	0.278241	FALSE	1105
4432	938.549	14.45	312.7	350	446	316	593	491	0	0	508	813	0	0	921	1025	830	878	890	1236	711	370.667	361.333	440.333	307	911	945.667	0.804521	0.741647	0.574032	FALSE	714
4441	940.55	14.1	310.7	10009	10341	10723	14437	16635	16509	18034	17462	19183	16431	14565	17729	11793	10821	11429	6186	7270	7532	10357.7	15860.3	18226.3	16241.7	11347.7	6996	-0.403786	-0.971456	0.231824	FALSE	1131
4451	942.238	5.52	286.5	632	628	447	1132	827	950	1436	1497	1493	1908	1947	1588	1656	1993	1283	1460	1370	1534	569	969.667	1475.33	1814.33	1644	1454.67	0.781567	0.49754	0.103068	FALSE	171
4472	945.51	12.66	310.4	1039	1012	1043	1758	1561	1758	2331	2377	2807	3289	3078	3175	2905	2902	2465	2116	2161	2695	1031.33	1692.33	2505	3180.67	2757.33	2324	0.714287	0.369534	0.121315	FALSE	614
4478	946.348	9.8	308.9	3189	3119	3358	4125	4281	4442	4741	5376	4415	5615	5421	5442	4834	4433	4261	4464	4180	4072	3222	4282.67	4844	5492.67	4509.33	4238.67	0.456008	-0.334699	0.101028	FALSE	431
4480	946.535	13.99	310.3	889	635	802	1094	0	1447	1262	1260	1352	1566	1428	1571	1688	1216	1012	0	739	0	775.333	847	1291.33	1521.67	1305.33	246.333	-0.118908	0.0542083	0.0940658	FALSE	696
4490	947.651	8.79	329.7	2174	2509	1993	2579	2986	2854	2929	2575	2849	2570	3023	3059	2915	2986	3010	3279	2810	3025	2225.33	2806.33	2784.33	2884	2970.33	3038	0.856637	0.999145	0.0323243	FALSE	359
4494	948.553	14.18	311.3	910	792	980	1275	1087	1279	1603	1651	1081	1836	1540	1983	1670	1493	1434	901	1220	659	894	1213.67	1445	1786.33	1532.33	926.667	0.221152	0.246261	0.111669	FALSE	1135
4505	951.527	12.66	313.1	5320	5382	5606	7552	7678	9108	12043	12160	13338	10582	13748	14412	11232	10128	9379	7013	6945	7100	5436	8112.67	12513.7	12914	10246.3	7019.33	0.259955	-0.788032	0.120979	FALSE	607
4545	960.549	14.38	313.9	1300	1159	1214	1714	1941	1732	2775	2275	2475	2940	3025	2940	2533	2423	3507	3941	2606	3543	1224.33	1795.67	2508.33	2968.33	2821	3363.33	0.954699	0.665532	0.0849274	FALSE	709
4555	962.534	13.57	311.8	7498	7451	7049	9767	7706	9100	9311	9262	8560	8280	6776	7424	5001	4141	5424	3090	2535	2234	7332.67	8857.67	9044.33	7493.33	4855.33	2619.67	-0.793939	-0.988963	0.296996	FALSE	669
4565	963.627	8.8	331.3	276	378	483	378	315	403	470	405	401	431	439	575	399	516	444	489	542	449	379	365.333	425.333	481.667	453	493.333	0.901267	0.491098	0.0621356	FALSE	365
4566	963.757	10.43	337.2	3852	4087	4251	5197	5506	5402	6076	5503	5858	6373	6681	5970	5012	7440	7179	5735	6288	6612	4063.33	5368.33	5812.33	6341.33	6543.67	6211.67	0.864723	0.968319	0.0605911	FALSE	1011
4606	966	0.42	248.9	121058	114153	115813	122259	114540	125146	111455	132424	128415	105098	118342	110507	97859	124932	120939	113661	116091	117218	117008	120648	124098	111316	114577	115657	-0.443771	-0.716778	0.056931	FALSE	847
4611	966.565	14.35	314.8	10338	10436	10269	13955	16270	14564	15688	16031	14573	12923	13047	13252	7751	8033	8739	4338	5163	4738	10347.7	14929.7	15430.7	13074	8174.33	4746.33	-0.649482	-0.980138	0.302764	FALSE	1151
4648	974.568	14.28	314.9	852	764	733	1101	1110	0	1938	1985	1607	2177	1869	1779	1485	2043	1812	1663	1126	1092	783	737	1843.33	1941.67	1780	1293.67	0.570672	-0.388728	0.043915	FALSE	1145
4661	976.585	15.05	316.8	502	407	399	804	643	647	823	807	827	775	910	875	688	831	869	572	678	0	436	698	819	853.333	796	416.667	0.0632903	-0.398575	0.0350675	FALSE	1192
4669	978.594	11.57	318.7	12004	11418	11630	14425	14885	14502	15247	13328	15443	14355	13614	15172	13895	12587	13625	0	14373	13765	11684	14604	14672.7	14380.3	13369	9379.33	-0.393259	-0.95286	0.0483769	FALSE	510
4675	978.975	1.26	252.1	0	0	0	200	263	173	367	320	392	691	556	562	0	0	1179	1966	2080	1881	0	212	359.667	603	393	1975.67	0.805676	0.126336	0.291937	FALSE	71
4679	979.558	13.67	318.5	947	1054	1115	1322	1376	1695	1749	1618	1962	1302	1324	1555	686	831	797	0	0	241	1038.67	1464.33	1776.33	1393.67	771.333	80.3333	-0.641392	-0.990654	0.386093	FALSE	680
4698	983.583	13.73	315.9	685	749	569	864	0	0	1018	923	1064	1462	1364	1234	1301	1604	851	1372	1386	1039	667.667	288	1001.67	1353.33	1252	1265.67	0.798149	0.691461	0.150555	FALSE	675
4700	983.619	15.59	321.7	295	498	490	593	618	615	813	820	873	908	1136	0	1051	971	1076	791	818	0	427.667	608.667	835.333	681.333	1032.67	536.333	0.407357	0.560251	0.207244	FALSE	778
4719	986.534	13.38	314.7	2181	2382	2200	3230	3446	3809	4739	4004	3595	4623	4218	4512	4382	5285	3886	3423	3217	3506	2254.33	3495	4112.67	4451	4517.67	3382	0.566937	0.932512	0.0498012	FALSE	656
4743	991.632	15.05	322.9	1546	1555	1774	2191	2253	2410	3298	2680	2843	3420	3429	2961	3073	3003	2766	2119	1857	1917	1625	2284.67	2940.33	3270	2947.33	1964.33	0.332232	0.0185829	0.0617007	FALSE	752
4749	992.58	14.72	318.5	2192	2003	2290	4254	4338	4089	5565	5732	5757	8134	8615	8895	7334	7803	7604	4409	4911	5013	2161.67	4227	5684.67	8548	7580.33	4777.67	0.598812	0.650754	0.200318	FALSE	1173
4793	1006.52	13.63	318.3	1815	2074	0	0	0	0	0	0	0	4021	3941	4497	1847	1751	2293	835	604	706	1296.33	0	0	4153	1963.67	715	0.243394	0.472598	1.01895	FALSE	1112
4794	1006.52	13.4	318.5	9523	9367	8501	10382	8169	8813	8345	7954	8213	6468	5635	6603	4136	3953	3665	1925	1765	1830	9130.33	9121.33	8170.67	6235.33	3918	1840	-0.962337	-0.998658	0.348591	FALSE	1103
4796	1006.54	14.49	318.2	0	0	429	0	491	476	587	454	426	0	490	0	549	461	306	0	0	309	143	322.333	489	163.333	438.667	103	-0.0576222	-0.143556	0.482061	FALSE	719
4801	1008.54	14.12	320.2	6583	6225	6500	10166	8536	9404	9520	9620	8564	5994	6894	6471	3837	3539	4329	1375	1398	1923	6436	9368.67	9234.67	6453	3901.67	1565.33	-0.766204	-0.999689	0.408487	FALSE	1138
4805	1009.62	8.78	335.6	920	985	1216	1029	915	1037	747	1022	988	1106	972	781	765	1228	914	1535	796	906	1040.33	993.667	919	953	969	1079	0.139392	0.979076	0.0269633	FALSE	369
4822	1013.5	12.66	316.9	1261	1121	1129	1857	1889	1835	2440	2738	2470	2500	2750	2094	1950	1958	1711	644	1290	0	1170.33	1860.33	2549.33	2448	1873	644.667	-0.195397	-0.927081	0.159278	FALSE	612
4829	1014.56	14.31	320.2	1096	1211	1259	1820	1861	1623	1934	1936	2329	2252	2552	2298	1600	1958	2057	1470	1234	964	1188.67	1768	2066.33	2367.33	1871.67	1222.67	0.0895484	-0.389759	0.118817	FALSE	1150
4835	1015.64	8.83	337	1489	1524	1404	1885	1605	1436	1715	1588	1609	1561	1462	1707	1998	1531	1657	1856	1688	1605	1472.33	1642	1637.33	1576.67	1728.67	1716.33	0.798975	0.596842	0.0464408	FALSE	368
4836	1015.73	10.51	339.5	709	435	421	503	457	582	558	524	549	570	714	467	639	676	526	628	639	524	521.667	514	543.667	583.667	613.667	597	0.920764	0.996616	0.060515	FALSE	478
4860	1024.51	13.56	318.7	1163	1361	1309	1229	1103	1317	1270	1301	1333	1257	1067	745	700	835	831	0	549	429	1277.67	1216.33	1301.33	1023	788.667	326	-0.894278	-0.998775	0.247332	FALSE	668
4871	1026.52	13.86	320.1	680	804	832	1103	1044	1095	1620	1472	1556	1454	1629	1586	1417	1299	1080	817	828	581	772	1080.67	1549.33	1556.33	1265.33	742	0.0608693	-0.855292	0.11395	FALSE	686
4896	1032.54	13.86	322.3	3611	3681	4202	6531	5352	5947	5259	6702	6928	5673	6206	6045	2879	4056	3200	1826	1358	1287	3831.33	5943.33	6296.33	5974.67	3378.33	1490.33	-0.551825	-0.911901	0.306714	FALSE	1121
4908	1033.99	0.42	255.5	52308	52457	49674	51614	52918	48364	57419	49383	44614	40299	32843	33701	43941	33455	30437	38727	30702	29587	51479.7	50965.3	50472	35614.3	35944.3	33005.3	-0.915445	-0.856138	0.208581	FALSE	16
4916	1035.62	15.41	329.1	1606	1833	1675	2691	2722	2550	3343	3879	4171	4257	4428	4376	3622	3603	3155	1973	1837	1960	1704.67	2654.33	3797.67	4353.67	3460	1923.33	0.204742	-0.37414	0.11659	FALSE	774
4944	1048.5	13.16	322.2	802	660	622	1155	978	1100	1542	1562	1446	1499	1876	1513	1253	1094	1045	0	600	0	694.667	1077.67	1516.67	1629.33	1130.67	200	-0.22169	-0.737992	0.183452	FALSE	653
4955	1052.54	14.47	324.3	903	859	983	1227	1045	1198	1260	1188	1284	777	998	987	649	839	752	696	496	562	915	1156.67	1244	920.667	746.667	584.667	-0.695772	-0.985304	0.260062	FALSE	716
4959	1054.52	13.38	323.8	1572	1523	1857	2316	2259	2526	2459	2437	2454	2409	2711	2823	2387	2375	2282	1295	1381	1090	1650.67	2367	2450	2647.67	2348	1255.33	-0.181102	-0.33474	0.0613876	FALSE	655
4971	1058.55	14.48	326.5	3138	2974	2811	3157	3316	3930	3148	3635	3565	2045	2725	2766	1232	1107	1257	875	571	788	2974.33	3467.67	3449.33	2512	1198.67	744.667	-0.8681	-0.995381	0.473697	FALSE	721
4980	1060.57	14.72	327.9	1470	1592	1645	2729	2358	2820	3584	3522	3778	4223	3787	3742	2563	2841	2540	1319	1131	1553	1569	2635.67	3628	3917.33	2648	1334.33	-0.0433342	-0.736569	0.195789	FALSE	1176
5000	1068.49	13.62	323.7	0	0	0	0	0	0	0	0	0	843	854	841	486	630	598	0	0	0	0	0	0	846	571.333	0	0.363814	0.661905	0.913509	FALSE	1114
5004	1070.51	14.11	325.3	1086	1400	1259	1508	1546	1778	1528	1420	1655	1237	1089	1227	612	728	694	0	424	511	1248.33	1610.67	1534.33	1184.33	678	311.667	-0.82801	-0.994491	0.38026	FALSE	700
5011	1074.51	13.4	325.8	5306	4933	5154	4722	4566	4432	4240	3652	3926	2979	2981	2756	1758	1838	1407	558	612	879	5131	4573.33	3939.33	2905.33	1667.67	683	-0.990021	-0.998663	0.400837	FALSE	1104
5012	1074.51	13.62	325.9	840	0	756	0	0	0	2821	3400	3095	1734	1772	1839	794	593	842	0	0	0	532	0	3105.33	1781.67	743	0	-0.0774939	-0.997583	0.630921	FALSE	1113
5014	1076.53	14.15	327.4	3671	3940	4719	4473	5303	5772	4356	3925	4413	3281	2707	3353	1511	1658	1424	466	474	464	4110	5182.67	4231.33	3113.67	1531	468	-0.904115	-0.995094	0.458593	FALSE	706
5041	1087.5	12.64	326.8	2304	2220	2614	3326	3763	4173	4585	4330	4163	3813	3636	3544	2606	2790	2722	2305	1752	1840	2379.33	3754	4359.33	3664.33	2706	1965.67	-0.3411	-0.995799	0.23211	FALSE	606
5044	1089.51	13.17	326.3	1000	1128	1083	1890	2159	1996	2861	2720	2648	2738	3426	3097	2701	3138	2459	1421	1372	1507	1070.33	2015	2743	3087	2766	1433.33	0.290336	0.0597983	0.0671172	FALSE	642
5069	1099.73	10.38	352.8	1390	1310	1511	1225	1560	1243	957	1342	1123	800	1148	964	672	663	709	687	548	598	1403.67	1342.67	1140.67	970.667	681.333	611	-0.985777	-0.988937	0.249477	FALSE	996
5071	1100.52	13.86	329.8	2725	2338	2741	3936	2855	3481	3219	3669	3282	2332	2249	2480	1423	1426	1348	393	474	423	2601.33	3424	3390	2353.67	1399	430	-0.820727	-0.99972	0.418238	FALSE	689
5076	1102.54	14.34	331.2	3927	3324	3783	0	4090	3445	2941	3217	2857	2152	1969	2356	840	956	1015	281	0	0	3678	2511.67	3005	2159	937	93.6667	-0.943709	-0.994535	0.511235	FALSE	1149
5077	1102.54	14.51	331.3	0	0	0	4121	0	3859	0	0	0	1804	1643	1794	909	847	655	344	257	316	0	2660	0	1747	803.667	305.667	-0.113879	0.459537	1.02847	FALSE	1168
5090	1117.69	13.01	347.6	1101	836	805	1185	1515	1475	1837	1657	2017	1748	1926	2135	2200	2136	2274	2804	2795	2399	914	1391.67	1837	1936.33	2203.33	2666	0.984367	0.966815	0.0950967	FALSE	633
5105	1126.54	14.48	333.8	1890	1963	1790	2001	2051	2110	1600	1885	1674	1068	1007	1527	447	503	453	0	0	0	1881	2054	1719.67	1200.67	467.667	0	-0.946632	-0.995166	0.557002	FALSE	724
5131	1144.51	14.12	334.8	2277	2423	2425	2900	3217	2732	2312	2307	2361	1440	1469	1391	528	446	548	0	0	0	2375	2949.67	2326.67	1433.33	507.333	0	-0.925711	-0.999946	0.639544	FALSE	704
5302	1227.53	11.56	342.1	217	0	0	238	255	287	300	442	343	492	522	652	526	512	375	555	605	491	72.3333	260	361.667	555.333	471	550.333	0.912767	0.562982	0.209874	FALSE	521
5348	1255.95	0.45	278.1	1058	1109	992	1003	1044	1382	1029	961	1047	1055	854	946	1291	855	862	1017	913	830	1053	1143	1012.33	951.667	1002.67	920	-0.778228	-0.148281	0.032962	FALSE	852
5378	1265.98	0.42	279.9	61315	63129	66372	63823	59324	67436	69196	68715	66521	60230	62983	62877	53491	60834	67754	55913	62865	67994	63605.3	63527.7	68144	62030	60693	62257.3	-0.443903	-0.937815	0.0624392	FALSE	856
5423	1333.97	0.42	284.5	30399	32209	30479	33264	31022	31220	32727	27930	26161	23735	17352	17656	28301	19381	18094	22655	18143	17569	31029	31835.3	28939.3	19581	21925.3	19455.7	-0.897074	-0.720201	0.207371	FALSE	14
2	180.973	17.14	322.1	0	0	0	0	0	0	498	446	429	725	737	893	1347	1002	1018	1412	1207	1548	0	0	457.667	785	1122.33	1389	0.985242	0.999962	0.42158	TRUE
4	180.973	5.51	268.7	0	0	0	0	0	278	328	310	0	371	493	0	409	306	364	318	287	391	0	92.6667	212.667	288	359.667	332	0.953235	0.999896	0.256323	TRUE
5	180.973	16.72	320.3	0	0	0	0	0	0	0	204	0	310	406	448	555	566	532	713	773	791	0	0	68	388	551	759	0.960613	0.982842	0.732024	TRUE
9	180.973	11.62	346.9	0	0	0	423	322	333	598	508	507	1089	556	808	1075	1058	810	1012	1188	1169	0	359.333	537.667	817.667	981	1123	0.988769	0.988654	0.287901	TRUE
14	195.139	1.98	152	0	0	0	0	0	0	0	0	0	471	0	0	624	682	807	1854	1613	2007	0	0	0	157	704.333	1824.67	0.836886	0.952435	1.28784	TRUE
20	207.139	2.58	151.2	0	0	0	0	0	0	0	0	0	478	513	412	744	767	684	1541	1087	1295	0	0	0	467.667	731.667	1307.67	0.924002	0.987331	0.926834	TRUE
21	211.134	2.53	147.7	0	0	0	0	0	0	0	0	0	476	406	670	1071	907	1061	1382	1916	1654	0	0	0	517.333	1013	1650.67	0.924316	0.999924	0.992997	TRUE
23	219.103	2.66	149.7	0	0	0	0	0	0	530	514	0	940	765	816	1818	1661	1455	4039	3621	3593	0	0	348	840.333	1644.67	3751	0.897197	0.990488	0.693145	TRUE
25	220.147	5.04	154.9	837	940	682	975	892	1010	1203	1183	1110	1490	1314	1305	1988	2310	2348	3797	4926	4101	819.667	959	1165.33	1369.67	2215.33	4274.67	0.868404	0.943079	0.351567	TRUE
30	223.028	10.71	147.7	0	351	0	0	374	0	0	0	0	0	576	517	650	574	547	666	0	602	117	124.667	0	364.333	590.333	422.667	0.782866	0.990972	0.935999	TRUE
35	223.028	14.86	147.3	365	374	400	538	521	0	0	353	791	507	546	381	643	633	707	646	0	642	379.667	353	381.333	478	661	429.333	0.596059	0.984486	0.280275	TRUE
36	223.028	5.51	147.7	649	915	1362	0	1756	1399	908	1519	1686	1341	2101	1670	1769	2532	2751	2517	0	3693	975.333	1051.67	1371	1704	2350.67	2070	0.935317	0.98334	0.275431	TRUE
38	223.029	1.95	147.7	599	732	0	949	1115	0	1197	0	1478	1469	1958	1557	2023	2497	2404	3591	4034	3774	443.667	688	891.667	1661.33	2308	3799.67	0.946509	0.998745	0.437599	TRUE
43	223.029	11.62	147.7	380	0	0	407	365	0	0	437	383	345	539	482	888	878	787	829	0	748	126.667	257.333	273.333	455.333	851	525.667	0.820985	0.97795	0.560902	TRUE
45	223.029	13.07	148	356	441	455	0	509	0	0	0	547	442	437	0	0	480	540	640	0	594	417.333	169.667	182.333	293	340	411.333	0.292101	0.973883	0.297844	TRUE
52	235.134	2.61	156.8	0	0	0	0	0	0	0	0	0	463	560	412	887	620	769	1915	1043	1486	0	0	0	478.333	758.667	1481.33	0.913583	0.988838	0.930353	TRUE
53	235.17	3.59	162.1	0	0	0	0	0	0	376	357	0	452	531	542	1137	1053	1147	2203	2500	1948	0	0	244.333	508.333	1112.33	2217	0.913364	0.975369	0.715753	TRUE
55	237.223	8.78	167.1	0	0	0	0	0	0	0	0	0	975	797	827	1632	1230	2218	3801	3192	2942	0	0	0	866.333	1693.33	3311.67	0.904704	0.99991	0.992406	TRUE
57	239.129	2.21	154.1	0	0	0	0	0	0	0	0	0	819	652	685	1174	1023	1395	2928	2576	2452	0	0	0	718.667	1197.33	2652	0.895043	0.99337	0.943626	TRUE
60	241.217	7.89	165.6	0	0	332	0	350	357	382	546	618	837	854	971	1812	2015	1914	3734	3149	4231	110.667	235.667	515.333	887.333	1913.67	3704.67	0.908343	0.965389	0.655151	TRUE
62	242.176	2.02	159.8	0	0	0	565	486	533	456	469	615	663	757	677	1256	921	1069	1809	1873	2481	0	528	513.333	699	1082	2054.33	0.923881	0.980515	0.379174	TRUE
63	242.176	8.73	159	0	372	333	330	510	273	0	0	538	538	688	950	1769	1344	1315	2666	2488	2391	235	371	179.333	725.333	1476	2515	0.888959	0.995873	0.820383	TRUE
69	242.944	1.01	160.6	0	934	0	718	0	0	0	0	0	0	0	733	0	0	868	0	0	840	311.333	239.333	0	244.333	289.333	280	0.110751	0.929193	0.875213	TRUE
72	247.171	3.66	165.1	0	0	0	0	0	0	0	0	0	736	0	1273	2124	1885	1961	3793	3438	0	0	0	0	669.667	1990	2410.33	0.917093	0.982644	1.14214	TRUE
92	248.961	11.25	161.9	830	803	833	860	999	783	0	0	0	0	800	0	906	832	0	466	607	554	822	880.667	0	266.667	579.333	542.333	-0.32521	0.998951	1.02827	TRUE
105	248.961	11.25	359.3	0	0	0	0	0	0	0	0	304	341	292	382	711	502	581	714	690	714	0	0	101.333	338.333	598	706	0.965367	0.999653	0.718206	TRUE
107	249.15	4.22	168.9	861	973	737	1272	1466	1254	1539	1261	0	3094	3370	3171	4384	3675	4371	7738	7184	7354	857	1330.67	933.333	3211.67	4143.33	7425.33	0.912043	0.971897	0.597735	TRUE
108	250.02	2.92	150.8	0	0	0	0	0	0	0	0	0	566	382	0	652	991	977	1497	1263	1294	0	0	0	316	873.333	1351.33	0.912219	0.987511	1.11539	TRUE
110	252.979	1.53	148.4	0	0	0	0	0	0	0	0	0	440	354	371	628	370	522	589	542	537	0	0	0	388.333	506.667	556	0.926568	0.955786	0.888444	TRUE
114	255.114	1.68	162.8	0	0	0	0	0	0	0	0	0	354	322	0	722	469	395	919	839	757	0	0	0	225.333	528.667	838.333	0.918299	0.996392	1.05553	TRUE
128	255.233	5.03	169.2	0	0	0	1001	0	0	0	0	0	967	0	1007	1225	0	963	0	0	0	0	333.667	0	658	729.333	0	0.288914	0.906965	0.869453	TRUE
131	255.233	8.98	270.9	0	0	0	0	0	349	473	503	682	1733	1466	1778	3750	3299	3804	15786	15932	15616	0	116.333	552.667	1659	3617.67	15778	0.792171	0.987355	0.798784	TRUE
132	255.233	2.21	169.4	940	0	0	1078	0	0	0	0	0	0	0	900	0	0	997	0	0	0	313.333	359.333	0	300	332.333	0	-0.424613	0.906759	0.869415	TRUE
139	255.233	9.2	254.2	0	0	0	0	0	0	0	0	0	0	390	0	590	485	494	1044	0	1065	0	0	0	130	523	703	0.901209	0.960344	1.25099	TRUE
145	255.233	10.45	169.3	0	1218	1238	0	0	0	1470	0	0	2090	1463	1735	1722	2479	1815	0	0	2644	818.667	0	490	1762.67	2005.33	881.333	0.533636	0.930885	0.573453	TRUE
147	255.233	8.76	271.9	0	0	0	0	764	682	1657	1192	2081	4686	4518	4591	7875	6681	7183	15441	14593	13558	0	482	1643.33	4598.33	7246.33	14530.7	0.928668	0.9995	0.623421	TRUE
148	255.233	16.18	169.4	0	0	0	0	1287	0	0	0	0	0	1198	0	1257	0	1438	0	0	0	0	429	0	399.333	898.333	0	0.267195	0.997955	1.04053	TRUE
149	255.233	8.77	265.5	0	0	0	505	420	396	0	853	0	1395	1226	0	2370	1882	2245	0	2077	3338	0	440.333	284.333	873.667	2165.67	1805	0.904807	0.977531	0.868578	TRUE
151	255.233	14.84	169.6	0	0	1064	0	1402	0	1196	0	0	1193	1439	1396	1914	1520	2207	3232	3661	3895	354.667	467.333	398.667	1342.67	1880.33	3596	0.903876	0.987696	0.621312	TRUE
168	255.233	14.36	169.4	0	0	0	0	1601	0	0	0	0	0	0	1291	0	1226	1492	1376	1673	2180	0	533.667	0	430.333	906	1743	0.835893	0.999583	1.01739	TRUE
170	260.166	4.45	169.5	0	0	0	0	0	0	357	456	0	782	942	815	1880	1493	1624	3535	3799	4154	0	0	271	846.333	1665.67	3829.33	0.893218	0.994937	0.755532	TRUE
173	263.165	2.67	166.9	0	0	0	511	369	0	547	717	719	807	1213	1163	1866	1859	1576	2799	3166	2600	0	293.333	661	1061	1767	2855	0.966252	0.987481	0.481523	TRUE
174	263.166	3.51	168.5	0	0	0	0	0	0	0	0	0	0	438	390	900	878	679	1519	1769	1441	0	0	0	276	819	1576.33	0.887737	0.982744	1.14162	TRUE
180	267.158	5.3	172.4	0	0	0	0	0	0	0	0	0	352	329	423	516	476	729	1069	1025	1012	0	0	0	368	573.667	1035.33	0.923107	0.986916	0.92592	TRUE
181	267.233	8.9	174.4	0	0	0	0	0	0	0	0	0	679	652	554	1848	2033	1855	6369	7176	7432	0	0	0	628.333	1912	6992.33	0.803415	0.980978	1.15088	TRUE
182	267.233	8.37	172.4	0	0	0	0	0	0	0	320	383	556	547	460	953	849	710	1452	1649	1778	0	0	234.333	521	837.333	1626.33	0.936644	0.999597	0.568145	TRUE
185	269.212	4.38	169.8	0	0	0	483	0	603	675	0	0	1030	921	988	1587	1630	1670	3504	2531	3007	0	362	225	979.667	1629	3014	0.923439	0.999063	0.743904	TRUE
186	269.212	4.99	170.8	320	309	0	0	0	474	372	564	462	469	693	549	694	929	1024	1795	1617	1854	209.667	158	466	570.333	882.333	1755.33	0.904393	0.960946	0.338715	TRUE
187	269.213	3.51	169.2	332	0	350	0	463	425	0	563	566	0	776	909	1696	1698	1862	3472	3114	3509	227.333	296	376.333	561.667	1752	3365	0.86756	0.921394	0.832544	TRUE
189	269.213	5.49	170.5	292	327	332	440	321	377	253	426	452	469	456	571	877	916	827	1375	1527	1747	317	379.333	377	498.667	873.333	1549.67	0.869711	0.959319	0.443723	TRUE
190	269.213	4.63	170.1	296	0	368	391	497	464	0	466	0	551	609	636	933	832	1022	1613	1603	1629	221.333	450.667	155.333	598.667	929	1615	0.869434	0.996463	0.69199	TRUE
194	269.249	9.38	173.3	525	643	464	1199	629	640	1598	1480	1715	2713	3133	2722	6559	5430	6561	14979	13794	15107	544	822.667	1597.67	2856	6183.33	14626.7	0.869055	0.967706	0.668238	TRUE
195	271.228	3.83	170.9	278	316	377	427	476	555	501	541	658	790	997	845	1354	1462	1490	2978	2962	2976	323.667	486	566.667	877.333	1435.33	2972	0.882843	0.986756	0.458609	TRUE
198	271.228	6.44	173.1	331	291	420	329	249	411	478	566	663	828	613	800	1257	1473	1392	2843	2667	2891	347.333	329.667	569	747	1374	2800.33	0.877462	0.951863	0.471585	TRUE
199	273.15	3.2	167.2	0	0	0	0	0	0	0	0	0	378	455	354	700	653	682	1468	1138	1712	0	0	0	395.667	678.333	1439.33	0.899754	0.995407	0.951765	TRUE
200	275.165	3.34	173.8	0	0	0	597	474	482	648	684	936	0	1331	1449	2629	3001	2874	7722	5558	6101	0	517.667	756	926.667	2834.67	6460.33	0.868347	0.900627	0.766389	TRUE
202	277.18	2.55	171.9	0	0	0	0	0	0	0	227	272	345	534	362	481	557	562	1428	1011	888	0	0	166.333	413.667	533.333	1109	0.936572	0.980422	0.504335	TRUE
204	277.218	7.21	174.8	0	0	0	348	363	316	715	684	570	1348	1060	1178	2218	2217	2344	5906	5144	5699	0	342.333	656.333	1195.33	2259.67	5583	0.882473	0.982574	0.595343	TRUE
209	279.233	8.77	177	0	0	0	363	458	317	912	750	1018	2737	1994	1952	5087	4058	4257	10736	10713	11724	0	379.333	893.333	2227.67	4467.33	11057.7	0.878665	0.989474	0.713995	TRUE
214	281.249	9.6	176.7	0	0	523	635	0	0	0	0	0	0	1862	0	0	0	3158	7022	7685	7654	174.333	211.667	0	620.667	1052.67	7453.67	0.728862	0.994689	0.948664	TRUE
216	281.249	9.22	176.1	6534	6300	8120	14173	14485	13804	24195	25142	25571	58842	59631	53341	121652	126814	117882	334343	312779	328613	6984.67	14154	24969.3	57271.3	122116	325245	0.853967	0.981806	0.726281	TRUE
217	281.249	9.2	272.8	0	0	0	0	0	0	0	0	0	506	347	357	1210	873	1060	5969	5427	6731	0	0	0	403.333	1047.67	6042.33	0.75697	0.991296	1.09256	TRUE
219	281.249	10.43	174.5	261	253	0	346	0	319	529	273	522	520	541	392	1251	672	754	1327	2127	1965	171.333	221.667	441.333	484.333	892.333	1806.33	0.892444	0.905978	0.41073	TRUE
220	283.07	6.41	158.9	0	0	0	0	0	0	0	0	0	0	361	305	738	582	562	1447	1538	1285	0	0	0	222	627.333	1423.33	0.869135	0.986063	1.12359	TRUE
221	283.171	5.57	176.1	0	0	0	0	0	0	0	0	285	509	500	559	645	704	575	783	874	937	0	0	95	522.667	641.333	864.667	0.960803	0.950602	0.684738	TRUE
230	283.264	10.49	532	0	0	0	0	0	0	0	0	0	0	0	2053	0	3065	0	2296	0	0	0	0	0	684.333	1021.67	765.333	0.871349	0.981311	0.915408	TRUE
231	283.264	14.86	177.1	0	0	1415	0	0	0	0	0	0	1394	0	0	2321	2203	2166	3205	2821	3616	471.667	0	0	464.667	2230	3214	0.83336	0.947709	1.30983	TRUE
233	283.264	8.79	178.3	0	0	0	0	1319	1383	1958	0	0	2474	2483	2225	4373	3415	2876	4247	4037	5998	0	900.667	652.667	2394	3554.67	4760.67	0.965482	0.993393	0.663798	TRUE
234	283.264	7.41	177.2	0	0	0	1474	0	0	0	0	0	0	0	1135	1307	0	0	1579	0	0	0	491.333	0	378.333	435.667	526.333	0.628609	0.920201	0.872446	TRUE
238	283.264	12.97	177.5	0	0	1496	0	0	0	0	1450	0	1526	0	0	0	2295	0	2043	2367	1849	498.667	0	483.333	508.667	765	2086.33	0.769826	0.903804	0.266061	TRUE
243	283.264	2.12	177.2	0	0	0	0	0	0	0	0	0	0	0	1308	1281	0	1206	0	0	0	0	0	0	436	829	0	0.447085	0.999552	0.983445	TRUE
247	283.265	10.24	177.5	0	0	0	0	1233	0	1329	0	0	1727	1573	1572	2354	2317	2243	3734	4556	5165	0	411	443	1624	2304.67	4485	0.931743	0.988175	0.646416	TRUE
255	283.265	10.57	194.4	0	0	0	0	0	0	0	0	0	0	322	0	0	0	488	4828	0	0	0	0	0	107.333	162.667	1609.33	0.723313	0.983391	0.918966	TRUE
262	283.265	10.44	194	388	381	458	778	905	763	1448	1407	1951	3890	3725	3805	6446	6975	7796	13549	13449	12286	409	815.333	1602	3806.67	7072.33	13094.7	0.922189	0.993789	0.661548	TRUE
267	283.265	10.53	282	0	0	0	0	0	0	0	0	0	534	386	0	1141	0	1027	5710	2889	1914	0	0	0	306.667	722.667	3504.33	0.776613	0.996207	1.05712	TRUE
270	283.265	9.06	177.4	0	0	0	0	0	0	0	0	0	1513	1519	1600	1286	2939	1140	1639	1166	1335	0	0	0	1544	1788.33	1380	0.848309	0.922118	0.872981	TRUE
280	284.975	2.04	154.5	359	273	0	475	384	432	420	459	602	727	738	823	783	750	1007	1862	1427	1481	210.667	430.333	493.667	762.667	846.667	1590	0.930095	0.957145	0.263057	TRUE
283	287.165	3.05	174.3	0	0	0	0	0	0	682	582	524	1404	1296	1350	2207	2185	2419	4608	4681	3719	0	0	596	1350	2270.33	4336	0.936117	0.998359	0.596639	TRUE
289	290.949	18.13	165.8	0	471	620	766	556	625	0	522	527	485	514	660	662	431	646	538	407	464	363.667	649	349.667	553	579.667	469.667	0.231988	0.914141	0.254601	TRUE
292	291.16	2.8	171.5	0	0	0	0	0	0	0	0	0	399	310	378	447	675	441	1137	1261	1115	0	0	0	362.333	521	1171	0.898749	0.975464	0.90697	TRUE
293	293.164	3.58	170.5	0	0	0	0	0	0	0	0	0	0	403	0	378	607	624	728	1152	1172	0	0	0	134.333	536.333	1017.33	0.877342	0.960907	1.24836	TRUE
296	293.179	8.77	177.9	0	0	0	0	0	0	0	0	0	0	676	0	936	660	475	0	614	1235	0	0	0	225.333	690.333	616.333	0.894816	0.980497	1.15336	TRUE
298	295.189	7.02	180.7	611	585	730	1250	1123	1068	1876	1445	1365	2367	2239	2168	3784	2827	3182	4214	3595	4019	642	1147	1562	2258	3264.33	3942.67	0.98957	0.994507	0.362434	TRUE
299	295.228	4.76	177.4	0	0	0	0	0	0	390	235	358	537	433	487	707	819	776	1316	1125	1220	0	0	327.667	485.667	767.333	1220.33	0.969694	0.987069	0.422695	TRUE
303	297.047	2.25	164.3	0	248	352	388	398	457	345	574	485	582	803	817	768	909	763	1725	1939	2331	200	414.333	468	734	813.333	1998.33	0.871768	0.954594	0.269255	TRUE
307	297.048	8.72	163.4	0	0	0	0	247	0	0	0	411	364	0	323	268	0	539	354	550	272	0	82.3333	137	229	269	392	0.992666	0.975097	0.319774	TRUE
309	297.153	3.32	180	1403	1426	1347	1400	1071	1040	1475	1209	1463	2110	1967	2258	2473	2937	2876	3945	3596	4119	1392	1170.33	1382.33	2111.67	2762	3886.67	0.915452	0.999454	0.330983	TRUE
311	297.243	5.94	177.8	400	0	425	442	437	426	0	0	0	961	1101	0	1224	1716	0	3197	0	0	275	435	0	687.333	980	1065.67	0.809962	0.974018	0.905165	TRUE
313	297.244	8.79	179.3	0	237	0	0	0	222	239	215	262	437	399	466	591	543	659	425	1186	415	79	74	238.667	434	597.667	675.333	0.978659	0.998706	0.424454	TRUE
314	297.244	5.51	177.9	642	558	700	1276	1215	1088	2000	2073	2254	3481	3317	3620	7520	7191	7434	15892	14495	0	633.333	1193	2109	3472.67	7381.67	10129	0.949982	0.963286	0.633359	TRUE
318	297.244	6.61	178.8	306	350	431	445	471	401	440	387	585	973	866	822	1360	1173	1957	3044	2844	2759	362.333	439	470.667	887	1496.67	2882.33	0.887284	0.994134	0.542362	TRUE
319	297.244	4.77	177.6	365	0	569	744	451	531	879	966	837	1440	1520	1229	2454	2743	0	5551	5511	5981	311.333	575.333	894	1396.33	1732.33	5681	0.828749	0.993503	0.314648	TRUE
323	299.259	6.22	180.4	0	0	0	0	0	0	0	271	321	257	361	306	584	769	623	871	1160	1138	0	0	197.333	308	658.667	1056.33	0.948652	0.957732	0.620739	TRUE
324	299.259	8.76	180.1	0	0	0	0	0	0	0	0	0	0	421	401	1074	901	645	326	1312	1508	0	0	0	274	873.333	1048.67	0.913427	0.977644	1.16789	TRUE
326	299.259	5.94	179.5	0	339	0	0	399	452	426	529	346	510	618	554	1129	1157	1018	2403	2187	2117	113	283.667	433.667	560.667	1101.33	2235.67	0.898361	0.941573	0.507545	TRUE
327	299.259	5.18	179.1	401	402	431	713	791	659	761	812	1144	1246	1496	1508	2502	2759	2629	4939	5936	5245	411.333	721	905.667	1416.67	2630	5373.33	0.888996	0.973447	0.536526	TRUE
330	299.26	7.06	182	0	0	0	0	0	0	234	0	0	379	277	380	746	519	552	1514	1410	1032	0	0	78	345.333	605.667	1318.67	0.905337	0.999971	0.769216	TRUE
332	301.166	5.17	175	0	0	0	0	292	0	476	433	399	914	1061	903	1522	1955	1711	4763	3965	4079	0	97.3333	436	959.333	1729.33	4269	0.887833	0.993992	0.624619	TRUE
334	301.998	0.68	139.7	3548	0	4483	4010	3627	3539	3385	3361	3602	3838	4204	4124	4326	4818	4752	3959	4333	4118	2677	3725.33	3449.33	4055.33	4632	4136.67	0.845093	0.999897	0.146184	TRUE
338	303.234	8.76	183.3	0	0	0	0	0	0	0	0	0	315	399	348	874	0	929	1494	2221	1622	0	0	0	354	601	1779	0.851693	0.994759	0.948953	TRUE
345	304.914	2.77	143.2	742	813	672	937	0	872	742	0	817	0	772	935	910	778	747	596	637	571	742.333	603	519.667	569	811.667	601.333	-0.014204	0.93408	0.246752	TRUE
350	304.914	2.16	143.1	775	670	857	1017	740	770	0	0	0	0	0	651	632	560	833	486	0	0	767.333	842.333	0	217	675	162	-0.492944	0.979408	1.15895	TRUE
352	305.249	9.2	184.3	0	0	0	0	0	0	0	0	0	374	440	417	768	807	860	2150	1757	2573	0	0	0	410.333	811.667	2160	0.861197	0.99998	0.996338	TRUE
353	305.249	8.8	182.5	0	0	0	412	425	453	1448	1178	1133	3772	3876	0	0	8751	8098	22542	20043	22886	0	430	1253	2549.33	5616.33	21823.7	0.806107	0.973634	0.713714	TRUE
354	305.249	8.82	357.2	0	0	0	0	0	0	0	0	0	0	0	2382	7992	0	0	0	0	0	0	0	0	794	2664	0	0.43853	0.973871	1.18659	TRUE
360	307.264	9.76	182.8	0	0	0	0	254	362	368	440	523	874	783	710	1331	1129	1693	0	2149	2282	0	205.333	443.667	789	1384.33	1477	0.982519	0.988432	0.545477	TRUE
361	309.171	2.44	171.5	742	838	790	1183	982	1217	1447	1377	1755	2555	2950	2692	6520	5135	5581	11278	10576	9853	790	1127.33	1526.33	2732.33	5745.33	10569	0.900236	0.970761	0.651651	TRUE
363	309.205	7.9	184.5	0	0	0	0	0	0	480	518	388	688	593	541	1125	1275	999	1491	1787	2101	0	0	462	607.333	1133	1793	0.961043	0.950403	0.480865	TRUE
364	309.205	7.62	183.7	0	0	0	0	0	0	217	285	314	523	493	463	698	725	901	1321	1114	1341	0	0	272	493	774.667	1258.67	0.965843	0.997581	0.490904	TRUE
365	309.28	10.74	183.9	0	0	0	341	411	322	606	540	620	1447	1236	1403	2133	1947	2123	4295	3700	4411	0	358	588.667	1362	2067.67	4135.33	0.931487	0.999651	0.552287	TRUE
366	310.931	11.8	170.3	846	0	836	0	869	0	0	0	0	0	809	0	0	724	688	676	693	521	560.667	289.667	0	269.667	470.667	630	0.267911	0.996471	0.957001	TRUE
373	310.931	0.78	158.7	923	959	1006	801	860	1053	732	912	0	922	0	854	797	879	901	996	933	875	962.667	904.667	548	592	859	934.667	-0.0683936	0.923954	0.252574	TRUE
374	310.931	10.14	169.9	778	767	905	0	816	0	736	0	0	667	775	689	663	776	868	780	0	531	816.667	272	245.333	710.333	769	437	0.0120487	0.912607	0.499065	TRUE
375	310.931	2.97	170.3	611	877	0	0	0	625	0	0	0	604	0	0	0	836	721	610	611	759	496	208.333	0	201.333	519	660	0.41891	0.99173	1.08976	TRUE
377	310.931	4.35	170.1	0	852	779	721	771	0	0	0	719	752	0	850	703	678	892	858	616	623	543.667	497.333	239.667	534	757.667	699	0.545659	0.996913	0.508972	TRUE
379	310.931	11.57	354	0	0	0	297	0	354	475	499	543	748	577	916	910	742	688	581	470	466	0	217	505.667	747	780	505.667	0.786091	0.915838	0.221047	TRUE
397	311.199	8.77	187.3	0	0	0	289	0	0	467	518	454	607	607	799	777	800	632	460	898	1542	0	96.3333	479.667	671	736.333	966.667	0.981074	0.962103	0.212064	TRUE
403	311.296	11.94	273.6	0	0	0	0	0	0	0	0	487	939	883	658	2143	2289	2518	6387	5814	6154	0	0	162.333	826.667	2316.67	6118.33	0.852267	0.976383	1.00121	TRUE
405	312.18	7.05	184.6	0	0	0	0	0	255	457	0	402	403	430	632	611	461	473	591	489	639	0	85	286.333	488.333	515	573	0.968699	0.914406	0.290856	TRUE
408	315.254	3.72	181.4	0	0	0	0	0	0	0	0	0	227	426	521	621	840	556	1471	1252	1391	0	0	0	391.333	672.333	1371.33	0.904918	0.995542	0.952381	TRUE
436	316.948	1.1	170.2	337	0	1088	0	0	461	1258	217	0	1445	1344	1333	1648	1512	1449	2365	1824	1619	475	153.667	491.667	1374	1536.33	1936	0.922599	0.929142	0.495738	TRUE
437	316.948	4.62	170.1	0	1563	0	1315	0	0	0	0	0	0	1484	0	1491	0	1640	1481	1466	1231	521	438.333	0	494.667	1043.67	1392.67	0.723266	0.999549	1.01812	TRUE
440	316.948	18.13	160.7	0	0	0	0	0	0	0	0	0	1223	0	0	0	967	3066	0	969	3138	0	0	0	407.667	1344.33	1369	0.904475	0.97515	1.1803	TRUE
441	316.948	16.02	170	0	0	0	0	0	3255	0	0	0	0	2355	0	1783	1700	1742	1238	1301	1201	0	1085	0	785	1741.67	1246.67	0.686755	0.998385	1.03564	TRUE
456	316.948	0.51	160.5	1206	1139	0	928	0	1217	0	1106	1195	1215	1089	1268	1196	1230	1404	1305	1544	1456	781.667	715	767	1190.67	1276.67	1435	0.926644	0.934003	0.253072	TRUE
479	321.205	7.52	185.5	355	385	413	399	391	527	824	506	467	1058	1002	1121	2255	1869	1960	4305	3774	3563	384.333	439	599	1060.33	2028	3880.67	0.891988	0.97971	0.593354	TRUE
484	323.22	8.99	202.4	0	224	0	0	0	0	0	0	0	0	960	0	1090	0	0	1019	0	858	74.6667	0	0	320	363.333	625.667	0.89072	0.915439	0.871234	TRUE
486	323.221	12.8	188.7	0	0	0	416	453	403	695	686	716	1138	1127	1083	1898	1723	1356	1491	0	2438	0	424	699	1116	1659	1309.67	0.934786	0.997141	0.415696	TRUE
489	323.221	9.19	189.1	0	0	0	694	0	767	0	0	0	1190	0	0	0	0	1506	0	0	1932	0	487	0	396.667	502	644	0.715006	0.94819	0.883692	TRUE
490	323.221	9.35	188.7	0	614	0	572	0	550	0	0	0	0	1126	0	1370	1249	0	2070	0	0	204.667	374	0	375.333	873	690	0.723067	0.996743	1.05243	TRUE
491	323.221	8.98	188.7	0	0	0	2330	2500	0	3714	4320	4004	6089	7479	6648	10926	8177	8231	11049	0	10557	0	1610	4012.67	6738.67	9111.33	7202	0.92997	0.999201	0.385352	TRUE
494	324.107	2.61	175.4	336	413	383	571	547	652	895	770	816	1405	1496	1218	2192	2298	2375	2667	2298	2564	377.333	590	827	1373	2288.33	2509.67	0.971843	0.989521	0.493549	TRUE
495	325.185	4.49	184.7	3253	3023	2703	2894	3153	2763	3209	3530	3361	5926	4736	5230	5776	6273	6390	8169	9023	8118	2993	2936.67	3366.67	5297.33	6146.33	8436.67	0.945036	0.975679	0.288544	TRUE
497	325.185	4.24	184.5	0	0	0	336	587	281	380	409	0	735	725	585	618	843	845	814	903	1091	0	401.333	263	681.667	768.667	936	0.948321	0.935192	0.473383	TRUE
498	325.275	6.66	186	0	0	0	0	0	0	0	0	0	343	275	335	545	486	863	1244	1035	780	0	0	0	317.667	631.333	1019.67	0.924435	0.999993	0.997899	TRUE
499	325.312	12.63	189.7	0	0	0	0	0	0	408	330	263	552	468	499	719	1009	828	1755	1568	0	0	0	333.667	506.333	852	1107.67	0.981163	0.981935	0.467969	TRUE
501	327.233	8.09	189.6	193	359	205	478	428	351	738	559	793	1100	1214	1362	2637	2144	2447	4756	5533	5183	252.333	419	696.667	1225.33	2409.33	5157.33	0.888332	0.976456	0.607421	TRUE
502	327.234	8.08	200	0	0	0	0	0	0	0	0	0	0	456	0	620	808	655	1270	1232	1220	0	0	0	152	694.333	1240.67	0.878341	0.951155	1.2938	TRUE
503	327.291	8.76	188	0	0	0	0	0	0	0	0	0	421	0	420	1178	1409	1222	2948	2657	2658	0	0	0	280.333	1269.67	2754.33	0.858109	0.951759	1.29099	TRUE
505	329.086	2.11	179.7	528	473	441	850	465	762	1415	1325	1473	2229	2982	2177	4871	5175	4514	9398	9055	7620	480.667	692.333	1404.33	2462.67	4853.33	8691	0.920284	0.97602	0.607845	TRUE
506	329.137	3.57	188.5	0	0	0	0	0	0	0	0	0	323	458	302	628	568	527	1160	1246	1002	0	0	0	361	574.333	1136	0.911883	0.989161	0.931155	TRUE
508	329.191	6.4	280.7	0	0	0	0	0	0	0	0	0	298	421	346	1253	1200	1228	3219	0	2992	0	0	0	355	1227	2070.33	0.894662	0.971662	1.19733	TRUE
509	329.249	8.73	375.6	0	0	0	0	0	0	0	0	0	0	0	395	0	954	0	1768	1528	0	0	0	0	131.667	318	1098.67	0.817169	0.995111	1.066	TRUE
510	329.249	8.97	188.7	0	0	0	0	0	0	389	314	325	588	554	544	1035	1156	926	2768	2636	2420	0	0	342.667	562	1039	2608	0.887733	0.977932	0.549513	TRUE
511	329.249	8.64	190.2	0	0	0	0	0	0	409	248	308	691	450	720	1052	1016	1335	2125	2414	3186	0	0	321.667	620.333	1134.33	2575	0.90435	0.9885	0.593923	TRUE
512	331.265	9.49	189.3	0	0	0	0	0	189	381	366	373	807	696	704	1188	1394	1539	2943	3039	2808	0	63	373.333	735.667	1373.67	2930	0.91236	0.987578	0.611992	TRUE
520	333.23	8.82	183.9	0	0	0	0	0	0	0	0	0	0	311	0	894	856	525	883	785	1133	0	0	0	103.667	758.333	933.667	0.878065	0.922147	1.43101	TRUE
528	334.166	4.3	184.6	0	0	0	0	0	0	323	373	392	714	858	760	1716	1210	1248	2804	2866	2800	0	0	362.667	777.333	1391.33	2823.33	0.923246	0.9938	0.613363	TRUE
529	337.127	2.49	175.8	309	254	407	459	530	501	799	900	969	1441	1296	1259	2219	2025	2175	3706	3518	3640	323.333	496.667	889.333	1332	2139.67	3621.33	0.94195	0.986093	0.436127	TRUE
530	337.199	4.22	185.3	0	0	0	0	0	0	0	0	305	369	0	240	555	453	0	881	845	952	0	0	101.667	203	336	892.667	0.882651	0.99697	0.550315	TRUE
531	337.2	3.87	184	0	0	0	0	0	0	228	255	0	0	383	415	582	553	594	935	0	964	0	0	161	266	576.333	633	0.965131	0.961596	0.645729	TRUE
535	337.312	12.16	191.4	705	541	654	0	296	273	467	346	0	530	537	617	864	762	677	1231	1142	1191	633.333	189.667	271	561.333	767.667	1188	0.709587	0.995266	0.46784	TRUE
536	339.199	8.77	192.5	282	268	292	283	385	396	430	462	361	768	710	711	968	1025	576	956	1079	1089	280.667	354.667	417.667	729.667	856.333	1041.33	0.978168	0.971515	0.338027	TRUE
538	339.2	5.18	188.3	2064	2673	2116	2618	2041	2205	2577	2468	2834	4734	3332	3861	3908	4046	4943	5039	5608	5447	2284.33	2288	2626.33	3975.67	4299	5364.67	0.959963	0.942635	0.244169	TRUE
539	339.216	3.9	185.7	0	0	0	0	0	0	0	0	311	313	344	363	410	585	562	870	805	896	0	0	103.667	340	519	857	0.955348	0.996839	0.649213	TRUE
540	339.232	9.09	195.6	675	651	832	0	0	936	0	0	0	0	1015	859	1614	0	1350	0	0	2737	719.333	312	0	624.667	988	912.333	0.514765	0.988539	0.929629	TRUE
542	339.233	8.02	292.9	0	0	0	0	0	0	309	0	0	373	542	488	413	527	751	896	793	0	0	0	103	467.667	563.667	563	0.93963	0.947717	0.642775	TRUE
549	339.233	7.99	211.4	0	0	0	299	0	0	370	449	339	572	537	659	614	724	754	2230	1395	2253	0	99.6667	386	589.333	697.333	1959.33	0.88958	0.98473	0.283524	TRUE
559	340.213	8.7	192.7	0	0	0	0	0	0	0	0	0	3609	0	0	2466	2488	2319	0	2411	1784	0	0	0	1203	2424.33	1398.33	0.821023	0.99999	1.00254	TRUE
561	341.109	18.5	167.2	0	0	0	0	0	0	0	0	795	0	1003	0	968	0	862	0	827	0	0	0	265	334.333	610	275.667	0.764545	0.945237	0.452714	TRUE
562	341.109	12.79	168.1	345	364	0	388	0	422	466	491	408	584	499	499	904	706	739	579	474	438	236.333	270	455	527.333	783	497	0.786142	0.951674	0.292853	TRUE
569	341.161	2.3	176.4	0	0	0	0	0	0	0	0	0	0	291	498	641	741	628	1142	1276	1344	0	0	0	263	670	1254	0.897824	0.992389	1.08543	TRUE
574	343.995	8.79	157.5	0	0	366	374	0	385	350	418	339	446	610	524	1205	1064	991	809	806	748	122	253	369	526.667	1086.67	787.667	0.890874	0.951405	0.570784	TRUE
575	343.995	10.44	158.2	331	0	355	474	374	0	359	528	531	873	807	850	1119	954	1174	609	722	649	228.667	282.667	472.667	843.333	1082.33	660	0.793874	0.992316	0.384259	TRUE
579	345.205	7.21	189.6	0	0	0	0	0	0	317	373	329	450	466	450	1062	944	875	1556	1754	1816	0	0	339.667	455.333	960.333	1708.67	0.937493	0.940238	0.564095	TRUE
581	349.225	4.76	186.4	0	0	0	0	0	0	0	338	411	534	802	783	1391	1429	1278	3077	3086	3337	0	0	249.667	706.333	1366	3166.67	0.893743	0.994534	0.725109	TRUE
584	349.236	9.4	194	516	0	0	0	0	0	0	893	1337	1612	0	1864	2632	2408	2689	4091	4178	4116	172	0	743.333	1158.67	2576.33	4128.33	0.934363	0.953604	0.643827	TRUE
587	351.143	2.6	186.1	0	0	0	0	0	0	0	0	0	359	397	517	727	636	645	1558	1656	1708	0	0	0	424.333	669.333	1640.67	0.882748	0.988246	0.928931	TRUE
590	351.252	12.8	196.3	0	443	400	325	0	261	601	612	551	717	771	802	1186	1445	1157	2002	1916	1950	281	195.333	588	763.333	1262.67	1956	0.942425	0.963645	0.401752	TRUE
591	351.252	10.44	197.1	11522	11522	12317	15347	15641	16802	20331	18837	19844	21587	21950	22047	23824	23667	26560	25604	22699	21181	11787	15930	19670.7	21861.3	24683.7	23161.3	0.938355	0.997364	0.113861	TRUE
594	351.252	15.93	196.6	0	0	389	0	396	0	0	368	0	0	426	326	489	318	0	422	323	346	129.667	132	122.667	250.667	269	363.667	0.923688	0.917773	0.372339	TRUE
597	351.252	10.69	210.1	0	0	0	0	0	0	0	0	331	502	947	0	0	1043	1031	756	618	651	0	0	110.333	483	691.333	675	0.947789	0.986927	0.687372	TRUE
598	351.252	11.39	196.8	445	346	427	411	0	0	0	496	0	0	0	930	1075	0	0	2065	1723	1712	406	137	165.333	310	358.333	1833.33	0.658589	0.960896	0.361393	TRUE
606	353.343	13.86	197.6	0	0	0	281	303	0	582	397	332	798	656	680	959	813	765	948	1216	974	0	194.667	437	711.333	845.667	1046	0.996352	0.980996	0.313378	TRUE
607	353.343	13.24	198.4	0	0	0	0	0	0	0	0	0	216	253	278	385	423	440	712	724	721	0	0	0	249	416	719	0.925141	0.993586	0.944403	TRUE
608	354.226	9.64	196.6	0	0	0	0	0	0	353	0	0	603	747	517	780	754	851	1389	1102	1310	0	0	117.667	622.333	795	1267	0.956067	0.962213	0.687882	TRUE
609	355.005	3.35	178.5	3132	3411	4292	3411	4086	3687	2805	3068	3489	3735	4513	4703	5531	5650	5947	6545	6366	6385	3611.67	3728	3120.67	4317	5709.33	6432	0.870061	0.999046	0.295635	TRUE
611	355.228	4.32	198.6	0	0	0	0	0	0	0	0	0	349	437	416	655	865	754	1677	1773	1437	0	0	0	400.667	758	1629	0.893763	0.999456	0.981835	TRUE
612	355.228	6.04	197.1	0	0	0	0	0	0	354	259	402	845	0	485	998	1139	859	2159	2044	2598	0	0	338.333	443.333	998.667	2267	0.894897	0.930471	0.59793	TRUE
613	357.014	3.86	176.7	328	396	373	594	464	659	524	547	719	1040	634	894	972	781	1113	1225	1276	0	365.667	572.333	596.667	856	955.333	833.667	0.903124	0.968397	0.230713	TRUE
615	357.093	2.85	178.3	0	0	0	0	0	0	0	0	0	284	0	0	675	602	501	940	1185	882	0	0	0	94.6667	592.667	1002.33	0.872665	0.930735	1.38966	TRUE
617	360.193	8.57	195.7	0	0	0	481	571	341	791	660	557	1604	1372	1296	2816	2371	2838	5524	5564	5829	0	464.333	669.333	1424	2675	5639	0.90781	0.989947	0.63734	TRUE
618	360.194	8.7	196.1	0	0	0	0	0	0	0	0	0	558	0	0	0	799	0	1626	0	2446	0	0	0	186	266.333	1357.33	0.784478	0.974755	0.906072	TRUE
619	361.163	2.54	186	0	0	0	0	0	0	0	0	0	0	347	0	472	516	459	1007	646	781	0	0	0	115.667	482.333	811.333	0.887083	0.957709	1.26329	TRUE
620	361.164	2.59	196.1	592	482	575	620	667	907	1237	1025	1067	2161	1987	1703	2877	3169	2962	5402	5500	4578	549.667	731.333	1109.67	1950.33	3002.67	5160	0.93351	0.997923	0.469333	TRUE
622	361.239	3.56	196.9	0	0	0	0	0	0	396	0	417	602	558	615	792	987	905	1886	2059	0	0	0	271	591.667	894.667	1315	0.974694	0.999866	0.532412	TRUE
623	362.159	3.43	191.8	0	0	0	0	0	0	0	0	0	0	0	312	545	482	433	916	1016	1004	0	0	0	104	486.667	978.667	0.865617	0.949461	1.30168	TRUE
630	364.212	8.16	197.4	0	0	0	0	230	409	475	605	469	868	854	712	1119	1151	1342	1666	1476	1787	0	213	516.333	811.333	1204	1643	0.992912	0.996655	0.408807	TRUE
631	365.231	5.54	194.2	0	0	0	0	0	0	0	0	0	864	0	0	1206	0	0	1377	1525	0	0	0	0	288	402	967.333	0.890194	0.970166	0.900787	TRUE
635	365.268	11.2	200.9	0	0	0	0	0	0	361	437	353	675	895	847	1311	1032	1166	1626	1386	1673	0	0	383.667	805.667	1169.67	1561.67	0.982071	0.999094	0.500241	TRUE
636	365.27	5.84	204.4	0	0	0	0	0	0	0	0	0	320	366	380	462	497	627	1386	1258	1232	0	0	0	355.333	528.667	1292	0.885531	0.980814	0.914607	TRUE
637	366.227	9.21	198.1	331	341	345	415	652	620	859	895	968	1604	1492	1240	2044	2248	2045	4291	3762	3551	339	562.333	907.333	1445.33	2112.33	3868	0.933069	0.998095	0.405588	TRUE
638	367.15	3.44	182.3	533	523	607	1169	896	1148	1794	1555	1870	4136	3116	3403	5716	6437	5929	9986	9506	9031	554.333	1071	1739.67	3551.67	6027.33	9507.67	0.949689	0.996031	0.570485	TRUE
645	367.265	10.42	204.2	0	0	340	0	0	456	410	0	559	892	0	453	394	953	722	381	554	374	113.333	152	323	448.333	689.667	436.333	0.839778	0.983725	0.382683	TRUE
649	368.242	10.86	201	0	0	0	0	0	0	0	0	0	0	428	535	1040	855	880	958	1078	0	0	0	0	321	925	678.667	0.866165	0.984755	1.1308	TRUE
658	371.066	3.94	178.1	327	409	414	391	518	381	660	592	645	707	728	711	995	899	950	1637	1529	1687	383.333	430	632.333	715.333	948	1617.67	0.91723	0.964516	0.213846	TRUE
659	371.221	8.16	194.2	0	298	0	421	511	355	602	1071	906	1376	1335	1258	1935	2441	2003	2599	2511	2337	99.3333	429	859.667	1323	2126.33	2482.33	0.991311	0.988204	0.446201	TRUE
660	372.901	0.7	155.4	588	480	0	0	0	500	0	482	0	477	0	488	445	453	482	538	578	439	356	166.667	160.667	321.667	460	518.333	0.672364	0.999046	0.476932	TRUE
663	373.046	4.19	179	652	946	651	1127	1156	1560	1748	1588	1748	1854	2037	1928	2833	3115	2947	5391	5180	5811	749.667	1281	1694.67	1939.67	2965	5460.67	0.91014	0.942483	0.306362	TRUE
672	375.185	7.08	192.2	0	0	0	0	0	0	0	0	0	266	278	435	1207	643	811	2262	2393	2545	0	0	0	326.333	887	2400	0.846585	0.988567	1.10925	TRUE
673	375.19	8.79	198.6	670	675	688	818	660	807	855	1057	1034	1258	1285	1223	1207	1108	1631	1157	1442	1481	677.667	761.667	982	1255.33	1315.33	1360	0.969243	0.938013	0.15004	TRUE
674	375.218	3.06	208.3	0	0	0	0	0	0	0	0	0	289	358	0	617	696	575	1095	821	1063	0	0	0	215.667	629.333	993	0.908102	0.9839	1.13544	TRUE
676	377.159	2.43	187.3	0	0	0	0	0	0	456	387	435	731	521	632	841	969	1384	1824	1785	1746	0	0	426	628	1064.67	1785	0.959456	0.978231	0.462234	TRUE
678	377.193	7.91	198.6	310	263	0	453	325	502	410	595	422	743	571	644	1151	1141	949	1412	1875	1740	191	426.667	475.667	652.667	1080.33	1675.67	0.94329	0.972532	0.422253	TRUE
679	377.193	7.65	196.6	0	0	0	0	0	0	258	289	245	563	552	418	804	662	623	1262	1123	1066	0	0	264	511	696.333	1150.33	0.969847	0.996626	0.442249	TRUE
713	378.919	5.99	182.8	0	0	0	0	1014	1308	0	0	0	0	903	0	757	912	0	609	773	525	0	774	0	301	556.333	635.667	0.456874	0.998879	0.97446	TRUE
722	378.919	9.89	182.4	0	1225	0	0	1047	1189	0	941	0	913	922	0	1032	669	960	0	0	0	408.333	745.333	313.667	611.667	887	0	-0.219549	0.99974	0.47465	TRUE
729	378.919	7.76	169	867	869	881	858	781	0	0	0	778	880	694	0	686	706	651	575	695	617	872.333	546.333	259.333	524.667	681	629	-0.144519	0.989046	0.436522	TRUE
731	378.919	4.05	182.2	0	0	1047	0	1111	0	0	0	0	0	887	0	0	966	0	0	0	956	349	370.333	0	295.667	322	318.667	-0.000388342	0.900495	0.868383	TRUE
737	379.157	3.85	199.5	1228	964	817	1269	984	968	1235	1029	996	1655	1694	1724	1693	2129	2151	2345	2026	2493	1003	1073.67	1086.67	1691	1991	2288	0.956105	0.981643	0.289781	TRUE
738	379.283	10.89	201.7	0	0	0	0	0	0	317	0	0	469	495	417	848	822	667	1118	1252	1335	0	0	105.667	460.333	779	1235	0.949507	0.999524	0.751287	TRUE
742	381.374	14.88	204.8	437	386	303	418	466	402	372	444	493	546	574	529	1096	621	900	1073	1236	1117	375.333	428.667	436.333	549.667	872.333	1142	0.92	0.963662	0.365199	TRUE
743	383.176	7.52	193.7	0	0	0	0	0	0	214	333	330	480	401	409	662	705	705	1126	1124	970	0	0	292.333	430	690.667	1073.33	0.97134	0.984478	0.429526	TRUE
749	384.935	5.35	183.4	0	0	0	1357	0	0	0	0	0	0	0	1211	1009	840	898	603	637	709	0	452.333	0	403.667	915.667	649.667	0.746946	0.997675	1.04348	TRUE
754	384.935	2.15	183.3	0	231	954	918	1140	952	0	947	0	0	0	1100	754	688	624	525	436	0	395	1003.33	315.667	366.667	688.667	320.333	-0.244676	0.922157	0.442545	TRUE
755	384.935	19.37	168.8	0	1295	0	1030	1050	0	0	1148	0	0	1295	0	0	928	989	601	701	0	431.667	693.333	382.667	431.667	639	434	-0.0421676	0.941898	0.280884	TRUE
796	384.935	19.87	168.9	1234	1248	1281	1279	0	1205	0	0	0	0	0	1303	1081	1118	1139	827	0	792	1254.33	828	0	434.333	1112.67	539.667	-0.262789	0.99208	1.08747	TRUE
837	391.208	18.7	201	858	949	0	787	784	781	850	854	1069	981	1012	927	956	1363	1302	0	0	0	602.333	784	924.333	973.333	1207	0	-0.216462	0.935656	0.14596	TRUE
838	391.208	9.78	201.1	0	600	0	0	804	0	661	0	0	797	907	0	1049	1183	0	1120	1443	0	200	268	220.333	568	744	854.333	0.944193	0.982557	0.521717	TRUE
843	391.286	2.87	202.2	0	0	0	0	0	0	0	0	0	387	286	349	428	604	580	1197	765	929	0	0	0	340.667	537.333	963.667	0.923384	0.988241	0.928919	TRUE
845	393.229	2.54	211.6	1508	1430	1359	1609	2135	0	2365	2893	2746	3463	3677	2928	4943	4961	5274	7071	6830	6374	1432.33	1248	2668	3356	5059.33	6758.33	0.964323	0.971244	0.333221	TRUE
848	395.22	8.08	200.9	0	0	0	0	0	0	357	422	368	1003	821	673	1362	1217	1331	2598	2222	0	0	0	382.333	832.333	1303.33	1606.67	0.980247	0.999913	0.548697	TRUE
849	395.229	9.25	197.8	0	0	0	383	371	296	435	551	642	881	681	645	930	954	769	770	815	812	0	350	542.667	735.667	884.333	799	0.932641	0.997206	0.23764	TRUE
852	395.295	10.19	209.5	0	0	0	0	0	0	259	363	288	588	614	463	1273	0	1019	1865	1973	1891	0	0	303.333	555	764	1909.67	0.904817	0.998573	0.426538	TRUE
855	396.219	8.84	212.9	0	0	0	0	0	0	0	0	0	507	402	563	1347	1063	801	2234	2582	2002	0	0	0	490.667	1070.33	2272.67	0.889055	0.99885	1.02969	TRUE
856	396.274	11.95	208.7	0	0	0	304	217	288	602	570	513	661	803	823	906	1056	965	1170	1078	1073	0	269.667	561.667	762.333	975.667	1107	0.992703	0.999844	0.270081	TRUE
857	397.206	1.84	206	0	0	0	0	0	0	0	0	0	306	463	394	671	621	651	1401	1270	1439	0	0	0	387.667	647.667	1370	0.901248	0.993586	0.944402	TRUE
859	397.236	8.61	201.5	0	0	0	0	0	0	0	0	0	315	0	330	355	599	427	810	804	745	0	0	0	215	460.333	786.333	0.915873	0.999277	1.0232	TRUE
862	397.333	10.42	210.6	0	0	0	0	0	0	0	0	0	0	473	616	945	1255	946	2325	2409	1956	0	0	0	363	1048.67	2230	0.876692	0.984585	1.13173	TRUE
864	399.099	2.48	183	0	0	0	0	0	0	0	0	0	526	394	440	500	473	544	965	884	1202	0	0	0	453.333	505.667	1017	0.917504	0.909233	0.869885	TRUE
865	399.207	9.63	200.2	0	0	0	462	342	315	415	528	579	980	890	773	1341	1167	1392	1825	1605	1631	0	373	507.333	881	1300	1687	0.991763	0.999455	0.442522	TRUE
868	401.205	9.22	203.1	0	0	0	0	0	0	305	325	391	537	500	462	929	832	881	1199	1585	1096	0	0	340.333	499.667	880.667	1293.33	0.971645	0.973078	0.48407	TRUE
871	403.134	5.31	195.6	0	0	0	0	0	284	356	542	409	754	621	519	830	911	1213	1089	1295	1275	0	94.6667	435.667	631.333	984.667	1219.67	0.992134	0.986531	0.406861	TRUE
874	403.307	9.04	207.3	0	0	0	342	363	348	258	374	338	682	694	913	1236	922	861	1073	911	1153	0	351	323.333	763	1006.33	1045.67	0.968926	0.986506	0.496263	TRUE
879	407.139	3.45	197.3	0	0	0	0	0	0	305	501	412	785	802	693	1316	1231	1160	1624	1893	1872	0	0	406	760	1235.67	1796.33	0.974516	0.996435	0.520036	TRUE
882	407.22	7.98	210.2	0	0	0	382	425	380	617	405	522	784	785	864	1039	988	991	2659	2231	2529	0	395.667	514.667	811	1006	2473	0.900549	0.992985	0.318316	TRUE
883	407.244	3.26	194.6	0	0	0	0	0	0	394	373	339	633	802	775	1236	1284	1386	3072	3261	3024	0	0	368.667	736.667	1302	3119	0.896828	0.992632	0.585873	TRUE
884	407.248	9.34	200.7	0	0	0	0	0	0	0	0	0	634	478	665	928	1278	1000	2777	3314	3069	0	0	0	592.333	1068.67	3053.33	0.854485	0.998042	0.966975	TRUE
887	408.199	9.05	203.6	0	0	0	469	0	0	262	0	559	608	539	525	626	612	563	594	576	570	0	156.333	273.667	557.333	600.333	580	0.948751	0.920214	0.37202	TRUE
888	409.191	8.16	199.6	422	394	509	628	655	782	936	898	1132	1351	1670	1631	2539	2282	2370	2389	2254	2800	441.667	688.333	988.667	1550.67	2397	2481	0.977078	0.993275	0.430847	TRUE
896	411.385	10.71	219.9	0	0	0	0	0	0	0	239	0	0	258	307	673	547	500	1326	1365	1448	0	0	79.6667	188.333	573.333	1379.67	0.86567	0.951543	0.924972	TRUE
898	413.193	7.22	200.4	0	0	0	0	0	0	347	344	364	642	615	508	1188	892	963	1816	1713	1699	0	0	351.667	588.333	1014.33	1742.67	0.954016	0.986666	0.515487	TRUE
901	414.172	8.77	197.3	0	0	0	0	0	0	385	0	0	553	0	306	592	1126	948	1694	1498	1750	0	0	128.333	286.333	888.667	1647.33	0.901426	0.947521	0.92353	TRUE
903	415.207	8.62	202.8	0	0	0	0	0	0	0	0	0	0	231	0	0	435	0	440	860	0	0	0	0	77	145	433.333	0.846188	0.999359	0.980359	TRUE
907	416.375	4.45	225.6	630	504	677	1187	1003	1036	1219	1218	1181	3595	3193	2943	3924	3648	3495	7127	6058	7265	603.667	1075.33	1206	3243.67	3689	6816.67	0.933951	0.937785	0.487991	TRUE
908	417.211	5.4	223.2	248	199	268	279	232	227	263	0	328	305	365	288	559	468	444	606	566	472	238.333	246	197	319.333	490.333	548	0.88278	0.995444	0.439087	TRUE
910	417.224	9.45	206	0	0	0	0	0	853	0	1037	0	2036	2238	2011	3301	2724	2839	0	0	3339	0	284.333	345.667	2095	2954.67	1113	0.698943	0.981166	0.739273	TRUE
913	417.338	12.16	208.3	0	0	0	0	0	0	345	425	435	891	754	680	1368	1404	0	0	2595	2162	0	0	401.667	775	924	1585.67	0.969116	0.970606	0.384272	TRUE
914	419.051	1.58	189.7	0	0	0	0	0	0	355	208	0	847	565	783	1132	1075	1068	1092	1247	1233	0	0	187.667	731.667	1091.67	1190.67	0.962862	0.993166	0.678931	TRUE
937	421.227	4.05	206.8	321	308	365	426	477	431	441	571	406	901	843	796	920	1148	1057	1721	1519	1953	331.333	444.667	472.667	846.667	1041.67	1731	0.932445	0.983903	0.367414	TRUE
939	421.333	8.78	217.3	0	0	0	0	0	0	0	0	0	220	188	0	438	539	415	2334	842	952	0	0	0	136	464	1376	0.827067	0.972629	1.19264	TRUE
942	423.291	7.37	210.4	0	0	0	0	0	0	0	0	0	367	335	483	530	562	470	1130	1077	1319	0	0	0	395	520.667	1175.33	0.901035	0.95818	0.890157	TRUE
943	423.327	10.89	221.6	329	376	297	461	0	420	419	588	408	707	659	585	868	920	871	1378	901	1240	334	293.667	471.667	650.333	886.333	1173	0.959975	0.996829	0.310695	TRUE
945	423.35	8.8	214.7	0	0	0	0	0	0	0	0	0	213	276	215	954	494	479	0	1320	661	0	0	0	234.667	642.333	660.333	0.914551	0.988125	1.11183	TRUE
949	425.066	1.58	191.3	0	0	0	0	0	0	550	358	531	1163	1063	1219	1830	1609	1461	1894	2015	2193	0	0	479.667	1148.33	1633.33	2034	0.980573	0.995802	0.532848	TRUE
952	425.276	11.96	208.8	0	0	0	0	0	0	368	463	355	571	443	418	679	802	695	850	881	735	0	0	395.333	477.333	725.333	822	0.974627	0.96032	0.322561	TRUE
958	426.924	7.79	163.1	0	0	0	0	0	0	0	0	797	0	901	0	662	664	0	568	479	510	0	0	265.667	300.333	442	519	0.971414	0.943758	0.278038	TRUE
973	427.235	8.55	202.3	0	0	0	0	0	0	297	443	367	642	518	501	929	1100	1010	2025	1932	2097	0	0	369	553.667	1013	2018	0.928697	0.970995	0.51396	TRUE
974	428.188	8.79	200.4	0	0	0	0	0	0	626	505	342	785	884	778	1106	1227	1067	1498	1803	1923	0	0	491	815.667	1133.33	1741.33	0.977782	0.99998	0.394885	TRUE
981	429.151	2.59	202.7	538	260	276	430	565	575	609	733	637	1018	1126	1394	2022	1711	1924	2619	2649	2515	358	523.333	659.667	1179.33	1885.67	2594.33	0.958812	0.996159	0.495639	TRUE
987	429.302	3.82	204.6	0	0	0	0	0	0	0	0	0	557	432	245	705	577	679	1825	1340	1691	0	0	0	411.333	653.667	1618.67	0.880947	0.989042	0.930857	TRUE
990	430.929	0.61	165.8	1127	959	848	1019	1008	828	0	951	971	750	987	809	994	849	1015	1037	924	834	978	951.667	640.667	848.667	952.667	931.667	-0.00868661	0.981981	0.195163	TRUE
993	433.05	2.26	194.8	0	0	0	0	0	0	280	0	0	616	621	466	588	615	720	1225	1337	1118	0	0	93.3333	567.667	641	1226.67	0.938286	0.92108	0.685013	TRUE
994	433.22	5.14	203.2	0	0	0	0	0	275	415	409	482	652	632	635	1179	0	979	0	0	1456	0	91.6667	435.333	639.667	719.333	485.333	0.829671	0.969353	0.24492	TRUE
995	433.221	5.38	205.5	0	0	0	185	287	0	0	473	339	593	551	0	0	754	845	1348	1544	0	0	157.333	270.667	381.333	533	964	0.958761	0.995954	0.333417	TRUE
996	433.256	11.2	212.2	0	0	0	318	328	479	609	634	605	773	960	1078	1651	1162	1461	1875	1869	2120	0	375	616	937	1424.67	1954.67	0.990498	0.992995	0.41024	TRUE
1000	433.263	10.41	207.7	0	0	0	0	0	0	297	253	0	588	590	565	1279	1155	1224	3262	3124	3792	0	0	183.333	581	1219.33	3392.67	0.85914	0.991125	0.790412	TRUE
1002	433.264	10.21	225.4	0	0	0	0	0	0	379	0	0	420	317	371	637	516	634	1253	1246	1189	0	0	126.333	369.333	595.667	1229.33	0.923104	0.99979	0.645218	TRUE
1003	433.333	8.89	230.3	0	0	0	0	0	0	0	0	0	192	0	0	371	348	252	856	598	842	0	0	0	64	323.667	765.333	0.84488	0.944145	1.32645	TRUE
1004	433.333	8.77	219.2	0	0	0	0	0	0	433	383	363	761	540	663	1396	1594	1174	2868	2745	3055	0	0	393	654.667	1388	2889.33	0.910918	0.964529	0.635304	TRUE
1006	435.239	2.79	222.6	0	0	0	0	0	0	0	0	0	340	342	360	668	564	556	1124	905	1032	0	0	0	347.333	596	1020.33	0.925095	0.995463	0.952022	TRUE
1009	436.229	10.79	211.4	0	0	0	0	0	423	245	0	0	0	436	0	978	799	755	736	812	704	0	141	81.6667	145.333	844	750.667	0.857986	0.901201	1.18475	TRUE
1012	437.132	7.96	209.2	0	0	0	0	0	0	293	265	369	521	405	483	464	450	552	531	560	801	0	0	309	469.667	488.667	630.667	0.962681	0.910129	0.23365	TRUE
1017	437.254	2.88	202.3	0	0	0	254	0	328	789	496	637	1422	724	947	1799	1507	1706	3376	3096	3666	0	194	640.667	1031	1670.67	3379.33	0.932335	0.990374	0.466745	TRUE
1018	437.291	3.55	201.9	0	0	0	0	0	0	419	499	419	1036	677	899	1122	1504	1598	2807	2615	2452	0	0	445.667	870.667	1408	2624.67	0.94438	0.997737	0.531056	TRUE
1020	439.163	7.91	205.6	0	0	0	0	270	206	354	287	390	510	582	559	751	777	682	1493	1127	1327	0	158.667	343.667	550.333	736.667	1315.67	0.965158	0.999554	0.36167	TRUE
1021	439.201	7.84	203.1	0	0	0	0	0	0	404	258	262	380	598	499	958	825	951	2151	2371	2140	0	0	308	492.333	911.333	2220.67	0.893017	0.975701	0.541892	TRUE
1022	439.208	8.16	205.2	289	270	0	402	583	550	703	677	661	1096	1077	1010	1720	1655	1818	2059	2051	2239	186.333	511.667	680.333	1061	1731	2116.33	0.982458	0.987596	0.459574	TRUE
1026	439.38	12.58	215.5	0	0	0	0	0	0	259	0	267	325	0	333	437	418	472	989	813	1166	0	0	175.333	219.333	442.333	989.333	0.904222	0.932579	0.513088	TRUE
1033	442.167	8.77	203.1	0	0	0	783	506	664	1112	1063	1251	2492	2528	2457	5074	6321	4571	8477	9461	6814	0	651	1142	2492.33	5322	8250.67	0.945849	0.979757	0.714528	TRUE
1034	442.203	10.44	205	0	0	0	0	0	0	0	396	480	633	848	652	1355	1050	831	1340	721	1367	0	0	292	711	1078.67	1142.67	0.971926	0.999291	0.567256	TRUE
1041	442.895	1.13	165.4	0	0	0	407	392	376	448	418	492	430	621	681	760	726	758	980	1233	1331	0	391.667	452.667	577.333	748	1181.33	0.963915	0.995981	0.250162	TRUE
1043	443.091	2.62	196	0	0	0	0	284	219	436	405	309	664	872	937	1222	879	1322	1383	1342	1645	0	167.667	383.333	824.333	1141	1456.67	0.991174	0.995542	0.486058	TRUE
1044	443.247	10.42	415.8	0	0	0	0	0	0	0	0	0	842	0	986	0	0	1993	0	0	0	0	0	0	609.333	664.333	0	0.422389	0.900906	0.868444	TRUE
1045	443.247	10.4	211.3	0	0	0	245	0	298	534	485	486	0	1218	1231	2477	2755	2514	4819	5307	0	0	181	501.667	816.333	2582	3375.33	0.934039	0.927613	0.862567	TRUE
1052	445.18	7.65	208.4	0	0	0	302	0	293	333	366	539	712	738	583	986	1058	985	1632	1368	1466	0	198.333	412.667	677.667	1009.67	1488.67	0.985142	0.997907	0.427323	TRUE
1053	445.333	9.19	237.5	0	0	0	323	0	0	383	399	438	725	610	697	1631	0	1559	3574	3470	3190	0	107.667	406.667	677.333	1063.33	3411.33	0.850585	0.994898	0.461061	TRUE
1054	445.333	8.75	226.9	0	0	0	248	270	234	560	473	575	1318	1285	1362	3729	3598	3261	8446	7584	7767	0	250.667	536	1321.67	3529.33	7932.33	0.878669	0.964384	0.86427	TRUE
1055	445.333	8.95	233.4	0	0	0	0	194	0	327	338	358	851	703	792	1155	1247	1258	2753	2345	2960	0	64.6667	341	782	1220	2686	0.916606	0.999998	0.562741	TRUE
1063	446.906	9.46	167.7	0	0	1509	0	1423	0	0	0	0	0	0	1044	726	437	442	362	461	449	503	474.333	0	348	535	424	0.0365016	0.98524	0.922449	TRUE
1085	446.906	17.72	168.1	1173	1129	0	0	970	1227	0	0	0	0	1150	0	0	1110	1197	0	1118	0	767.333	732.333	0	383.333	769	372.667	-0.255984	0.999998	1.00101	TRUE
1094	446.906	11.74	167.8	0	0	0	1471	0	0	0	0	0	0	1151	0	1282	1047	1256	774	935	848	0	490.333	0	383.667	1195	852.333	0.763471	0.979314	1.15944	TRUE
1103	447.348	8.8	223.2	0	0	0	0	0	0	0	227	0	581	456	437	1466	1034	1202	2133	0	2556	0	0	75.6667	491.333	1234	1563	0.934999	0.986976	0.977472	TRUE
1105	447.349	9.56	234.5	0	0	0	0	0	0	302	217	0	416	377	442	750	533	739	1165	1214	1113	0	0	173	411.667	674	1164	0.951493	0.999628	0.597282	TRUE
1106	448.996	8.8	193.2	183	188	0	275	242	224	235	237	271	285	421	345	453	382	528	1004	601	970	123.667	247	247.667	350.333	454.333	858.333	0.906696	0.999993	0.294586	TRUE
1107	449.025	1.62	188.1	309	417	277	341	330	530	568	572	627	939	801	1001	1084	898	1041	879	881	852	334.333	400.333	589	913.667	1007.67	870.667	0.907843	0.95295	0.262517	TRUE
1108	449.255	3.07	205.3	0	0	0	0	0	0	364	0	0	439	566	632	826	894	1011	1610	1755	1644	0	0	121.333	545.667	910.333	1669.67	0.932991	0.999048	0.751032	TRUE
1109	449.255	3.83	213	0	0	0	335	380	368	760	580	786	1314	1235	1213	2433	2959	2267	5347	5046	5152	0	361	708.667	1254	2553	5181.67	0.912659	0.973279	0.629464	TRUE
1110	449.255	3.15	226.1	0	0	0	223	326	356	548	530	563	1064	756	839	1573	1474	1935	3060	2983	3725	0	301.667	547	886.333	1660.67	3256	0.924393	0.975502	0.553475	TRUE
1111	449.257	8.89	219	0	0	0	0	0	0	0	0	0	0	272	0	243	142	0	293	306	0	0	0	0	90.6667	128.333	199.667	0.937123	0.972731	0.903637	TRUE
1114	449.364	10.43	224	0	0	0	0	0	0	0	0	0	0	486	469	933	628	873	0	1493	1711	0	0	0	318.333	811.333	1068	0.924198	0.992364	1.0856	TRUE
1115	451.163	7.52	205.7	279	299	0	0	358	280	465	401	549	839	760	923	1417	1293	938	1935	1685	1588	192.667	212.667	471.667	840.667	1216	1736	0.969909	0.999988	0.441601	TRUE
1118	451.274	9.27	211.2	0	0	0	0	0	0	294	0	0	693	686	519	1282	0	1261	4324	4249	4190	0	0	98	632.667	847.667	4254.33	0.790395	0.971007	0.733734	TRUE
1120	451.274	8.72	210.9	0	0	0	0	0	0	330	0	0	626	0	676	1205	866	850	0	2421	2497	0	0	110	434	973.667	1639.33	0.927325	0.989767	0.862439	TRUE
1122	451.379	10.44	223.7	0	0	0	0	0	0	0	0	0	422	449	398	0	1148	647	1586	2676	0	0	0	0	423	598.333	1420.67	0.891623	0.972612	0.903499	TRUE
1123	451.453	17.06	220.7	479	464	422	722	494	473	812	748	586	1261	1433	1198	1720	1730	1658	2381	3057	2889	455	563	715.333	1297.33	1702.67	2775.67	0.941446	0.994706	0.40074	TRUE
1126	452.871	0.69	166.9	0	0	0	0	693	0	0	0	0	0	531	0	596	0	603	514	0	0	0	231	0	177	399.667	171.333	0.544944	0.997831	1.04186	TRUE
1142	452.923	8.47	167.8	0	0	2963	0	0	0	2712	0	0	0	2478	2758	2394	2416	2303	1837	1680	1649	987.667	0	904	1745.33	2371	1722	0.746285	0.996417	0.439894	TRUE
1146	452.923	4.67	196.3	599	631	0	0	620	634	0	644	0	488	538	0	500	526	576	531	0	417	410	418	214.667	342	534	316	0.00263347	0.993235	0.442172	TRUE
1150	452.923	16.02	168	0	0	0	0	0	0	0	0	0	0	3024	0	2587	2547	2536	1504	1585	1903	0	0	0	1008	2556.67	1664	0.846153	0.992629	1.08383	TRUE
1159	452.923	19.94	196.6	0	0	1312	444	1470	0	0	1228	0	0	1043	1085	742	896	755	518	453	421	437.333	638	409.333	709.333	797.667	464	0.302078	0.953883	0.318662	TRUE
1160	452.923	11.35	167.8	0	0	0	0	3237	3125	0	3068	0	2724	2643	0	2501	2259	2648	1849	1912	1769	0	2120.67	1022.67	1789	2469.33	1843.33	0.659597	0.999412	0.411149	TRUE
1210	457.23	10.44	211.9	400	440	391	787	556	682	711	1062	703	1479	1318	971	2227	1363	2134	2650	2971	2580	410.333	675	825.333	1256	1908	2733.67	0.961125	0.993106	0.409911	TRUE
1211	458.24	2.68	203.8	408	416	552	618	714	615	598	784	652	1057	1041	1188	1181	1259	1075	1117	1314	1528	458.667	649	678	1095.33	1171.67	1319.67	0.974681	0.928859	0.270701	TRUE
1223	459.194	9.49	213.5	0	0	0	0	0	0	0	0	0	0	0	1315	1565	1398	1498	1750	1408	1977	0	0	0	438.333	1487	1711.67	0.909398	0.973052	1.19058	TRUE
1224	459.194	9.34	213.5	0	0	0	1183	0	0	0	0	0	1447	0	0	1585	1560	1671	1471	1563	1209	0	394.333	0	482.333	1605.33	1414.33	0.85681	0.974467	1.18366	TRUE
1228	459.196	7.36	213.6	549	0	550	521	565	554	472	0	644	586	562	434	598	591	541	681	621	589	366.333	546.667	372	527.333	576.667	630.333	0.763945	0.958085	0.217094	TRUE
1230	459.196	9.82	213.5	0	0	0	896	0	0	0	0	0	1111	1003	0	1361	1314	1248	1642	1567	1548	0	298.667	0	704.667	1307.67	1585.67	0.923076	0.998994	0.975721	TRUE
1239	459.327	12.61	223.3	0	0	287	394	404	289	296	244	409	488	584	518	527	725	601	611	735	781	95.6667	362.333	316.333	530	617.667	709	0.963596	0.972074	0.317613	TRUE
1243	461.159	4.48	213.4	817	866	790	706	836	704	0	836	1137	1207	0	1344	1380	1257	1615	1923	1517	1318	824.333	748.667	657.667	850.333	1417.33	1586	0.829046	0.961833	0.404985	TRUE
1244	461.201	8.22	208.8	0	0	0	320	390	313	402	429	472	1069	831	816	1072	955	937	937	977	996	0	341	434.333	905.333	988	970	0.949898	0.926888	0.384939	TRUE
1245	461.307	11.48	237.3	0	0	0	0	0	0	0	0	206	361	242	348	621	430	459	894	880	1018	0	0	68.6667	317	503.333	930.667	0.934267	0.996626	0.735891	TRUE
1246	461.307	11.54	229	0	0	0	211	0	212	400	293	343	499	555	497	0	889	871	0	1856	1694	0	141	345.333	517	586.667	1183.33	0.952053	0.971494	0.257158	TRUE
1249	463.208	8.06	210.3	0	0	0	349	292	0	379	450	371	652	644	675	1227	1237	1198	2037	1553	2227	0	213.667	400	657	1220.67	1939	0.958725	0.977509	0.5529	TRUE
1250	463.217	9.26	210.6	307	307	327	481	498	407	587	660	736	993	870	844	948	1199	974	783	742	906	313.667	462	661	902.333	1040.33	810.333	0.868887	0.987857	0.221224	TRUE
1251	463.311	11.86	213.8	0	0	0	0	0	0	0	0	0	333	383	246	524	540	642	1300	1454	1370	0	0	0	320.667	568.667	1374.67	0.879876	0.99729	0.961752	TRUE
1252	463.343	5.93	224.6	0	0	0	0	0	0	0	0	0	0	0	170	429	342	324	688	492	657	0	0	0	56.6667	365	612.333	0.872423	0.92909	1.39752	TRUE
1260	465.251	2.49	226.4	191	310	0	454	340	404	704	703	753	906	924	1275	1715	1834	1899	2100	2412	2392	167	399.333	720	1035	1816	2301.33	0.978824	0.971167	0.474043	TRUE
1262	465.305	8.74	237.7	0	0	324	0	0	0	0	0	0	0	3116	2483	8232	7235	5830	31147	32242	34576	108	0	0	1866.33	7099	32655	0.771222	0.964506	1.23145	TRUE
1264	465.359	8.77	225.6	0	0	0	0	0	0	0	0	0	408	0	0	1066	654	804	1630	1557	1425	0	0	0	136	841.333	1537.33	0.866729	0.931435	1.38632	TRUE
1265	466.295	6.44	215.1	0	0	0	0	0	0	270	276	292	449	486	515	830	935	923	1618	1942	1636	0	0	279.333	483.333	896	1732	0.931273	0.981446	0.56822	TRUE
1266	466.97	1.78	182.9	438	415	0	576	495	466	862	0	613	886	0	889	758	953	805	546	654	627	284.333	512.333	491.667	591.667	838.667	609	0.798011	0.971368	0.278794	TRUE
1267	467.085	2.5	196.3	0	0	0	0	0	0	283	319	292	440	556	586	1018	725	1001	1355	1155	1235	0	0	298	527.333	914.667	1248.33	0.976001	0.989235	0.537394	TRUE
1270	467.315	9.16	235.8	0	0	0	0	0	0	0	0	0	364	392	327	637	728	683	1515	1745	1299	0	0	0	361	682.667	1519.67	0.888904	0.999447	0.981699	TRUE
1271	467.315	8.74	223.7	0	0	0	0	0	0	169	232	220	229	291	283	615	639	695	1706	1733	1705	0	0	207	267.667	649.667	1714.67	0.866027	0.922278	0.640341	TRUE
1272	467.374	8.34	225.6	0	0	0	0	0	0	0	0	0	0	431	443	0	804	755	1258	1356	1263	0	0	0	291.333	519.667	1292.33	0.87548	0.997559	0.963511	TRUE
1273	467.374	8.54	229.5	0	0	199	279	0	330	496	552	616	1142	0	1184	1792	2155	1638	3933	4017	3478	66.3333	203	554.667	775.333	1861.67	3809.33	0.89833	0.934038	0.657635	TRUE
1274	467.374	9	228.5	0	0	0	0	0	0	0	312	249	495	543	529	943	883	925	0	0	0	0	0	187	522.333	917	0	0.438449	0.998901	0.674035	TRUE
1275	467.375	8.76	228.8	0	0	0	0	290	0	555	429	437	1003	0	1498	2270	2696	3041	5172	5279	4425	0	96.6667	473.667	833.667	2669	4958.67	0.900242	0.932285	0.888301	TRUE
1282	468.898	17.86	170.9	541	522	615	625	710	506	0	742	478	612	617	599	623	634	755	0	0	0	559.333	613.667	406.667	609.333	670.667	0	-0.517686	0.955404	0.245742	TRUE
1284	469.126	8.79	201.8	0	0	0	228	274	272	273	326	247	364	499	439	779	728	777	429	559	455	0	258	282	434	761.333	481	0.850396	0.978419	0.497422	TRUE
1286	469.152	9.05	205.3	0	0	0	326	0	0	0	375	435	408	539	0	358	376	306	442	341	464	0	108.667	270	315.667	346.667	415.667	0.964587	0.993956	0.124097	TRUE
1288	469.287	5.97	231.7	0	0	0	0	0	0	240	0	282	638	422	612	909	832	918	1141	1284	1318	0	0	174	557.333	886.333	1247.67	0.967387	0.999032	0.661159	TRUE
1301	471.121	5.32	206	0	0	0	342	418	338	496	486	497	965	901	804	1323	1438	1314	1616	1877	1361	0	366	493	890	1358.33	1618	0.991284	0.998869	0.474028	TRUE
1304	472.126	8.81	201.2	334	0	282	344	247	377	321	253	360	641	585	486	1081	742	445	1123	1333	552	205.333	322.667	311.333	570.667	756	1002.67	0.96451	0.995416	0.409079	TRUE
1308	472.916	17.09	174	465	0	421	378	0	364	464	0	0	380	0	398	388	473	0	0	346	0	295.333	247.333	154.667	259.333	287	115.333	-0.488103	0.94794	0.298718	TRUE
1310	473.102	2.49	198.1	407	312	383	720	449	396	662	634	967	1266	1384	1323	2405	2495	2078	3603	3086	3344	367.333	521.667	754.333	1324.33	2326	3344.33	0.950288	0.98766	0.541915	TRUE
1311	473.126	8.78	202.4	293	240	207	349	355	320	432	535	492	625	618	690	872	882	787	522	1108	1167	246.667	341.333	486.333	644.333	847	932.333	0.994269	0.997454	0.274253	TRUE
1312	473.179	1.79	200.9	0	0	0	398	248	274	499	517	607	744	900	1015	1379	1463	1345	1616	1914	1774	0	306.667	541	886.333	1395.67	1768	0.99263	0.993919	0.456905	TRUE
1313	473.211	9.36	217.1	320	376	337	577	551	572	937	873	844	1654	1284	1258	1732	1605	1589	1360	1715	1734	344.333	566.667	884.667	1398.67	1642	1603	0.968393	0.979368	0.295499	TRUE
1316	473.283	7.01	228.9	0	0	0	0	0	0	592	0	0	0	4102	3928	0	7167	4812	0	0	1282	0	0	197.333	2676.67	3993	427.333	0.521567	0.984711	0.841983	TRUE
1317	473.283	7.14	229.1	0	0	0	0	0	0	0	0	0	0	867	0	0	1365	0	2679	941	0	0	0	0	289	455	1206.67	0.871154	0.988038	0.928444	TRUE
1318	473.284	8.83	228.2	0	0	0	0	0	0	358	366	297	480	399	450	579	865	735	1120	818	270	0	0	340.333	443	726.333	736	0.968922	0.965374	0.397285	TRUE
1321	473.363	8.81	227.3	0	0	0	0	0	0	0	0	0	0	0	155	0	548	0	1078	584	0	0	0	0	51.6667	182.667	554	0.823188	0.969972	1.20547	TRUE
1322	473.364	9.69	230.9	0	0	0	0	0	0	0	0	144	220	0	178	255	0	358	515	501	536	0	0	48	132.667	204.333	517.333	0.89219	0.99885	0.609792	TRUE
1323	473.364	10.11	237.9	0	0	0	0	0	0	0	0	0	295	233	337	437	659	448	1000	1095	846	0	0	0	288.333	514.667	980.333	0.911902	0.99759	0.963717	TRUE
1324	473.399	18.57	237	293	276	0	0	337	370	382	0	0	421	383	0	487	457	413	0	374	0	189.667	235.667	127.333	268	452.333	124.667	0.204439	0.997005	0.576836	TRUE
1325	473.4	14.89	237.7	0	0	0	442	373	0	0	0	0	0	454	0	0	894	799	1514	567	470	0	271.667	0	151.333	564.333	850.333	0.832108	0.965985	1.22446	TRUE
1326	473.4	14.25	219.7	4828	4433	4679	6971	7452	7803	12466	12639	13298	20657	22984	21881	38507	42263	38778	66436	63384	61706	4646.67	7408.67	12801	21840.7	39849.3	63842	0.940983	0.982163	0.554555	TRUE
1327	473.401	14.94	219.8	0	0	447	0	456	0	0	0	0	439	0	0	724	572	569	1484	0	1727	149	152	0	146.333	621.667	1070.33	0.805503	0.956354	1.26961	TRUE
1329	474.363	10.45	222.9	0	0	0	0	0	0	0	0	0	759	810	0	1513	1249	2885	3163	3346	3457	0	0	0	523	1882.33	3322	0.88875	0.968638	1.21186	TRUE
1330	475.126	3.45	204.7	0	0	0	470	404	497	777	551	583	982	1033	957	1266	1794	1759	2323	2306	2275	0	457	637	990.667	1606.33	2301.33	0.979722	0.988042	0.455039	TRUE
1335	475.208	7.95	220.9	0	0	0	0	0	0	245	0	0	289	333	252	411	425	372	935	1094	853	0	0	81.6667	291.333	402.667	960.667	0.905633	0.984717	0.63039	TRUE
1339	475.378	10.41	227.6	0	0	0	0	0	0	0	0	0	445	0	0	817	0	989	0	0	0	0	0	0	148.333	602	0	0.433333	0.959699	1.254	TRUE
1340	475.38	10.44	233.2	0	0	0	0	0	0	0	0	0	0	326	407	0	0	1182	1484	0	1354	0	0	0	244.333	394	946	0.884866	0.990515	0.934714	TRUE
1342	477.073	3.35	199.7	0	0	0	0	0	0	281	317	309	571	465	612	925	890	917	1495	1225	1259	0	0	302.333	549.333	910.667	1326.33	0.973725	0.994164	0.520819	TRUE
1345	477.344	8.45	223.6	645	1041	954	1185	1247	1248	2287	2066	1770	3741	3462	3601	4555	3805	3789	7879	7131	7937	880	1226.67	2041	3601.33	4049.67	7649	0.937531	0.952529	0.326368	TRUE
1346	477.395	10.44	231	0	0	0	0	0	0	0	0	0	0	179	0	396	247	579	1375	1626	1588	0	0	0	59.6667	407.333	1529.67	0.785804	0.925833	1.41316	TRUE
1348	479.269	11.93	216.9	0	0	0	0	0	0	0	0	0	411	466	368	968	863	1020	1799	2178	2011	0	0	0	415	950.333	1996	0.888334	0.997338	1.04685	TRUE
1349	479.285	3.36	247	0	0	0	0	0	0	0	0	0	274	321	0	611	728	656	1320	1399	1151	0	0	0	198.333	665	1290	0.881699	0.97392	1.18634	TRUE
1350	479.321	8.98	239.9	0	0	0	274	0	0	422	328	275	544	488	603	1464	1023	1103	2183	2739	2871	0	91.3333	341.667	545	1196.67	2597.67	0.899993	0.957101	0.643193	TRUE
1352	479.483	17.72	227.3	455	389	455	419	505	563	543	592	476	1003	944	927	1419	1243	1409	2626	2427	3000	433	495.667	537	958	1357	2684.33	0.883748	0.99988	0.431328	TRUE
1354	480.31	5.5	240.5	0	313	361	471	556	487	632	924	583	1222	1143	1107	1786	1554	1771	2784	3231	2773	224.667	504.667	713	1157.33	1703.67	2929.33	0.94668	0.998238	0.416515	TRUE
1356	481.18	7.22	213.7	0	0	0	232	166	289	469	405	503	867	583	708	1163	1062	1096	1721	0	1242	0	229	459	719.333	1107	987.667	0.966887	0.993626	0.428049	TRUE
1360	481.211	11.76	216.5	0	0	0	0	0	355	288	350	0	356	266	304	470	511	308	495	453	416	0	118.333	212.667	308.667	429.667	454.667	0.990956	0.997795	0.343028	TRUE
1361	481.281	2.41	216.2	0	0	0	0	0	0	0	0	0	297	288	250	689	588	633	1086	1236	1095	0	0	0	278.333	636.667	1139	0.907939	0.997379	1.04646	TRUE
1363	481.335	8.78	225.9	0	0	0	0	0	0	0	0	0	351	429	0	0	681	492	416	680	529	0	0	0	260	391	541.667	0.94081	0.982338	0.91712	TRUE
1366	482.958	8.79	197.4	0	0	0	0	186	0	222	214	253	0	452	491	779	568	593	1573	1884	1196	0	62	229.667	314.333	646.667	1551	0.887558	0.945933	0.555363	TRUE
1367	483.024	1.61	197.1	0	0	0	0	0	0	163	268	269	509	475	467	679	821	927	1268	1146	1106	0	0	233.333	483.667	809	1173.33	0.971399	0.997183	0.567457	TRUE
1373	483.369	6.34	230.6	0	0	0	0	0	0	0	0	0	334	266	309	626	633	537	1134	1097	943	0	0	0	303	598.667	1058	0.916022	0.999975	0.995958	TRUE
1374	484.1	3.3	210.2	0	0	0	0	0	0	0	0	0	257	410	303	628	873	683	1123	1159	1247	0	0	0	323.333	728	1176.33	0.918688	0.997926	1.04084	TRUE
1375	484.955	8.79	198	0	0	0	178	122	278	231	241	290	307	303	491	613	464	1039	1007	1518	1240	0	192.667	254	367	705.333	1255	0.935106	0.960878	0.531212	TRUE
1378	485.276	2.64	211.9	0	0	0	0	0	0	0	0	0	354	237	374	654	715	740	1205	1635	1565	0	0	0	321.667	703	1468.33	0.891165	0.998802	1.03035	TRUE
1380	486.951	8.79	198.7	0	0	0	0	0	0	156	0	0	250	202	0	567	427	693	638	880	792	0	0	52	150.667	562.333	770	0.915101	0.942646	1.06154	TRUE
1381	487.226	11.41	221.6	0	0	0	536	0	651	0	0	0	0	0	848	1514	0	1750	0	1641	0	0	395.667	0	282.667	1088	547	0.669401	0.963623	1.23561	TRUE
1386	487.306	1.63	216	0	0	0	0	0	0	347	0	335	492	646	494	809	587	602	840	0	1094	0	0	227.333	544	666	644.667	0.951132	0.96871	0.472579	TRUE
1406	488.894	5.73	172.6	0	0	1199	0	1213	0	0	0	0	983	0	0	951	0	807	689	687	0	399.667	404.333	0	327.667	586	458.667	0.316087	0.997675	0.9643	TRUE
1407	488.894	16.81	172.7	901	0	0	937	0	966	0	0	0	0	770	0	823	0	827	628	670	0	300.333	634.333	0	256.667	550	432.667	0.155823	0.99926	1.02348	TRUE
1411	488.894	2.99	173.1	0	1143	0	0	0	1136	1125	0	0	0	1208	0	0	889	901	763	0	0	381	378.667	375	402.667	596.667	254.333	0.0233286	0.91759	0.263664	TRUE
1415	488.895	8.52	172.8	0	1036	0	1220	1051	0	0	1187	1155	922	1079	805	1021	948	944	630	715	558	345.333	757	780.667	935.333	971	634.333	0.52511	0.940596	0.112963	TRUE
1421	489.278	7.22	219.8	987	0	1014	1599	1388	1595	2247	2000	2095	3970	4791	3373	6479	7879	6396	15731	15922	17047	667	1527.33	2114	4044.67	6918	16233.3	0.880555	0.993644	0.554583	TRUE
1422	489.302	11.49	244.2	0	0	0	0	0	0	0	0	0	344	419	479	552	600	662	1363	0	1495	0	0	0	414	604.667	952.667	0.936072	0.978011	0.910399	TRUE
1427	491.321	8.76	240.4	0	0	0	0	0	0	0	0	0	504	431	354	1348	1346	0	3073	3694	3710	0	0	0	429.667	898	3492.33	0.806138	0.999691	1.01488	TRUE
1428	491.342	13.49	221	0	0	0	0	0	0	0	0	0	399	0	0	1019	469	750	664	0	1781	0	0	0	133	746	815	0.883669	0.937408	1.35804	TRUE
1432	491.374	8.78	231.9	0	0	0	0	0	0	0	0	0	264	0	223	593	597	493	770	862	1170	0	0	0	162.333	561	934	0.895841	0.971673	1.19728	TRUE
1434	492.901	7.69	176.1	0	0	0	379	531	0	0	437	0	490	0	0	351	0	332	255	0	291	0	303.333	145.667	163.333	227.667	182	0.371623	0.950031	0.241247	TRUE
1437	493.264	11.94	220.8	0	0	0	294	447	223	538	553	523	746	645	580	826	958	785	719	817	942	0	321.333	538	657	856.333	826	0.956873	0.989552	0.235233	TRUE
1438	493.281	3.68	218.6	0	0	0	0	0	0	0	0	0	436	485	416	751	995	745	1933	1374	1671	0	0	0	445.667	830.333	1659.33	0.904093	0.999102	0.976975	TRUE
1440	493.368	9.56	229.8	0	0	0	389	380	404	604	531	637	1108	1281	1216	1763	2139	2137	2968	3359	3449	0	391	590.667	1201.67	2013	3258.67	0.95952	0.99671	0.562511	TRUE
1442	493.39	8.78	232.8	0	0	0	0	0	0	0	258	0	263	369	0	543	617	440	1473	1140	1257	0	0	86	210.667	533.333	1290	0.873471	0.968864	0.834414	TRUE
1449	494.911	5.88	174.2	1378	1319	0	0	0	0	0	0	0	0	1270	0	873	903	0	606	569	551	899	0	0	423.333	592	575.333	0.0870889	0.970515	0.901161	TRUE
1458	494.911	16.03	174.1	0	0	0	0	0	0	0	1306	0	1184	1063	0	834	870	873	589	380	534	0	0	435.333	749	859	501	0.793548	0.963575	0.322768	TRUE
1464	494.912	9.53	174.6	0	0	1306	1390	0	0	0	0	0	0	0	624	540	487	502	0	318	256	435.333	463.333	0	208	509.667	191.333	-0.233778	0.994418	1.07124	TRUE
1477	494.913	2.24	174.2	0	811	0	816	803	834	0	794	0	0	844	0	557	0	531	367	0	323	270.333	817.667	264.667	281.333	362.667	230	-0.371307	0.934481	0.173118	TRUE
1479	494.913	19.73	174.2	1217	1155	1118	0	1228	1155	1284	0	0	0	1127	1083	1126	878	995	764	0	0	1163.33	794.333	428	736.667	999.667	254.667	-0.567027	0.998938	0.396617	TRUE
1480	495.264	8.84	217.4	0	0	0	0	0	0	0	0	0	181	229	0	669	508	846	1204	1550	0	0	0	0	136.667	674.333	918	0.892045	0.945809	1.31869	TRUE
1481	495.406	10.38	235.9	0	0	0	0	0	0	280	285	0	516	649	465	1099	1116	1194	2246	2125	3398	0	0	188.333	543.333	1136.33	2589.67	0.891841	0.989658	0.769197	TRUE
1486	496.948	2.08	181.9	0	0	662	0	0	462	0	670	576	818	0	944	0	941	973	907	878	791	220.667	154	415.333	587.333	638	858.667	0.962213	0.953907	0.213413	TRUE
1491	496.973	8.84	201.7	0	0	0	0	0	0	0	0	0	201	185	245	526	0	324	754	504	552	0	0	0	210.333	283.333	603.333	0.908082	0.963003	0.89398	TRUE
1492	497.14	2.59	216.5	256	234	306	495	347	323	618	625	710	1042	1225	1038	1740	1480	1698	2115	2313	2572	265.333	388.333	651	1101.67	1639.33	2333.33	0.970438	0.998711	0.437622	TRUE
1495	497.215	1.77	209.4	0	0	0	0	0	0	0	0	0	380	261	280	871	783	789	2089	1425	1968	0	0	0	307	814.333	1827.33	0.87317	0.990063	1.10026	TRUE
1502	498.919	18.2	178.3	459	403	0	406	526	0	0	0	586	0	509	504	526	423	456	533	557	436	287.333	310.667	195.333	337.667	468.333	508.667	0.785158	0.999696	0.409079	TRUE
1509	501.037	2.27	203.8	0	0	0	0	0	0	271	340	226	437	566	562	719	802	719	1035	1152	1054	0	0	279	521.667	746.667	1080.33	0.980434	0.999762	0.453468	TRUE
1510	501.158	10.44	209	232	238	230	302	262	202	417	430	436	887	443	764	720	1041	1113	936	558	1034	233.333	255.333	427.667	698	958	842.667	0.941916	0.999937	0.381803	TRUE
1513	501.247	2.62	228.8	0	0	0	0	0	0	0	0	0	322	336	317	761	938	704	2223	1772	2220	0	0	0	325	801	2071.67	0.856507	0.994129	1.07335	TRUE
1514	501.339	11.33	241	0	0	0	0	0	0	407	380	251	517	450	559	973	972	853	1422	1781	1668	0	0	346	508.667	932.667	1623.67	0.94938	0.968483	0.508376	TRUE
1515	501.396	10.44	236.7	0	0	0	0	0	0	0	0	0	569	434	418	0	811	1060	2904	1605	0	0	0	0	473.667	623.667	1503	0.892009	0.957924	0.889968	TRUE
1521	503.156	10.46	209.1	262	357	339	352	383	352	580	332	492	887	728	728	1489	1612	929	483	959	818	319.333	362.333	468	781	1343.33	753.333	0.758496	0.986746	0.513297	TRUE
1522	503.41	10.95	237.9	0	0	0	0	0	0	0	157	0	0	248	341	439	409	439	836	885	818	0	0	52.3333	196.333	429	846.333	0.908902	0.990891	0.841408	TRUE
1524	504.216	10.76	222.4	0	0	0	556	0	0	638	773	0	698	714	647	818	795	783	624	563	780	0	185.333	470.333	686.333	798.667	655.667	0.909767	0.983788	0.256026	TRUE
1525	504.233	2.74	231.2	0	0	0	0	0	0	425	396	323	723	957	925	1637	1732	1674	4681	4632	4328	0	0	381.333	868.333	1681	4547	0.869927	0.989697	0.672132	TRUE
1526	504.31	5.01	220.7	0	0	0	0	0	0	0	0	0	260	0	254	610	615	443	1021	816	1134	0	0	0	171.333	556	990.333	0.892268	0.976331	1.17445	TRUE
1531	505.336	8.94	243.9	0	0	0	0	0	0	290	283	285	490	473	516	903	857	882	1822	1958	1609	0	0	286	493	880.667	1796.33	0.925061	0.984963	0.545663	TRUE
1534	507.195	8.15	217.9	335	315	233	409	464	435	518	656	523	913	1085	801	1096	1049	1155	1148	1029	1245	294.333	436	565.667	933	1100	1140.67	0.978121	0.977365	0.31557	TRUE
1535	507.224	3.23	217.8	0	0	0	0	0	0	0	0	334	354	398	275	718	562	879	1456	1153	1324	0	0	111.333	342.333	719.667	1311	0.924426	0.990493	0.785163	TRUE
1537	507.297	4.22	223.4	0	0	0	0	0	0	439	472	384	698	838	837	1254	1283	1473	3143	2923	3735	0	0	431.667	791	1336.67	3267	0.896804	0.993009	0.534146	TRUE
1538	507.336	10.23	224.1	0	0	0	0	0	0	0	0	0	305	271	236	409	566	347	823	925	938	0	0	0	270.667	440.667	895.333	0.907603	0.991414	0.937288	TRUE
1541	508.341	7.03	246.2	0	0	0	0	0	0	245	233	287	386	414	439	775	748	733	1031	1061	1183	0	0	255	413	752	1091.67	0.969755	0.978602	0.53648	TRUE
1542	508.342	7.04	226.3	0	0	0	0	0	0	0	0	0	377	363	430	678	584	902	1089	1263	1392	0	0	0	390	721.333	1248	0.921088	0.998899	0.974678	TRUE
1550	509.241	11.95	224	647	581	509	726	736	714	0	1379	1430	2018	1815	1902	2024	2123	1989	1792	1969	1793	579	725.333	936.333	1911.67	2045.33	1851.33	0.909176	0.91593	0.371155	TRUE
1552	510.882	1.12	179	504	0	480	0	0	0	510	591	529	693	870	581	1153	1550	1261	2426	2248	2151	328	0	543.333	714.667	1321.33	2275	0.904551	0.951576	0.475467	TRUE
1564	511.081	2.63	206.1	267	227	0	400	420	353	431	437	457	603	787	680	1068	1025	1235	1336	1582	1500	164.667	391	441.667	690	1109.33	1472.67	0.970689	0.989244	0.451758	TRUE
1571	511.402	7.37	239.6	0	0	0	0	0	0	208	0	0	0	396	516	606	577	526	1103	1404	1280	0	0	69.3333	304	569.667	1262.33	0.898992	0.999361	0.796373	TRUE
1572	511.474	8.78	243.7	2583	3225	3699	10420	9638	12170	24052	23167	20363	54982	73064	66479	170884	171197	141329	408239	285116	378244	3169	10742.7	22527.3	64841.7	161137	357200	0.880561	0.975642	0.857545	TRUE
1575	513.13	2.42	208	0	0	0	244	217	263	255	304	357	565	574	558	732	796	981	1529	1248	1147	0	241.333	305.333	565.667	836.333	1308	0.97217	0.999937	0.466546	TRUE
1577	513.167	7.64	219.5	259	290	210	355	397	450	532	501	480	834	886	597	1288	1136	1160	1890	2073	1708	253	400.667	504.333	772.333	1194.67	1890.33	0.94371	0.991773	0.422481	TRUE
1580	514.266	3.23	219.6	0	0	0	459	216	0	433	536	742	852	897	901	1600	1416	1841	2827	2543	2751	0	225	570.333	883.333	1619	2707	0.954637	0.973977	0.525611	TRUE
1581	514.269	8.46	220.5	0	0	0	0	0	0	0	0	306	440	397	459	704	726	554	1062	1451	0	0	0	102	432	661.333	837.667	0.966033	0.994645	0.705675	TRUE
1608	514.893	12.44	180.7	0	0	2481	0	2313	0	0	0	2315	1947	1977	0	1560	1858	1362	1172	1063	1184	827	771	771.667	1308	1593.33	1139.67	0.72118	0.984801	0.340736	TRUE
1610	514.893	9.46	180.7	0	2195	0	0	0	2517	0	0	0	1745	0	0	645	1326	827	583	357	697	731.667	839	0	581.667	932.667	545.667	-0.010869	0.989959	0.933209	TRUE
1614	514.893	16.01	180.5	2013	0	0	0	0	0	0	0	0	0	1494	0	1487	1316	1273	960	944	817	671	0	0	498	1358.67	907	0.581094	0.988332	1.11062	TRUE
1630	515.132	3.85	220.5	1007	830	962	760	812	927	1014	862	947	1367	1441	1268	1449	1420	1649	1506	1616	1450	933	833	941	1358.67	1506	1524	0.91592	0.963899	0.231035	TRUE
1637	516.294	2.42	212.5	0	0	0	0	292	0	364	363	504	674	701	553	1123	1127	1218	1971	2218	2544	0	97.3333	410.333	642.667	1156	2244.33	0.932971	0.97714	0.518183	TRUE
1638	516.919	8.75	201.9	0	0	0	0	0	0	0	0	0	413	170	0	485	454	469	861	937	713	0	0	0	194.333	469.333	837	0.905718	0.995113	1.06598	TRUE
1639	517.266	10.6	225	0	0	0	0	0	0	0	0	0	0	189	0	395	419	436	1024	1109	1077	0	0	0	63	416.667	1070	0.829277	0.927591	1.4047	TRUE
1641	517.39	8.79	235.9	0	0	0	0	0	0	0	0	0	334	246	254	385	556	403	1292	0	954	0	0	0	278	448	748.667	0.929441	0.990453	0.934542	TRUE
1642	518.916	8.76	200.2	0	0	0	0	0	0	0	0	0	222	0	0	715	464	0	1021	937	631	0	0	0	74	393	863	0.852175	0.94091	1.34159	TRUE
1645	519.312	6.22	232.2	0	0	0	275	318	320	481	586	561	955	776	936	1981	1724	1761	3472	3705	3881	0	304.333	542.667	889	1822	3686	0.912497	0.966693	0.610117	TRUE
1651	519.391	13.52	236.2	0	0	0	0	0	0	0	0	0	0	0	1609	0	1916	0	2183	1567	1519	0	0	0	536.333	638.667	1756.33	0.876241	0.930917	0.875823	TRUE
1652	519.392	18.36	236.5	0	0	0	0	0	0	0	0	0	0	3219	0	3228	2985	3285	0	3001	0	0	0	0	1073	3166	1000.33	0.675141	0.983137	1.13953	TRUE
1658	519.394	14.85	236.7	0	0	0	0	0	1351	1173	0	0	1500	0	1804	2352	2769	2091	2692	2879	4068	0	450.333	391	1101.33	2404	3213	0.947923	0.985874	0.786063	TRUE
1661	519.402	8.79	236	0	0	0	0	0	0	0	480	389	443	421	404	914	797	541	1347	1449	1256	0	0	289.667	422.667	750.667	1350.67	0.946771	0.97145	0.48655	TRUE
1682	520.91	11.41	181.4	0	5260	5451	5034	0	0	4993	0	0	0	4103	4103	3509	4019	3924	2401	2565	2322	3570.33	1678	1664.33	2735.33	3817.33	2429.33	0.104269	0.999996	0.393028	TRUE
1698	520.91	17.82	181.3	0	7238	0	6987	0	0	0	0	0	6433	0	0	0	6805	6439	6541	0	0	2412.67	2329	0	2144.33	4414.67	2180.33	0.276455	0.999864	1.00974	TRUE
1702	520.91	16.02	181.4	0	0	0	0	0	0	0	0	0	0	4220	0	3040	3584	3502	1923	1774	2123	0	0	0	1406.67	3375.33	1940	0.818884	0.995411	1.06364	TRUE
1713	520.911	1.1	181.5	458	404	449	616	639	664	1813	392	436	1055	2015	2157	2908	0	3194	4475	3702	3543	437	639.667	880.333	1742.33	2034	3906.67	0.927815	0.961598	0.386458	TRUE
1724	521.421	10.43	239.7	0	0	0	0	0	0	276	0	188	584	394	541	1274	1197	990	2215	2421	2986	0	0	154.667	506.333	1153.67	2540.67	0.891349	0.985713	0.83774	TRUE
1726	523.292	3.1	221.7	0	0	0	0	0	0	0	0	0	486	296	516	645	715	752	1091	1434	1210	0	0	0	432.667	704	1245	0.92378	0.99136	0.937129	TRUE
1728	523.38	10.63	232.9	0	0	0	0	0	0	0	0	0	244	189	200	198	309	300	661	930	753	0	0	0	211	269	781.333	0.865787	0.950085	0.884789	TRUE
1735	525.201	5.2	215.6	0	0	0	0	0	0	0	0	0	311	241	380	573	502	711	1454	1612	1375	0	0	0	310.667	595.333	1480.33	0.872451	0.999682	0.985964	TRUE
1736	526.294	5.96	222.4	0	0	0	0	0	0	374	292	0	426	442	471	851	690	657	1367	1981	1554	0	0	222	446.333	732.667	1634	0.913664	0.997552	0.548094	TRUE
1737	526.295	5.6	222.6	0	0	0	0	0	0	398	485	0	480	550	519	873	915	883	1504	1636	1522	0	0	294.333	516.333	890.333	1554	0.951257	0.989333	0.53124	TRUE
1744	526.871	6.67	179.7	0	684	0	717	0	844	0	0	657	0	603	654	650	511	637	0	0	449	228	520.333	219	419	599.333	149.667	0.0132229	0.999555	0.461278	TRUE
1756	527.183	9.85	224.4	1026	895	0	0	1027	0	0	0	0	1375	1242	0	1495	1585	1410	1735	1431	1513	640.333	342.333	0	872.333	1496.67	1559.67	0.766367	0.995455	0.951984	TRUE
1763	527.184	19.93	224.1	0	0	0	969	0	937	1237	0	0	0	0	1480	1011	1072	1144	542	569	738	0	635.333	412.333	493.333	1075.67	616.333	0.685072	0.916544	0.547914	TRUE
1766	527.184	11.4	224.4	0	0	0	0	963	778	857	0	651	858	669	617	783	788	751	642	501	840	0	580.333	502.667	714.667	774	661	0.779812	0.951077	0.214899	TRUE
1770	529.147	4.49	224	880	590	792	582	764	711	0	996	798	0	1460	1172	996	1150	1150	1419	1469	1637	754	685.667	598	877.333	1098.67	1508.33	0.840402	0.997771	0.292416	TRUE
1771	529.281	6.36	248.2	0	0	0	289	305	301	546	446	413	755	821	784	1331	1141	1912	4199	2655	3286	0	298.333	468.333	786.667	1461.33	3380	0.893567	0.979205	0.559994	TRUE
1773	529.427	11.58	238.5	0	0	0	0	0	0	0	0	0	156	168	0	254	328	0	514	498	644	0	0	0	108	194	552	0.855272	0.997864	0.965639	TRUE
1776	529.463	18.49	237.1	369	0	0	0	0	450	0	0	0	1570	1143	1181	1616	1782	2175	0	0	0	123	150	0	1298	1857.67	0	0.38708	0.974668	0.905964	TRUE
1777	529.463	15.73	233	426	514	612	747	631	890	1563	0	1449	2167	2011	1832	3741	3898	3075	5045	5100	4790	517.333	756	1004	2003.33	3571.33	4978.33	0.949836	0.991922	0.590144	TRUE
1780	530.261	2.54	219.3	0	0	0	327	238	297	323	337	460	586	749	771	1350	1192	1400	1669	1621	1849	0	287.333	373.333	702	1314	1713	0.972818	0.985214	0.599404	TRUE
1781	530.303	5.5	235.5	285	0	0	341	347	401	681	561	632	800	986	1204	1225	1240	1168	1765	1422	1944	95	363	624.667	996.667	1211	1710.33	0.99367	0.988162	0.314241	TRUE
1784	530.934	9.23	205.7	0	0	0	0	0	0	0	0	0	0	197	0	0	366	260	583	612	0	0	0	0	65.6667	208.667	398.333	0.885743	0.977866	1.16677	TRUE
1787	531.883	6.29	183.5	0	389	573	412	0	0	0	0	0	0	410	0	0	483	420	392	310	0	320.667	137.333	0	136.667	301	234	0.0859496	0.998595	1.03306	TRUE
1789	533.204	7.21	221.1	0	0	0	0	255	215	272	342	274	543	579	588	1202	1243	1239	2425	2345	2319	0	156.667	296	570	1228	2363	0.916691	0.972854	0.686251	TRUE
1790	533.22	10.74	227	0	0	0	670	0	479	852	676	0	622	658	805	699	879	770	751	752	627	0	383	509.333	695	782.667	710	0.905003	0.97924	0.210716	TRUE
1793	533.384	7.64	242	0	0	0	0	0	0	0	0	0	177	176	245	323	365	305	484	765	642	0	0	0	199.333	331	630.333	0.914854	0.993107	0.942702	TRUE
1794	533.456	8.76	326.9	0	0	0	0	0	0	420	334	272	497	518	542	639	562	1059	1887	1390	1887	0	0	342	519	753.333	1721.33	0.919136	0.996778	0.383437	TRUE
1796	535.073	2.52	206	0	0	0	0	0	0	545	395	312	464	621	608	682	784	797	1357	1498	1440	0	0	417.333	564.333	754.333	1431.67	0.953368	0.997298	0.291976	TRUE
1797	535.182	9.63	224.1	454	288	348	576	657	908	887	998	1307	1595	1527	1356	2287	1763	2025	2046	1659	1825	363.333	713.667	1064	1492.67	2025	1843.33	0.965585	0.998066	0.315233	TRUE
1798	535.183	9.4	223.7	188	198	0	361	411	356	504	579	426	700	501	646	879	807	650	675	680	939	128.667	376	503	615.667	778.667	764.667	0.966582	0.99449	0.219145	TRUE
1799	535.254	2.55	219.4	0	0	0	0	0	0	384	0	0	546	423	500	755	732	799	1328	1105	1333	0	0	128	489.667	762	1255.33	0.951975	0.996707	0.691574	TRUE
1800	535.301	8.73	238.2	0	0	0	0	0	0	0	0	0	0	177	0	233	240	0	445	557	0	0	0	0	59	157.667	334	0.88045	0.989615	1.10299	TRUE
1801	535.379	8.46	235.1	0	0	0	0	0	0	0	210	0	297	0	420	466	522	637	1081	1077	1049	0	0	70	239	541.667	1069	0.907534	0.986878	0.84276	TRUE
1812	536.885	7.68	183.9	0	0	833	0	857	0	0	0	0	777	0	0	644	544	692	376	480	539	277.667	285.667	0	259	626.667	465	0.560104	0.995026	1.06665	TRUE
1816	536.885	18.1	183.8	0	0	0	0	0	0	0	0	0	0	1125	0	1304	0	0	965	0	0	0	0	0	375	434.667	321.667	0.838242	0.922362	0.873052	TRUE
1822	537.079	1.61	211.1	0	0	0	0	0	0	0	0	0	524	350	697	960	803	830	1200	1156	1257	0	0	0	523.667	864.333	1204.33	0.939464	0.992612	0.941031	TRUE
1826	537.417	8.3	242.8	188	0	0	358	0	306	571	498	571	879	1026	1053	1768	1708	2126	3957	3865	4114	62.6667	221.333	546.667	986	1867.33	3978.67	0.905404	0.981839	0.593424	TRUE
1845	539.107	5.32	216.3	0	0	0	350	404	404	479	565	563	907	718	1108	1182	1195	1161	1330	1556	1798	0	386	535.667	911	1179.33	1561.33	0.99536	0.995426	0.369359	TRUE
1846	539.364	7	242.4	0	0	0	0	0	0	0	0	0	503	529	257	1070	807	666	1198	931	1161	0	0	0	429.667	847.667	1096.67	0.935773	0.999968	0.995465	TRUE
1849	539.432	8.78	239.5	0	0	0	0	0	0	0	0	0	697	0	0	0	1096	0	2376	2948	4602	0	0	0	232.333	365.333	3308.67	0.728756	0.987902	0.928128	TRUE
1854	540.974	1.79	194.2	0	391	506	384	491	523	650	586	601	580	609	729	639	792	800	468	538	485	299	466	612.333	639.333	743.667	497	0.633225	0.946784	0.10428	TRUE
1855	541.088	2.5	205.9	248	0	271	393	476	513	650	744	839	1017	1210	1199	1611	1463	1696	2630	2708	2505	173	460.667	744.333	1142	1590	2614.33	0.964559	0.99941	0.365111	TRUE
1859	541.302	3.25	228	0	0	0	0	0	0	0	0	0	0	0	246	636	484	513	1227	1316	1481	0	0	0	82	544.333	1341.33	0.833935	0.927385	1.40569	TRUE
1860	543.114	3.45	207.7	292	0	275	573	334	311	603	710	595	1130	1197	1092	2066	1699	1977	2401	2101	2377	189	406	636	1139.67	1914	2293	0.977487	0.992607	0.523429	TRUE
1863	543.289	13.27	235.4	362	464	494	636	703	470	1053	738	774	1538	1154	1255	1511	1452	1577	1034	886	1199	440	603	855	1315.67	1513.33	1039.67	0.803474	0.974417	0.275089	TRUE
1865	544.266	5.17	228.9	0	0	0	430	382	414	664	672	797	1073	1429	1241	2205	2382	2172	3487	3300	3541	0	408.667	711	1247.67	2253	3442.67	0.964673	0.984951	0.55758	TRUE
1867	544.95	10.44	209.8	0	0	0	0	0	0	0	0	0	247	258	360	815	838	824	1169	933	1093	0	0	0	288.333	825.667	1065	0.91875	0.985178	1.12849	TRUE
1868	545.06	3.35	209.6	0	0	0	0	0	0	224	346	183	597	502	552	1033	593	823	1253	1261	1576	0	0	251	550.333	816.333	1363.33	0.962818	0.999421	0.524515	TRUE
1870	545.381	7.01	247.7	0	0	0	0	0	405	652	551	499	1198	1114	1366	2418	1936	1876	2323	2816	2488	0	135	567.333	1226	2076.67	2542.33	0.980554	0.997314	0.586589	TRUE
1873	546.947	10.44	209	0	0	0	0	0	0	0	0	0	237	377	228	815	614	637	1528	1155	842	0	0	0	280.667	688.667	1175	0.909536	0.99435	1.07174	TRUE
1877	547.437	10.46	243.9	0	0	0	0	0	0	0	0	0	0	0	144	467	520	296	687	666	1349	0	0	0	48	427.667	900.667	0.845217	0.912688	1.47765	TRUE
1881	549.167	7.21	224.4	0	0	0	320	288	438	426	459	493	520	743	702	993	1125	1218	1446	1649	1258	0	348.667	459.333	655	1112	1451	0.983226	0.974304	0.451334	TRUE
1884	549.198	11.27	228.2	0	393	0	0	0	0	0	0	0	713	973	756	940	915	862	1149	0	0	131	0	0	814	905.667	383	0.634253	0.908326	0.869709	TRUE
1886	549.236	7.38	223.2	0	0	0	0	0	0	0	0	0	387	378	471	884	726	703	1219	1777	1488	0	0	0	412	771	1494.67	0.907726	0.999213	0.978369	TRUE
1888	549.452	10.45	243.9	0	0	0	0	0	0	0	0	0	383	218	243	558	468	561	930	1339	1188	0	0	0	281.333	529	1152.33	0.892171	0.999326	0.979887	TRUE
1893	551.248	2.87	221.2	0	0	0	0	0	0	470	350	361	758	557	687	1236	1251	1510	2008	1575	1891	0	0	393.667	667.333	1332.33	1824.67	0.967208	0.972233	0.605103	TRUE
1894	551.309	10.02	231	0	0	0	0	0	0	288	266	271	537	527	491	1027	0	1034	2767	3002	2977	0	0	275	518.333	687	2915.33	0.817256	0.994571	0.419753	TRUE
1897	551.309	9.21	230.5	0	0	0	0	0	0	0	0	0	284	280	451	712	606	678	1803	2061	1781	0	0	0	338.333	665.333	1881.67	0.852531	0.999952	0.994402	TRUE
1898	551.309	10.36	230.6	0	0	0	0	0	0	0	0	0	544	0	412	0	960	817	1771	1855	2457	0	0	0	318.667	592.333	2027.67	0.82723	0.999039	0.97624	TRUE
1908	555.172	13.26	317.4	0	238	0	0	361	217	347	402	250	389	477	515	619	654	571	1083	895	871	79.3333	192.667	333	460.333	614.667	949.667	0.977588	0.998472	0.30053	TRUE
1909	555.214	17.52	232.3	0	0	554	0	0	774	0	605	0	667	722	0	0	811	690	908	0	0	184.667	258	201.667	463	500.333	302.667	0.630874	0.917663	0.419053	TRUE
1913	555.214	18.17	231.9	0	0	623	0	679	643	0	0	0	0	0	847	787	787	696	808	0	800	207.667	440.667	0	282.333	756.667	536	0.577764	0.989439	1.10406	TRUE
1921	555.462	11.48	249.4	0	0	0	0	0	0	0	0	0	197	174	171	0	410	532	551	448	561	0	0	0	180.667	314	520	0.927681	0.996234	0.955756	TRUE
1922	556.001	8.84	192.6	174	0	204	233	0	0	220	215	0	319	280	255	311	381	266	0	298	301	126	77.6667	145	284.667	319.333	199.667	0.698634	0.944524	0.369638	TRUE
1937	556.002	13.51	213.6	0	0	1038	1162	0	0	0	0	1268	1617	0	1517	1716	1767	1564	2270	1536	2044	346	387.333	422.667	1044.67	1682.33	1950	0.946608	0.999974	0.59992	TRUE
1939	556.002	5.49	213.7	0	849	0	911	0	982	0	0	0	0	0	1005	1000	1064	0	1088	1124	0	283	631	0	335	688	737.333	0.515064	0.999886	1.00891	TRUE
1944	556.002	10.5	214.1	1069	1406	1074	1408	1073	0	0	1175	1101	1144	1273	1376	1523	2129	1599	1567	1931	1523	1183	827	758.667	1264.33	1750.33	1673.67	0.740732	0.999934	0.39424	TRUE
1947	556.002	14.86	213.5	0	0	1000	1100	1129	1106	1209	0	1116	0	1361	1434	0	2165	1419	1681	2351	0	333.333	1111.67	775	931.667	1194.67	1344	0.807771	0.989469	0.219278	TRUE
1950	556.002	18.63	213.6	0	1081	1075	1009	0	0	0	889	0	0	825	1045	1159	0	1018	0	1084	0	718.667	336.333	296.333	623.333	725.667	361.333	-0.0777932	0.957265	0.408884	TRUE
1954	556.225	2.27	300.6	0	0	0	0	0	0	0	0	0	358	480	359	950	1016	1052	2073	1711	2008	0	0	0	399	1006	1930.67	0.895357	0.99295	1.08165	TRUE
1955	556.326	4.41	239.9	0	0	0	0	0	0	220	218	364	413	371	523	718	746	828	1510	1648	1858	0	0	267.333	435.667	764	1672	0.914867	0.98314	0.516548	TRUE
1956	556.346	8.19	234.1	0	0	0	0	0	0	332	0	268	491	437	521	887	836	746	1421	1245	1576	0	0	200	483	823	1414	0.949412	0.998608	0.621383	TRUE
1972	556.881	7.82	183.7	0	0	0	0	0	0	1178	0	0	0	1241	1045	922	898	828	763	658	679	0	0	392.667	762	882.667	700	0.896435	0.959657	0.375932	TRUE
1980	556.882	8.01	183.3	0	0	0	0	1209	1159	0	0	0	967	0	0	249	872	0	688	1080	565	0	789.333	0	322.333	373.667	777.667	0.450664	0.922403	0.873063	TRUE
1982	557.24	10.04	227	412	344	362	642	519	662	853	895	965	1508	1562	1924	2476	2632	2456	4486	4313	4345	372.667	607.667	904.333	1664.67	2521.33	4381.33	0.937908	0.999409	0.476773	TRUE
1983	557.322	5.5	244.1	222	271	383	491	279	497	782	853	835	1251	1258	1139	1778	1994	1919	2008	2054	2382	292	422.333	823.333	1216	1897	2148	0.984477	0.988193	0.414026	TRUE
1984	557.346	8.58	241.8	0	0	0	0	0	0	0	0	0	300	242	308	460	379	459	530	581	572	0	0	0	283.333	432.667	561	0.940988	0.984387	0.920801	TRUE
1985	557.456	8.79	250.9	0	0	0	0	0	0	0	0	0	378	321	297	391	700	675	1732	920	1354	0	0	0	332	588.667	1335.33	0.889043	0.997282	0.961702	TRUE
1986	557.457	13.29	257.6	0	0	0	0	0	0	0	0	0	0	430	361	605	439	510	963	965	848	0	0	0	263.667	518	925.333	0.915116	0.999946	0.994084	TRUE
1990	557.481	7.07	251	0	0	0	0	0	0	0	0	0	317	320	0	619	420	534	1653	1258	1446	0	0	0	212.333	524.333	1452.33	0.846786	0.994032	1.07406	TRUE
1993	559.471	13.57	246.2	0	0	0	0	0	0	0	0	173	502	0	277	422	398	270	0	618	608	0	0	57.6667	259.667	363.333	408.667	0.961235	0.983185	0.685125	TRUE
1996	560.409	9.93	239.6	0	432	446	597	515	615	866	920	885	1872	1577	1715	3553	3069	3570	7291	7184	7742	292.667	575.667	890.333	1721.33	3397.33	7405.67	0.886808	0.981587	0.637551	TRUE
1997	560.409	11.65	239.3	0	0	0	0	0	0	0	0	260	408	392	0	0	542	504	895	1042	1536	0	0	86.6667	266.667	348.667	1157.67	0.853889	0.977467	0.572735	TRUE
2002	561.38	8.76	263.1	0	0	0	291	322	361	389	441	417	756	971	682	1556	1830	1392	4447	3583	2897	0	324.667	415.667	803	1592.67	3642.33	0.889177	0.981076	0.640107	TRUE
2003	561.416	8.76	251.5	0	0	0	0	0	0	0	0	0	408	0	476	524	549	464	1102	1086	779	0	0	0	294.667	512.333	989	0.91138	0.996256	0.955871	TRUE
2005	561.453	13.37	244.3	0	0	0	0	0	0	0	0	0	420	398	379	765	614	694	1489	936	1270	0	0	0	399	691	1231.67	0.920661	0.996027	0.95471	TRUE
2006	561.486	13.43	248.9	0	0	0	0	0	0	0	152	0	209	299	0	256	365	514	478	463	973	0	0	50.6667	169.333	378.333	638	0.929265	0.987569	0.831789	TRUE
2007	561.487	9.62	254.5	0	0	0	0	0	0	0	0	0	588	631	665	1698	1372	1654	4259	5437	4532	0	0	0	628	1574.67	4742.67	0.834568	0.993243	1.07963	TRUE
2009	561.489	13.78	248.7	0	0	0	0	0	0	0	0	172	0	0	249	334	287	0	628	769	420	0	0	57.3333	83	207	605.667	0.847706	0.934992	0.691293	TRUE
2018	562.898	11.12	186.2	0	0	0	0	0	0	0	0	0	1140	0	0	0	881	839	461	0	448	0	0	0	380	573.333	303	0.786426	0.982788	0.917897	TRUE
2032	562.899	17.86	186.3	0	0	0	0	0	0	1874	0	0	0	2094	1893	1958	1866	1906	0	1723	0	0	0	624.667	1329	1910	574.333	0.658653	0.998469	0.499773	TRUE
2045	562.9	2.93	186.4	0	1131	1186	0	0	1084	0	0	1112	977	923	0	970	904	996	0	711	643	772.333	361.333	370.667	633.333	956.667	451.333	0.0986095	0.998218	0.449117	TRUE
2049	563.248	3.07	224.3	0	0	0	0	0	0	0	0	0	497	476	362	733	487	770	1364	1070	1169	0	0	0	445	663.333	1201	0.924119	0.981089	0.915048	TRUE
2052	564.343	7.17	241.3	0	0	0	319	409	287	521	530	462	788	840	901	1719	1547	1360	3791	2920	3299	0	338.333	504.333	843	1542	3336.67	0.906021	0.980489	0.549426	TRUE
2053	564.344	12.21	287.4	1554	1508	1673	2765	2790	3615	4247	5347	4672	7068	6619	6272	8763	8667	8962	12561	12242	12763	1578.33	3056.67	4755.33	6653	8797.33	12522	0.985213	0.99938	0.300251	TRUE
2054	564.344	12.21	241.5	4518	3954	3511	7761	6850	7218	13494	12522	13173	22723	21792	20805	35980	30648	34920	59599	58348	56075	3994.33	7276.33	13063	21773.3	33849.3	58007.3	0.945917	0.995659	0.455924	TRUE
2055	564.345	12.78	241.5	0	0	0	0	0	0	0	0	0	554	514	430	843	761	897	1294	1221	1269	0	0	0	499.333	833.667	1261.33	0.935637	0.993534	0.944214	TRUE
2063	564.936	17.39	193.5	755	0	0	680	0	743	0	0	0	788	0	0	0	0	992	869	0	1022	251.667	474.333	0	262.667	330.667	630.333	0.429489	0.946804	0.882923	TRUE
2064	564.936	17.96	193.2	683	643	0	0	0	0	0	0	0	754	805	0	924	891	0	0	955	0	442	0	0	519.667	605	318.333	0.351517	0.923791	0.873472	TRUE
2066	564.936	6.55	193	0	576	458	442	580	470	0	480	0	729	525	0	695	648	652	603	677	665	344.667	497.333	160	418	665	648.333	0.635396	0.999921	0.609461	TRUE
2068	565.124	2.6	222.2	204	180	249	332	317	405	561	566	474	915	968	726	1254	1227	1096	1800	1866	1449	211	351.333	533.667	869.667	1192.33	1705	0.97713	0.999932	0.38066	TRUE
2072	565.266	9.28	228.4	0	0	0	0	0	0	471	382	434	979	844	848	1777	0	1716	2487	2112	1996	0	0	429	890.333	1164.33	2198.33	0.953293	0.989355	0.44888	TRUE
2073	565.36	12.69	235.1	0	0	0	0	0	0	0	0	303	452	409	467	884	914	0	1805	2164	2188	0	0	101	442.667	599.333	2052.33	0.845172	0.977793	0.668834	TRUE
2074	565.448	8.75	248.3	0	0	0	0	0	0	0	0	0	143	254	315	525	539	0	879	1058	829	0	0	0	237.333	354.667	922	0.876242	0.98145	0.915634	TRUE
2080	566.903	11.42	188.8	843	773	842	0	0	0	0	0	788	576	572	0	595	591	695	608	366	411	819.333	0	262.667	382.667	627	461.667	0.0398718	0.981137	0.437784	TRUE
2083	566.903	7.63	189.1	691	686	764	0	720	721	616	0	0	0	0	790	556	516	610	336	401	0	713.667	480.333	205.333	263.333	560.667	245.667	-0.532015	0.93201	0.555585	TRUE
2089	567.463	8.8	248.3	0	0	0	0	0	0	0	0	0	257	283	271	618	636	556	1110	1001	1150	0	0	0	270.333	603.333	1087	0.908321	0.998207	1.03773	TRUE
2090	567.536	10.44	256.6	12496	12583	15062	44001	48109	48673	143530	129970	120371	408354	359463	391190	751123	820770	818488	1294886	1425263	1417724	13380.3	46927.7	131290	386336	796794	1379291	0.929033	0.991033	0.766336	TRUE
2091	568.266	5.2	232.7	0	0	0	288	268	313	514	563	501	1036	1070	868	1698	1596	1543	2600	2630	3068	0	289.667	526	991.333	1612.33	2766	0.95567	0.996595	0.522441	TRUE
2093	568.84	1.14	186.4	0	161	0	0	246	0	241	336	304	430	485	334	568	692	664	1180	1149	1157	53.6667	82	293.667	416.333	641.333	1162	0.945658	0.985866	0.391448	TRUE
2095	569.194	5.38	227.6	0	253	0	223	258	0	427	362	0	487	438	536	770	710	753	1155	1102	1217	84.3333	160.333	263	487	744.333	1158	0.960418	0.999202	0.483545	TRUE
2096	569.227	11.19	235.8	0	0	241	424	415	466	802	0	585	1016	891	1135	1532	1631	1296	1471	1534	1659	80.3333	435	462.333	1014	1486.33	1554.67	0.975396	0.999001	0.51897	TRUE
2100	571.203	5.72	244.1	0	0	0	0	0	0	194	219	247	285	259	298	453	541	610	765	686	864	0	0	220	280.667	534.667	771.667	0.96878	0.942461	0.483725	TRUE
2102	572.206	3.77	234.4	1791	1890	1922	2100	2124	2520	1959	2264	2152	2878	2889	2803	3383	3456	2971	4914	4538	4715	1867.67	2248	2125	2856.67	3270	4722.33	0.918061	0.987361	0.210804	TRUE
2103	572.432	15.64	248.6	1338	1573	1426	2213	2084	2539	3436	2971	3107	4149	4826	4240	6728	6542	5649	7801	9892	9127	1445.67	2278.67	3171.33	4405	6306.33	8940	0.972287	0.992525	0.341283	TRUE
2105	573.179	4.57	231.1	256	258	227	223	269	329	317	302	283	364	403	413	614	583	458	995	959	863	247	273.667	300.667	393.333	551.667	939	0.889722	0.988784	0.305676	TRUE
2107	573.404	8.76	246.9	0	0	0	0	0	0	0	0	0	215	0	0	0	316	0	974	0	811	0	0	0	71.6667	105.333	595	0.772164	0.97899	0.911813	TRUE
2109	573.453	8.62	250.6	0	0	0	0	0	0	322	316	284	460	599	432	1068	804	974	2120	1786	2076	0	0	307.333	497	948.667	1994	0.916386	0.973294	0.563831	TRUE
2112	573.487	9.33	254.8	0	0	0	0	0	0	0	0	0	438	405	334	1192	1390	1123	2678	2281	2753	0	0	0	392.333	1235	2570.67	0.87589	0.97855	1.16332	TRUE
2113	575.138	7.91	228	209	0	0	330	336	233	563	439	501	805	836	695	1271	1093	1276	1307	1332	1474	69.6667	299.667	501	778.667	1213.33	1371	0.992082	0.992001	0.432056	TRUE
2115	575.464	8.8	248.6	0	0	0	0	0	0	0	0	0	246	237	307	453	789	547	1522	1503	1274	0	0	0	263.333	596.333	1433	0.870305	0.997733	1.04288	TRUE
2117	575.468	10.44	251.5	0	0	0	0	0	0	0	0	0	0	346	368	671	0	906	1744	0	1824	0	0	0	238	525.667	1189.33	0.879825	0.998515	1.03405	TRUE
2118	575.469	11.6	249.1	0	0	0	0	0	0	0	0	0	375	0	0	588	0	525	734	0	944	0	0	0	125	371	559.333	0.910528	0.982729	1.14169	TRUE
2119	576.862	2.71	189	0	922	867	0	742	828	0	749	0	0	873	0	794	612	542	658	563	654	596.333	523.333	249.667	291	649.333	625	0.171715	0.909203	0.554091	TRUE
2129	577.352	3.44	231.5	0	0	0	0	0	0	0	0	0	484	393	298	1277	1450	1215	5289	5157	4655	0	0	0	391.667	1314	5033.67	0.795505	0.973877	1.18656	TRUE
2130	577.376	8.96	241.7	0	0	0	0	0	0	349	286	265	577	458	595	1171	1163	1152	2164	1988	2030	0	0	300	543.333	1162	2060.67	0.933752	0.969824	0.664843	TRUE
2132	577.483	10.48	252	0	0	0	0	0	0	209	314	0	565	409	625	1457	919	903	1665	0	1757	0	0	174.333	533	1093	1140.67	0.954322	0.99209	0.771517	TRUE
2133	578.487	10.51	254.1	0	0	0	0	0	0	0	0	0	215	0	204	493	360	365	1000	1009	1095	0	0	0	139.667	406	1034.67	0.852401	0.984162	1.13403	TRUE
2135	578.869	1.12	191.2	0	0	0	0	469	0	527	451	527	706	827	725	1175	1211	1196	2286	2403	2164	0	156.333	501.667	752.667	1194	2284.33	0.944256	0.987637	0.429476	TRUE
2146	578.911	10.46	212.7	0	0	0	0	0	0	0	0	0	0	0	306	311	635	471	982	1113	1436	0	0	0	102	472.333	1177	0.84085	0.950194	1.29826	TRUE
2149	579.39	10.24	242.6	0	0	0	0	0	0	227	0	0	473	512	325	606	670	671	932	868	914	0	0	75.6667	436.667	649	904.667	0.959174	0.988979	0.748781	TRUE
2150	579.448	8.8	252	619	533	625	874	1123	977	1389	1364	1222	1479	1183	1860	2282	1731	2096	2100	1892	2535	592.333	991.333	1325	1507.33	2036.33	2175.67	0.991378	0.962621	0.227667	TRUE
2151	579.502	13.74	246.5	0	0	0	0	0	0	0	0	0	0	198	0	236	200	232	559	379	562	0	0	0	66	222.667	500	0.863739	0.973462	1.18859	TRUE
2152	580.287	4.09	245.2	0	0	0	0	0	0	308	267	304	605	497	371	814	1017	767	1562	1602	1493	0	0	293	491	866	1552.33	0.946494	0.984466	0.529128	TRUE
2153	580.908	10.42	211.5	0	0	0	0	0	0	0	0	0	207	244	271	530	579	694	982	1531	1523	0	0	0	240.667	601	1345.33	0.876019	0.993457	1.07814	TRUE
2155	581.153	7.9	229.7	354	678	435	646	619	510	804	889	959	1364	1168	1451	1889	1806	1596	2585	2231	2448	489	591.667	884	1327.67	1763.67	2421.33	0.974991	0.999987	0.331926	TRUE
2156	581.155	7.66	229.4	246	219	201	335	255	303	384	460	540	743	825	796	1484	1218	1100	1383	1722	1422	222	297.667	461.333	788	1267.33	1509	0.972885	0.994074	0.483261	TRUE
2159	581.37	12.68	238.5	0	0	0	0	0	0	0	0	0	226	253	355	597	474	569	696	983	1308	0	0	0	278	546.667	995.667	0.912923	0.999951	0.994389	TRUE
2160	581.527	14.53	258.9	656	436	506	526	529	592	498	574	517	812	559	825	1247	1589	975	1901	2285	1496	532.667	549	529.667	732	1270.33	1894	0.881559	0.96737	0.453584	TRUE
2176	582.879	6.3	192.2	0	0	0	0	0	0	0	0	0	0	0	2134	0	2069	1930	0	0	1677	0	0	0	711.333	1333	559	0.740939	0.999247	0.978807	TRUE
2179	582.88	10.1	192.2	2125	2266	2279	2230	2182	2439	0	2161	0	2067	0	2056	1777	1834	1803	1327	1472	1444	2223.33	2283.67	720.333	1374.33	1804.67	1414.33	-0.436347	0.992983	0.42007	TRUE
2207	582.904	10.43	212	0	0	0	0	0	0	0	0	0	180	0	0	417	525	624	852	1225	1081	0	0	0	60	522	1052.67	0.849833	0.91375	1.47235	TRUE
2208	583.122	3.85	231.7	794	794	728	695	840	932	960	987	880	1430	1165	1242	1276	1517	1168	1580	1181	1407	772	822.333	942.333	1279	1320.33	1389.33	0.962446	0.91155	0.175628	TRUE
2211	583.26	1.95	243.1	0	0	0	0	0	0	222	195	248	294	248	355	555	514	550	1121	1053	1061	0	0	221.667	299	539.667	1078.33	0.929751	0.958734	0.469222	TRUE
2212	583.337	5.94	247.5	0	0	0	0	0	0	276	187	198	394	416	363	595	612	685	1059	919	1246	0	0	220.333	391	630.667	1074.67	0.958618	0.99532	0.497902	TRUE
2213	583.469	8.81	255.7	0	0	0	0	0	0	0	0	256	423	0	695	986	905	1772	2364	1678	2284	0	0	85.3333	372.667	1221	2108.67	0.901518	0.961654	1.05505	TRUE
2215	584.281	2.44	220.3	0	0	0	0	0	0	308	308	320	467	541	484	985	867	801	1514	1242	1280	0	0	312	497.333	884.333	1345.33	0.96711	0.979928	0.517271	TRUE
2216	584.358	5.52	251.3	0	0	0	0	0	286	402	361	383	571	506	532	996	876	1038	1477	1509	1790	0	95.3333	382	536.333	970	1592	0.960085	0.964384	0.484328	TRUE
2217	584.526	14.35	258.7	0	0	307	250	281	291	345	375	208	280	459	300	504	459	490	1318	0	0	102.333	274	309.333	346.333	484.333	439.333	0.930577	0.948717	0.24271	TRUE
2219	585.329	12.7	242	1054	1062	1223	2182	2136	1753	3203	3324	3528	7046	6363	6530	11175	11364	10962	23572	22883	25537	1113	2023.67	3351.67	6646.33	11167	23997.3	0.898844	0.995924	0.556153	TRUE
2220	585.354	7.06	250.4	0	0	0	216	419	233	358	417	351	697	737	561	1072	850	1140	1503	1574	1303	0	289.333	375.333	665	1020.67	1460	0.981177	0.998261	0.470493	TRUE
2225	587.196	3.48	239.4	0	0	0	0	0	0	0	0	0	343	0	0	585	619	0	1982	1534	1671	0	0	0	114.333	401.333	1729	0.781185	0.970508	1.2029	TRUE
2226	587.197	3.6	242.5	0	0	0	0	183	0	393	352	288	409	414	355	971	0	815	3170	2739	3216	0	61	344.333	392.667	595.333	3041.67	0.78412	0.942381	0.299865	TRUE
2233	588.253	5.68	236	0	0	0	0	0	218	324	385	316	554	618	527	1041	1034	986	1449	1307	1629	0	72.6667	341.667	566.333	1020.33	1461.67	0.973781	0.981495	0.53787	TRUE
2240	588.897	1.11	195.7	461	404	483	0	1279	867	0	0	0	0	0	342	0	2001	2033	3644	3558	3758	449.333	715.333	0	114	1344.67	3653.33	0.705751	0.901715	1.53349	TRUE
2245	588.897	9.53	195.2	0	0	0	0	0	0	0	0	0	2992	0	0	1664	1982	1458	726	857	770	0	0	0	997.333	1701.33	784.333	0.760332	0.995082	0.950326	TRUE
2285	589.304	11.91	233.1	0	0	0	0	0	0	332	331	263	744	613	522	1025	1124	1285	1798	1625	1470	0	0	308.667	626.333	1144.67	1631	0.967604	0.990534	0.608744	TRUE
2287	589.45	8.77	254.2	0	0	0	0	0	244	906	843	972	3012	2822	3044	7200	5916	6406	9794	9018	10564	0	81.3333	907	2959.33	6507.33	9792	0.94229	0.98832	0.819361	TRUE
2288	589.468	7.38	254.3	0	0	0	0	0	0	0	0	0	0	0	230	479	555	654	2148	2148	2125	0	0	0	76.6667	562.667	2140.33	0.783594	0.921977	1.43184	TRUE
2290	591.376	14.27	239.8	0	0	0	0	0	0	0	0	0	275	299	292	1000	856	873	3004	2244	3254	0	0	0	288.667	909.667	2834	0.822885	0.978471	1.16372	TRUE
2294	591.418	9.3	250.7	0	0	0	0	0	0	0	0	0	290	220	212	399	402	310	1489	1334	1571	0	0	0	240.667	370.333	1464.67	0.81407	0.985355	0.922678	TRUE
2299	591.463	14.86	251.9	394	316	517	356	440	410	853	702	743	1643	1806	1669	2116	3396	3734	7359	7268	6140	409	402	766	1706	3082	6922.33	0.880341	0.994145	0.629179	TRUE
2300	591.463	10.44	251.1	0	0	0	0	0	0	0	0	0	0	245	251	536	624	506	1269	1450	905	0	0	0	165.333	555.333	1208	0.867908	0.973789	1.18699	TRUE
2301	591.464	9.12	252.2	0	0	0	167	0	0	0	0	0	0	377	0	0	459	0	0	1067	1239	0	55.6667	0	125.667	153	768.667	0.776312	0.937537	0.878434	TRUE
2302	592.266	5.18	234.8	0	0	0	0	0	0	262	246	240	570	543	487	947	899	884	1510	1658	1415	0	0	249.333	533.333	910	1527.67	0.954288	0.996737	0.587383	TRUE
2304	592.324	6.24	251	0	0	0	0	0	0	295	319	317	776	491	507	912	745	821	1712	1543	1363	0	0	310.333	591.333	826	1539.33	0.953179	0.998657	0.448316	TRUE
2309	593.299	11.59	243	0	0	0	0	0	0	0	0	250	354	296	344	482	394	646	482	594	342	0	0	83.3333	331.333	507.333	472.667	0.944922	0.995228	0.693112	TRUE
2311	593.406	10.01	273	0	0	0	226	262	257	540	492	509	992	765	973	1804	1551	1732	2950	3179	3052	0	248.333	513.667	910	1695.67	3060.33	0.938911	0.982394	0.578577	TRUE
2313	593.477	8.77	254.1	0	0	0	0	0	0	0	0	226	567	436	585	969	1240	0	2734	2645	2631	0	0	75.3333	529.333	736.333	2670	0.833274	0.97751	0.756385	TRUE
2315	593.478	9.05	250.1	0	0	0	0	219	0	340	324	315	421	476	511	720	780	0	1558	0	1742	0	73	326.333	469.333	500	1100	0.939229	0.936806	0.214617	TRUE
2316	593.479	9.34	252.1	0	167	0	0	0	0	0	0	0	824	654	0	1462	0	1305	0	0	0	55.6667	0	0	492.667	922.333	0	0.415346	0.999223	0.978499	TRUE
2319	593.48	10.46	259.8	0	0	0	0	0	0	0	0	0	0	0	623	698	598	0	1529	1485	2642	0	0	0	207.667	432	1885.33	0.7919	0.999752	1.01328	TRUE
2320	594.339	6.27	250.6	0	0	0	0	0	0	244	194	196	388	437	434	732	863	750	1449	1599	1264	0	0	211.333	419.667	781.667	1437.33	0.936897	0.988116	0.612876	TRUE
2323	594.923	10.48	214.4	0	0	0	0	0	0	0	0	0	152	205	0	363	349	394	744	865	544	0	0	0	119	368.667	717.667	0.884576	0.979699	1.15747	TRUE
2325	595.17	19.38	233.5	0	0	0	1396	0	0	0	0	0	0	0	1529	0	975	800	0	0	0	0	465.333	0	509.667	591.667	0	0.164426	0.922863	0.873197	TRUE
2326	595.17	18.42	233.6	0	0	0	0	0	0	1236	0	0	1212	1179	0	1252	1218	1349	0	0	0	0	0	412	797	1273	0	0.424856	0.998143	0.521314	TRUE
2333	595.171	12.31	234.2	830	0	0	738	842	699	651	604	0	740	0	714	493	589	615	578	632	628	276.667	759.667	418.333	484.667	565.667	612.667	0.373392	0.998352	0.150725	TRUE
2334	595.171	9.49	233.7	0	0	918	922	882	0	969	996	0	0	1320	1376	1146	1520	1413	934	1171	1055	306	601.333	655	898.667	1359.67	1053.33	0.899578	0.984514	0.368522	TRUE
2338	595.328	6.51	263.4	0	0	0	0	0	0	394	260	310	470	670	562	996	929	881	1558	1653	1511	0	0	321.333	567.333	935.333	1574	0.958981	0.993484	0.508246	TRUE
2344	595.494	11.05	259.1	0	0	0	0	0	0	199	227	0	439	0	298	594	519	602	938	1018	1065	0	0	142	245.667	571.667	1007	0.929342	0.958155	0.701161	TRUE
2346	597.135	4.47	236	598	697	647	668	620	910	916	598	849	1086	1086	1129	1100	1172	1282	1311	1099	1107	647.333	732.667	787.667	1100.33	1184.67	1172.33	0.950752	0.949045	0.204211	TRUE
2347	597.315	12.69	238.6	0	0	0	165	414	269	697	550	527	1107	939	1145	3145	2425	2437	6602	6336	5687	0	282.667	591.333	1063.67	2669	6208.33	0.877715	0.953842	0.755623	TRUE
2349	597.344	4.42	246.3	0	0	0	0	0	0	370	260	277	359	591	303	966	700	577	1328	1148	1258	0	0	302.333	417.667	747.667	1244.67	0.957339	0.963387	0.472442	TRUE
2351	597.351	14.82	248.4	204	244	0	0	0	0	251	0	317	270	447	343	381	438	563	0	588	0	149.333	0	189.333	353.333	460.667	196	0.588777	0.992809	0.408586	TRUE
2353	597.45	11.22	252.6	0	0	0	0	0	0	0	0	0	147	186	176	239	226	191	312	302	364	0	0	0	169.667	218.667	326	0.93838	0.952811	0.886467	TRUE
2357	599.07	3.12	223.4	851	804	746	856	557	641	760	740	679	1027	1198	921	1148	1181	1163	977	1061	774	800.333	684.667	726.333	1048.67	1164	937.333	0.690037	0.964681	0.231554	TRUE
2358	599.182	8.05	232.7	0	0	0	238	318	240	420	347	520	579	483	474	1041	813	852	1219	1545	1497	0	265.333	429	512	902	1420.33	0.963707	0.936413	0.411112	TRUE
2359	599.242	3.76	248.6	0	271	285	325	320	403	359	292	299	487	500	430	732	829	623	1675	1398	1701	185.333	349.333	316.667	472.333	728	1591.33	0.862396	0.990293	0.410711	TRUE
2363	600.391	1.58	237.1	0	0	0	0	0	0	0	0	0	222	293	304	576	431	630	1017	990	987	0	0	0	273	545.667	998	0.911717	1	0.999796	TRUE
2365	601.207	10.88	236.8	245	0	0	0	0	0	0	916	0	752	745	655	687	726	943	584	728	720	81.6667	0	305.333	717.333	785.333	677.333	0.892841	0.924025	0.430973	TRUE
2366	601.279	8.58	258.2	648	615	592	805	982	798	1098	1107	1357	1973	1860	1856	3135	3416	3648	4785	4964	5014	618.333	861.667	1187.33	1896.33	3399.67	4921	0.945122	0.979183	0.522733	TRUE
2370	601.978	0.66	180.8	11417	0	10477	10129	11014	10896	10572	10314	11279	11211	12204	13448	13346	14357	14885	15047	12775	13581	7298	10679.7	10721.7	12287.7	14196	13801	0.941233	0.998386	0.1403	TRUE
2373	603.059	2.49	216.5	0	0	0	0	0	0	287	380	389	571	626	616	937	927	781	1233	1311	1138	0	0	352	604.333	881.667	1227.33	0.982925	0.999629	0.432424	TRUE
2374	603.169	9.64	236	469	364	424	709	663	551	860	1064	1163	1371	1554	1446	1546	1598	1559	1437	1390	1241	419	641	1029	1457	1567.67	1356	0.904293	0.946737	0.21054	TRUE
2387	604.872	10.25	196.9	0	839	884	812	0	0	836	0	0	743	739	0	725	588	669	440	479	0	574.333	270.667	278.667	494	660.667	306.333	0.0143934	0.997306	0.400847	TRUE
2397	605.334	12.7	237.2	1052	961	1222	1896	1604	1532	2984	2735	2531	4949	4154	3955	4564	5651	5168	6556	5127	5097	1078.33	1677.33	2750	4352.67	5127.67	5593.33	0.987155	0.980396	0.297442	TRUE
2398	605.407	10.25	245.2	0	0	0	266	181	0	596	472	370	756	848	684	1408	1577	1274	2390	3076	2368	0	149	479.333	762.667	1419.67	2611.33	0.938808	0.974677	0.543699	TRUE
2400	605.479	15.56	258	0	0	0	188	0	0	272	206	0	260	322	0	516	353	0	553	459	595	0	62.6667	159.333	194	289.667	535.667	0.953565	0.965376	0.314948	TRUE
2410	605.887	11.27	195.8	1087	1007	0	927	0	0	904	0	0	799	782	0	571	669	640	542	305	393	698	309	301.333	527	626.667	413.333	-0.0790509	0.9759	0.343678	TRUE
2420	607.094	5.3	223.8	0	0	0	250	298	385	485	549	491	706	1039	823	1097	1088	1095	1174	1188	971	0	311	508.333	856	1093.33	1111	0.981654	0.994124	0.359157	TRUE
2421	607.353	7.01	254.6	0	0	0	0	0	0	317	288	304	810	670	769	947	1077	1192	1024	1416	1087	0	0	303	749.667	1072	1175.67	0.974346	0.995671	0.545269	TRUE
2422	607.4	10.02	238.9	0	0	0	0	412	343	417	479	653	971	901	1012	0	1544	1748	2231	2763	2571	0	251.667	516.333	961.333	1097.33	2521.67	0.925978	0.955949	0.354043	TRUE
2429	609.076	2.51	216.2	0	254	0	273	361	331	684	447	663	1311	913	1119	1316	1356	1704	2056	1729	1782	84.6667	321.667	598	1114.33	1458.67	1855.67	0.994162	0.993409	0.409828	TRUE
2437	611.1	3.43	218.3	312	350	391	680	444	694	746	714	731	1402	1199	1415	1568	1930	1787	2239	2226	2311	351	606	730.333	1338.67	1761.67	2258.67	0.981962	0.994661	0.406014	TRUE
2444	611.522	8.78	260.6	0	0	0	0	0	0	0	0	0	0	0	240	535	356	902	1264	1230	1091	0	0	0	80	597.667	1195	0.853747	0.921062	1.4363	TRUE
2450	613.368	7.01	258.6	0	0	0	318	441	428	699	738	890	1356	1219	1195	2124	1967	1843	2127	1692	2213	0	395.667	775.667	1256.67	1978	2010.67	0.98614	0.993407	0.452698	TRUE
2451	613.444	8.8	261.6	0	0	0	0	0	0	0	0	0	359	269	0	401	438	506	734	323	477	0	0	0	209.333	448.333	511.333	0.931036	0.999271	1.0233	TRUE
2453	613.541	8.76	263.4	574	675	636	2704	3105	3512	12832	11787	13077	44075	42323	42501	63255	60341	61490	113386	122908	114063	628.333	3107	12565.3	42966.3	61695.3	116786	0.93878	0.990724	0.634538	TRUE
2454	613.541	8.99	262.5	339	491	391	1273	1189	1423	3026	2394	2902	7874	8807	8514	25345	21911	18849	93205	111613	111324	407	1295	2774	8398.33	22035	105381	0.773396	0.97235	0.894775	TRUE
2456	614.269	6.08	240.2	0	0	0	0	213	272	387	405	406	562	748	655	0	1077	1176	1909	1559	2054	0	161.667	399.333	655	751	1840.67	0.915094	0.967318	0.302062	TRUE
2461	615.246	2.2	249.3	0	0	0	0	0	0	0	0	0	268	286	287	497	481	494	1010	1218	1107	0	0	0	280.333	490.667	1111.67	0.889771	0.996625	0.957837	TRUE
2462	615.46	8.74	259.2	0	0	0	0	0	0	0	0	0	0	0	218	467	356	0	0	0	733	0	0	0	72.6667	274.333	244.333	0.88398	0.965067	1.22881	TRUE
2463	615.46	9.6	263	0	0	0	0	191	153	284	213	248	460	666	456	1020	973	1415	1412	1645	1821	0	114.667	248.333	527.333	1136	1626	0.954491	0.977776	0.712344	TRUE
2464	615.46	9.38	263.1	0	0	0	0	0	0	180	0	0	384	277	0	608	616	607	1253	1000	1123	0	0	60	220.333	610.333	1125.33	0.904373	0.972179	0.953357	TRUE
2472	616.284	7.23	243.1	0	0	0	236	321	274	493	601	461	745	860	891	1301	1318	1365	2531	2736	2369	0	277	518.333	832	1328	2545.33	0.940277	0.991653	0.45727	TRUE
2474	617.116	3.44	221	618	481	415	900	874	1135	1398	1324	1374	2013	2404	2454	3302	3353	3590	3537	3700	3675	504.667	969.667	1365.33	2290.33	3415	3637.33	0.982987	0.998422	0.435512	TRUE
2478	617.186	10.88	239.6	0	0	580	873	0	0	0	0	0	0	2132	0	1798	2065	0	1720	1910	0	193.333	291	0	710.667	1287.67	1210	0.863979	0.998209	0.96829	TRUE
2482	617.477	10.47	260.3	0	0	0	0	0	147	0	0	0	617	0	449	1139	894	864	1077	1055	1912	0	49	0	355.333	965.667	1348	0.91692	0.988577	1.10919	TRUE
2484	618.431	8.97	259.1	0	0	0	0	0	0	0	0	0	883	0	0	1287	0	1228	927	1062	1071	0	0	0	294.333	838.333	1020	0.919283	0.985538	1.1265	TRUE
2488	620.332	7.04	255.2	0	0	0	0	210	269	529	325	491	533	614	673	1123	874	788	1371	1163	1366	0	159.667	448.333	606.667	928.333	1300	0.99028	0.981243	0.369965	TRUE
2489	620.599	10.5	268.1	541	764	801	359	342	277	362	0	414	1025	841	0	2534	2677	1964	3641	2905	3159	702	326	258.667	622	2391.67	3235	0.82411	0.934579	1.04619	TRUE
2492	621.292	4.19	239.3	0	0	0	0	0	0	293	255	313	533	509	605	775	736	675	1679	1415	1546	0	0	287	549	728.667	1546.67	0.93511	0.994258	0.425858	TRUE
2493	621.329	10.22	239.5	0	0	0	0	0	0	289	359	238	596	703	777	1508	1463	1611	4650	4007	4116	0	0	295.333	692	1527.33	4257.67	0.858209	0.979517	0.750256	TRUE
2494	621.424	14.31	246.4	0	0	0	0	0	0	0	0	0	253	183	196	0	533	402	1483	1051	1230	0	0	0	210.667	311.667	1254.67	0.813073	0.979982	0.913305	TRUE
2496	622.332	6.07	255.2	0	0	0	0	0	0	0	0	0	492	0	332	727	504	682	1116	1136	1191	0	0	0	274.667	637.667	1147.67	0.906582	0.996817	1.05176	TRUE
2497	622.335	6.27	255.3	0	0	0	482	391	464	665	597	753	1559	1093	1106	2450	1935	2303	3789	3889	3823	0	445.667	671.667	1252.67	2229.33	3833.67	0.947129	0.989417	0.568532	TRUE
2502	623.201	11.36	241.4	0	0	675	0	0	0	0	0	0	0	1304	0	1571	1542	1743	0	2113	2263	225	0	0	434.667	1618.67	1458.67	0.839791	0.966089	1.22397	TRUE
2509	623.204	11.82	241.5	582	0	554	504	512	719	0	651	615	686	595	703	907	819	719	791	880	734	378.667	578.333	422	661.333	815	801.667	0.885041	0.992174	0.312985	TRUE
2510	623.598	11.94	267.1	0	0	0	0	0	0	806	503	476	2001	1709	1693	5451	4382	4075	13253	11177	12973	0	0	595	1801	4636	12467.7	0.855255	0.973969	0.885026	TRUE
2511	624.293	5.49	251.5	0	0	0	293	326	276	541	400	496	815	774	792	1117	1107	1019	1562	1359	1396	0	298.333	479	793.667	1081	1439	0.996397	0.999657	0.383789	TRUE
2513	624.867	6.48	194.9	0	0	0	0	1154	1098	0	0	0	983	1044	0	920	994	870	744	724	817	0	750.667	0	675.667	928	761.667	0.652932	0.967023	0.897611	TRUE
2518	624.867	4.25	195.1	0	0	0	0	0	0	0	0	0	0	947	0	825	0	894	0	696	673	0	0	0	315.667	573	456.333	0.891726	0.998277	0.968848	TRUE
2528	624.868	10.29	194.5	1197	0	0	0	0	1092	0	0	0	0	923	0	705	789	700	554	664	584	399	364	0	307.667	731.333	600.667	0.510999	0.995833	1.06024	TRUE
2532	625.232	9.95	236.5	0	0	0	0	0	0	0	0	0	648	311	490	1462	1465	1248	3207	3744	3434	0	0	0	483	1391.67	3461.67	0.856014	0.984763	1.13076	TRUE
2533	625.308	5.51	251.8	318	264	297	503	601	541	1035	970	874	1279	1313	1271	1782	1443	1261	1801	1584	1441	293	548.333	959.667	1287.67	1495.33	1608.67	0.985378	0.991694	0.216485	TRUE
2535	625.382	10.76	247.3	0	0	0	0	0	0	314	156	216	491	409	364	1121	684	894	2101	2350	1966	0	0	228.667	421.333	899.667	2139	0.887662	0.971095	0.668827	TRUE
2538	626.322	7.09	255.3	0	0	0	311	306	264	375	509	413	542	671	533	766	962	785	1148	1371	1160	0	293.667	432.333	582	837.667	1226.33	0.984811	0.988793	0.332015	TRUE
2540	627.448	8.14	257.1	0	0	0	0	0	0	0	0	0	346	233	0	317	415	416	822	782	751	0	0	0	193	382.667	785	0.897928	0.999987	0.997117	TRUE
2541	627.458	9.16	263.1	234	265	283	674	456	546	1259	1008	913	1868	1937	1866	3361	2979	3720	5141	4727	4324	260.667	558.667	1060	1890.33	3353.33	4730.67	0.965041	0.987552	0.552593	TRUE
2542	628.396	10.01	259.2	238	0	0	202	249	187	0	0	313	572	678	516	981	1178	996	1735	1721	1996	79.3333	212.667	104.333	588.667	1051.67	1817.33	0.91309	0.999915	0.814551	TRUE
2546	629.474	9.62	265.9	0	0	0	0	0	0	381	394	384	920	884	781	2802	2048	2576	5232	5335	4474	0	0	386.333	861.667	2475.33	5013.67	0.893906	0.953906	0.882251	TRUE
2549	630.481	8.78	265	0	0	0	0	0	0	0	0	0	222	0	183	329	329	249	733	657	583	0	0	0	135	302.333	657.667	0.884621	0.998099	1.03894	TRUE
2550	630.486	2.27	265	0	0	0	327	392	249	477	421	360	690	654	561	836	910	821	1273	1603	1572	0	322.667	419.333	635	855.667	1482.67	0.962546	0.999978	0.342678	TRUE
2568	630.885	18.02	197	0	0	0	0	0	0	0	0	0	0	1792	0	1661	1842	0	1378	0	0	0	0	0	597.333	1167.67	459.333	0.726819	0.999911	0.99244	TRUE
2583	632.332	12.23	251.3	0	0	0	365	314	251	540	449	444	652	667	669	1184	1421	1415	2081	2007	2211	0	310	477.667	662.667	1340	2099.67	0.953276	0.949734	0.549104	TRUE
2584	632.922	0.49	206.5	770	711	580	691	746	698	745	695	831	814	794	906	821	1039	1020	867	1306	1183	687	711.667	757	838	960	1118.67	0.957932	0.99327	0.119986	TRUE
2590	633.474	11.65	256.5	0	221	273	430	389	358	362	333	388	305	427	484	511	599	568	789	697	793	164.667	392.333	361	405.333	559.333	759.667	0.936296	0.952634	0.235574	TRUE
2593	634.335	6.12	257.1	0	0	0	0	0	0	1241	0	1691	2282	2654	2531	4116	4879	4240	8218	8837	8240	0	0	977.333	2489	4411.67	8431.67	0.93099	0.997622	0.655469	TRUE
2600	634.891	17.85	200.7	782	870	810	0	0	946	0	0	0	695	690	0	715	858	0	539	629	0	820.667	315.333	0	461.667	524.333	389.333	-0.212327	0.915536	0.871257	TRUE
2606	635.396	8.44	264.4	0	0	0	0	0	322	513	256	418	623	634	694	1097	986	1035	1954	2006	1860	0	107.333	395.667	650.333	1039.33	1940	0.94727	0.992819	0.466344	TRUE
2608	635.49	14.92	259.1	0	0	0	123	0	198	240	204	218	317	310	373	666	623	557	1732	1420	829	0	107	220.667	333.333	615.333	1327	0.909753	0.970662	0.521573	TRUE
2609	635.511	10.46	264.7	786	1081	1182	1314	1142	1290	1492	1435	1571	1908	2082	2117	2427	2268	2236	0	1696	2062	1016.33	1248.67	1499.33	2035.67	2310.33	1252.67	0.517995	0.983089	0.211695	TRUE
2613	637.215	11.2	244.7	0	233	248	365	329	250	575	441	559	794	860	995	1163	1156	1000	1126	1045	1031	160.333	314.667	525	883	1106.33	1067.33	0.970953	0.991174	0.3499	TRUE
2617	637.411	8.73	245.8	0	0	0	0	0	0	0	0	0	321	0	0	732	789	830	1809	2185	1933	0	0	0	107	783.667	1975.67	0.829518	0.922084	1.43132	TRUE
2618	637.468	8.73	258.5	0	0	0	0	0	0	0	0	0	376	416	376	1070	811	0	1658	1783	1422	0	0	0	389.333	627	1621	0.874019	0.990388	0.934366	TRUE
2622	639.179	4.96	246.4	301	436	288	431	534	404	350	517	486	617	608	719	781	676	836	893	611	719	341.667	456.333	451	648	764.333	741	0.954979	0.989133	0.255007	TRUE
2623	639.427	8.29	245.8	0	0	0	298	255	292	413	432	567	1021	794	859	1763	1777	1450	2878	3049	3241	0	281.667	470.667	891.333	1663.33	3056	0.933747	0.985844	0.599831	TRUE
2625	639.557	9.2	265.2	0	0	0	218	280	279	464	469	522	1279	1418	1417	3558	3704	3769	26444	25003	23984	0	259	485	1371.33	3677	25143.7	0.740176	0.968591	0.89336	TRUE
2626	640.4	3.11	262.3	0	0	0	0	0	0	0	0	0	584	579	527	740	770	809	1893	1501	1641	0	0	0	563.333	773	1678.33	0.905	0.966838	0.897434	TRUE
2628	640.842	12.29	197.6	527	595	0	450	476	0	448	0	0	329	410	0	381	309	340	234	164	220	374	308.667	149.333	246.333	343.333	206	-0.397616	1	0.393775	TRUE
2630	641.167	4.57	238.6	415	599	480	453	593	537	638	717	574	778	828	892	1362	1213	1196	1548	1633	1924	498	527.667	643	832.667	1257	1701.67	0.939738	0.976509	0.345141	TRUE
2631	641.455	8.13	268.3	0	0	0	0	0	0	0	0	0	239	261	0	808	551	686	1467	1560	1968	0	0	0	166.667	681.667	1665	0.846788	0.959129	1.25667	TRUE
2632	641.472	9.33	266.3	0	0	0	0	0	0	272	167	270	555	661	582	1366	1316	1213	2186	1950	2024	0	0	236.333	599.333	1298.33	2053.33	0.942242	0.983723	0.758837	TRUE
2633	641.537	16.56	265.5	1981	1662	1986	2061	2086	2373	2923	3083	2348	4418	4949	4545	4612	5890	4366	6679	6003	5317	1876.33	2173.33	2784.67	4637.33	4956	5999.67	0.976426	0.925938	0.284175	TRUE
2636	642.41	9.32	256.5	0	0	0	284	290	278	764	675	589	2194	2296	1596	3451	3494	3275	5926	4704	4478	0	284	676	2028.67	3406.67	5036	0.963333	0.999986	0.67024	TRUE
2639	643.425	8.16	260.8	0	0	0	0	0	0	0	0	0	337	592	409	1159	1322	1046	1643	1899	1805	0	0	0	446	1175.67	1782.33	0.91599	0.990436	1.09796	TRUE
2641	644.392	2.5	268	0	0	0	0	0	0	0	0	0	343	241	314	1138	965	1129	3439	2995	3223	0	0	0	299.333	1077.33	3219	0.824627	0.968638	1.21186	TRUE
2644	644.85	11.79	200.2	626	711	617	561	0	0	0	519	0	529	549	0	370	501	400	319	244	275	651.333	187	173	359.333	423.667	279.333	-0.288771	0.962714	0.408538	TRUE
2647	645.324	2.47	243	0	0	0	0	0	0	254	239	382	448	439	564	892	885	1019	1477	1505	1627	0	0	291.667	483.667	932	1536.33	0.952016	0.974316	0.577403	TRUE
2648	645.338	3.43	250.9	0	0	0	0	0	0	0	0	0	430	509	318	1090	1054	1300	3870	2914	2880	0	0	0	419	1148	3221.33	0.841295	0.988064	1.11219	TRUE
2650	645.514	10.44	266.7	0	0	0	683	724	755	2821	2513	2316	5972	4903	4649	7090	7656	8274	8754	10939	10594	0	720.667	2550	5174.67	7673.33	10095.7	0.987915	0.999899	0.499141	TRUE
2658	647.394	8.75	260.7	0	0	0	197	0	0	232	201	184	321	384	260	401	324	406	0	252	0	0	65.6667	205.667	321.667	377	84	0.520117	0.979737	0.290065	TRUE
2660	647.436	8.81	264.8	698	1156	918	915	1262	1475	1000	1005	1009	1312	910	1265	1617	1680	1881	1132	945	1046	924	1217.33	1004.67	1162.33	1726	1041	0.420707	0.951045	0.292241	TRUE
2663	647.477	10.65	266.2	0	0	0	0	0	0	0	0	0	1431	0	0	1760	1691	1596	1180	1311	1457	0	0	0	477	1682.33	1316	0.868201	0.970153	1.2046	TRUE
2664	648.274	4.11	247.3	0	0	0	0	0	0	213	235	302	379	427	496	579	688	562	950	1007	1145	0	0	250	434	609.667	1034	0.96672	0.999911	0.417069	TRUE
2666	649.141	7.66	236.6	0	0	0	314	374	0	0	389	0	770	662	655	943	946	763	1180	1105	1072	0	229.333	129.667	695.667	884	1119	0.957455	0.960671	0.689054	TRUE
2667	649.308	5.02	254	0	0	0	0	243	0	255	293	339	530	565	451	800	701	763	1138	1186	1143	0	81	295.667	515.333	754.667	1155.67	0.98037	0.999694	0.439883	TRUE
2672	650.609	16.67	274.1	0	0	0	0	251	222	527	366	349	771	758	868	1207	1050	1325	2117	2400	2334	0	157.667	414	799	1194	2283.67	0.944956	0.999973	0.486096	TRUE
2690	650.867	7.39	202.9	0	0	0	0	0	0	0	0	0	0	0	1711	297	1164	1228	989	814	936	0	0	0	570.333	896.333	913	0.926672	0.987841	0.927988	TRUE
2716	651.323	5.91	255.9	0	0	0	0	0	0	278	381	376	494	447	443	673	662	744	1248	1026	1137	0	0	345	461.333	693	1137	0.968136	0.982182	0.354471	TRUE
2717	651.39	6.56	260	357	282	481	666	607	615	956	1233	1164	2614	2380	2353	4133	5274	4299	8406	8902	8399	373.333	629.333	1117.67	2449	4568.67	8569	0.916517	0.991415	0.641809	TRUE
2719	651.428	8.8	263.9	0	0	0	285	321	306	483	540	380	830	664	983	818	1026	802	889	735	850	0	304	467.667	825.667	882	824.667	0.934859	0.921865	0.309919	TRUE
2720	651.488	10.45	268.5	2183	2109	2265	3028	3069	2772	3187	3546	3522	4027	3997	3592	3912	4749	3912	4653	5122	4070	2185.67	2956.33	3418.33	3872	4191	4615	0.989408	0.994975	0.101456	TRUE
2723	652.625	17.1	274.9	0	0	0	0	0	0	206	269	182	416	615	342	975	770	1143	2068	1672	1883	0	0	219	457.667	962.667	1874.33	0.919457	0.979285	0.694853	TRUE
2730	653.473	9.43	268.9	0	0	0	0	0	0	0	0	0	465	456	0	0	935	1137	2400	1990	2300	0	0	0	307	690.667	2230	0.828659	0.997953	1.04055	TRUE
2732	654.313	5.5	257.9	0	189	261	406	484	329	497	495	474	943	853	966	1391	1345	1516	1696	2002	1687	150	406.333	488.667	920.667	1417.33	1795	0.979146	0.999193	0.493205	TRUE
2733	655.124	7.53	237	0	308	246	388	406	344	546	509	399	1033	844	809	1065	1338	901	1229	1156	1352	184.667	379.333	484.667	895.333	1101.33	1245.67	0.987331	0.982132	0.379566	TRUE
2734	655.158	8.75	244.8	247	560	1148	0	497	790	319	0	579	477	674	653	605	517	769	663	568	1112	651.667	429	299.333	601.333	630.333	781	0.481044	0.902863	0.359188	TRUE
2735	655.385	5.89	253.1	0	0	0	0	0	0	399	349	300	693	541	697	1136	1055	1298	2164	2067	2037	0	0	349.333	643.667	1163	2089.33	0.94338	0.987494	0.573264	TRUE
2737	655.421	10.31	250.1	927	1035	962	1222	1503	1246	2149	1850	1908	3370	3074	3124	5981	5467	5371	13337	14718	12831	974.667	1323.67	1969	3189.33	5606.33	13628.7	0.8613	0.982434	0.515906	TRUE
2738	655.422	10.4	323.7	0	0	0	0	0	0	226	189	227	561	0	290	768	0	724	1215	0	0	0	0	214	283.667	497.333	405	0.933341	0.959544	0.445144	TRUE
2739	655.422	10.29	324.2	0	0	0	0	0	0	0	0	0	0	493	0	603	584	0	1119	890	1145	0	0	0	164.333	395.667	1051.33	0.853595	0.995255	1.06487	TRUE
2740	655.487	10.57	269.1	0	0	0	170	256	176	0	187	238	204	164	225	236	223	220	350	214	275	0	200.667	141.667	197.667	226.333	279.667	0.848813	0.98307	0.22838	TRUE
2741	655.591	8.81	271.5	0	0	0	0	0	0	0	0	0	0	271	247	839	808	497	1239	1349	2525	0	0	0	172.667	714.667	1704.33	0.849419	0.958255	1.26074	TRUE
2743	656.241	5.66	245.1	0	0	0	0	0	0	333	273	256	482	432	346	638	658	654	1167	1239	943	0	0	287.333	420	650	1116.33	0.961446	0.988207	0.405569	TRUE
2745	656.318	4.76	257	0	0	0	265	0	220	363	336	289	518	655	452	1107	1050	979	2044	1731	1714	0	161.667	329.333	541.667	1045.33	1829.67	0.941868	0.973499	0.575702	TRUE
2763	656.885	9.59	204.7	2387	0	0	0	0	0	0	0	0	1434	0	0	935	903	984	341	350	404	795.667	0	0	478	940.667	365	0.156103	0.999956	0.99464	TRUE
2767	656.885	10.2	204.7	0	2278	0	2405	2365	2386	0	0	0	0	2272	0	2006	1766	0	0	0	1209	759.333	2385.33	0	757.333	1257.33	403	-0.284636	0.993091	0.942648	TRUE
2768	656.885	6.8	204.7	0	0	0	2095	2231	0	0	0	0	0	1894	0	0	1795	1814	0	0	0	0	1442	0	631.333	1203	0	-0.00700572	0.99959	0.984139	TRUE
2772	656.885	5.37	205.3	0	0	0	0	0	0	0	0	0	0	1690	0	1056	1177	0	629	737	759	0	0	0	563.333	744.333	708.333	0.908198	0.958729	0.890565	TRUE
2792	657.143	9.48	241	0	619	532	0	471	595	0	0	0	776	798	0	611	767	567	489	569	477	383.667	355.333	0	524.667	648.333	511.667	0.486733	0.941756	0.880346	TRUE
2794	657.504	10.97	272.2	0	0	0	0	0	0	0	0	0	0	1248	0	0	2844	3300	4347	3085	2467	0	0	0	416	2048	3299.67	0.884054	0.945962	1.31797	TRUE
2796	657.566	8.76	270.5	0	0	0	0	0	0	0	0	0	400	350	366	847	584	735	1114	1061	1119	0	0	0	372	722	1098	0.930022	0.999845	0.990098	TRUE
2799	659.232	8.81	253	0	0	0	0	0	0	0	0	0	265	324	322	361	407	507	1071	1031	693	0	0	0	303.667	425	931.667	0.903085	0.970667	0.901324	TRUE
2800	659.49	14.85	262.3	0	0	0	0	0	0	172	0	183	303	357	350	263	466	513	850	868	1072	0	0	118.333	336.667	414	930	0.924355	0.964124	0.529348	TRUE
2803	660.287	5.49	248.5	250	248	217	305	370	327	589	531	537	907	719	972	1160	1177	1331	1080	1203	1336	238.333	334	552.333	866	1222.67	1206.33	0.975497	0.999315	0.380988	TRUE
2804	660.337	6.45	250.1	0	0	0	0	0	0	335	378	256	678	559	583	1429	1119	827	2003	2028	2356	0	0	323	606.667	1125	2129	0.93358	0.986029	0.593792	TRUE
2811	663.158	18.27	241.5	0	0	1001	0	0	0	0	0	0	0	0	1225	1120	0	1289	1335	0	1493	333.667	0	0	408.333	803	942.667	0.793324	0.999952	0.994407	TRUE
2817	663.159	9.93	241.6	687	0	0	745	0	809	0	0	0	984	1005	0	1090	938	1134	1229	1018	1116	229	518	0	663	1054	1121	0.81026	0.989082	0.930956	TRUE
2819	663.159	19.89	241.1	0	0	0	0	0	0	0	0	0	0	1327	0	1145	1169	1053	297	390	0	0	0	0	442.333	1122.33	229	0.600771	0.992609	1.08396	TRUE
2829	665.123	4.48	243.4	560	505	541	506	525	488	614	516	702	918	825	947	1000	868	952	983	895	905	535.333	506.333	610.667	896.667	940	927.667	0.919264	0.920193	0.219359	TRUE
2830	665.301	12.67	247.5	199	231	311	309	285	369	590	529	453	920	736	766	1036	1200	1122	1579	1582	1391	247	321	524	807.333	1119.33	1517.33	0.978588	0.999614	0.364531	TRUE
2831	665.396	7.51	266.9	0	0	0	0	0	0	0	0	0	374	299	153	709	622	646	1805	1692	1962	0	0	0	275.333	659	1819.67	0.848381	0.995526	1.06273	TRUE
2833	665.406	8.8	275	0	0	228	313	432	387	919	915	597	2247	1440	0	4140	3594	4463	0	8031	6182	76	377.333	810.333	1229	4065.67	4737.67	0.929303	0.919054	0.870282	TRUE
2835	665.536	16.21	267.5	925	1032	1060	1345	1415	1717	2213	2702	2038	3900	3550	4592	5966	6002	5999	12725	11348	8862	1005.67	1492.33	2317.67	4014	5989	10978.3	0.927957	0.999041	0.447402	TRUE
2839	666.019	18.06	213	0	5317	4819	0	0	5050	0	0	0	0	5378	0	0	5528	5937	0	4618	0	3378.67	1683.33	0	1792.67	3821.67	1539.33	-0.0382174	0.999363	1.0217	TRUE
2841	666.02	8.79	212.8	7183	0	6690	0	7439	6269	6595	0	6893	7313	7017	0	8388	6837	7687	8187	0	0	4624.33	4569.33	4496	4776.67	7637.33	2729	0.000270273	0.903564	0.308392	TRUE
2851	666.02	13.49	212.7	0	0	0	0	0	0	6141	0	6970	6874	0	6825	9154	0	10484	0	0	10935	0	0	4370.33	4566.33	6546	3645	0.767709	0.903863	0.233204	TRUE
2855	666.02	18.36	213	0	5302	5837	5436	0	4494	0	0	0	5356	0	5501	0	5941	5952	0	5582	5836	3713	3310	0	3619	3964.33	3806	0.212769	0.902659	0.868715	TRUE
2871	666.432	8.17	262	0	0	0	0	0	0	0	0	0	392	260	376	666	696	770	946	1017	1079	0	0	0	342.667	710.667	1014	0.930911	0.999788	1.01224	TRUE
2872	666.6	16.65	275	0	0	0	0	0	0	0	0	0	1510	0	0	0	2926	2613	0	0	2658	0	0	0	503.333	1846.33	886	0.761417	0.967216	1.21863	TRUE
2873	666.641	17.42	278.5	0	0	0	0	0	0	0	0	0	337	348	296	649	670	673	1501	1552	1373	0	0	0	327	664	1475.33	0.886034	0.999962	1.00508	TRUE
2876	667.169	8.06	242.2	0	0	0	257	234	181	233	338	0	468	457	356	635	661	721	1128	1218	1089	0	224	190.333	427	672.333	1145	0.945184	0.999946	0.56064	TRUE
2878	667.422	8.89	315.7	0	0	0	0	0	0	0	0	0	576	561	638	2171	1976	1975	6663	7055	6821	0	0	0	591.667	2040.67	6846.33	0.811018	0.97182	1.19657	TRUE
2879	667.458	10.48	265.3	278	271	277	338	326	391	399	411	528	404	487	965	872	1119	893	651	691	658	275.333	351.667	446	618.667	961.333	666.667	0.845582	0.982342	0.388398	TRUE
2882	667.553	16.7	269.9	316	394	414	442	388	491	716	730	633	1151	1191	1304	1576	1578	1797	2534	2601	3264	374.667	440.333	693	1215.33	1650.33	2799.67	0.940711	0.998616	0.404081	TRUE
2890	669.354	13.96	253.8	0	0	0	0	0	0	0	0	275	382	283	417	621	523	875	1619	1822	1525	0	0	91.6667	360.667	673	1655.33	0.883462	0.999075	0.775599	TRUE
2891	669.4	5.16	249.1	318	285	368	616	454	604	1071	1150	817	1805	2040	1846	3524	3056	3357	5520	4692	5431	323.667	558	1012.67	1897	3312.33	5214.33	0.948909	0.991231	0.559308	TRUE
2892	669.408	13.64	255.3	0	0	0	0	0	0	0	0	0	223	260	252	934	971	0	3400	2132	2584	0	0	0	245	635	2705.33	0.789003	0.991421	1.09175	TRUE
2895	669.431	8.82	259.8	0	0	0	0	0	0	0	0	0	301	276	0	622	481	608	727	1084	0	0	0	0	192.333	570.333	603.667	0.912549	0.982792	1.14136	TRUE
2898	669.604	10.53	274.4	0	0	0	0	0	0	433	467	379	1511	1746	1705	5174	3855	4290	13543	11273	10578	0	0	426.333	1654	4439.67	11798	0.854112	0.975791	0.94622	TRUE
2899	670.289	5.5	258.9	691	530	640	1091	998	1142	1638	1568	1803	2765	2999	2181	3944	3597	4538	5138	5114	4817	620.333	1077	1669.67	2648.33	4026.33	5023	0.983783	0.995249	0.425663	TRUE
2900	670.289	5.13	259.9	0	0	0	0	0	0	263	363	252	475	484	406	843	900	809	1480	1309	1461	0	0	292.667	455	850.667	1416.67	0.953545	0.972072	0.538716	TRUE
2901	670.443	10.8	263.3	0	0	0	0	0	163	494	475	396	1134	975	986	1216	1240	1120	1298	1430	1549	0	54.3333	455	1031.67	1192	1425.67	0.978241	0.950713	0.434101	TRUE
2902	670.461	9.23	266.3	0	0	0	0	0	0	412	308	353	878	823	656	1154	1277	1307	1096	1499	1190	0	0	357.667	785.667	1246	1261.67	0.969381	0.999779	0.55781	TRUE
2903	671.156	9.64	244.4	295	309	443	521	663	663	772	912	783	1101	1240	1083	1263	1202	1152	829	842	972	349	615.667	822.333	1141.33	1205.67	881	0.788802	0.933675	0.194314	TRUE
2904	671.415	5.8	253.1	0	272	0	229	184	246	367	357	292	571	736	469	1109	1234	1005	0	2450	2519	90.6667	219.667	338.667	592	1116	1656.33	0.952657	0.980385	0.581105	TRUE
2905	671.418	5.8	266.2	0	0	0	0	0	0	166	0	187	202	213	266	482	388	471	741	649	857	0	0	117.667	227	447	749	0.946324	0.981696	0.635635	TRUE
2914	673.391	8.73	501.3	0	0	0	0	0	0	0	0	0	274	0	0	780	679	693	502	608	0	0	0	0	91.3333	717.333	370	0.747603	0.918559	1.44856	TRUE
2915	673.398	10.26	258.9	0	0	0	0	0	0	0	0	0	296	245	208	368	557	471	0	1146	855	0	0	0	249.667	465.333	667	0.934925	0.999111	0.977092	TRUE
2916	673.44	8.15	265.6	0	0	0	0	0	0	0	0	0	718	565	569	1340	1117	1098	2592	2162	2318	0	0	0	617.333	1185	2357.33	0.903359	0.999707	0.98651	TRUE
2917	673.48	10.49	274.4	0	0	0	0	0	0	0	0	0	1009	1060	0	1136	1284	1319	0	1035	966	0	0	0	689.667	1246.33	667	0.80024	0.998107	0.967482	TRUE
2925	673.874	17.24	205.8	0	1226	0	1015	0	0	0	0	0	1018	0	0	1177	0	886	680	0	695	408.667	338.333	0	339.333	687.667	458.333	0.391762	0.999971	1.00441	TRUE
2928	674.29	4.5	251.2	0	0	0	264	202	190	476	335	471	619	779	604	1380	1099	1124	2366	2271	2173	0	218.667	427.333	667.333	1201	2270	0.934616	0.976819	0.517514	TRUE
2931	675.339	7	265.5	0	0	0	0	0	0	441	503	535	928	959	837	963	1018	1080	1161	1214	1152	0	0	493	908	1020.33	1175.67	0.967884	0.94924	0.344149	TRUE
2932	675.361	12.72	257.6	0	0	0	0	0	0	0	0	0	250	244	218	290	375	534	885	605	559	0	0	0	237.333	399.667	683	0.925947	0.994182	0.946638	TRUE
2933	675.388	8.79	265.2	293	397	275	487	588	453	666	713	565	724	773	717	1080	972	935	928	897	1077	321.667	509.333	648	738	995.667	967.333	0.975738	0.963355	0.227294	TRUE
2934	676.305	5.5	254.3	3237	3703	3272	7510	7366	6568	12776	11913	12319	21627	17534	19129	27470	24868	25781	26414	23457	22570	3404	7148	12336	19430	26039.7	24147	0.968362	0.999792	0.355671	TRUE
2936	676.624	16.75	278.4	0	0	0	203	0	0	490	316	303	519	566	582	772	1052	998	1473	0	1618	0	67.6667	369.667	555.667	940.667	1030.33	0.984969	0.980351	0.468203	TRUE
2940	677.403	6.99	253.2	0	0	0	0	0	0	474	356	288	809	633	533	894	958	952	1212	1479	1344	0	0	372.667	658.333	934.667	1345	0.981609	0.999954	0.428882	TRUE
2941	677.433	11.5	271	0	0	0	0	0	0	315	273	282	393	313	304	606	510	453	1037	1070	1219	0	0	290	336.667	523	1108.67	0.928042	0.945008	0.321692	TRUE
2944	679.088	3.46	229.5	249	0	253	542	592	498	0	565	681	1068	978	956	1461	1413	1698	1563	1432	1601	167.333	544	415.333	1000.67	1524	1532	0.951591	0.999479	0.565941	TRUE
2945	679.386	8.8	263.6	395	465	313	465	311	468	519	410	448	481	352	591	586	627	541	568	476	548	391	414.667	459	474.667	584.667	530.667	0.905998	0.917535	0.135307	TRUE
2946	680.242	5.18	247.7	0	0	0	380	212	232	448	516	506	751	850	775	1338	1225	1061	1970	1639	1793	0	274.667	490	792	1208	1800.67	0.982024	0.995825	0.434344	TRUE
2947	680.315	5.01	260.5	0	0	0	227	266	328	364	352	415	560	634	511	1077	1002	966	1608	1664	1587	0	273.667	377	568.333	1015	1619.67	0.9586	0.974329	0.501045	TRUE
2948	680.375	7.08	267.5	0	0	0	0	0	0	238	257	235	319	559	348	673	535	632	881	903	863	0	0	243.333	408.667	613.333	882.333	0.980278	0.998122	0.439445	TRUE
2950	680.656	17.69	282.2	0	0	0	0	0	0	300	328	368	852	857	917	1885	0	1826	4597	4310	0	0	0	332	875.333	1237	2969	0.906795	0.993351	0.559083	TRUE
2952	681.356	7	268.1	0	0	0	414	341	389	669	752	929	1498	1540	1441	1705	1838	1499	1278	1282	1238	0	381.333	783.333	1493	1680.67	1266	0.885271	0.947963	0.358829	TRUE
2953	681.425	8.83	268.7	0	0	0	0	0	0	0	0	0	0	236	0	259	0	0	0	0	286	0	0	0	78.6667	86.3333	95.3333	0.910206	0.903344	0.868825	TRUE
2955	682.257	6.08	250.2	0	0	0	0	0	0	333	333	306	564	657	502	886	869	840	1797	1465	1385	0	0	324	574.333	865	1549	0.955789	0.999075	0.460634	TRUE
2959	683.009	2.95	215.2	0	0	0	0	0	0	0	0	0	0	0	1171	1105	986	1125	1019	952	992	0	0	0	390.333	1072	987.667	0.903892	0.987913	1.11307	TRUE
2966	683.01	5.75	214.9	0	0	0	0	0	0	0	0	0	0	0	925	1013	956	0	843	778	752	0	0	0	308.333	656.333	791	0.93274	0.999392	1.02118	TRUE
2976	683.312	10.01	251.5	0	0	0	0	0	0	236	273	0	656	619	715	1571	1474	1195	3634	3903	4151	0	0	169.667	663.333	1413.33	3896	0.858773	0.992994	0.836324	TRUE
2977	683.447	9.62	275.3	0	0	0	0	0	135	243	0	0	498	0	443	947	783	1096	1171	1221	601	0	45	81	313.667	942	997.667	0.924576	0.966559	0.999639	TRUE
2978	683.493	14.67	266.1	0	0	0	0	0	0	0	0	0	0	159	171	250	237	260	437	346	414	0	0	0	110	249	399	0.919145	0.997747	1.04274	TRUE
2979	683.595	16.48	272.9	1483	1281	1312	2024	1972	1807	3111	2894	2824	3626	4425	3903	5141	4675	4472	3806	3689	4140	1358.67	1934.33	2943	3984.67	4762.67	3878.33	0.904002	0.996519	0.234299	TRUE
2980	684.272	7.24	252.8	0	0	0	202	188	240	393	469	456	677	632	597	1301	1076	1022	1748	1601	1346	0	210	439.333	635.333	1133	1565	0.980484	0.969895	0.485941	TRUE
2981	684.807	0.82	157.9	0	370	0	252	248	183	245	224	0	222	266	0	225	178	225	216	0	0	123.333	227.667	156.333	162.667	209.333	72	-0.287535	0.915528	0.164357	TRUE
2982	685.103	3.44	232	355	440	387	790	639	701	1163	917	912	1759	1356	1516	2220	2057	1916	2461	2324	2111	394	710	997.333	1543.67	2064.33	2298.67	0.992904	0.999904	0.347565	TRUE
2988	685.407	8.83	273.9	520	632	492	722	629	604	634	677	646	569	738	754	928	751	830	757	734	654	548	651.667	652.333	687	836.333	715	0.804936	0.940948	0.134819	TRUE
2989	685.464	10.2	268.1	0	0	0	0	166	163	189	172	235	408	409	288	508	581	570	0	884	824	0	109.667	198.667	368.333	553	569.333	0.985769	0.999701	0.474695	TRUE
2990	685.464	10.53	268.9	0	0	0	0	0	0	0	0	0	0	0	199	289	235	274	0	578	283	0	0	0	66.3333	266	287	0.898305	0.960584	1.24987	TRUE
2991	685.506	15.19	267.3	0	0	0	215	201	225	479	530	364	678	736	609	977	841	964	1778	1635	1458	0	213.667	457.667	674.333	927.333	1623.67	0.967355	0.999004	0.342442	TRUE
3000	687.411	5.6	253.5	0	0	0	227	171	208	297	441	311	511	574	553	959	1085	944	1387	1482	1438	0	202	349.667	546	996	1435.67	0.972358	0.975276	0.525504	TRUE
3001	687.522	15.68	269.7	191	197	186	455	430	318	441	508	602	950	897	944	1425	1503	1345	2291	2121	2078	191.333	401	517	930.333	1424.33	2163.33	0.959778	0.998685	0.474565	TRUE
3002	687.545	12.7	267.1	0	0	0	0	0	0	0	0	0	353	287	285	394	339	457	643	710	561	0	0	0	308.333	396.667	638	0.935434	0.952366	0.886184	TRUE
3003	687.577	8.74	277.7	0	0	0	0	0	0	0	206	0	484	816	537	687	725	569	1345	0	2186	0	0	68.6667	612.333	660.333	1177	0.939745	0.900229	0.734985	TRUE
3004	687.579	18.23	280	1091	1055	0	1279	0	1272	1624	1441	1461	2171	1518	1764	2170	2202	2190	2454	2303	2142	715.333	850.333	1508.67	1817.67	2187.33	2299.67	0.980527	0.998671	0.184878	TRUE
3007	689.429	9.16	271	0	0	0	375	338	221	344	355	381	1016	648	604	726	992	975	979	1008	1288	0	311.333	360	756	897.667	1091.67	0.986996	0.964671	0.415181	TRUE
3008	690.322	6.27	257.3	0	0	0	295	269	297	551	448	533	795	906	1040	2026	1563	1488	2855	2786	3068	0	287	510.667	913.667	1692.33	2903	0.94632	0.983569	0.578217	TRUE
3013	691.187	10.83	249.6	0	0	0	0	0	0	0	0	2770	2488	0	2671	2352	2485	2290	0	0	0	0	0	923.333	1719.67	2375.67	0	0.413087	0.998448	0.434754	TRUE
3014	691.188	11.46	249	0	0	0	0	0	0	0	0	0	0	0	959	0	1082	1067	0	0	0	0	0	0	319.667	716.333	0	0.446635	0.99808	1.03916	TRUE
3019	691.397	7.18	257.5	0	0	0	0	0	0	0	0	1473	3029	3082	0	4686	3640	5470	6570	6655	6227	0	0	491	2037	4598.67	6484	0.942255	0.989963	0.873335	TRUE
3021	692.353	8.58	247	0	0	0	234	309	0	327	281	545	738	997	551	1306	1246	1188	1896	2437	2045	0	181	384.333	762	1246.67	2126	0.95606	0.997444	0.54192	TRUE
3038	693.294	5.51	256.9	382	401	294	566	636	736	816	994	905	1322	1298	1323	1270	1588	1538	1203	1331	1262	359	646	905	1314.33	1465.33	1265.33	0.916719	0.966352	0.23605	TRUE
3043	695.416	7.67	275.1	0	0	0	374	284	353	455	738	578	945	896	766	1942	1749	1741	3198	2830	2777	0	337	590.333	869	1810.67	2935	0.947204	0.954161	0.586678	TRUE
3046	695.446	9.16	275.9	295	295	279	621	757	583	1143	1053	918	1743	1764	1757	2243	2047	2375	2503	2287	2428	289.667	653.667	1038	1754.67	2221.67	2406	0.989847	0.992666	0.356701	TRUE
3047	695.594	16.35	274.6	271	167	339	406	409	370	647	758	679	897	949	1005	916	1236	1197	1204	1147	1190	259	395	694.667	950.333	1116.33	1180.33	0.98416	0.992548	0.230776	TRUE
3049	696.383	10	265.3	0	0	0	0	158	198	339	277	296	383	414	469	783	729	860	1063	1122	1112	0	118.667	304	422	790.667	1099	0.976787	0.958516	0.50215	TRUE
3050	696.65	17.31	284.3	598	767	603	940	838	867	1401	1226	1590	2995	3173	2727	4359	4168	3823	12063	11120	12784	656	881.667	1405.67	2965	4116.67	11989	0.846989	0.996252	0.480928	TRUE
3052	697.328	10.95	253.9	0	0	0	0	0	0	0	0	0	303	274	234	637	493	566	1250	1471	1328	0	0	0	270.333	565.333	1349.67	0.874606	0.999683	1.01508	TRUE
3053	697.432	5.9	265.1	341	0	198	441	405	476	786	559	623	1116	1119	960	1949	1735	1705	3039	2976	3182	179.667	440.667	656	1065	1796.33	3065.67	0.940876	0.986944	0.492739	TRUE
3054	697.461	9.63	278.7	0	0	0	0	0	0	307	407	398	1056	996	861	1966	1746	1957	3536	3654	3590	0	0	370.667	971	1889.67	3593.33	0.925314	0.99276	0.710269	TRUE
3055	697.61	16.82	275.9	1326	1060	1081	1994	1936	1702	2707	3603	2870	4705	4633	5146	5491	6178	6141	5322	4498	4398	1155.67	1877.33	3060	4828	5936.67	4739.33	0.910409	0.991358	0.314844	TRUE
3057	698.392	6.4	268.2	282	296	0	192	221	252	339	429	254	687	839	645	977	1115	1038	1757	1558	1843	192.667	221.667	340.667	723.667	1043.33	1719.33	0.940966	0.998649	0.500756	TRUE
3069	698.874	10.25	206.6	0	956	1083	981	0	0	0	0	0	0	0	876	649	0	765	0	468	420	679.667	327	0	292	471.333	296	-0.283835	0.990611	0.93498	TRUE
3072	699.322	12.73	255.9	928	903	917	1945	1979	1932	2944	3028	3270	4391	4302	4494	5160	5268	6674	5252	5507	6405	916	1952	3080.67	4395.67	5700.67	5721.33	0.984495	0.999998	0.298248	TRUE
3076	700.408	8.49	261.7	0	0	0	0	0	0	366	368	332	693	662	671	858	962	890	1527	1157	1020	0	0	355.333	675.333	903.333	1234.67	0.984137	0.995335	0.427018	TRUE
3077	701.187	3.61	255.1	0	0	0	0	0	0	246	194	241	382	371	353	760	893	957	2331	2062	2257	0	0	227	368.667	870	2216.67	0.871762	0.951607	0.691527	TRUE
3078	701.427	6.49	261.8	0	0	0	260	249	253	318	452	423	873	895	911	1646	2077	1907	3793	3463	3337	0	254	397.667	893	1876.67	3531	0.919419	0.982311	0.713044	TRUE
3082	701.429	10.29	261.3	0	0	0	0	298	0	309	215	406	544	366	525	547	611	651	986	948	757	0	99.3333	310	478.333	603	897	0.990927	0.996319	0.317051	TRUE
3083	701.608	8.77	277.1	0	0	0	0	0	0	0	0	0	427	448	374	1138	813	1106	2165	1370	2245	0	0	0	416.333	1019	1926.67	0.898491	0.994473	1.07083	TRUE
3084	702.321	5.62	258.3	0	0	0	311	248	303	624	483	412	881	752	604	1228	1046	1093	1443	1424	1426	0	287.333	506.333	745.667	1122.33	1431	0.996187	0.991818	0.392372	TRUE
3085	702.321	6.11	258.6	0	0	0	545	0	0	0	0	1068	1745	1555	1521	0	2973	2959	5623	0	5479	0	181.667	356	1607	1977.33	3700.67	0.943301	0.95418	0.646845	TRUE
3090	703.399	8.92	259.4	0	0	0	0	0	240	417	347	370	1490	1156	1122	3581	3638	3676	6409	6412	8191	0	80	378	1256	3631.67	7004	0.896129	0.966454	0.959025	TRUE
3094	704.241	5.22	251.6	0	0	0	0	0	277	384	394	377	607	494	545	1065	946	1002	1435	1787	1229	0	92.3333	385	548.667	1004.33	1483.67	0.972016	0.964891	0.496802	TRUE
3104	707.347	11.68	254.6	0	0	0	0	0	0	0	0	0	238	0	0	432	511	532	693	819	678	0	0	0	79.3333	491.667	730	0.880724	0.931329	1.38683	TRUE
3105	707.401	2.58	263.8	0	0	0	0	0	0	0	0	0	476	345	194	718	942	926	2747	2981	3170	0	0	0	338.333	862	2966	0.816075	0.992383	1.08547	TRUE
3109	707.551	11.94	279.9	0	0	0	0	0	0	0	0	0	437	399	436	781	642	770	1164	1088	1684	0	0	0	424	731	1312	0.920099	0.995758	0.953395	TRUE
3111	708.241	5.49	254.5	0	0	0	0	201	204	254	215	307	401	367	420	587	605	690	544	641	555	0	135	258.667	396	627.333	580	0.973451	0.989338	0.436006	TRUE
3112	708.465	10.44	271.1	0	0	0	250	0	183	456	343	337	905	726	871	797	813	1095	1347	1455	1579	0	144.333	378.667	834	901.667	1460.33	0.978667	0.919351	0.403588	TRUE
3113	708.651	17.39	284.4	600	543	543	806	867	870	1697	1543	1778	3434	3332	2870	5726	6160	5651	12523	13442	14655	562	847.667	1672.67	3212	5845.67	13540	0.882022	0.988732	0.589995	TRUE
3114	709.421	15.87	261.9	0	0	196	228	277	218	504	360	401	806	896	781	1688	1593	1584	3472	3236	3527	65.3333	241	421.667	827.667	1621.67	3411.67	0.901564	0.983018	0.63779	TRUE
3116	709.431	8.29	279.4	640	674	627	1119	1128	1150	2269	1859	1871	4575	3941	3198	6309	6454	5886	8039	8744	9199	647	1132.33	1999.67	3904.67	6216.33	8660.67	0.969564	0.998453	0.522644	TRUE
3118	709.459	9.36	278.6	0	0	0	0	0	0	299	236	281	566	668	464	957	855	979	1518	1704	1614	0	0	272	566	930.333	1612	0.952956	0.998103	0.559497	TRUE
3121	710.045	1.56	223.7	649	444	533	599	561	537	884	645	705	1388	1343	1511	1956	1925	2182	2801	2499	2888	542	565.667	744.667	1414	2021	2729.33	0.95568	0.999603	0.458233	TRUE
3125	711.336	6.46	256.2	307	291	295	587	712	606	1429	1325	1128	2365	2179	1792	4169	4435	4195	7710	8440	7680	297.667	635	1294	2112	4266.33	7943.33	0.917943	0.967923	0.600372	TRUE
3126	711.413	8.16	271.5	0	0	0	0	0	0	385	335	408	838	957	857	0	1656	1386	1869	2061	1825	0	0	376	884	1014	1918.33	0.955605	0.946175	0.444785	TRUE
3127	711.447	8.77	275.2	0	0	0	0	0	0	0	0	0	614	671	476	0	965	1143	0	0	0	0	0	0	587	702.667	0	0.43002	0.932512	0.876412	TRUE
3128	711.447	8.73	263.9	0	0	0	0	0	0	0	0	203	543	740	725	1181	1192	1488	2987	3146	2514	0	0	67.6667	669.333	1287	2882.33	0.891395	0.999971	0.903682	TRUE
3129	711.448	8.75	324.7	0	0	0	0	0	0	0	0	0	865	412	531	1029	780	839	1856	2243	2095	0	0	0	602.667	882.667	2064.67	0.892463	0.978445	0.911019	TRUE
3131	711.626	17.13	279.2	3291	2901	3386	5778	5761	5902	10960	11027	9318	14869	16376	15892	18557	19588	18439	19529	17132	18903	3192.67	5813.67	10435	15712.3	18861.3	18521.3	0.971969	0.989534	0.283794	TRUE
3137	713.325	3.44	256.7	0	0	0	0	0	0	0	0	0	576	435	363	1251	1271	1276	3281	3107	2963	0	0	0	458	1266	3117	0.858956	0.9875	1.11545	TRUE
3139	713.568	11.94	283.7	0	0	0	243	334	430	848	692	883	2517	1966	2076	4428	4295	4217	5291	4572	4712	0	335.667	807.667	2186.33	4313.33	4858.33	0.964688	0.992491	0.725064	TRUE
3140	713.643	17.34	281.6	431	488	454	622	652	819	955	1060	1019	1663	1327	1327	1756	1684	1685	2143	1587	1704	457.667	697.667	1011.33	1439	1708.33	1811.33	0.989184	0.991509	0.253556	TRUE
3151	715.422	8.81	276.5	667	624	767	596	585	714	609	737	676	767	741	735	1155	865	962	941	0	787	686	631.667	674	747.667	994	576	0.222475	0.954744	0.208122	TRUE
3153	717.128	7.89	248.4	307	442	448	420	376	623	609	569	745	985	1057	765	1473	1130	1126	1292	1229	1156	399	473	641	935.667	1243	1225.67	0.971945	0.999926	0.320274	TRUE
3157	718.417	7.16	263.9	0	0	0	0	0	0	0	0	0	2922	3071	2378	3816	4352	4254	4935	4783	4863	0	0	0	2790.33	4140.67	4860.33	0.937443	0.980432	0.914004	TRUE
3158	718.417	6.99	263.9	3448	3855	3548	4742	5873	5792	7720	7464	7788	11420	10721	9024	14303	14906	14201	26823	24125	27656	3617	5469	7657.33	10388.3	14470	26201.3	0.925751	0.993513	0.316331	TRUE
3188	719.399	8.76	263.3	0	0	0	0	0	0	0	0	0	360	402	296	830	967	768	1096	1559	1940	0	0	0	352.667	855	1531.67	0.905049	0.994932	1.06737	TRUE
3193	720.333	5.58	264.3	0	0	0	214	218	228	477	440	376	599	669	709	1024	924	934	1065	1213	1337	0	220	431	659	960.667	1205	0.99811	0.996792	0.388682	TRUE
3195	721.326	7.13	263.6	192	196	208	312	377	364	515	386	529	800	734	722	834	824	916	917	937	927	198.667	351	476.667	752	858	927	0.985868	0.968672	0.282987	TRUE
3197	721.461	9.21	279.2	509	461	390	1019	1063	1197	2576	2366	2406	4652	4330	4546	4838	5380	4983	4506	5099	4498	453.333	1093	2449.33	4509.33	5067	4701	0.944688	0.949246	0.343968	TRUE
3198	721.461	9.42	280.6	0	0	0	0	0	0	0	0	0	529	435	515	846	916	889	1603	1570	1415	0	0	0	493	883.667	1529.33	0.922342	0.997772	0.964983	TRUE
3200	722.3	5.52	260.9	206	255	0	318	370	445	573	649	563	1103	917	1010	1288	1294	1228	1187	1588	1491	153.667	377.667	595	1010	1270	1422	0.992786	0.991326	0.355255	TRUE
3201	722.512	13.83	269.1	0	0	0	164	0	221	293	317	258	398	389	515	673	825	748	0	1483	1011	0	128.333	289.333	434	748.667	831.333	0.988973	0.977924	0.478637	TRUE
3202	722.514	14.87	270.2	0	0	0	0	0	0	0	0	0	0	399	0	239	251	456	440	320	601	0	0	0	133	315.333	453.667	0.924354	0.995945	1.05931	TRUE
3203	723.377	7.46	261.7	0	0	0	0	0	0	0	0	0	193	271	376	0	668	638	1871	1808	1709	0	0	0	280	435.333	1796	0.808078	0.986606	0.925254	TRUE
3205	723.481	10.39	278	0	168	0	177	0	203	231	232	0	292	356	0	0	212	608	339	444	0	56	126.667	154.333	216	273.333	261	0.9693	0.999779	0.277379	TRUE
3206	724.229	5.68	254.5	0	0	0	0	0	0	205	270	183	394	445	340	634	525	596	776	696	589	0	0	219.333	393	585	687	0.983414	0.999581	0.458293	TRUE
3208	724.305	4.77	259.2	0	0	0	0	0	0	265	237	213	585	495	428	717	607	631	1100	1473	1236	0	0	238.333	502.667	651.667	1269.67	0.948803	0.987271	0.450929	TRUE
3209	724.678	17.88	289.3	426	357	353	474	400	354	485	477	445	986	836	1022	1071	1095	1116	1654	2018	1920	378.667	409.333	469	948	1094	1864	0.924443	0.955801	0.390623	TRUE
3216	724.871	2.92	213.4	0	1022	0	0	0	0	991	0	0	870	970	0	868	772	730	681	605	561	340.667	0	330.333	613.333	790	615.667	0.76267	0.991199	0.401243	TRUE
3248	725.427	6.36	265.2	0	0	0	0	0	0	218	303	316	563	498	441	1100	1095	1037	2403	2189	2386	0	0	279	500.667	1077.33	2326	0.903322	0.968588	0.66577	TRUE
3250	725.427	6.64	280	233	330	0	417	346	404	869	702	807	1393	1098	1405	2019	1815	1928	0	3016	0	187.667	389	792.667	1298.67	1920.67	1005.33	0.779456	0.998242	0.422477	TRUE
3253	725.531	14.41	270.9	376	466	363	625	704	671	1049	1005	1014	2296	1793	1636	3161	3131	3910	5379	5470	4969	401.667	666.667	1022.67	1908.33	3400.67	5272.67	0.944958	0.989326	0.569437	TRUE
3255	726.318	5.62	259.5	0	0	0	0	277	266	436	472	446	598	727	722	1023	1021	1154	1572	1664	1521	0	181	451.333	682.333	1066	1585.67	0.982497	0.989874	0.423442	TRUE
3257	727.413	14.33	270.1	0	0	0	0	0	0	0	0	0	209	0	0	278	187	246	843	392	531	0	0	0	69.6667	237	588.667	0.850408	0.972844	1.1916	TRUE
3258	727.431	13.74	267.9	0	0	0	0	0	0	316	216	175	399	455	321	1031	934	867	2105	2069	2481	0	0	235.667	391.667	944	2218.33	0.883569	0.95158	0.710584	TRUE
3259	727.431	13.27	266.6	0	0	0	0	0	0	329	290	223	457	556	415	902	1202	786	2347	2040	2083	0	0	280.667	476	963.333	2156.67	0.901653	0.970835	0.613234	TRUE
3261	727.444	10.02	268.6	0	0	218	0	198	268	266	253	276	451	394	394	793	605	621	948	909	911	72.6667	155.333	265	413	673	922.667	0.975741	0.987672	0.458652	TRUE
3262	727.52	10.42	279.2	0	0	0	0	0	0	0	0	0	0	603	530	1141	0	1259	1450	2011	1867	0	0	0	377.667	800	1776	0.884287	0.999481	1.01949	TRUE
3263	727.543	14.45	270.3	0	0	0	0	0	0	225	262	160	473	919	329	551	602	684	1045	1389	1363	0	0	215.667	573.667	612.333	1265.67	0.943153	0.906834	0.468106	TRUE
3264	727.583	7.01	291.7	0	0	0	0	0	0	0	0	0	390	302	405	1246	1087	0	2188	1786	2100	0	0	0	365.667	777.667	2024.67	0.861423	0.999409	1.02087	TRUE
3266	728.409	8.79	276.5	0	0	0	0	0	0	0	0	253	418	0	248	358	362	414	0	304	499	0	0	84.3333	222	378	267.667	0.901005	0.999351	0.64411	TRUE
3267	728.519	10.48	279.6	0	0	0	0	0	0	0	0	0	422	477	0	653	560	1051	815	1290	841	0	0	0	299.667	754.667	982	0.925021	0.993013	1.08122	TRUE
3268	728.525	14.08	270.4	0	0	0	0	0	0	271	188	0	326	377	458	534	505	637	1288	1117	1271	0	0	153	387	558.667	1225.33	0.921508	0.996088	0.556028	TRUE
3269	729.13	7.52	249.1	0	383	537	348	467	504	722	592	694	1014	1177	837	1335	1201	1358	1251	1343	1390	306.667	439.667	669.333	1009.33	1298	1328	0.983473	0.998891	0.317149	TRUE
3271	729.179	10.46	260.6	0	312	262	331	374	370	515	315	436	501	753	764	611	950	719	1150	642	0	191.333	358.333	422	672.667	760	597.333	0.871905	0.963215	0.283804	TRUE
3273	729.422	7.51	266.2	0	0	0	220	269	221	319	391	401	755	831	776	955	1199	1494	2315	1978	2040	0	236.667	370.333	787.333	1216	2111	0.954666	0.999968	0.534422	TRUE
3275	729.626	8.81	290.1	0	0	0	0	0	0	231	235	239	373	326	405	665	592	471	499	753	723	0	0	235	368	576	658.333	0.982152	0.992034	0.437326	TRUE
3277	730.312	6.3	263.2	0	0	0	0	0	0	246	0	166	299	402	310	714	528	526	1043	1010	866	0	0	137.333	337	589.333	973	0.952483	0.997745	0.638858	TRUE
3279	730.54	14.63	271.7	0	0	0	0	0	0	0	0	0	231	277	256	442	396	393	858	575	599	0	0	0	254.667	410.333	677.333	0.93049	0.990437	0.9345	TRUE
3291	731.437	7	267.2	0	0	0	0	0	0	262	238	202	398	359	329	682	607	636	1055	1174	1334	0	0	234	362	641.667	1187.67	0.94218	0.9777	0.505344	TRUE
3292	731.449	10.48	276.4	585	532	476	575	613	666	725	841	678	860	665	975	1404	1379	756	655	832	640	531	618	748	833.333	1179.67	709	0.628116	0.944127	0.248395	TRUE
3293	731.537	11.86	281.5	0	0	0	0	0	0	0	0	0	176	0	0	337	0	0	499	583	630	0	0	0	58.6667	112.333	570.667	0.776593	0.99967	0.985705	TRUE
3296	733.386	7.51	276.8	0	0	0	0	0	0	0	0	0	319	372	266	682	854	893	1631	1294	1639	0	0	0	319	809.667	1521.33	0.897542	0.992591	1.08408	TRUE
3322	734.007	9.11	221.1	0	0	0	0	0	0	0	0	0	0	0	1424	1030	1043	990	694	781	574	0	0	0	474.667	1021	683	0.855686	0.99918	1.0248	TRUE
3324	734.007	16.4	221.6	0	0	0	0	0	0	0	0	1546	1428	1518	0	1547	1361	1531	1165	990	1238	0	0	515.333	982	1479.67	1131	0.919153	0.999828	0.485976	TRUE
3325	734.007	12.31	221.2	0	0	0	0	0	0	0	0	0	0	1626	0	1539	1534	1184	1413	1229	0	0	0	0	542	1419	880.667	0.834531	0.990838	1.09545	TRUE
3333	734.512	14.07	272.4	0	0	0	0	0	0	0	116	146	215	261	307	559	540	574	948	841	670	0	0	87.3333	261	557.667	819.667	0.947609	0.988793	0.787524	TRUE
3337	735.408	8.9	264.5	0	0	0	0	0	0	250	0	302	424	417	297	565	542	579	857	769	893	0	0	184	379.333	562	839.667	0.975319	0.999813	0.503945	TRUE
3340	735.523	11.97	282.3	0	0	0	0	146	213	348	328	321	493	436	558	740	0	833	0	1013	966	0	119.667	332.333	495.667	524.333	659.667	0.983008	0.926887	0.229764	TRUE
3341	735.527	18.39	286.7	0	590	533	467	476	500	621	652	588	765	777	824	788	956	805	0	928	767	374.333	481	620.333	788.667	849.667	565	0.658252	0.965377	0.157764	TRUE
3342	736.55	13.46	282.3	0	0	0	0	0	0	234	230	316	428	413	523	617	779	941	2011	956	1147	0	0	260	454.667	779	1371.33	0.950513	0.989756	0.526595	TRUE
3344	737.254	8.6	278.1	344	340	349	463	554	461	724	685	605	1111	1109	1223	1791	1719	1652	2552	2446	2181	344.333	492.667	671.333	1147.67	1720.67	2393	0.965682	0.998589	0.445303	TRUE
3351	738.277	5.17	260.3	0	0	0	226	304	209	459	336	304	666	649	569	1369	946	1203	1540	1366	1606	0	246.333	366.333	628	1172.67	1504	0.97709	0.980081	0.569488	TRUE
3353	738.841	0.54	170.4	241	258	256	450	0	0	214	0	0	265	229	0	0	327	281	265	0	319	251.667	150	71.3333	164.667	202.667	194.667	-0.0296077	0.971666	0.462184	TRUE
3355	739.375	10.78	262.2	0	0	0	0	0	0	246	301	327	777	753	597	965	1140	1068	1991	1734	1794	0	0	291.333	709	1057.67	1839.67	0.955619	0.998652	0.559306	TRUE
3356	739.4	7.85	265.1	0	0	0	0	0	0	0	0	0	342	305	504	438	563	453	974	873	1003	0	0	0	383.667	484.667	950	0.919325	0.947716	0.883425	TRUE
3357	740.449	11.49	272.6	0	0	0	0	0	0	0	0	0	0	0	188	286	423	356	655	795	521	0	0	0	62.6667	355	657	0.868101	0.936785	1.36097	TRUE
3359	740.845	17.08	215.5	0	0	819	704	0	707	0	0	700	749	0	0	652	604	0	511	562	502	273	470.333	233.333	249.667	418.667	525	0.478019	0.903072	0.34141	TRUE
3363	741.419	7.54	264.4	0	0	0	275	0	0	331	320	328	522	610	463	1132	1132	1355	1961	1725	1777	0	91.6667	326.333	531.667	1206.33	1821	0.950371	0.955718	0.669059	TRUE
3364	741.428	8.17	278.1	0	0	0	0	0	0	172	0	304	500	590	522	910	1013	961	1446	1429	1329	0	0	158.667	537.333	961.333	1401.33	0.957707	0.999469	0.726854	TRUE
3370	742.278	4.5	260.2	0	0	0	203	217	275	368	253	530	532	437	537	946	996	1018	1627	1487	1618	0	231.667	383.667	502	986.667	1577.33	0.953972	0.943637	0.511941	TRUE
3371	742.444	9.83	261.5	225	361	221	280	348	389	504	455	479	616	772	784	930	979	916	1565	2079	1730	269	339	479.333	724	941.667	1791.33	0.914623	0.999432	0.323494	TRUE
3375	742.54	14.85	273.7	0	0	0	0	0	0	0	0	0	0	540	0	0	4810	1000	0	1551	1731	0	0	0	180	1936.67	1094	0.758409	0.905014	1.51649	TRUE
3379	743.526	8.71	297.2	0	0	0	0	0	0	0	0	0	330	460	257	387	546	456	741	1024	964	0	0	0	349	463	909.667	0.918179	0.959645	0.891262	TRUE
3380	743.599	10.52	291	0	0	0	0	0	0	386	258	0	814	617	934	2317	2202	1815	4142	3178	3652	0	0	214.667	788.333	2111.33	3657.33	0.913825	0.974958	0.936982	TRUE
3381	743.606	15.52	279.5	0	0	0	0	0	0	240	222	240	426	506	312	640	505	627	826	887	808	0	0	234	414.667	590.667	840.333	0.982162	0.999971	0.431696	TRUE
3392	746.593	16.36	285.9	430	427	0	671	770	801	1483	1402	1605	2083	2251	2310	3375	2697	2642	3010	2851	3246	285.667	747.333	1496.67	2214.67	2904.67	3035.67	0.988533	0.999934	0.319247	TRUE
3394	747.374	8.82	274	343	435	371	285	290	270	304	372	351	466	298	320	472	364	417	289	416	786	383	281.667	342.333	361.333	417.667	497	0.731304	0.961421	0.104817	TRUE
3395	747.425	8.91	272.4	0	0	0	0	0	0	503	296	424	682	661	416	785	639	712	1087	1162	1198	0	0	407.667	586.333	712	1149	0.973781	0.994983	0.268934	TRUE
3396	747.466	11.66	274.1	330	276	264	350	281	328	409	304	338	309	412	434	517	604	732	1030	848	1051	290	319.667	350.333	385	617.667	976.333	0.87796	0.919464	0.322338	TRUE
3398	748.234	5.18	257.3	0	0	0	188	244	173	389	352	440	522	784	611	691	855	878	1392	1111	0	0	201.667	393.667	639	808	834.333	0.984012	0.994391	0.339554	TRUE
3400	748.607	16.82	287.6	1985	1877	2064	3615	4271	3909	6409	6846	7137	11662	11328	12340	14391	14560	13195	12381	11118	11555	1975.33	3931.67	6797.33	11776.7	14048.7	11684.7	0.923274	0.977547	0.341077	TRUE
3406	750.249	6.09	259.3	0	0	0	182	0	0	224	248	213	430	397	382	653	577	546	1399	1115	1167	0	60.6667	228.333	403	592	1227	0.933822	0.999741	0.446028	TRUE
3407	750.625	17.02	290.2	727	459	437	688	748	858	1021	1026	1008	1554	1460	1713	1789	1561	1793	1681	2211	1602	541	764.667	1018.33	1575.67	1714.33	1831.33	0.978147	0.944652	0.256519	TRUE
3409	751.405	8.51	266.3	233	267	273	677	408	484	867	706	658	1483	1549	1232	2058	1837	2404	2673	2511	3426	257.667	523	743.667	1421.33	2099.67	2870	0.975917	1	0.476942	TRUE
3410	752.524	14.12	274.5	0	0	0	0	0	0	217	165	275	336	473	459	679	720	758	1411	1288	937	0	0	219	422.667	719	1212	0.955545	0.994324	0.554347	TRUE
3411	752.708	18.29	295.3	401	447	398	644	456	614	615	552	625	1123	1102	911	1224	1303	1251	1439	1590	1241	415.333	571.333	597.333	1045.33	1259.33	1423.33	0.974836	0.979805	0.349231	TRUE
3412	753.092	3.42	240.7	242	309	429	502	458	423	697	967	944	1108	1155	1024	1321	1358	1327	1359	1502	1364	326.667	461	869.333	1095.67	1335.33	1408.33	0.983529	0.999864	0.211826	TRUE
3420	753.458	9.24	272.5	0	0	0	0	0	0	223	251	311	336	402	226	500	658	495	1570	1492	1454	0	0	261.667	321.333	551	1505.33	0.878448	0.946996	0.404137	TRUE
3427	755.426	14.2	267.7	0	0	0	0	0	0	291	0	0	422	385	326	729	884	910	2087	2579	2294	0	0	97	377.667	841	2320	0.856649	0.990102	0.856719	TRUE
3429	755.436	8.04	273.3	255	193	0	250	367	324	535	533	494	973	769	842	1591	1349	1752	2366	2204	2438	149.333	313.667	520.667	861.333	1564	2336	0.955036	0.98052	0.541783	TRUE
3431	756.591	16.22	280.8	0	0	0	0	0	166	373	229	227	423	380	369	874	869	741	1466	1375	1279	0	55.3333	276.333	390.667	828	1373.33	0.946455	0.947338	0.584281	TRUE
3434	757.453	7.84	275.3	0	0	0	0	0	0	0	0	0	243	242	235	419	470	487	813	712	930	0	0	0	240	458.667	818.333	0.916467	0.99964	0.985088	TRUE
3435	757.453	8.74	274.5	0	0	0	0	0	0	0	0	0	909	0	0	1905	2654	0	4614	4468	5261	0	0	0	303	1519.67	4781	0.810619	0.944704	1.32384	TRUE
3438	758.309	6.26	266.5	0	0	0	244	314	276	349	409	426	800	886	641	1267	1166	1652	2109	1853	2319	0	278	394.667	775.667	1361.67	2093.67	0.962702	0.992593	0.577142	TRUE
3440	758.66	10.52	294.1	0	0	0	0	0	0	400	271	354	722	661	655	653	867	1290	514	1351	866	0	0	341.667	679.333	936.667	910.333	0.962895	0.996976	0.457283	TRUE
3448	759.432	9.64	283.3	0	0	0	0	0	0	0	221	0	510	504	412	905	761	883	1188	1396	1351	0	0	73.6667	475.333	849.667	1311.67	0.944025	0.999793	0.832393	TRUE
3449	759.468	7.07	275.5	0	0	0	222	296	221	389	439	398	914	957	721	1245	1084	1138	1418	1680	1609	0	246.333	408.667	864	1155.67	1569	0.990756	0.992094	0.465105	TRUE
3450	759.485	10.45	286.4	0	0	0	224	234	232	224	180	173	224	323	229	508	372	0	0	330	256	0	230	192.333	258.667	293.333	195.333	0.640262	0.984008	0.206846	TRUE
3451	759.618	18.83	293.8	1443	0	1449	0	1455	1509	1837	2021	0	1957	2093	0	2137	1921	1974	0	0	0	964	988	1286	1350	2010.67	0	-0.13704	0.903148	0.259018	TRUE
3455	760.428	7.71	273.3	0	0	0	330	379	273	584	464	563	1142	842	905	1885	1370	1397	2386	2801	2583	0	327.333	537	963	1550.67	2590	0.960499	0.995787	0.500524	TRUE
3456	760.608	16.63	289	2009	2214	2026	3889	3525	3936	7300	5956	7226	11133	10279	9441	15321	13515	13573	15192	14494	15574	2083	3783.33	6827.33	10284.3	14136.3	15086.7	0.990291	0.999514	0.351025	TRUE
3462	760.843	17.82	215.7	0	655	0	738	729	839	0	0	0	0	671	770	640	642	603	417	128	0	218.333	768.667	0	480.333	628.333	181.667	-0.0225317	0.956402	0.888874	TRUE
3463	761.28	5.5	264.4	279	373	322	549	659	788	971	1059	938	1483	1175	1506	1475	1491	1583	1175	1051	1574	324.667	665.333	989.333	1388	1516.33	1266.67	0.892537	0.958833	0.211739	TRUE
3464	761.568	13.5	287.9	0	0	0	0	0	0	0	0	0	983	0	0	0	1528	0	0	1347	0	0	0	0	327.667	509.333	449	0.905845	0.98658	0.9252	TRUE
3466	762.54	11.94	288.6	0	0	0	210	252	212	334	297	393	640	673	645	1003	1208	1208	1439	1414	1597	0	224.667	341.333	652.667	1139.67	1483.33	0.979753	0.992027	0.565751	TRUE
3468	762.621	17.31	290.8	0	0	0	0	2082	1103	0	0	0	0	0	3418	5946	1298	6765	0	0	0	0	1061.67	0	1139.33	4669.67	0	0.353482	0.958975	1.25739	TRUE
3471	763.549	14.79	277.2	0	0	0	0	0	0	0	0	0	264	181	246	342	348	323	674	0	501	0	0	0	230.333	337.667	391.667	0.936468	0.978593	0.911232	TRUE
3472	763.597	13.56	293.1	0	0	0	0	0	0	287	184	256	413	416	423	573	539	594	1171	1348	1348	0	0	242.333	417.333	568.667	1289	0.923321	0.999125	0.398857	TRUE
3474	764.555	12.68	291.2	625	715	567	1199	1083	1132	1728	1940	1605	2635	2658	2438	2958	2769	2720	3634	0	3043	635.667	1138	1757.67	2577	2815.67	2225.67	0.870454	0.953287	0.232824	TRUE
3481	765.57	13.67	287.6	0	0	0	224	293	326	343	329	338	331	366	335	441	436	396	563	422	454	0	281	336.667	344	424.333	479.667	0.903688	0.901256	0.132043	TRUE
3482	765.573	12.09	291.8	0	199	0	337	366	318	580	615	607	916	945	881	1669	1716	1821	3953	3789	3518	66.3333	340.333	600.667	914	1735.33	3753.33	0.900575	0.968179	0.540905	TRUE
3483	766.307	7.11	267.1	333	366	428	768	561	709	1166	747	1223	1386	1359	1387	1714	1733	1644	1910	1862	1953	375.667	679.333	1045.33	1377.33	1697	1908.33	0.997527	0.99994	0.237291	TRUE
3484	766.5	14.18	284.1	336	323	408	535	669	510	1057	658	867	1066	1393	1555	1392	1474	1541	1514	1808	1785	355.667	571.333	860.667	1338	1469	1702.33	0.989488	0.949997	0.261891	TRUE
3495	767.398	6.96	267.8	462	442	374	681	614	785	1311	1166	1761	2669	2567	2743	5741	4716	4534	1721	9705	10752	426	693.333	1412.67	2659.67	4997	7392.67	0.951958	0.984925	0.601895	TRUE
3496	767.4	6.67	272.8	391	592	336	465	464	553	983	1031	966	1328	1426	1592	2490	1977	2420	3767	3072	3220	439.667	494	993.333	1448.67	2295.67	3353	0.960423	0.985258	0.418503	TRUE
3499	768.292	5.01	264.3	930	763	991	1834	2026	1402	2796	3232	2814	5521	5001	5545	7885	8899	8271	10536	9913	9757	894.667	1754	2947.33	5355.67	8351.67	10068.7	0.982395	0.998035	0.487699	TRUE
3501	768.517	14.71	285.8	0	0	0	277	314	370	410	410	385	870	555	633	671	766	787	761	917	772	0	320.333	401.667	686	741.333	816.667	0.966489	0.931893	0.298927	TRUE
3502	769.413	6.52	269.5	167	197	221	316	412	290	652	694	605	1158	1139	927	2001	1750	1703	2951	3156	2785	195	339.333	650.333	1074.67	1818	2964	0.948322	0.987788	0.500467	TRUE
3504	769.414	7.17	269.9	0	0	0	0	0	0	0	0	10305	0	25882	0	41490	52643	33395	61337	62391	57109	0	0	3435	8627.33	42509.3	60279	0.899372	0.920692	1.16654	TRUE
3509	769.622	15.59	284.8	201	0	145	205	214	211	502	359	492	616	560	758	1250	1071	1130	1635	1767	1938	115.333	210	451	644.667	1150.33	1780	0.955284	0.968391	0.482297	TRUE
3513	770.513	13.78	277	0	0	0	0	0	0	0	0	0	238	254	227	521	412	355	685	634	674	0	0	0	239.667	429.333	664.333	0.931932	0.997747	0.964804	TRUE
3514	770.579	13.36	288.5	0	0	0	0	0	0	0	0	0	237	0	187	290	256	228	332	399	402	0	0	0	141.333	258	377.667	0.934634	0.99848	0.97059	TRUE
3519	771.638	16.21	286.5	0	0	0	269	0	262	386	389	413	638	621	735	1293	927	1009	1792	1777	1611	0	177	396	664.667	1076.33	1726.67	0.968672	0.992717	0.481042	TRUE
3522	772.454	10.03	269.3	0	0	0	280	267	211	402	301	445	612	714	539	1124	1063	1117	1752	2005	1743	0	252.667	382.667	621.667	1101.33	1833.33	0.953934	0.981818	0.521433	TRUE
3526	773.534	13.36	280.2	0	0	0	0	590	632	0	0	0	285	325	249	525	440	563	636	819	812	0	407.333	0	286.333	509.333	755.667	0.788468	0.997433	0.962672	TRUE
3529	774.445	8.93	277.5	0	0	0	0	0	0	0	0	0	584	708	672	1019	0	1202	1363	1057	1521	0	0	0	654.667	740.333	1313.67	0.927975	0.914052	0.870911	TRUE
3530	774.544	14.95	280.5	873	1104	1272	1674	2229	2221	3610	3645	3998	5999	6299	6819	9822	10529	10365	17133	18694	19144	1083	2041.33	3751	6372.33	10238.7	18323.7	0.937103	0.993918	0.480849	TRUE
3531	774.574	14.13	287.9	0	0	0	0	0	0	0	119	0	0	171	201	338	0	367	622	871	667	0	0	39.6667	124	235	720	0.848819	0.996908	0.737229	TRUE
3532	774.623	16.8	291.8	323	0	0	644	462	391	731	656	762	1174	0	1172	1562	1581	1355	1757	1569	1580	107.667	499	716.333	782	1499.33	1635.33	0.972251	0.901343	0.43469	TRUE
3535	775.497	12.76	279.4	326	182	219	643	413	524	665	697	646	979	1070	1124	1079	1111	1119	0	1406	1332	242.333	526.667	669.333	1057.67	1103	912.667	0.873648	0.909646	0.25269	TRUE
3536	775.54	11.94	292.1	0	0	0	0	0	0	311	325	310	717	663	587	962	1171	1243	1418	1341	1175	0	0	315.333	655.667	1125.33	1311.33	0.976851	0.995778	0.582041	TRUE
3537	775.549	13.89	282	0	0	0	0	0	0	207	221	137	343	317	299	537	499	563	905	724	714	0	0	188.333	319.667	533	781	0.973786	0.990698	0.501301	TRUE
3538	775.597	14.57	576.9	0	0	0	0	0	0	0	372	302	435	662	0	1235	0	535	0	1027	0	0	0	224.667	365.667	590	342.333	0.844212	0.991439	0.468284	TRUE
3543	776.558	15.15	281	506	574	649	1174	991	1386	2341	1721	2241	3938	3645	3877	6941	6335	6269	10617	13907	13765	576.333	1183.67	2101	3820	6515	12763	0.917577	0.99195	0.536727	TRUE
3545	776.599	13.46	295.5	0	0	0	0	0	0	307	0	0	652	545	562	1237	1120	770	1604	2192	2526	0	0	102.333	586.333	1042.33	2107.33	0.913557	0.999852	0.814679	TRUE
3547	777.446	9.36	288.3	0	0	0	0	0	0	219	254	270	535	528	486	909	1085	934	1184	1067	999	0	0	247.667	516.333	976	1083.33	0.970358	0.988732	0.635029	TRUE
3549	777.6	14.43	293.6	0	0	0	0	0	0	0	0	0	230	0	0	503	428	396	564	605	0	0	0	0	76.6667	442.333	389.667	0.862512	0.935646	1.36635	TRUE
3551	778.565	14.92	287.9	0	0	0	0	0	0	0	0	0	0	275	397	342	782	287	376	459	667	0	0	0	224	470.333	500.667	0.928063	0.999624	1.01646	TRUE
3552	779.399	8.14	281.7	0	0	0	0	0	0	447	420	424	997	1152	1054	1691	1446	1817	1792	1789	1719	0	0	430.333	1067.67	1651.33	1766.67	0.972138	0.999678	0.581739	TRUE
3559	781.313	3.44	263.1	0	0	0	0	0	0	0	0	0	478	465	665	1113	1354	1263	2969	2414	2600	0	0	0	536	1243.33	2661	0.885259	0.99685	1.05146	TRUE
3560	781.378	5.73	275.1	0	0	0	0	0	0	410	357	213	448	527	519	970	860	943	1237	1160	1333	0	0	326.667	498	924.333	1243.33	0.974437	0.970975	0.527901	TRUE
3563	781.454	7.84	293	0	0	0	0	0	0	241	306	210	515	540	402	891	1001	1021	1212	1141	1282	0	0	252.333	485.667	971	1211.67	0.969093	0.980117	0.643575	TRUE
3565	781.555	11.93	296.2	0	0	0	342	306	351	1016	882	675	2706	2282	2142	3380	3629	3877	3620	3400	2994	0	333	857.667	2376.67	3628.67	3338	0.957109	0.998456	0.606575	TRUE
3571	783.393	5.17	270.2	299	208	218	450	531	501	861	668	847	1404	962	963	1674	1363	1359	1527	1680	1701	241.667	494	792	1109.67	1465.33	1636	0.997059	0.99947	0.300129	TRUE
3575	783.464	7.99	279.4	176	266	0	223	385	348	484	436	685	680	698	783	1243	0	1571	2511	2536	2559	147.333	318.667	535	720.333	938	2535.33	0.864374	0.998929	0.275903	TRUE
3576	784.51	14.2	286.4	253	0	257	357	410	328	466	563	621	858	1028	794	845	1162	1187	1031	1244	1405	170	365	550	893.333	1064.67	1226.67	0.994246	0.98189	0.313492	TRUE
3577	784.549	13.48	287.8	0	0	0	0	0	0	188	165	227	526	332	382	833	693	548	882	982	0	0	0	193.333	413.333	691.333	621.333	0.953562	0.997747	0.5768	TRUE
3579	785.409	5.8	271.4	0	0	363	444	0	0	661	0	0	1207	1056	1157	2093	1718	1908	3097	3519	3128	121	148	220.333	1140	1906.33	3248	0.928373	0.998624	0.77525	TRUE
3581	786.274	5.05	265.8	0	0	0	256	229	201	381	342	334	517	699	486	776	953	874	1427	1211	1161	0	228.667	352.333	567.333	867.667	1266.33	0.982962	0.995461	0.43446	TRUE
3603	787.521	11.64	292.9	897	860	818	1736	1749	1455	2592	2599	2485	4679	4889	4481	6183	5933	5562	7375	7424	8358	858.333	1646.67	2558.67	4683	5892.67	7719	0.989113	0.987687	0.385505	TRUE
3607	789.383	6.65	288.6	0	0	0	0	0	0	231	186	259	431	457	367	581	567	713	1072	1044	1121	0	0	225.333	418.333	620.333	1079	0.960124	0.999913	0.468791	TRUE
3608	789.447	9.46	290.1	0	0	0	0	0	0	222	0	0	526	539	0	693	801	625	1280	970	965	0	0	74	355	706.333	1071.67	0.942954	0.997944	0.837158	TRUE
3611	789.614	13.98	296.8	0	0	0	427	0	354	628	653	685	1091	1025	951	2041	1819	1564	2840	2863	3057	0	260.333	655.333	1022.33	1808	2920	0.96236	0.978712	0.506821	TRUE
3612	789.683	8.77	300.2	505	380	419	781	884	960	1320	1373	1469	2746	3141	2276	2999	2589	3685	4760	3606	4672	434.667	875	1387.33	2721	3091	4346	0.984248	0.950593	0.373413	TRUE
3614	790.438	6.71	278.4	476	494	403	676	749	866	1137	1164	1054	2220	1901	1901	3042	3553	3112	4146	4342	4121	457.667	763.667	1118.33	2007.33	3235.67	4203	0.971634	0.995747	0.501399	TRUE
3617	790.592	14.87	291.9	0	0	0	0	0	487	0	0	0	0	0	1100	2229	2427	1754	3558	0	0	0	162.333	0	366.667	2136.67	1186	0.763412	0.935033	1.36925	TRUE
3622	792.494	10.44	281.6	0	0	0	0	0	0	0	0	0	0	398	0	1171	0	0	2104	0	1079	0	0	0	132.667	390.333	1061	0.843218	0.983334	1.13848	TRUE
3625	792.576	5.52	291.9	0	0	0	0	0	0	0	0	0	406	359	338	1280	1195	637	2809	2306	2154	0	0	0	367.667	1037.33	2423	0.865312	0.986166	1.12301	TRUE
3650	792.86	11.71	224.5	0	1349	0	0	0	1443	1381	0	0	1053	1146	0	904	1084	827	477	461	456	449.667	481	460.333	733	938.333	464.667	0.453019	0.996709	0.337467	TRUE
3655	793.479	10.72	294.2	0	0	0	0	462	0	0	0	3729	4160	4272	0	4703	4016	4182	3147	3357	3034	0	154	1243	2810.67	4300.33	3179.33	0.913625	0.999892	0.549018	TRUE
3659	794.532	15.03	289.9	503	672	513	918	879	1147	1087	1383	1400	1861	1639	1855	2145	1950	2378	2403	1873	2041	562.667	981.333	1290	1785	2157.67	2105.67	0.975211	0.996703	0.249549	TRUE
3662	794.555	12.54	291.8	0	0	0	0	0	0	146	0	0	219	266	0	452	470	423	729	628	1030	0	0	48.6667	161.667	448.333	795.667	0.909784	0.969942	0.938377	TRUE
3664	795.503	2.27	283.1	0	0	0	572	456	582	1314	1014	1072	2210	2237	1897	3466	3682	2858	4583	4625	5014	0	536.667	1133.33	2114.67	3335.33	4740.67	0.982452	0.998037	0.502708	TRUE
3666	795.571	7.01	302.9	0	0	0	0	0	0	0	0	0	498	447	472	0	1034	1071	1222	1303	1345	0	0	0	472.333	701.667	1290	0.922619	0.980591	0.914253	TRUE
3668	795.842	0.51	347	0	0	0	0	0	0	0	410	0	0	438	0	0	0	508	0	0	0	0	0	136.667	146	169.333	0	0.332336	0.970725	0.111676	TRUE
3670	796.546	13.57	289.7	0	0	0	0	136	0	0	158	0	233	240	0	536	288	568	261	879	453	0	45.3333	52.6667	157.667	464	531	0.93025	0.962313	0.950811	TRUE
3673	797.409	7.51	273.6	0	0	0	304	272	280	446	406	440	1062	753	939	1722	1903	1607	2985	3305	3439	0	285.333	430.667	918	1744	3243	0.928521	0.989098	0.644012	TRUE
3674	797.578	12.82	293.6	0	0	0	0	0	0	0	0	0	266	243	205	334	406	326	723	633	578	0	0	0	238	355.333	644.667	0.923864	0.981317	0.915417	TRUE
3675	798.543	14.53	282.4	0	0	0	0	0	0	0	0	0	200	253	216	433	413	445	741	0	545	0	0	0	223	430.333	428.667	0.924545	0.999779	0.988228	TRUE
3676	798.564	13.65	291.6	0	0	0	0	0	0	246	218	201	428	330	373	540	503	447	904	879	0	0	0	221.667	377	496.667	594.333	0.982691	0.997208	0.377652	TRUE
3685	799.465	7.12	281	0	0	0	0	0	0	225	230	179	324	344	330	590	605	508	828	929	1023	0	0	211.333	332.667	567.667	926.667	0.961933	0.98346	0.488896	TRUE
3687	799.567	13.58	293.1	0	0	0	0	0	0	0	0	0	201	0	0	0	421	0	773	0	0	0	0	0	67	140.333	257.667	0.909138	0.999661	1.01562	TRUE
3688	800.553	13.46	288.9	0	0	0	0	0	0	0	0	0	0	0	571	1270	0	0	0	1756	1833	0	0	0	190.333	423.333	1196.33	0.84785	0.998311	1.03651	TRUE
3695	801.37	7.5	284.7	0	0	0	0	0	0	0	0	0	248	284	300	526	700	667	1454	1448	1358	0	0	0	277.333	631	1420	0.879281	0.99757	1.04456	TRUE
3696	801.478	8.32	283.7	0	0	0	0	0	212	258	256	278	651	592	586	1124	1150	923	2616	3144	2727	0	70.6667	264	609.667	1065.67	2829	0.876215	0.996858	0.622013	TRUE
3703	804.512	11.65	293.2	0	0	0	0	0	0	247	305	243	317	381	420	303	450	526	399	436	430	0	0	265	372.667	426.333	421.667	0.932214	0.981835	0.231651	TRUE
3704	804.71	17.66	306.5	0	0	0	0	0	0	0	0	230	267	356	307	657	595	695	1519	1479	1509	0	0	76.6667	310	649	1502.33	0.886742	0.994367	0.833631	TRUE
3705	805.241	8.58	287	299	235	316	314	406	305	679	479	698	814	879	849	1247	1215	1062	1658	1607	1524	283.333	341.667	618.667	847.333	1174.67	1596.33	0.979418	0.994792	0.317483	TRUE
3708	805.642	14.93	301	286	374	323	455	559	709	975	787	809	1560	1589	1216	0	2412	2600	3879	3490	2874	327.667	574.333	857	1455	1670.67	3414.33	0.923054	0.965115	0.31753	TRUE
3710	806.263	5.17	267.5	0	0	0	309	242	300	618	421	469	692	695	661	1078	1141	1065	1326	1544	1403	0	283.667	502.667	682.667	1094.67	1424.33	0.992067	0.975346	0.399318	TRUE
3712	806.825	0.51	177.6	422	0	0	378	334	0	0	0	0	0	0	543	314	0	310	348	0	0	140.667	237.333	0	181	208	116	-0.0192026	0.919514	0.872261	TRUE
3715	807.958	13.47	293.2	0	0	0	0	0	100	0	0	0	202	0	0	393	372	0	600	0	0	0	33.3333	0	67.3333	255	200	0.85092	0.964832	1.22991	TRUE
3718	808.436	11.49	284.7	0	0	0	0	0	0	292	0	281	304	381	362	653	572	554	994	691	1102	0	0	191	349	593	929	0.965198	0.992458	0.53626	TRUE
3719	808.509	13.9	288.7	0	315	283	425	464	521	728	627	0	873	1136	772	1084	1223	1109	1393	1398	894	199.333	470	451.667	927	1138.67	1228.33	0.971339	0.976319	0.419291	TRUE
3724	809.167	14.07	293.8	0	0	0	74	0	0	0	0	0	0	159	0	224	0	0	423	0	551	0	24.6667	0	53	74.6667	324.667	0.78933	0.971882	0.902666	TRUE
3731	810.563	15	580.7	0	0	0	0	0	0	0	0	0	0	211	220	356	0	323	464	291	435	0	0	0	143.667	226.333	396.667	0.925746	0.988109	0.928609	TRUE
3734	811.515	8.68	309.8	0	0	0	0	0	0	0	0	0	232	179	184	337	297	405	630	514	602	0	0	0	198.333	346.333	582	0.92619	0.996498	0.957146	TRUE
3735	811.518	10.54	301.5	0	0	0	0	0	0	234	125	153	549	582	469	1169	1325	1155	3457	4553	3717	0	0	170.667	533.333	1216.33	3909	0.833539	0.984717	0.829462	TRUE
3737	811.836	0.44	352.8	327	0	0	0	978	0	0	0	0	339	0	269	0	0	1005	0	0	0	109	326	0	202.667	335	0	-0.111737	0.992733	0.941435	TRUE
3742	812.493	2.3	339.2	0	0	0	246	337	273	791	708	511	1017	1102	1025	1435	1377	1401	1625	1503	1629	0	285.333	670	1048	1404.33	1585.67	0.995854	0.999855	0.352832	TRUE
3748	813.581	15.05	293.5	0	0	0	0	0	0	0	0	0	289	0	0	365	0	0	0	703	871	0	0	0	96.3333	121.667	524.667	0.809508	0.947659	0.883394	TRUE
3750	814.335	6.02	276.6	0	0	0	0	0	0	0	183	0	271	270	265	0	432	495	855	745	553	0	0	61	268.667	309	717.667	0.915964	0.931794	0.625099	TRUE
3756	815.554	12.98	299.5	0	1716	0	0	0	789	0	0	0	0	0	2610	0	0	18170	18849	2802	15441	572	263	0	870	6056.67	12364	0.831435	0.924769	1.4183	TRUE
3757	815.554	13.58	300.1	0	0	0	0	0	0	312	0	0	308	287	357	445	295	308	452	0	0	0	0	104	317.333	349.333	150.667	0.710773	0.919755	0.51917	TRUE
3760	816.536	13.54	295	792	732	597	839	979	891	980	1111	884	884	1283	1065	1874	1034	1543	1999	1443	1633	707	903	991.667	1077.33	1483.67	1691.67	0.96999	0.93593	0.221952	TRUE
3762	817.45	7.88	283	0	0	0	201	0	218	242	414	277	524	453	447	952	809	989	1418	1492	1378	0	139.667	311	474.667	916.667	1429.33	0.959899	0.966558	0.552144	TRUE
3763	817.567	13.07	302.3	918	835	833	1382	1425	1470	2288	2443	2445	3298	3760	3186	5204	5642	5411	6028	5883	6312	862	1425.67	2392	3414.67	5419	6074.33	0.984895	0.982919	0.411504	TRUE
3764	817.633	15.3	300.3	263	0	0	0	303	0	0	0	966	1968	0	574	1260	0	2423	1878	3798	3568	87.6667	101	322	847.333	1227.67	3081.33	0.885571	0.995755	0.569166	TRUE
3765	818.519	12.85	296.1	425	324	316	621	677	614	1090	1118	974	1581	1783	2024	2700	2809	2701	3099	2613	2787	355	637.333	1060.67	1796	2736.67	2833	0.979901	0.997508	0.450587	TRUE
3766	818.532	15.03	293.1	1427	1538	1230	2229	2454	2661	3922	3918	3820	5965	4743	4895	6786	6601	6755	6875	6157	6683	1398.33	2448	3886.67	5201	6714	6571.67	0.979668	0.999178	0.26861	TRUE
3767	818.548	13.86	295	0	0	0	0	0	813	0	931	0	1285	1215	1127	1679	1427	1313	1852	1839	1479	0	271	310.333	1209	1473	1723.33	0.967688	0.953755	0.611082	TRUE
3769	819.55	13.44	296.7	1252	1254	1436	1786	1875	2199	2163	2119	2084	2772	2373	2160	2625	2621	3448	3017	3380	2480	1314	1953.33	2122	2435	2898	2959	0.977922	0.99383	0.157106	TRUE
3775	821.565	14.06	298.8	967	878	890	1639	1560	1352	2164	2010	2347	2404	2817	2691	2917	2615	2816	3168	2791	3584	911.667	1517	2173.67	2637.33	2782.67	3181	0.980436	0.957353	0.125656	TRUE
3776	821.633	8.77	300.1	0	0	0	286	252	264	483	493	439	728	905	850	1033	751	986	1611	1582	2211	0	267.333	471.667	827.667	923.333	1801.33	0.955931	0.948842	0.321248	TRUE
3777	821.842	0.44	178.2	708	1004	985	844	786	768	0	907	1064	1157	691	753	1066	952	918	768	789	736	899	799.333	657	867	978.667	764.333	0.0354495	0.984779	0.195774	TRUE
3779	822.795	0.7	223.1	0	0	0	0	0	0	0	0	0	0	915	863	878	930	890	0	0	821	0	0	0	592.667	899.333	273.667	0.658391	0.983559	0.919269	TRUE
3781	823.414	15.94	276.5	0	0	0	227	152	233	351	361	347	604	810	651	1248	1582	1393	2557	2232	2521	0	204	353	688.333	1407.67	2436.67	0.936094	0.978612	0.660096	TRUE
3783	823.427	8.25	279.9	0	0	180	174	309	0	251	243	387	610	540	445	1168	878	981	2203	1966	2152	60	161	293.667	531.667	1009	2107	0.903018	0.98185	0.595767	TRUE
3784	823.679	8.92	309.6	0	0	0	0	0	0	0	0	0	195	224	230	437	433	442	766	779	888	0	0	0	216.333	437.333	811	0.909613	0.999981	1.00359	TRUE
3785	823.852	0.45	353.7	857	0	825	0	0	0	875	0	0	914	1072	0	844	856	933	768	717	947	560.667	0	291.667	662	877.667	810.667	0.682007	0.988588	0.485519	TRUE
3786	824.546	13.5	294.1	0	0	0	0	0	0	0	0	249	474	0	514	741	1269	0	0	2795	3119	0	0	83	329.333	670	1971.33	0.850715	0.995723	0.817014	TRUE
3790	826.296	6.26	273.7	0	0	0	217	194	215	377	320	307	621	694	598	824	921	946	1507	1463	1611	0	208.667	334.667	637.667	897	1527	0.965787	0.998997	0.451684	TRUE
3791	826.561	13.49	295.5	55506	56692	56465	130210	135221	139687	236775	209468	220255	429863	399715	406302	679928	694619	710158	1137326	1139525	1122054	56221	135039	222166	411960	694902	1.13297e+06	0.949461	0.993591	0.536992	TRUE
3793	826.641	15.09	299.3	191	159	198	409	389	330	529	452	484	770	874	750	1318	1120	1113	1714	1852	1452	182.667	376	488.333	798	1183.67	1672.67	0.972827	0.998015	0.423107	TRUE
3797	827.553	12.52	301	0	0	0	150	185	192	314	231	265	509	616	485	865	818	817	1161	1363	1384	0	175.667	270	536.667	833.333	1302.67	0.970317	0.999528	0.515487	TRUE
3800	828.516	12.22	285.2	1442	1294	1568	2341	2108	2388	3829	3786	4308	5750	5632	6089	8488	7625	9287	11201	11625	11711	1434.67	2279	3974.33	5823.67	8466.67	11512.3	0.982109	0.994838	0.370851	TRUE
3804	829.532	11.49	298.5	0	0	0	0	0	0	0	0	0	272	0	193	341	359	274	588	631	645	0	0	0	155	324.667	621.333	0.904243	0.99966	1.01563	TRUE
3814	831.42	9.15	293.2	369	264	464	646	827	678	907	1083	806	1180	1235	1208	1398	1268	1233	761	0	1004	365.667	717	932	1207.67	1299.67	588.333	0.462376	0.960836	0.166887	TRUE
3824	832.55	13.32	299.7	0	0	0	0	0	0	0	0	0	552	428	446	601	780	593	0	924	766	0	0	0	475.333	658	563.333	0.893275	0.968574	0.899139	TRUE
3825	833.432	9.63	295.9	0	0	0	0	0	0	451	533	410	986	1187	898	1414	1370	1288	1521	1851	1672	0	0	464.667	1023.67	1357.33	1681.33	0.982139	0.989546	0.475511	TRUE
3827	834.565	13.66	298	0	0	0	0	155	156	263	216	0	442	383	449	768	663	775	0	1179	1279	0	103.667	159.667	424.667	735.333	819.333	0.973287	0.998953	0.655018	TRUE
3839	835.764	14.91	298.6	0	0	0	0	0	0	0	0	0	123	0	0	0	0	232	486	0	0	0	0	0	41	77.3333	162	0.897363	0.999394	0.980876	TRUE
3842	836.28	4.72	271.7	0	0	0	276	272	274	448	351	500	668	590	752	1310	1135	1241	2033	2062	1823	0	274	433	670	1228.67	1972.67	0.957492	0.973825	0.525624	TRUE
3850	837.548	13.41	294.8	0	0	0	0	0	0	0	0	0	240	280	286	389	462	463	469	449	669	0	0	0	268.667	438	529	0.939315	0.991537	0.937653	TRUE
3852	837.692	9.14	312.4	0	0	0	0	0	0	0	0	0	366	326	280	660	713	867	2284	1998	1653	0	0	0	324	746.667	1978.33	0.855696	0.997102	1.04912	TRUE
3858	839.552	12.37	302.1	128	217	176	374	209	230	466	359	479	692	779	677	1286	1508	1245	2188	2621	2933	173.667	271	434.667	716	1346.33	2580.67	0.906993	0.976435	0.560874	TRUE
3859	839.599	14.91	299.1	683	685	568	1275	1055	942	1731	1943	1664	3561	3183	2921	5684	4995	5783	8382	9176	7720	645.333	1090.67	1779.33	3221.67	5487.33	8426	0.951894	0.991883	0.534643	TRUE
3862	840.311	6.69	276.8	192	0	0	197	244	298	558	413	528	1076	842	1041	1457	1361	1330	2345	2466	2170	64	246.333	499.667	986.333	1382.67	2327	0.963371	0.99826	0.462517	TRUE
3864	840.441	10.02	277.7	213	0	294	307	411	370	544	471	732	1079	989	739	1588	1597	1356	2497	2137	2177	169	362.667	582.333	935.667	1513.67	2270.33	0.964143	0.99044	0.46525	TRUE
3872	841.568	13.02	303.8	1328	1148	1286	2213	2097	2339	4174	4067	4619	7153	6600	7101	11147	9857	10181	14201	11320	13561	1254	2216.33	4286.67	6951.33	10395	13027.3	0.987021	0.9973	0.424689	TRUE
3874	842.531	14.54	296.4	0	0	171	290	147	181	271	0	243	348	0	385	400	451	328	576	366	397	57	206	171.333	244.333	393	446.333	0.954866	0.981128	0.41908	TRUE
3877	842.554	12.25	296.7	0	0	0	160	0	186	304	286	337	624	737	501	954	875	1100	2198	2019	2042	0	115.333	309	620.667	976.333	2086.33	0.921469	0.999276	0.525564	TRUE
3882	843.54	12.75	292.7	0	0	0	0	0	0	0	0	0	331	0	0	0	290	373	631	636	555	0	0	0	110.333	221	607.333	0.855989	1	1.0005	TRUE
3884	843.584	13.69	305.8	2380	2014	2498	3832	4447	4089	6378	6063	5646	7714	8764	7537	8536	9143	9467	8698	9188	9386	2297.33	4122.67	6029	8005	9048.67	9090.67	0.970982	0.984481	0.199323	TRUE
3885	844.533	13.14	300.4	1676	1808	1898	3239	3183	2785	5673	6003	5153	8664	8139	9470	10941	10430	12720	10698	11406	11687	1794	3069	5609.67	8757.67	11363.7	11263.7	0.978419	0.998524	0.335928	TRUE
3887	844.572	14.45	300.2	520	571	0	632	700	0	0	0	0	0	1006	1038	1228	751	1420	0	1484	0	363.667	444	0	681.333	1133	494.667	0.485134	0.993221	0.943101	TRUE
3889	845.476	13.9	286.9	0	0	0	0	0	0	0	0	0	139	193	145	312	249	275	626	344	455	0	0	0	159	278.667	475	0.924715	0.996696	0.958231	TRUE
3891	845.564	13.86	300.8	605	542	763	767	880	877	1254	1356	1193	1754	1651	1571	1914	1987	2011	2252	1891	1081	636.667	841.333	1267.67	1658.67	1970.67	1741.33	0.937016	0.997902	0.215789	TRUE
3893	845.664	15.62	306.3	0	0	0	0	0	882	1292	0	0	2341	0	0	3413	3906	3644	0	7953	0	0	294	430.667	780.333	3654.33	2651	0.849876	0.911204	1.09072	TRUE
3895	846.553	13.81	302.6	1457	1442	1564	2117	2554	2373	3689	4107	3788	5353	5502	5364	6925	5478	5985	6742	5085	5949	1487.67	2348	3861.33	5406.33	6129.33	5925.33	0.960436	0.978801	0.225738	TRUE
3896	846.562	15.77	298.6	144	154	191	311	384	341	524	465	350	1029	833	691	1172	1031	993	1638	1481	1567	163	345.333	446.333	851	1065.33	1562	0.976627	0.984605	0.399133	TRUE
3899	847.387	8.16	292.4	0	0	0	198	0	0	425	478	458	908	1090	865	1282	1703	1347	1109	1076	1185	0	66	453.667	954.333	1444	1123.33	0.92731	0.999979	0.520873	TRUE
3900	847.5	8.79	290.2	0	0	0	0	0	0	0	0	0	272	0	353	569	838	645	781	1436	1024	0	0	0	208.333	684	1080.33	0.902432	0.975474	1.1787	TRUE
3901	847.5	9.22	300.6	0	0	0	0	0	0	242	240	361	338	353	293	581	597	580	1630	2128	1800	0	0	281	328	586	1852.67	0.851413	0.928665	0.412253	TRUE
3902	847.579	14.39	302.5	996	1125	834	1481	1503	1399	1746	1922	1951	2141	1998	2081	2587	2044	2368	2766	2547	2832	985	1461	1873	2073.33	2333	2715	0.99109	0.997239	0.110189	TRUE
3903	847.644	14.69	307.9	0	0	0	0	0	0	0	0	0	234	205	0	348	264	268	357	467	0	0	0	0	146.333	293.333	274.667	0.916879	0.999999	1.00076	TRUE
3904	847.646	15.53	305.3	349	0	240	595	580	577	743	801	809	1256	1190	1340	1774	1685	1457	1784	1930	2246	196.333	584	784.333	1262	1638.67	1986.67	0.996521	0.997679	0.34857	TRUE
3905	847.653	14.25	308.6	0	0	0	126	0	162	182	236	0	420	363	392	734	672	599	795	973	0	0	96	139.333	391.667	668.333	589.333	0.948168	0.999648	0.661851	TRUE
3909	848.6	13.78	301.8	0	0	0	0	0	0	0	0	0	284	0	0	505	555	525	762	757	661	0	0	0	94.6667	528.333	726.667	0.887005	0.937724	1.35655	TRUE
3910	848.602	14.09	303.1	218	295	288	0	332	0	424	512	557	720	811	700	921	898	1111	1368	1303	2547	267	110.667	497.667	743.667	976.667	1739.33	0.927038	0.999877	0.32398	TRUE
3912	848.77	18.49	316.1	0	120	0	229	268	258	271	284	272	1019	674	936	1627	1354	1316	2096	1930	2046	40	251.667	275.667	876.333	1432.33	2024	0.961582	0.999752	0.67152	TRUE
3914	849.493	11.67	299.2	0	0	0	200	208	0	324	288	310	313	607	413	614	665	581	648	697	1381	0	136	307.333	444.333	620	908.667	0.990708	0.997461	0.34279	TRUE
3916	849.549	13.23	292.9	0	0	0	151	0	193	275	244	325	333	392	412	683	565	381	784	797	992	0	114.667	281.333	379	543	857.667	0.980941	0.989458	0.329652	TRUE
3917	849.596	14.99	302.9	221	253	241	381	316	372	424	480	466	525	578	427	620	630	542	529	472	647	238.333	356.333	456.667	510	597.333	549.333	0.935163	0.990403	0.136218	TRUE
3918	850.504	12.2	288.9	152	179	0	320	510	301	524	540	447	871	871	644	1056	933	1007	1808	1424	1379	110.333	377	503.667	795.333	998.667	1537	0.978778	0.994734	0.324865	TRUE
3921	851.456	7.98	286.5	0	0	0	0	0	0	0	0	0	187	0	174	246	388	332	672	466	656	0	0	0	120.333	322	598	0.896449	0.989533	1.10349	TRUE
3923	851.628	13.97	303.9	0	220	174	533	375	324	721	501	636	1040	1013	1012	1986	1738	1699	3064	3834	3603	131.333	410.667	619.333	1021.67	1807.67	3500.33	0.91861	0.983067	0.525769	TRUE
3924	852.475	14.18	294.9	0	0	0	0	0	0	0	0	0	206	0	0	0	0	357	325	0	0	0	0	0	68.6667	119	108.333	0.913771	0.996067	0.95491	TRUE
3925	852.581	14.89	298.9	0	0	0	418	0	0	0	0	0	503	621	0	881	751	0	1327	1073	1132	0	139.333	0	374.667	544	1177.33	0.889456	0.977069	0.90909	TRUE
3926	852.617	14.91	300.7	0	0	0	0	0	0	0	246	0	355	0	0	0	0	470	1309	0	892	0	0	82	118.333	156.667	733.667	0.803869	0.99988	0.313763	TRUE
3927	853.102	7.91	268	178	145	181	0	163	0	317	0	0	371	378	393	557	588	469	560	488	612	168	54.3333	105.667	380.667	538	553.333	0.885878	0.987878	0.640863	TRUE
3928	853.404	8.18	293.2	0	0	0	387	374	636	859	902	760	1691	1679	1710	2385	2506	2568	1774	2035	1781	0	465.667	840.333	1693.33	2486.33	1863.33	0.920404	0.999779	0.491942	TRUE
3933	854.267	5.93	274.9	0	0	0	144	0	245	239	261	224	499	416	512	668	596	768	1005	743	761	0	129.667	241.333	475.667	677.333	836.333	0.993795	0.999066	0.46948	TRUE
3943	855.657	14.79	306.1	0	0	0	0	0	0	0	0	0	0	383	0	0	608	578	906	0	949	0	0	0	127.667	395.333	618.333	0.905919	0.979732	1.1573	TRUE
3945	856.533	12.99	301	305	386	285	540	495	552	1262	1070	1043	1466	1430	1692	2793	2493	2365	2829	3091	2978	325.333	529	1125	1529.33	2550.33	2966	0.9834	0.970191	0.423407	TRUE
3949	856.61	15.49	299.9	0	0	0	0	0	0	0	0	0	0	0	1054	0	0	1669	2883	3477	0	0	0	0	351.333	556.333	2120	0.818109	0.988665	0.929931	TRUE
3952	857.519	9.45	303.7	135	0	168	0	0	239	362	339	319	636	0	594	869	926	780	928	915	1043	101	79.6667	340	410	858.333	962	0.957966	0.921518	0.524591	TRUE
3954	857.52	9.18	303	261	289	347	549	567	422	1009	857	767	931	1001	1178	1445	1398	1464	5544	4845	5381	299	512.667	877.667	1036.67	1435.67	5256.67	0.800946	0.970524	0.257439	TRUE
3955	857.6	14.2	308.6	210	303	256	337	402	367	664	510	617	757	743	794	1063	1231	1035	1121	933	907	256.333	368.667	597	764.667	1109.67	987	0.957392	0.980636	0.317313	TRUE
3956	857.669	15.25	309.1	0	0	0	0	0	0	0	0	1135	0	2220	2163	3684	4127	4130	5424	5578	5875	0	0	378.333	1461	3980.33	5625.67	0.930589	0.974496	0.952701	TRUE
3957	857.67	8.79	314.4	422	539	405	669	664	736	1015	855	1128	1026	1063	1033	1126	1530	1302	1428	1613	1083	455.333	689.667	999.333	1040.67	1319.33	1374.67	0.97935	0.919268	0.155434	TRUE
3962	858.55	13.62	303.1	292	370	371	541	591	591	808	794	979	1087	1050	799	1198	1127	1165	1175	1207	1299	344.333	574.333	860.333	978.667	1163.33	1227	0.981543	0.992107	0.152587	TRUE
3964	858.673	8.75	314.6	309	272	429	473	590	653	614	732	740	941	780	809	776	1089	960	1143	817	1440	336.667	572	695.333	843.333	941.667	1133.33	0.993033	0.993293	0.149978	TRUE
3967	859.5	8.83	301.9	0	0	0	0	0	0	0	0	0	263	296	260	768	672	679	1088	1427	1229	0	0	0	273	706.333	1248	0.903454	0.991521	1.09111	TRUE
3970	859.535	9.49	298.1	1433	993	1152	2203	2336	2363	3848	4254	3985	7629	8405	6351	13483	15570	14061	24386	23708	25335	1192.67	2300.67	4029	7461.67	14371.3	24476.3	0.931171	0.981679	0.611052	TRUE
3972	859.585	14.69	306.3	262	306	231	587	480	484	0	741	766	0	1824	1149	1407	1258	1247	1298	1231	1484	266.333	517	502.333	991	1304	1337.67	0.966106	0.992092	0.4333	TRUE
3974	859.653	13.84	310.4	0	0	0	0	0	0	0	0	0	143	158	0	265	294	336	549	639	392	0	0	0	100.333	298.333	526.667	0.89708	0.982602	1.14237	TRUE
3976	860.277	5.05	274.9	291	295	192	384	344	387	720	603	727	962	1160	1096	1447	1327	1454	1970	1544	1702	259.333	371.667	683.333	1072.67	1409.33	1738.67	0.991529	0.999124	0.344341	TRUE
3979	860.564	5.5	302.2	0	0	0	0	0	0	0	0	0	298	435	326	751	877	794	1685	1577	1928	0	0	0	353	807.333	1730	0.88572	0.997385	1.0464	TRUE
3980	860.579	14.15	301.4	187	192	284	396	292	412	481	545	519	1010	901	820	1542	1352	1417	2469	2547	3359	221	366.667	515	910.333	1437	2791.67	0.913051	0.996635	0.484803	TRUE
3981	860.58	13.66	305.8	0	0	194	250	0	276	455	0	334	362	314	534	387	496	407	0	0	0	64.6667	175.333	263	403.333	430	0	0.176934	0.930717	0.245498	TRUE
3982	860.639	15.69	304	248	353	198	433	495	418	848	828	0	1081	1406	1365	2607	2588	2936	3688	0	4807	266.333	448.667	558.667	1284	2710.33	2831.67	0.941669	0.982766	0.721304	TRUE
3998	861.672	14.63	312.2	0	0	0	0	0	0	158	150	0	240	266	0	348	362	425	770	699	731	0	0	102.667	168.667	378.333	733.333	0.918616	0.957591	0.664668	TRUE
3999	861.693	8.82	315.3	0	0	0	0	0	0	0	0	0	368	319	265	468	467	354	930	820	1093	0	0	0	317.333	429.667	947.667	0.90333	0.964091	0.89492	TRUE
4002	862.67	15.8	311.4	139	0	165	181	281	219	448	428	371	642	688	817	1011	1097	1032	1054	1164	1301	101.333	227	415.667	715.667	1046.67	1173	0.989211	0.999598	0.434748	TRUE
4005	863.708	9.2	315.2	0	0	0	0	0	0	289	341	302	1023	1018	1343	2853	2312	2358	4175	3530	4153	0	0	310.667	1128	2507.67	3952.67	0.935891	0.989257	0.844148	TRUE
4006	865.509	8.16	289.7	0	0	0	0	0	0	231	0	179	406	350	386	529	854	795	1451	1218	1698	0	0	136.667	380.667	726	1455.67	0.91788	0.995109	0.714487	TRUE
4009	866.588	14.16	301.9	278	0	234	397	461	350	648	505	509	1150	1062	1091	2016	1507	1684	3684	3364	3433	170.667	402.667	554	1101	1735.67	3493.67	0.913895	0.999084	0.523238	TRUE
4010	866.662	10.44	314.4	0	0	0	0	0	0	0	0	0	293	0	177	0	491	583	638	567	822	0	0	0	156.667	358	675.667	0.90189	0.997416	1.0461	TRUE
4016	867.585	13.33	307.2	0	0	0	0	0	249	263	200	281	320	393	394	536	422	460	818	480	475	0	83	248	369	472.667	591	0.997292	0.999009	0.309576	TRUE
4017	867.596	14.16	302.5	0	125	0	207	0	223	368	344	416	759	631	708	1079	1394	956	1999	2011	2210	41.6667	143.333	376	699.333	1143	2073.33	0.943268	0.995923	0.520756	TRUE
4019	868.532	12.9	302	842	890	945	1641	1846	1621	2955	3003	3053	4437	5070	4621	7096	7599	7302	9068	10219	9389	892.333	1702.67	3003.67	4709.33	7332.33	9558.67	0.982708	0.992598	0.434781	TRUE
4020	868.544	13.57	302.7	229	237	225	0	207	319	0	0	0	362	0	0	0	282	302	0	0	0	230.333	175.333	0	120.667	194.667	0	-0.522127	0.990557	0.934832	TRUE
4023	869.484	8.87	302.5	0	0	0	0	0	0	0	0	0	171	183	213	333	365	373	934	1023	653	0	0	0	189	357	870	0.876	0.999424	0.981335	TRUE
4025	869.525	12.16	301.3	409	501	439	1028	851	835	1836	1338	1662	2751	2710	2632	4476	3664	4346	5467	5468	5006	449.667	904.667	1612	2697.67	4162	5313.67	0.984146	0.996345	0.453161	TRUE
4026	869.6	13.98	309.9	824	914	980	1390	1206	1191	1824	1663	1656	2540	2497	2336	2762	2904	2863	2988	2917	3280	906	1262.33	1714.33	2457.67	2843	3061.67	0.98943	0.983642	0.245353	TRUE
4030	870.548	15.21	303.7	0	0	0	0	0	0	374	341	348	510	475	670	777	715	650	876	914	664	0	0	354.333	551.667	714	818	0.977381	0.998425	0.33355	TRUE
4034	871.185	11.13	281.1	201	910	1348	237	900	1706	243	937	1251	286	1279	998	323	1313	1672	504	1529	2282	819.667	947.667	810.333	854.333	1102.67	1438.33	0.792719	0.927336	0.170872	TRUE
4037	871.499	8.94	301.8	0	0	0	252	216	249	312	277	348	564	606	563	1184	1197	930	3280	2998	3001	0	239	312.333	577.667	1103.67	3093	0.856036	0.982392	0.606057	TRUE
4038	871.5	8.62	303.5	0	0	0	0	197	213	350	286	359	729	512	614	1026	1207	1111	2026	2103	1976	0	136.667	331.667	618.333	1114.67	2035	0.939603	0.98826	0.575615	TRUE
4039	871.577	14.45	305	408	0	466	872	970	722	1241	1084	1042	1205	1445	1913	1769	1800	1577	1885	1843	0	291.333	854.667	1122.33	1521	1715.33	1242.67	0.815103	0.98078	0.208075	TRUE
4040	871.616	14.64	311.2	1704	1684	1599	2674	2728	2645	4316	3789	4602	7434	6116	6662	8859	9058	8194	8796	8639	7917	1662.33	2682.33	4235.67	6737.33	8703.67	8450.67	0.974216	0.997616	0.34142	TRUE
4041	871.618	14.9	310.1	0	0	0	0	0	0	329	313	0	372	0	427	0	630	374	0	0	402	0	0	214	266.333	334.667	134	0.663921	0.997083	0.222736	TRUE
4045	872.564	15.19	305.7	0	0	0	0	364	0	486	417	428	559	780	695	942	841	954	796	0	943	0	121.333	443.667	678	912.333	579.667	0.854609	1	0.345624	TRUE
4051	873.515	9.54	302.9	229	275	286	277	361	412	519	435	662	1162	887	854	1697	1284	1191	2248	2197	2232	263.333	350	538.667	967.667	1390.67	2225.67	0.950695	0.999992	0.44115	TRUE
4052	873.553	12.3	297.9	181	199	206	367	352	381	622	656	552	1061	1119	1053	1758	1677	1900	1929	2307	2521	195.333	366.667	610	1077.67	1778.33	2252.33	0.976143	0.993437	0.508967	TRUE
4054	873.67	14.24	313.3	0	0	0	176	0	180	330	0	349	423	457	366	824	605	849	1502	1346	1250	0	118.667	226.333	415.333	759.333	1366	0.939984	0.986196	0.578651	TRUE
4058	874.581	14.71	307.7	481	342	520	791	708	710	1175	1301	0	1882	1591	1712	2281	2614	2625	2073	2580	2720	447.667	736.333	825.333	1728.33	2506.67	2457.67	0.958445	0.999085	0.498843	TRUE
4060	874.664	15.55	312.2	465	409	250	892	526	582	972	979	1141	1331	1410	1415	1868	1957	2118	2416	2182	2378	374.667	666.667	1030.67	1385.33	1981	2325.33	0.994447	0.989451	0.327655	TRUE
4061	874.672	14.51	311.2	0	0	0	0	0	0	342	0	0	314	392	321	514	493	636	990	1063	862	0	0	114	342.333	547.667	971.667	0.945495	0.999532	0.648212	TRUE
4062	875.491	11.79	296.5	0	0	0	156	0	0	317	258	363	430	405	391	782	838	801	1204	1557	1391	0	52	312.667	408.667	807	1384	0.947859	0.942941	0.514527	TRUE
4064	875.62	14.4	307.6	0	187	188	0	0	273	0	0	0	428	378	451	721	779	674	1233	789	1433	125	91	0	419	724.667	1151.67	0.890927	0.995948	0.954318	TRUE
4065	876.254	8.79	273.3	203	312	262	231	252	256	227	231	154	301	373	212	255	414	285	306	231	0	259	246.333	204	295.333	318	179	-0.0948547	0.944516	0.221507	TRUE
4066	876.423	11.49	293.6	0	0	0	0	0	0	0	0	209	266	340	266	319	400	419	617	553	521	0	0	69.6667	290.667	379.333	563.667	0.964742	0.970886	0.646817	TRUE
4068	876.529	10.9	297.6	0	0	0	211	243	269	402	324	449	658	614	594	0	937	1061	2264	2250	2118	0	241	391.667	622	666	2210.67	0.854702	0.930976	0.263153	TRUE
4070	876.682	16.16	313.7	246	215	200	346	393	378	596	621	768	1096	1178	1031	1589	1691	1888	2076	2067	1904	220.333	372.333	661.667	1101.67	1722.67	2015.67	0.983462	0.995185	0.458749	TRUE
4075	877.643	14.24	307.8	0	0	0	0	0	0	0	128	132	194	0	220	290	293	339	650	540	612	0	0	86.6667	138	307.333	600.667	0.918149	0.955499	0.651158	TRUE
4080	878.551	13.99	306.7	1135	899	1326	1826	1777	2055	2551	1981	2468	3137	3208	3131	3484	3737	3529	3852	3180	4831	1120	1886	2333.33	3158.67	3583.33	3954.33	0.992481	0.983304	0.210112	TRUE
4084	879.834	0.43	366.5	0	0	0	0	312	1079	0	0	0	0	0	318	330	1069	0	0	0	0	0	463.667	0	106	466.333	0	0.0264784	0.953831	1.28135	TRUE
4087	880.524	7.05	303.5	0	0	0	0	0	0	0	0	0	420	258	283	553	510	554	733	921	974	0	0	0	320.333	539	876	0.930399	0.994123	0.946408	TRUE
4088	880.534	13.01	304.1	257	273	261	419	405	377	779	587	653	929	1205	1033	1319	1305	1464	1628	1673	1333	263.667	400.333	673	1055.67	1362.67	1544.67	0.992163	0.998	0.335316	TRUE
4089	880.544	13.83	303.7	0	323	297	492	469	402	742	0	498	647	908	662	782	1100	1030	1114	1195	1390	206.667	454.333	413.333	739	970.667	1233	0.974006	0.995292	0.395645	TRUE
4091	880.607	14.83	304.8	0	0	0	629	0	1901	4278	4084	0	7148	5881	6149	12019	10185	11373	20626	19721	19810	0	843.333	2787.33	6392.67	11192.3	20052.3	0.94226	0.996652	0.620933	TRUE
4093	881.524	11.98	302.4	1072	1127	1066	2218	1708	1957	3094	3197	3425	4785	4669	4651	6309	6221	4693	7082	7710	6531	1088.33	1961	3238.67	4701.67	5741	7107.67	0.998095	0.995256	0.27566	TRUE
4094	881.673	15.22	310.9	0	0	0	218	266	170	315	402	311	504	644	619	1060	845	1078	1820	1674	1678	0	218	342.667	589	994.333	1724	0.951145	0.990223	0.512539	TRUE
4098	882.548	13.33	304.8	178	228	235	233	244	208	405	491	456	638	592	706	1117	1064	929	1215	1121	1254	213.667	228.333	450.667	645.333	1036.67	1196.67	0.974771	0.98174	0.419826	TRUE
4102	883.615	14.46	312.2	0	0	246	207	199	203	326	326	226	430	466	305	487	562	539	0	0	757	82	203	292.667	400.333	529.333	252.333	0.664242	0.998649	0.290821	TRUE
4107	884.503	14.32	303	0	0	0	0	0	0	0	665	0	0	767	0	586	511	425	351	246	0	0	0	221.667	255.667	507.333	199	0.722733	0.915343	0.47542	TRUE
4109	884.564	13.93	306.6	1007	742	834	1434	1361	1419	2218	2182	2232	3204	3375	3308	4176	3796	4251	3710	3802	4414	861	1404.67	2210.67	3295.67	4074.33	3975.33	0.974856	0.995527	0.293097	TRUE
4113	885.548	14.52	299.6	0	0	0	0	0	0	0	0	0	0	0	203	211	0	286	500	488	426	0	0	0	67.6667	165.667	471.333	0.843337	0.994459	1.07093	TRUE
4117	885.63	15.09	314.1	503	686	732	1181	971	1324	1844	2056	1729	2996	2864	2555	3457	3845	3601	4182	3384	3780	640.333	1158.67	1876.33	2805	3634.33	3782	0.988456	0.999468	0.317281	TRUE
4118	886.506	12.88	301.6	284	231	298	702	517	553	778	754	754	1232	921	1027	1251	1161	1263	1151	994	1135	271	590.667	762	1060	1225	1093.33	0.934004	0.986525	0.231043	TRUE
4121	886.539	7.04	303.4	0	0	0	278	258	321	678	506	817	1689	1287	1346	2830	2456	2931	0	3577	3181	0	285.667	667	1440.67	2739	2252.67	0.939539	0.989482	0.648082	TRUE
4122	886.541	12.21	305	0	0	151	203	226	0	367	295	360	0	718	626	710	761	994	1312	1331	1316	50.3333	143	340.667	448	821.667	1319.67	0.954373	0.952512	0.470382	TRUE
4123	886.579	14.51	308.7	308	491	497	677	733	642	751	805	965	1136	1045	1056	1731	1362	1339	1369	2138	1704	432	684	840.333	1079	1477.33	1737	0.991543	0.98969	0.284236	TRUE
4125	887.503	10.03	300.4	0	0	0	0	0	0	0	0	0	220	305	359	823	673	700	2118	2200	2292	0	0	0	294.667	732	2203.33	0.83497	0.993729	1.07623	TRUE
4127	887.659	8.77	318.6	0	0	0	0	0	0	227	254	312	510	483	540	561	935	548	1287	1062	1656	0	0	264.333	511	681.333	1335	0.947715	0.994462	0.431797	TRUE
4129	888.541	14.11	306.1	485	498	484	712	784	872	1071	907	988	1183	1360	1214	1417	1318	1462	1681	2309	2066	489	789.333	988.667	1252.33	1399	2018.67	0.977085	0.986719	0.171369	TRUE
4133	889.58	13.9	302.2	246	200	0	291	285	337	362	368	428	718	778	851	1093	1357	1033	1627	2300	2316	148.667	304.333	386	782.333	1161	2081	0.933854	0.999913	0.499113	TRUE
4134	889.624	8.77	313.2	0	164	305	308	297	332	432	277	380	460	486	363	529	542	504	811	745	701	156.333	312.333	363	436.333	525	752.333	0.972097	0.99851	0.183762	TRUE
4139	890.629	15.27	307.2	133	0	0	203	213	0	296	346	392	601	596	572	806	943	848	1485	1375	1441	44.3333	138.667	344.667	589.667	865.667	1433.67	0.965275	0.99941	0.434423	TRUE
4140	891.679	14.51	313.1	0	0	0	0	0	0	0	0	0	0	298	210	387	475	520	1154	898	739	0	0	0	169.333	460.667	930.333	0.885742	0.988512	1.10957	TRUE
4141	892.529	12.53	303.9	0	0	0	179	0	0	0	319	0	610	729	517	990	815	1129	1901	1413	1564	0	59.6667	106.333	618.667	978	1626	0.943608	0.994904	0.771695	TRUE
4142	892.532	12.96	305.4	1642	1169	1456	1988	2349	2379	3855	3246	4664	8573	7576	6567	10705	11935	12284	16551	14890	15638	1422.33	2238.67	3921.67	7572	11641.3	15693	0.97327	0.999509	0.500764	TRUE
4144	892.618	14.47	306.4	0	0	0	0	0	0	150	0	0	327	0	222	0	0	789	528	0	0	0	0	50	183	263	176	0.87298	0.989838	0.650766	TRUE
4147	893.499	10.41	296.1	0	0	0	0	0	0	0	0	0	0	0	263	380	333	519	650	1169	1060	0	0	0	87.6667	410.667	959.667	0.848333	0.949388	1.30202	TRUE
4148	893.608	14.77	306.4	0	0	0	0	0	0	0	0	0	0	193	0	0	394	0	365	413	424	0	0	0	64.3333	131.333	400.667	0.840123	0.999931	1.00688	TRUE
4149	894.546	13.11	305.6	1954	1884	2028	3662	3321	3551	5751	5731	5463	9044	9497	9628	13526	12716	13226	16442	14444	15533	1955.33	3511.33	5648.33	9389.67	13156	15473	0.990554	0.999998	0.39943	TRUE
4150	894.546	14.19	307.1	0	0	0	0	0	0	0	0	802	0	0	1131	1146	1099	1321	1230	1559	1343	0	0	267.333	377	1188.67	1377.33	0.939438	0.915347	0.823683	TRUE
4152	894.56	14.56	307.8	259	0	188	232	0	240	0	285	328	401	527	476	535	656	594	744	460	696	149	157.333	204.333	468	595	633.333	0.953767	0.980207	0.471725	TRUE
4155	895.52	8.49	297.7	0	0	0	178	0	168	281	279	247	336	429	325	630	554	669	1275	1107	1302	0	115.333	269	363.333	617.667	1228	0.931683	0.966649	0.432835	TRUE
4157	895.573	14.56	308.7	0	0	0	0	0	0	0	0	0	0	343	0	395	0	0	695	590	415	0	0	0	114.333	131.667	566.667	0.813078	0.920219	0.872451	TRUE
4163	896.562	13.83	307.9	10325	10172	9183	15201	15367	17838	28008	25350	25216	33645	33870	34604	39801	37449	39050	40088	42348	41614	9893.33	16135.3	26191.3	34039.7	38766.7	41350	0.983439	0.989887	0.192486	TRUE
4165	896.566	14.45	307.7	0	0	0	0	0	392	674	0	0	0	738	809	967	828	789	811	956	0	0	130.667	224.667	515.667	861.333	589	0.896089	0.998773	0.596986	TRUE
4166	896.641	15.6	313.4	431	310	332	538	0	637	812	1186	1141	1215	1593	1559	1881	2208	2170	1877	1367	1616	357.667	391.667	1046.33	1455.67	2086.33	1620	0.909997	0.992536	0.34255	TRUE
4168	897.489	9.19	302.1	0	0	0	0	0	0	265	174	187	365	295	233	575	557	629	2212	3003	3019	0	0	208.667	297.667	587	2744.67	0.789761	0.956309	0.542769	TRUE
4170	897.589	12.87	313.3	271	212	219	249	292	370	349	453	475	661	843	693	1434	1272	1101	1841	1567	1546	234	303.667	425.667	732.333	1269	1651.33	0.957263	0.987829	0.527641	TRUE
4176	898.581	15.12	309.8	0	0	0	0	810	0	1076	1115	1088	1585	1630	1752	1913	1930	2026	2229	2439	2183	0	270	1093	1655.67	1956.33	2283.67	0.985639	0.984995	0.279432	TRUE
4177	899.514	8.62	302.5	0	0	0	0	0	0	146	0	0	299	284	276	351	377	259	776	680	731	0	0	48.6667	286.333	329	729	0.919558	0.927962	0.682445	TRUE
4179	899.567	13.62	302.4	0	0	0	0	0	0	0	0	0	0	260	258	514	492	483	703	698	936	0	0	0	172.667	496.333	779	0.909238	0.984922	1.12989	TRUE
4181	899.647	15.42	316.4	3477	3800	3456	6250	6221	6825	13374	11123	11845	20748	18594	19622	27302	23267	24538	27167	22884	25119	3577.67	6432	12114	19654.7	25035.7	25056.7	0.978334	0.995377	0.3428	TRUE
4183	900.264	5.92	281.3	185	236	200	367	397	409	587	553	574	979	1041	973	1754	1502	1365	1869	1820	1839	207	391	571.333	997.667	1540.33	1842.67	0.982052	0.997606	0.468585	TRUE
4185	900.57	13.59	303.4	0	0	0	0	0	0	220	0	0	310	338	0	627	512	369	939	715	891	0	0	73.3333	216	502.667	848.333	0.928013	0.981762	0.828237	TRUE
4186	900.576	13.32	303.2	0	0	0	0	134	0	0	0	226	0	449	367	778	648	560	1294	1151	1347	0	44.6667	75.3333	272	662	1264	0.904812	0.982377	0.887503	TRUE
4190	901.513	8.79	302.8	0	0	0	0	0	0	0	0	0	0	122	0	353	353	259	553	393	1046	0	0	0	40.6667	321.667	664	0.849442	0.918213	1.45026	TRUE
4193	901.749	19.11	315.5	0	0	0	0	0	0	0	0	0	591	655	589	1385	951	1343	2710	2720	2208	0	0	0	611.667	1226.33	2546	0.895845	0.999999	1.00082	TRUE
4194	902.281	7.13	284.3	415	421	279	459	669	593	733	917	723	989	1129	1034	1184	1170	1139	1056	1012	1152	371.667	573.667	791	1050.67	1164.33	1073.33	0.939585	0.975445	0.190984	TRUE
4196	902.553	13.94	308.7	242	187	302	320	286	270	467	492	608	735	617	827	759	799	896	681	744	778	243.667	292	522.333	726.333	818	734.333	0.927568	0.976777	0.219699	TRUE
4206	904.268	4.72	279.1	0	0	0	214	295	0	266	321	317	519	566	575	877	840	998	1601	1566	1794	0	169.667	301.333	553.333	905	1653.67	0.945196	0.995488	0.516919	TRUE
4212	905.726	10.43	316.2	0	0	178	337	327	333	507	501	468	804	653	653	786	1086	1048	1949	1447	1508	59.3333	332.333	492	703.333	973.333	1634.67	0.965075	0.997533	0.333747	TRUE
4218	906.626	14.91	308.7	0	0	0	0	0	0	0	0	0	399	666	503	774	362	589	0	0	0	0	0	0	522.667	575	0	0.423189	0.904237	0.868973	TRUE
4223	907.519	8.09	302.8	0	0	0	299	264	292	440	487	543	631	777	810	1196	1322	1343	1894	1773	1546	0	285	490	739.333	1287	1737.67	0.982751	0.977435	0.486064	TRUE
4224	907.519	8.79	303.5	0	0	0	0	0	0	0	0	221	340	335	279	0	0	1386	1905	895	1107	0	0	73.6667	318	462	1302.33	0.873446	0.989057	0.689901	TRUE
4225	907.52	9.12	303.2	0	0	0	282	185	312	438	537	406	698	556	559	1051	1206	1260	1759	1754	1660	0	259.667	460.333	604.333	1172.33	1724.33	0.96675	0.945668	0.504855	TRUE
4228	907.729	10.43	315.2	0	0	0	160	181	176	333	322	218	393	329	418	569	779	723	0	665	1014	0	172.333	291	380	690.333	559.667	0.941015	0.952424	0.461989	TRUE
4229	908.297	6.7	284	0	0	0	258	246	275	457	490	371	741	787	786	1288	1246	911	1840	1862	1900	0	259.667	439.333	771.333	1148.33	1867.33	0.970639	0.999329	0.451129	TRUE
4234	908.631	15.3	310.3	184	0	0	0	0	0	0	0	487	0	686	677	1152	1269	1278	1493	1783	1723	61.3333	0	162.333	454.333	1233	1666.33	0.926938	0.967247	0.897666	TRUE
4235	909.423	6.71	288.6	0	0	0	248	212	241	470	383	370	753	657	753	1180	1375	1305	2053	2469	2182	0	233.667	407.667	721	1286.67	2234.67	0.947272	0.986542	0.553334	TRUE
4238	909.549	12.76	301.4	0	0	0	0	0	0	211	0	0	221	235	251	450	370	341	676	704	623	0	0	70.3333	235.667	387	667.667	0.945837	0.999674	0.685649	TRUE
4239	909.552	10.61	321.5	0	0	0	0	0	0	0	0	0	221	0	199	353	355	339	1155	1271	1072	0	0	0	140	349	1166	0.82065	0.993548	1.0775	TRUE
4241	909.633	14.66	315.9	163	194	181	249	285	323	403	358	0	478	600	441	741	615	659	803	653	633	179.333	285.667	253.667	506.333	671.667	696.333	0.955349	0.992803	0.441126	TRUE
4242	909.637	15.55	314.4	0	168	120	271	252	341	332	386	430	489	518	484	709	790	776	864	910	969	96	288	382.667	497	758.333	914.333	0.990223	0.975417	0.352687	TRUE
4244	910.504	12.48	302.7	452	329	304	514	521	692	931	954	975	1840	1701	1527	3134	2617	2727	4573	4648	3914	361.667	575.667	953.333	1689.33	2826	4378.33	0.951373	0.992457	0.517558	TRUE
4245	910.523	13.52	306.6	513	427	443	497	724	569	738	583	629	878	788	929	973	1073	1012	1247	1161	730	461	596.667	650	865	1019.33	1046	0.983038	0.995533	0.219579	TRUE
4250	911.564	13.59	303.3	0	0	0	0	0	0	0	0	0	535	683	443	0	884	1125	1477	1240	1429	0	0	0	553.667	669.667	1382	0.914246	0.93561	0.877628	TRUE
4255	911.661	7.02	312	0	0	0	178	176	0	304	376	353	498	517	540	979	1046	1204	2381	2098	2429	0	118	344.333	518.333	1076.33	2302.67	0.905576	0.957066	0.591674	TRUE
4258	911.825	0.64	184.4	0	408	0	344	383	347	444	0	430	441	395	400	465	443	459	404	325	405	136	358	291.333	412	455.667	378	0.765309	0.965302	0.220328	TRUE
4263	913.363	13.25	313.7	2817	3274	3519	4229	3775	4024	5099	4543	4821	7216	6815	7639	10825	10023	10511	18870	17497	18313	3203.33	4009.33	4821	7223.33	10453	18226.7	0.91445	0.996423	0.376859	TRUE
4267	913.578	11.59	316.9	0	0	0	0	0	2548	5582	0	4775	6534	7191	7868	11271	11297	11048	0	25740	23792	0	849.333	3452.33	7197.67	11205.3	16510.7	0.976664	0.999809	0.532214	TRUE
4269	913.582	11.46	308.9	0	0	0	730	812	0	0	0	973	202	1158	0	0	0	1871	0	0	0	0	514	324.333	453.333	623.667	0	0.0922088	0.996837	0.321426	TRUE
4271	913.584	11.26	315.3	27954	25683	27867	48437	50305	52050	79073	76656	75135	141148	121332	116686	166369	171704	165104	187259	200532	184746	27168	50264	76954.7	126389	167726	190846	0.992626	0.998676	0.367417	TRUE
4273	913.658	16.01	319	0	0	0	0	0	0	0	0	0	0	1438	1705	2879	4391	0	3286	2298	2802	0	0	0	1047.67	2423.33	2795.33	0.928312	0.996961	1.05044	TRUE
4278	914.554	14.4	310.4	641	642	641	861	999	955	1078	1097	1243	1316	1305	1520	1750	1553	2075	1640	1527	1329	641.333	938.333	1139.33	1380.33	1792.67	1498.67	0.918605	0.988731	0.229845	TRUE
4281	915.559	10.37	305.5	0	0	0	0	0	0	231	165	0	335	413	363	505	473	672	678	1008	1426	0	0	132	370.333	550	1037.33	0.942293	0.996733	0.597772	TRUE
4282	915.562	10.89	308.6	187	179	232	0	283	398	583	778	650	1319	0	1121	1919	1811	1442	2308	2277	1972	199.333	227	670.333	813.333	1724	2185.67	0.957382	0.921772	0.534542	TRUE
4287	915.599	13.7	357.8	272	246	218	313	294	276	253	398	381	512	500	488	641	729	761	1060	1436	849	245.333	294.333	344	500	710.333	1115	0.929888	0.996354	0.354822	TRUE
4288	915.629	15.54	315.8	412	341	340	679	674	462	926	1146	813	1230	1123	1368	1372	1370	1332	1519	1378	1269	364.333	605	961.667	1240.33	1358	1388.67	0.966365	0.973582	0.171526	TRUE
4293	916.722	18.94	313	184	271	237	282	338	295	652	839	776	1277	960	1154	1173	907	1445	891	979	1043	230.667	305	755.667	1130.33	1175	971	0.871385	0.910432	0.225704	TRUE
4297	917.507	8.75	301.1	0	0	0	0	0	0	0	0	0	251	233	225	547	858	486	987	1036	879	0	0	0	236.333	630.333	967.333	0.91456	0.989733	1.10228	TRUE
4298	917.53	11.95	313.1	0	0	0	423	392	309	842	975	763	913	1449	1370	1554	1660	1472	940	975	962	0	374.667	860	1244	1562	959	0.820598	0.99853	0.287657	TRUE
4299	917.542	13.48	306.5	460	653	487	740	620	917	928	1051	830	1005	1193	1032	1293	1214	982	1554	1259	2025	533.333	759	936.333	1076.67	1163	1612.67	0.973487	0.990673	0.108061	TRUE
4301	918.544	13.53	309.8	0	0	0	0	0	0	0	0	0	0	0	2898	0	0	3650	0	0	3534	0	0	0	966	1216.67	1178	0.906519	0.946931	0.882992	TRUE
4302	918.545	13.15	308.7	643	803	812	1499	1350	1250	2513	2442	2294	3931	3512	3507	4535	3694	4457	4850	4894	5490	752.667	1366.33	2416.33	3650	4228.67	5078	0.995096	0.978916	0.269748	TRUE
4305	918.738	19.08	315.1	234	262	254	227	302	341	835	747	648	1069	1166	1294	1256	1243	1566	996	1128	990	250	290	743.333	1176.33	1355	1038	0.873789	0.972373	0.288142	TRUE
4310	920.561	14.54	311	0	0	0	192	0	246	0	0	251	418	386	340	437	367	462	612	548	0	0	146	83.6667	381.333	422	386.667	0.898959	0.915801	0.624757	TRUE
4316	921.678	16.47	313.4	0	0	129	196	0	139	328	376	286	521	600	551	959	1013	999	1993	1771	1794	43	111.667	330	557.333	990.333	1852.67	0.932421	0.984214	0.535977	TRUE
4319	922.531	9.49	303.6	371	345	382	605	603	588	1199	1160	1176	1949	1820	1762	2695	2654	2517	4570	4585	4257	366	598.667	1178.33	1843.67	2622	4470.67	0.953185	0.99898	0.384073	TRUE
4320	922.577	14.21	312	0	1498	1176	0	0	2589	0	0	0	0	7114	6058	8515	7549	8164	9349	8877	7454	891.333	863	0	4390.67	8076	8560	0.901651	0.998731	0.972946	TRUE
4321	922.578	14.67	312.4	0	0	1468	2166	0	2006	2900	3532	3535	4573	4386	3664	4932	4870	5002	5447	3558	4922	489.333	1390.67	3322.33	4207.67	4934.67	4642.33	0.943238	0.998397	0.19434	TRUE
4323	922.58	15.21	313	374	0	0	0	454	0	455	0	0	944	826	887	897	1209	966	1204	1278	1158	124.667	151.333	151.667	885.667	1024	1213.33	0.934522	0.930313	0.682333	TRUE
4324	922.656	15.7	315.9	357	329	328	0	604	481	1150	929	923	1143	1328	1357	1695	1676	1657	2257	2248	2058	338	361.667	1000.67	1276	1676	2187.67	0.984708	0.994368	0.257734	TRUE
4327	923.495	11.66	306.9	550	530	531	1063	820	827	1316	1481	1363	1629	1871	1767	2054	1613	1837	1636	2059	2040	537	903.333	1386.67	1755.67	1834.67	1911.67	0.957966	0.936719	0.144143	TRUE
4328	923.646	15.01	318.3	2849	2709	2883	4464	3857	5017	7167	6454	6698	8399	8830	8869	9457	9664	8948	8979	9593	9551	2813.67	4446	6773	8699.33	9356.33	9374.33	0.957375	0.962038	0.162228	TRUE
4329	923.661	8.88	313.3	0	0	0	0	0	0	0	0	0	521	462	404	1407	1448	1736	4227	5325	5090	0	0	0	462.333	1530.33	4880.67	0.818495	0.974874	1.18166	TRUE
4330	923.729	10.46	320.3	0	0	0	0	0	0	0	0	0	187	305	188	609	491	625	914	788	614	0	0	0	226.667	575	772	0.923914	0.99262	1.08388	TRUE
4333	924.511	9.18	306.3	0	0	0	0	0	0	278	176	187	314	354	385	1218	882	1056	3231	3819	4073	0	0	213.667	351	1052	3707.67	0.813149	0.932224	0.834386	TRUE
4334	924.544	14.1	308.1	0	528	435	644	720	773	717	683	0	768	770	0	688	684	655	0	0	637	321	712.333	466.667	512.667	675.667	212.333	-0.166374	0.951535	0.199074	TRUE
4335	924.594	14.72	313.3	3497	3630	3833	6959	6528	7118	11542	10853	11420	17639	18841	16506	22104	21331	21124	26160	27911	28076	3653.33	6868.33	11271.7	17662	21519.7	27382.3	0.996012	0.989973	0.307763	TRUE
4337	924.673	16.3	317.5	401	0	462	735	0	933	1444	1280	1315	2648	2321	2280	3870	3229	3129	4198	4627	4059	287.667	556	1346.33	2416.33	3409.33	4294.67	0.988973	0.999768	0.43157	TRUE
4341	925.54	10.15	316.6	0	0	0	189	0	0	378	247	0	541	644	553	838	966	745	1208	1181	1312	0	63	208.333	579.333	849.667	1233.67	0.974193	0.995919	0.589948	TRUE
4345	925.662	15.51	319.5	4232	4540	5104	9158	9290	8980	17400	14751	15607	26930	24562	24913	35564	35543	36339	43710	45363	38822	4625.33	9142.67	15919.3	25468.3	35815.3	42631.7	0.99313	0.999732	0.386669	TRUE
4347	925.749	19.06	318.3	0	0	0	0	0	0	0	0	0	485	300	260	655	668	667	1184	1599	1432	0	0	0	348.333	663.333	1405	0.895451	0.999579	0.983939	TRUE
4350	926.607	15.18	314.9	571	554	509	780	852	898	1651	1395	1405	2445	2433	2279	3425	3204	3288	3654	5178	4337	544.667	843.333	1483.67	2385.67	3305.67	4389.67	0.985497	0.999984	0.380912	TRUE
4354	927.526	10.89	302.8	329	312	325	660	531	613	1039	947	1139	2961	2866	2690	8487	7041	7350	12617	14641	15515	322	601.333	1041.67	2839	7626	14257.7	0.896223	0.967314	0.887332	TRUE
4357	927.6	12.65	319	0	0	0	0	0	0	219	201	220	353	242	235	386	461	306	551	580	614	0	0	213.333	276.667	384.333	581.667	0.976689	0.988982	0.296635	TRUE
4358	927.667	8.82	325	0	0	0	0	0	0	0	0	0	414	0	0	0	518	0	313	421	0	0	0	0	138	172.667	244.667	0.938211	0.945172	0.882053	TRUE
4359	927.678	16.17	321.7	2807	2774	2649	5168	4766	4772	9930	8792	9428	17828	18554	18161	29020	29193	27260	35254	35883	36025	2743.33	4902	9383.33	18181	28491	35720.7	0.979142	0.998958	0.511841	TRUE
4362	928.263	5.04	282.8	184	176	234	285	363	294	354	620	578	861	878	806	1197	1148	1262	1315	1333	1167	198	314	517.333	848.333	1202.33	1271.67	0.984261	0.999812	0.400192	TRUE
4363	928.55	5.53	306.8	0	0	0	0	0	0	0	0	0	401	301	296	622	684	705	868	953	1072	0	0	0	332.667	670.333	964.333	0.931726	0.999991	1.0025	TRUE
4364	928.56	10.04	313.1	0	0	0	0	0	155	204	218	0	0	308	280	465	430	362	567	606	586	0	51.6667	140.667	196	419	586.333	0.964989	0.944506	0.584953	TRUE
4375	929.459	11.35	302.5	0	0	0	0	0	0	241	242	182	517	441	437	583	755	870	884	877	1142	0	0	221.667	465	736	967.667	0.979554	0.999518	0.542553	TRUE
4384	929.578	9.88	305.5	1337	1365	1222	2606	2427	2637	4940	5244	4687	9035	8400	7474	13934	14407	15024	26225	25589	25199	1308	2556.67	4957	8303	14455	25671	0.93432	0.985763	0.521478	TRUE
4385	929.578	9.99	317	367	401	368	501	725	636	729	786	710	1039	938	1192	1486	1258	1629	1931	1559	1636	378.667	620.667	741.667	1056.33	1457.67	1708.67	0.989028	0.997567	0.330691	TRUE
4386	929.578	11.41	318.4	0	0	118	0	291	224	281	297	278	435	525	554	868	588	649	809	819	937	39.3333	171.667	285.333	504.667	701.667	855	0.994994	0.999521	0.41886	TRUE
[truncated: 3,430 more rows]
