# Supplementary material for: Four-dimensional trapped ion mobility spectrometry lipidomics for high throughput clinical profiling of human blood samples
Source: Nat Commun. 2023 Feb 20;14:937. doi: 10.1038/s41467-023-36520-1 (PMC9941096; doi:10.1038/s41467-023-36520-1)
Supplement: Supplementary file 9 — Supplementary Data 6 [file 41467_2023_36520_MOESM9_ESM.xlsx]

## Sheet: neg quan data
	nmol/mL
		TOF Neg		Bowden		D. Wolrab
	Name	n =32	CV %	Name		Name	UHPLC	UHPSFC
	Cer d18:1_16:0	0.163657	16.8262	Cer d34:1	0.28	Cer d34:1	0.6	0.2
	Cer d18:1_18:0	0.0401261	28.2227	Cer d36:1	0.12
	Cer d18:1_20:0	0.100789	16.5571	Cer d38:1	0.11	Cer d38:1
	Cer d18:1_22:0	1.6476	15.0014	Cer d40:1	0.65	Cer d40:1	1.5	0.6
	Cer d18:1_24:0	5.26*	16.2979	Cer d42:1	1.9	Cer d42:1	4.8	2.7
	Cer d18:1_24:1	1.64221	17.3039	Cer d42:2	0.82	Cer d42:2	2.3	0.2
	Cer d40:2	0.14	14.2548	Cer d40:2	0.15
	Cer d41:1	2.79163	22.5797	Cer d41:1	0.67	Cer d41:1	1.4	0.5
	Cer d41:2	0.117316	15.207
	Cer d43:1	1.22048	18.9757			Cer d43:1		0.1
	Cer d43:2	0.0627811	23.0336
	Cer d44:1	0.293087	17.4003
	Cer d44:2	0.0624159	19.6014
	FAHFA 16:0_18:0	0.043965	24.9757
	FAHFA 18:0_18:0	0.0659259	31.7058
	Hex2Cer 32:1;2O	0.01	23.6742
	Hex2Cer 34:1;2O	0.657633	15.8714
	Hex2Cer 34:2;2O	0.03	17.2809
	Hex2Cer 42:2;2O	0.0692071	15.8756
	Hex2Cer 42:3;2O	0.0175379	20.6811
	Hex3Cer 34:1;2O	0.0492255	16.181
	HexCer 34:1;2O	0.225241	16.2875	HexCer d34:1	0.86
	HexCer 41:1;2O	0.177578	17.6905
	HexCer 42:1;2O	0.798057	14.743	HexCer d42:1	2.7
	HexCer 42:2;2O	0.307078	17.5082
	LPC 14:0 SN1	0.904256	11.3422	LPC 14:0	1	LPC 14:0	2	0.7
	LPC 15:0 SN1	0.496119	10.0825	LPC 15:0	0.52
	LPC 16:0 SN1	144.487	8.82829	LPC 16:0	73	LPC 16:0	115.9	170.6
	LPC 16:0 SN2	14.0209	11.5062
	LPC 16:1 SN1	1.88116	16.2284	LPC 16:1	2.4	LPC 16:1	4	1.3
	LPC 16:1 SN2	0.298589	22.3841
	LPC 17:0 SN1	0.958442	12.0797
	LPC 18:0 SN1	61.1635	10.019	LPC 18:0	27	LPC 18:0	43.6	41.5
	LPC 18:0 SN2	4.52375	9.93457
	LPC 18:1 SN1	30.0957	10.2264	LPC 18:1	18	LPC 18:1	27	24
	LPC 18:1 SN2	2.47507	13.7172
	LPC 18:2 SN1	40.5419	10.6469	LPC 18:2	22	LPC 18:2	42	29.2
	LPC 18:2 SN2	4.08496	11.0282
	LPC 18:3 SN1	0.275491	12.2521	LPC 18:3	0.44	LPC 18:3
	LPC 19:0 SN1	0.0954838	23.0426
	LPC 20:4 SN1	8.7777	11.2888	LPC 20:4	6	LPC 20:4	33	3.9
	LPC 20:4 SN2	1.16863	12.3624
	LPC 20:5 SN1	0.308547	12.4651	LPC 20:5	0.33
	LPC 22:5 SN1	0.327897	16.3366	LPC 22:5	0.43
	LPC 22:6 SN1	1.03707	11.7597	LPC 22:6	0.77
	LPC 24:0 SN1	0.0714831	14.7755	LPC 24:0	0.046
	LPC O-16:0	0.658265	10.7599	LPC O-16:0	0.55
	LPC O-18:1	0.358347	15.9378
	LPE 16:0 SN1	1.50136	9.99196	LPE 16:0	0.91
	LPE 18:0 SN1	2.21031	8.46969	LPE 18:0	1.6
	LPE 18:1 SN1	1.64177	9.7865	LPE 18:1	1.4
	LPE 18:2 SN1	3.30539	6.44515	LPE 18:2	1.9
	LPE 18:2 SN2	0.573533	9.68305
	LPE 20:4 SN1	2.2687	5.25798	LPE 20:4	1.1
	LPE 20:4 SN2	0.652073	14.9006
	LPE 22:6 SN1	1.00553	8.68803	LPE 22:6	0.52
	LPE O-18:1	0.360994	13.1752	LPE O-18:1
PC 16:1_16:1	PC 14:0_18:2	2.57625	11.3005			PC 32:2		0.9
	PC 14:0_20:4	0.972546	9.00822			PC 30:4	1.3
	PC 14:0_22:6	0.231664	17.4981
	PC 15:0_16:0	0.395435	12.4609	PC 31:0	1.5
	PC 15:0_18:2	1.85192	10.2557	PC 33:0	5.2
	PC 15:0_20:4	0.699084	11.1227	PC O-34:1/P-34:0/33:1	12
	PC 16:0_14:0	2.0586	10.4138	PC 30:0	1.6	PC 30:0	1.4	0.6
	PC 16:0_16:0	11.7092	10.014	PC 32:0	7.2	PC 32:0	12.1	6.3
PC 14:0_18:1	PC 16:0_16:1	13.3462	10.6843	PC 32:1	13	PC 32:1	17.7	9.8
	PC 16:0_17:0	0.446755	12.3573	PC 33:0	0.76	PC 33:0
	PC 16:0_18:1	169.326	9.32509	PC 34:1	120	PC 34:1	217.2	235
	PC 16:0_18:2	273.197	9.27395
	PC 16:0_20:4	151.174	9.59455	PC 36:4	150	PC 36:4	236	234.3
	PC 16:0_20:5	10.9702	9.01607	PC 36:5	11	PC 36:5	35.5	12.1
	PC 16:0_22:6	33.9674	9.37469	PC 38:6	41	PC 38:6	63.1	43.8
PC 16:0_18:3	PC 16:1_18:2	7.12126	10.1162			PC 34:3	15.1	7.8
PC 18:2_20:5	PC 16:1_22:6	0.303612	9.7845			PC 38:7	10.9
	PC 17:0_18:1	1.99132	9.79743	PC O-36:1/P-36:0/35:1	3.5		4.2
PC 16:0_19:1	PC 17:0_18:2	4.39621	10.1145	PC O-36:2/P-36:1/35:2	7.4
	PC 17:0_20:4	2.4952	10.4645	PC O-38:4/P-38:3/37:4	7.4
	PC 17:0_22:6	0.520491	13.2021
	PC 17:1_18:2	0.598473	11.0154	PC O-36:3/P-36:2/35:3	3.7
	PC 17:1_20:4	0.302781	12.8971	PC O-38:5/P-38:4/37:5	11
	PC 18:0_16:0	2.10298	11.7221	PC 34:0	2.1
	PC 18:0_18:1	33.2427	11.5617	PC 36:1	26	PC 36:1	36.5	19.4
	PC 18:0_18:2	189.541	11.5369	PC 36:2	140
	PC 18:0_20:2	3.55798	11.9029	PC 38:2	2.3	PC 38:2	3.6
	PC 18:0_20:3	28.4101	14.3168	PC 38:3	26	PC 38:3	40.9	28.4
	PC 18:0_20:4	101.761	9.58384	PC 38:4	84	PC 38:4	139.4	131.9
	PC 18:0_22:4	3.64857	12.4902	PC 40:4	2.9	PC 40:4	4.4	1
	PC 18:0_22:5	7.08832	13.318	PC 40:5	6.7	PC 40:5	11.5	4.1
	PC 18:0_22:6	15.2022	10.0495	PC 40:6	14	PC 40:6	22.5	10.6
PC 16:0_20:3	PC 18:1_18:2	87.8197	9.38995	PC 36:3	100	PC 36:3	156.3	158.7
PC 16:0_22:5	PC 18:1_20:4	28.2096	9.11796	PC 38:5	42	PC 38:5	73.1	53
	PC 18:1_22:6	2.27003	12.8429	PC 40:7	3.5	PC 40:7	11.3	2
	PC 18:2_18:2 Cis	16.4148	10.5398	PC 36:4	150	PC 36:4	236	234.3
	PC 18:2_20:4	5.95302	10.2349	PC 38:6	41	PC 38:6	63.1	43.8
	PC 19:0_18:2	0.561899	13.4902	PC 37:2	0.98
PC 18:1_22:5	PC 20:2_20:4	1.67111	13.4608	PC 40:6	14	PC 40:6	22.5	10.6
PC 18:2_22:6	PC 20:4_20:4	0.51541	13.452	PC 40:8	0.73
	PC O-16:0_16:0	1.70127	12.89	PC O-32:0/31:0	1.5
	PC O-16:0_20:4	8.75541	10.517	PC O-36:4/P-36:3/35:4	12		15.2	6.8
	PC O-16:0_20:5	0.341577	17.5183	PC O-36:5/P-36:4/35:5	6.9		10	3.2
	PC O-16:1_16:0	1.5498	53.5173	PC O-32:1/P-32:0/31:1	1.6
	PC O-16:1_18:2	5.93618	12.5073	PC O-34:3/P-34:2/33:3	4.7		6.7	2.6
	PC O-16:1_20:4	6.92887	11.5975	PC O-36:5/P-36:4/35:5	6.9		10	3.2
	PC O-16:1_22:6	0.809443	9.41387
	PC O-18:0_18:1	0.42064	9.36219	PC O-36:1/P-36:0/35:1	3.5
	PC O-18:0_18:2	1.44805	11.7938	PC O-36:2/P-36:1/35:2	7.4
	PC O-18:0_20:4	4.59903	10.1173	PC O-38:4/P-38:3/37:4	7.4
	PC O-18:1_16:0	3.34676	9.3223	PC O-34:1/P-34:0/33:1	4.9
PC O-16:0_22:5	PC O-18:1_20:4	6.66052	10.6814	PC O-38:5/P-38:4/37:5	11		17.4	7.2
	PC O-18:1_22:6	0.711594	13.1922	PC O-40:7/P-40:6/39:7	1.1
	PC O-20:0_20:4	0.695729	11.3362	PC O-40:4/P-40:3/39:4	0.95
PC O-18:0_22:5	PC O-20:1_20:4	1.23014	14.5625	PC O-40:5/P-40:4/39:5	1.7			0.5
	PC O-20:2_20:4	0.909079	12.8385
	PC O-22:0_20:4	0.809072	11.6977				1
	PC O-22:1_20:4	0.349157	29.6278	PC O-42:5/P-42:4	0.79
	PC O-22:2_20:4	0.243105	14.9868
	PC O-24:1_20:4	1.0475	11.2666				1.9	0.3
PE 16:1_18:0	PE 16:0_18:1	0.93716	9.42866	PE 34:1	1.2
	PE 16:0_18:2	1.59389	10.02	PE 34:2	2.2
	PE 16:0_20:4	1.98014	9.86935	PE 36:4	3.1	PE 36:4	2
	PE 16:0_22:6	1.58662	11.1352	PE 38:6	3.2	PE 38:6	2.1
	PE 18:0_18:1	0.875244	8.65507	PE 36:1	1.3
	PE 18:0_18:2	4.22378	9.20008	PE 36:2	6.7	PE 36:2	12.8
	PE 18:0_20:4	5.84939	8.91221	PE 38:4	8.1	PE 38:4	5.4
	PE 18:0_22:6	1.12406	9.71533	PE 40:6	1.8	PE 40:6	2.4
PE 16:0_20:3	PE 18:1_18:2	1.05994	9.46831	PE 36:3	2.4	PE 36:3	2.2
PE 16:0_22:5	PE 18:1_20:4	0.190516	10.2527	PE 38:5	2.7	PE 38:5	2.1
	PE 18:2_18:2	0.197227	10.2527
PE O-18:2_16:0	PE O-16:1_18:1	0.645379	10.6299	PE O-34:2/P-34:1	0.78		9.4
	PE O-16:1_20:4	4.88681	8.32804	PE O-36:5/P-36:4	4.9
PE O-18:0_20:5	PE O-16:1_22:4	0.570133	21.5846	PE O-38:5/P-38:4	5.8
	PE O-17:1_20:4	0.418369	11.9462
	PE O-18:1_18:1	0.652401	9.79536	PE O-36:2/P-36:1/35:2	0.93
	PE O-18:1_20:3	0.62885	11.0882	PE O-38:4/P-38:3/37:4	0.94
	PE O-18:1_20:4	8.83711	8.48378	PE O-38:5/P-38:4	5.8
	PE O-18:1_22:6	1.8513	9.878	PE O-38:7/P-38:6	3.5
	PE O-18:2_22:6	0.928401	8.49139
	PE O-18:3_20:4	0.342878	12.3881	PE O-38:7/P-38:6	3.5
PE O-20:2_18:1	PE O-20:1_18:2	0.326858	9.29183
	PI 16:0_16:0	0.154436	10.3391
	PI 16:0_16:1	0.411088	15.6723	PI 32:1	0.56
	PI 16:0_18:1	3.12179	10.0883	PI 34:1	2.4
	PI 16:0_18:2	3.02636	10.2671	PI 34:2	2.8
	PI 16:0_20:4	2.87796	7.87824	PI 36:4	3
	PI 18:0_18:1	1.88928	12.1637	PI 36:1	2.1
	PI 18:0_18:2	10.3336	11.6441	PI 36:2	7.7
	PI 18:0_20:4	38.2309	10.6336	PI 38:4	19
	PI 18:0_22:4	0.213493	13.1932	PI 40:4	0.3
	PI 18:0_22:6	0.615488	12.7577	PI 40:6	0.84
	PI 18:1_18:2	1.18234	11.615	PI 38:3	3.4
	PI 18:1_20:4	1.22386	11.3318	PI 38:5	2.5
	PS 18:0_18:0	1.96704	9.93214
	PS 18:0_20:4	0.0771	17.8632
	SM 34:0;3O	0.310972	11.3589
	SM 34:1;3O	0.601107	11.7378
	SM d18:1_16:0	84.1908	10.3245	SM d34:1	100	SM d34:1
	SM d18:1_18:0	18.6013	9.76236	SM d36:1	20	SM d36:1	21.7	12.4
	SM d18:1_18:1	11.5576	10.5028	SM d36:2	9.6	SM d36:2	11	5
	SM d18:1_24:0	28.7046	8.70647	SM d42:1	20	SM d42:1	8.9	6.5
	SM d18:1_24:1	48.1927	13.4214	SM d42:2	44	SM d42:2	36	44.6
	SM d32:1	8.45345	10.8683	SM d32:1	8.4	SM d32:1	8.2	3
	SM d32:2	0.695679	16.8328	SM d32:2	0.66	SM d32:2
	SM d33:1	5.32759	11.0706	SM d33:1	4.7	SM d33:1	6.1	1.5
	SM d34:0	5.43884	10.1106	SM d34:0	5.8	SM d34:0	3.6
	SM d34:2	14.7982	10.5059	SM d34:2	16	SM d34:2	15.1	7.4
	SM d35:1	2.5373	11.8157	SM d35:1	2.5	SM d35:1	3.6	0.5
	SM d35:2	0.381199	10.6054	SM d35:2	0.52	SM d35:2	0.6
	SM d36:3	0.913106	11.5536	SM d36:3	1.3	SM d36:3
	SM d38:1	13.2279	11.7784	SM d38:1	11	SM d38:1	14.2	7.7
	SM d38:2	6.00159	11.4702	SM d38:2	5.2	SM d38:2	5.7	1.7
	SM d38:3	0.344315	12.4529	SM d38:3	0.61	SM d38:3
	SM d39:1	5.19387	11.2071	SM d39:1	3.6	SM d39:1	6.2	1.2
	SM d40:1	40.3559	8.35335	SM d40:1	20	SM d40:1	34.1	20
	SM d40:2	16.4877	11.1369	SM d40:2	12	SM d40:2	22.7	12.5
	SM d40:3	1.69896	8.35621	SM d40:3	2.2	SM d40:3
	SM d41:1	15.2856	9.3484	SM d41:1	7.7	SM d41:1	11.9	4.8
	SM d41:2	7.4213	10.2444	SM d41:2	5.8	SM d41:2	11.9	4.8
	SM d41:3	0.863376	12.1929	SM d41:3	0.77	SM d41:3
	SM d44:2	0.352706	10.8163	SM d44:2	0.4	SM d44:2	0.1
	SM d44:3	0.443678	9.84811				0.1
	* reported value is based on remeasurement

## Sheet: neg descriptors
Name	m/z meas.	Δm/z [ppm]	M meas.	Ions	RT [min]	ΔRT - CV [%]	CCS (Å²)	ΔCCS - CV [%]	Molecular Formula	AQ	Fragment m/z	210813 - neg P 1	210813 - neg P 2	210813 - neg P 3	210813 - neg P 4	210813 - neg P 5	210813 - neg P 6	210813 - neg P 7	210813 - neg P 8	210813 - neg P 9	210813 - neg P 10	210813 - neg P 11	210813 - neg P 12	210813 - neg P 13	210813 - neg P 14	210813 - neg P 15	210813 - neg P 16	210813 - neg P 17	210813 - neg P 18	210813 - neg P 19	210813 - neg P 20	210813 - neg P 21	210813 - neg P 22	210813 - neg P 23	210813 - neg P 24	210813 - neg P 25	210813 - neg P 26	210813 - neg P 27	210813 - neg P 28	210813 - neg P 29	210813 - neg P 30	210813 - neg P 31	210813 - neg P 32	210813 - remeasure P 1	210813 - remeasure P 2	210813 - remeasure P 3	210813 - remeasure P 4	210813 - remeasure P 5	210813 - remeasure P 6
Cer d18:1_16:0	582.511	-0.566514	537.512	[M+HCOOH-H]-	13.97	0.134663	256.5	0.113766	C34H67NO3	22212	M-H-16:0 AE_237.2193(100),16:0 AE-H2O-H_280.265(54),M-CH2OH_506.4951(22),M-H_536.506(62)	513146	577205	577490	617893	572251	544089	523747	556333	517219	527064	657396	507111	522024	582258	570351	503067	524285	529226	536427	592732	639070	593480	590761	539140	521017	520535	483606	512374	592247	659866	616654	557854	514253	479597	565429	490699	511215	489302
Cer d18:1_17:0	596.526	-0.484472	551.528	[M+HCOOH-H]-	14.44	0.12441	259.6	0.117444	C35H69NO3	22222	17:0 AE-H2O-H_294.2811(100),M-H-17:0 AE_251.238(62),M-H_550.5202(49),M-CH2OH_520.5107(36),518.4964(17)	704202	691532	794089	983924	718902	734058	812473	734361	644179	719225	794851	785953	835191	768138	713116	743243	741751	899640	871151	733036	695747	780154	759475	677363	832114	730748	1010047	787805	826156	923258	758778	752109	1061636	861347	765696	717366	843420	758107
Cer d18:1_18:0	610.542	-0.882823	565.544	[M+HCOOH-H]-	14.89	0.186933	262.7	0.144018	C36H71NO3	22122	M-H_564.5355(100),18:0 AE-H2O-H_308.2944(76),d18:1_263.2407(40),M-CH2OH_534.5203(34),336.3253(20),532.5175(16)	235751	215725	205328	231954	276551	214457	200564	208249	193295	209584	154039	190847		181237	303912	205925	223059	216235	234022	183514		195629	207755	211746	210668	226656	176420	239765	253720	145839			208011		260501	182260	205841	170880
Cer d18:1_20:0	638.573	0.612303	593.574	[M+HCOOH-H]-	15.72	0.098122	268.9	0.0958077	C38H75NO3	22212	20:0 AE-H2O-H_336.3272(100),544.5445(50),562.5508(27),M-H_592.5654(30)	405864	393196	448236	436856	462676	403367	435564	458826	421069	401999	493847	423399	409762	399242	415811	392553	418040	383363	403314	398918	447378	456741	441735	388009	386832	399983	420731	510926	485222	410635	368877	427938	417618	442761	386194	340675	419630	375242
Cer d18:1_22:0	666.604	-0.124512	621.606	[M+HCOOH-H]-	16.43	0.074131	275.2	0.0773348	C40H79NO3	22222	M-H_620.6012(100), 22:0 AE-H2O-H_364.3625(56)	2848410	3204097	3125925	3244224	3571316	3268223	3139106	3169805	2909126	2912170	3368162	3550300	3286666	3185986	3180546	3174379	3129760	2931940	3178679	2992923	3094557	3326729	3353693	2750314	2727394	3356356	3284267	3044407	3211965	3105272	3206867	2777994	2475360	2336494	2654003	2451113	2597236	2611091
Cer d18:1_24:0	694.636	-1.27117	649.638	[M+HCOOH-H]-	17.08	0.0318191	282	0.130047	C42H83NO3	12122	M-H_648.6296(100),24:0 AE-H2O-H_392.3896(52),349.3469(14),618.6196(14),366.3722(13),237.2223(12),616.6053(11),M-H-240_408.3858(10)																																	7528154	7099441	8165942	7509541	8284611	8233157
Cer d18:1_24:1	692.62	-0.2209	647.622	[M+HCOOH-H]-	16.52	0.131962	279.6	0.0853098	C42H81NO3	22222	M-H_646.6152(100),24:1 AE-H2O-H_390.3748(53),392.3952(21),263.2371(15),616.6034(14),614.5914(12),347.3306(10),406.3712(10),237.2228(9)	2947658	2912923	3179826	3443457	2953833	3045074	2938312	2896792	3372107	3335820	3033680	3133207	3689734	3727009	3747264	3111988	3091585	2925838	3180855	3186301	3164808	3169281	3059990	3123863	2875222	3526249	3502479	3565124	3797475	2935555	3352086	3104460	2750084	2184719	2412079	2526833	2659844	2238263
Cer d40:2	664.588	0.401752	619.59	[M+HCOOH-H]-	15.94	0.103381	273.7	0.104084	C40H77NO3	22212	532.3768(100),M-H_618.5799(94),390.3737(74),603.4431(69),602.458(69),588.5696(47),365.3649(43),533.3571(41),22:1 AE-H2O-H_362.3505(40)	551750	600286	637210	659644	625503	546441	618463	531228	554120	530087	523681	526666	612631	599002	548582	534756	540537	487628	565220	526441	554290	590477	580315	606461	579542	588231	646181	547551	611610	588389	604528	571624	547344	530524	533700	488140	520601	509404
Cer d41:1	680.62	-0.180718	635.622	[M+HCOOH-H]-	16.77	0.0596223	278.4	0.0720508	C41H81NO3	22222	M-H_634.6138(100),23:1 AE-H2O-H_378.3741(52),352.3591(22),604.6018(17),335.3337(13),586.5987(10),392.3946(8)	3581132	4503991	3530909	4667511	3911342	3636373	3670666	3370538	4311299	4463014	5364123	5445796	4985058	5354771	5457657	3735629	4181360	4772243	5516507	5304034	4877021	5377696	5565124	3739098	3674575	5330792	4986313	5202707	5185563	5062678	5032514	4359019	2175313	2194426	2382452	2282150	2713768	2392751
Cer d41:2	678.604	1.02711	633.606	[M+HCOOH-H]-	16.31	0.098208	276.9	0.109908	C41H79NO3	12212	M-H_632.5953(100),378.3768(27),390.3768(27),347.323(11),584.5759(11)	478062	482146	445559	468978	485383	518411	549475	518784	531610	461311	501188	534066	480636	467380	504588	500644	453508	446695	521269	453958	440048	549262	501477	454402	450606	500469	538503	503973	536913	538131	489754	458129	432996	341601	475849	331118	450834	407668
Cer d43:1	708.651	0.150991	663.653	[M+HCOOH-H]-	17.34	0.147653	284.7	0.0892269	C43H85NO3	22222	M-H_662.6471(100),392.3812(33),633.6336(11),349.3441(11)	2498579	2505479	2134033	2765543	2145953	2282808	2133341	2179717	2688514	2449998	2764835	3200575	3147363	3115932	2980527	2191839	2576506	2712115	2793097	2884955	2833146	3016853	2985637	2327824	2421049	2479711	2876655	2807633	2865773	2718996	2972783	2567740	664164	676123	705137	976811	797386	812442
Cer d43:2	706.634	1.96282	661.636	[M+HCOOH-H]-	16.78	0.201846	282.6	0.111011	C43H83NO3	12122	M-H_660.6272(100),630.6316(13),390.3782(10),25:2 AE-H2O-H_404.3881(9)	268453	318927	275965	329011	257774	248966	280375	245879	301195	322081	388213	377339	345658	342094	342222	262491	322883	331214	322882	409620	357171	378134	393810	260599	302669	350639	330573	294069	354564	353696	430852	317014	191380	168278	191601	145111	198512	193738
Cer d44:1	722.666	1.28275	677.668	[M+HCOOH-H]-	17.64	0.102298	287.6	0.0993517	C44H87NO3	12222	265.2545(100),408.3861(149),26:1 AE-H2O-H_420.425(268),647.6607(117),M-H_676.6622(985)	974506	971838	870055	1049145	905765	787856	966714	845690	1023064	967356	1194430	1157743	995038	1052766	929186	906034	883029	978167	1087505	1061535	934412	981965	1213128	934250	899429	1004764	983691	959171	1123311	988443	979456	863982	213869	269469	265659	468115	271861	293329
Cer d44:2	720.651	0.675778	675.652	[M+HCOOH-H]-	17.15	0.182056	286.4	0.15204	C44H85NO3	22122	M-H_674.6449(100),644.6383(23),644.6536(14),26:2 AE-H2O-H_418.3962(11)	270062	273187	334541	352310	338143	260240	304262	254726	323465	321686	352621	345011	381866	304694	407846	284761	325897	327846	343685	351353	410060	352008	334240	263525	316091	339719	353936	298213	365127	420758	346507	294666	236255	241580	301445	276040	278052	285408
FAHFA 16:0_18:0	537.489	-0.439946	538.496	[M-H]-	15.56	0.281759	239.8	0.201805	C34H66O4	22122	17:0 COO-_283.2651(100),15:0 COO-_255.2308(88),271.2268(21),281.248(15),253.2173(14)	199027	239229	145555	227787	171064	135750	169214	151698	240710	184663	229557	236455	266196	220455	223331	167861	489915	232164	220806	236389	191556	215556	230009	170962	189230	533004	222679	262794	201078	238608	257694	201091	157453	154364	141555	172108	159902	123254
FAHFA 18:0_18:0	565.52	-0.117531	566.527	[M-H]-	16.26	0.313686	246	0.154742	C36H70O4	22122	17:0 COO-_283.2666(100),299.2611(22),281.2476(18),282.2514(6)	257206	298688	207841	264865	216099	159048	180636	148459	285138	305121	299728	282470	391505	352282	310430	187352	326892	252522	341671	396274	327522	320800	350785	207835	264541	253829	310159	342378	328887	411895	316786	278377	127094	142708	124339	207419	127364	96933
Hex2Cer 32:1;2O	878.584	0.581617	833.586	[M+HCOOH-H]-	11.39	0.181143	300.1	0.120067	C44H83NO13	22122	M-H_832.5776(100),M-H-Hex_670.5282(32),M-H-Hex-H2O_652.5169(20)	147057	160612	170793	217572	195576	215385	176101	160438	196717	168853	199074	201079	159879	224349	219227	202973	167157	163063	151730	155063	234889	174949	184820	194224	183904	146601	204919	212287	159146	211682	166221	180140	214230	208336	214173	150212	228050	210259
Hex2Cer 34:1;2O	906.615	0.691583	861.617	[M+HCOOH-H]-	12.44	0.0876226	306.4	0.0733659	C46H87NO13	22222	M-H_860.6101(100),M-H-Hex_698.5565(21),M-H-Hex-H2O_680.5425(11)	1852219	2066616	2067542	2203846	1963511	2028983	1949665	1955580	2152156	1851009	2161939	2273735	2081165	1933064	2076207	2050985	2095923	1759240	2009099	2071657	2190597	1974441	1904681	2206447	1954378	1861619	2085126	2011349	2137398	2474367	1969730	1952479	2326652	1992189	2234394	1930960	2458223	2212615
Hex2Cer 34:2;2O	904.599	1.08004	859.601	[M+HCOOH-H]-	11.72	0.200246	304.8	0.113697	C46H85NO13	12122	M-H_858.5893(100),659.5203(7),679.5355(7)	200289	152670	508039	208226	220098	205339	177638	185701	218588	205236	231779	190342	191895	209332	174550	193436	403506	209438	196516	195034	180381	200596	195463	210966	208674	189945	216628	196580	191921	225044	212456	157420	211566	197543	229064	194434	210934	229089
Hex2Cer 42:2;2O	1016.72	1.15764	971.726	[M+HCOOH-H]-	15.19	0.0944625	325.9	0.0958885	C54H101NO13	12122	M-H_970.719(100),791.6613(10)	428065	409252	458533	534404	464972	441728	436620	420575	508120	453448	454343	446479	414565	474177	406861	429833	479495	461068	460793	412684	426869	427730	463456	446522	417051	446612	435035	531793	524228	444792	451512	437480	492174	523004	430213	389693	492656	499379
Hex2Cer 42:3;2O	1014.71	1.0811	969.711	[M+HCOOH-H]-	14.67	0.15784	324.9	0.114395	C54H99NO13	12122	M-H_968.7034(100),M-H-Hex_788.6359(8)	192595	151737	162129	185008	195149	149229	189008	179708	153776	119449	176377	142525	237314	139221	152116	131160	163776	163566	162891	205930	153134	141962	182637	171838	201569	175595	199597	169804	177741	177266	193446	181768	201880	159035	169701	154726	207430	204299
Hex3Cer 34:1;2O	1068.67	1.12009	1023.67	[M+HCOOH-H]-	12.08	0.160177	325.7	0.0864774	C52H97NO18	22212	M-H_1022.6555(100),M-H-2Hex_698.5645(12),300.9838(12)	400018	355080	351475	413728	391531	423540	364042	308530	379737	331350	380108	367297	389540	392596	349946	385074	377162	347927	370181	390205	372704	373886	364989	325809	321065	349942	371851	371379	365561	368271	350532	350910	444916	404056	436366	359518	414111	425473
HexCer 42:2;2O	854.672	1.27183	809.673	[M+HCOOH-H]-	15.64	0.083685	303.6	0.0720046	C48H91NO8	12222	536.5051(100),M-H_698.5614(56),255.2409(23),168.0418(17),488.4804(13),506.4991(11)	1396704	1000442	1164162	1298434	1086514	1177946	1049834	1072852	1085289	1008061	1077081	1115894	1063200	1127373	1110252	1024095	1114247	1372753	1112704	1265580	1059546	1079412	1438425	1039934	1005462	1234020	1165013	1118113	1084050	1419265	1057868	1235031	1124795	1048220	1095671	1023545	1123972	1124558
HexCer 34:1;2O	744.563	0.116847	699.565	[M+HCOOH-H]-	12.94	0.115744	283.4	0.0854582	C40H77NO8	22212	634.6154(100),M-H_796.669(87),783.6391(36),635.6147(19)	763983	930685	896713	943786	817249	796194	779733	913689	870279	767149	785963	896731	824803	872124	881171	766759	840855	826548	856459	773146	761821	826502	893205	881971	744159	803167	849208	863883	796390	888084	827928	726468	810686	749817	923230	925494	877035	874819
HexCer 41:1;2O	842.672	1.13567	797.674	[M+HCOOH-H]-	15.91	0.0832869	302.5	0.0707257	C47H91NO8	12222	785.6518(100)	697771	827667	777074	817718	743198	901650	748988	759277	792467	670413	775741	761412	775670	863306	746366	728311	677868	700246	772588	775972	867202	768231	760037	793741	762492	665398	736416	789844	822225	763780	785784	731409	845021	775778	735957	741424	739446	725418
HexCer 42:1;2O	856.687	1.6412	811.689	[M+HCOOH-H]-	16.25	0.0771315	305.1	0.0696081	C48H93NO8	12222	M-H-Hex_808.6687(100),646.6174(69),795.6344(41),303.2341(18)	1883555	2104826	2251548	2268610	2392856	2247428	2457500	2300260	2330315	1914255	2280758	2572454	2680338	2248174	2217940	2309806	2174402	2053276	2220307	2216198	2213584	2212773	2177888	2147452	2425140	2117062	2339269	2097829	2500053	2285286	2002460	2394726	2211821	1886606	2041984	2075101	2257611	2277514
LPC 14:0 SN1	512.3	-0.513372	467.301	[M+HCOOH-H]-	4.06	0.390403	231.5	0.104516	C22H46NO7P	22222	14:0 COO-_227.2003(100)	563627	493282	605052	548103	610892	550969	515477	566776	486891	442393	555206	557113	505926	457004	455587	502750	424179	486780	492570	525473	522957	469727	510081	496121	485183	460202	482768	509329	557827	562852	557043	446617	548956	540777	528456	414222	650071	531358
LPC 15:0 SN1	526.315	-0.518701	481.317	[M+HCOOH-H]-	4.75	0.380556	235.3	0.123753	C23H48NO7P	22222	15:0 COO-_241.2199(100), M-CH3_466.2954(8)	301603	283608	327406	374879	352151	291207	346105	340777	304200	311177	364542	341651	297122	277562	328086	321377	270956	247840	323852	323850	283411	291039	254045	341750	311423	285161	293387	301042	296409	353202	349496	322271	333196	275086	360883	307028	356161	346823
LPC 16:0 SN1	540.331	-0.172117	495.333	[M+HCOOH-H]-	5.48	0.127826	239.2	0.1067	C24H50NO7P	22222	16:0 COO-_255.2328(100),M-16:0-H2O_224.0695(7),M-CH3_480.309(5),M-16:0_242.084(3)	43434596	42217280	46280952	47271684	44242616	43788000	45232124	44527580	42487564	41398736	44218240	43863892	43016060	43062816	42313744	41976680	41461120	40353336	42043632	41180900	40155456	42901476	43231320	43732860	40262624	42212772	44105592	48464536	45369424	43183872	41865372	41806384	41368780	38734780	42542012	41951116	43755332	43637356
LPC 16:0 SN2	540.331	-0.468232	495.333	[M+HCOOH-H]-	5.14	0.192286	238.2	0.0707834	C24H50NO7P	22222	16:0 COO-_255.2335(100),M-16:0_242.0803(2),M-CH3_480.3053(1)	4968013	5555367	5891612	5630365	6888535	5710855	6024686	6088250	5883819	5177472	5225796	5946576	5845367	5980039	5682885	6015794	5791351	5153146	6089658	5656279	5816308	5505931	5751973	5577693	5265208	5996005	5858619	6046994	5676379	5434273	5542039	5765234	6425358	5594226	6726440	5528356	6450930	6515142
LPC 16:1 SN1	538.315	-0.377103	493.317	[M+HCOOH-H]-	4.48	0.318823	236	0.0741579	C24H48NO7P	22222	16:1 COO-_253.2175(100),M-16:1-H2O_224.0676(9),M-CH3_478.2954(4)	902121	918140	1096669	971685	1092500	1036363	1006207	1299588	985115	852368	1020588	978543	859384	929766	919452	1197858	958460	822028	1230687	1134976	1105160	1034161	967922	888624	868114	1082242	953941	903608	1243807	977270	960304	965054	990118	884676	1008916	840840	1076927	1109129
LPC 16:1 SN2	538.315	-0.692903	493.317	[M+HCOOH-H]-	4.19	0.70136	235.5	0.161974	C24H48NO7P	22122	16:1 COO-_253.2197(100)	377477	204036	207015	198309	420095	204605	202067	362656	220760	204611	362026	381249	199443	211229	356003	208725	218558	275604	373086	354788	188209	134395	407957	174329	175967	184154	204623	219620	220956	397733	364931	187817	198779	366052	214354	337866		208365
LPC 17:0 SN1	554.347	-0.54659	509.348	[M+HCOOH-H]-	6.27	0.266514	242.3	0.0992683	C25H52NO7P	22222	17:0 COO-_269.2475(100),M-17:0-H2O_224.0688(6),M-CH3_494.3226(6)	549045	654690	539181	657984	622346	594413	555164	551276	583719	564971	673372	692424	591761	573170	587736	553023	474271	597587	545244	516620	606007	527063	493675	533318	544187	662733	560170	532932	654583	536038	646543	495275	593422	542525	596977	481167	782220	614503
LPC 17:1 SN1	552.331	-0.168377	507.333	[M+HCOOH-H]-	5.15	0.292426	239.2	0.0882953	C25H50NO7P	22222	17:1 COO-_267.2333(100),M-17:1-H2O_224.0686(9),M-CH3_492.3093(8),M-17:1_242.0794(2)	870313	871328	875425	1167444	941548	965571	826840	898759	927021	884147	907220	961785	902779	834330	905585	878439	794180	724885	882436	826971	822943	800020	861944	909550	1028525	894434	909267	958658	1011506	997476	986027	891456	953708	886657	1111350	789940	900573	1029765
LPC 18:0 SN1	568.362	-0.723131	523.364	[M+HCOOH-H]-	7.06	0.154463	245.9	0.0698343	C26H54NO7P	22222	18:0 COO-_283.264(100), M-CH3_508.3408(11), M-18:0-H2O_224.0678(9), M-18:0_242.0749(2)	19837832	21378128	21285800	23681728	27181120	22268926	22360760	22178588	21421112	19508892	21137586	22845978	22632302	22532856	21590248	20307380	19594836	18067272	19991886	21240262	21235864	20376406	20652428	22245312	18948642	19944398	21408310	25206886	24137034	23270070	20466232	18557866	26140440	20845508	22781840	20321190	23354950	24163446
LPC 18:0 SN2	568.362	-0.128439	523.364	[M+HCOOH-H]-	6.69	0.255113	245.4	0.0728383	C26H54NO7P	22222	18:0 COO-_283.2654(100), M-CH3_508.335(3), M-18:0_242.0769(1)	2190839	2220210	2254071	2590981	2315440	2329949	2240789	2175979	2261461	2103208	2228921	2397612	2133501	2118950	2418168	2429963	1920384	2025064	2022904	2370385	2263215	2309637	2284739	2443579	1993508	2215405	2568118	2238177	2474050	2353107	2023669	2287067	2795036	2021400	2301497	2039675	2757489	2625703
LPC 18:1 SN1	566.347	-0.958777	521.349	[M+HCOOH-H]-	5.92	0.130827	242.8	0.0729131	C26H52NO7P	22222	18:1 COO-_281.2483(100), M-CH3_506.3251(8), M-18:1-H2O_224.0716(7), M-18:1_242.0748(1), PC-CH3_168.0419(1)	11297664	10155139	11493579	13633258	13210156	12527274	12175703	11393154	10878314	11210377	12964776	10115246	11930700	12202779	11403040	11948735	10357615	10700318	11107123	10838464	11483992	11018596	11690143	12343499	10283519	9707428	12400922	12486342	12471838	12312768	11571839	11542358	14169085	10894598	13747670	10132000	13098962	13100414
LPC 18:1 SN2	566.347	-0.305467	521.348	[M+HCOOH-H]-	5.58	0.252919	243	0.0870814	C26H52NO7P	22222	18:1 COO-_281.2456(100), M-18:1_242.0787(5), HG-Choline-H2O_152.9957(2)	1237107	1220004	1338385	1620904	1478412	1602874	1218921	1305014	1077237	1212160	1432881	1363321	1328222	1338777	1294268	1182090	1455324	1301765	1281644	1255362	1496887	1502202	1383396	1160112	1315268	1163270	1337367	1564213	1506767	1239506	1318980	1157470	1538601	1422452	1342939	1259259	1336277	1406155
LPC 18:2 SN1	564.331	-1.01182	519.333	[M+HCOOH-H]-	5	0.15732	240	0.0688285	C26H50NO7P	12222	18:2 COO-_279.2332(100), M-18:2-H2O_224.0682(10),M-CH3_504.3082(7),M-18:2_242.0804(2), HG-CH3_168.0382(1)	13431960	14461167	15860636	16565022	17622248	15768727	16679450	14570535	15008326	14183144	15054833	15784682	15203020	15078432	14816161	14761798	13745260	12851737	14022554	13859367	14685625	15347601	13758197	15166093	12679761	17216540	15214876	15885278	14684621	15010014	14997945	14075651	16738862	13096782	15829001	10826930	16593689	14128272
LPC 18:2 SN2	564.331	-0.303014	519.333	[M+HCOOH-H]-	4.7	0.24826	239.5	0.0728777	C26H50NO7P	22222	18:2 COO-_279.2271(100), M-CH3_504.3124(1)	2022836	1915136	2249886	2348723	2358812	2020937	2112735	1970542	2137059	2133022	2251887	2318370	1963732	1934731	2017826	2056778	2119503	1727136	1828896	1629651	2177548	2197727	1887079	1958849	1972310	1899286	2040605	2378300	1992127	1974636	2088442	2034494	2507173	2116237	2403740	1567082	2546610	2269842
LPC 18:3 SN1	562.315	-0.410802	517.317	[M+HCOOH-H]-	4.33	0.852076	238.5	0.133768	C26H48NO7P	22122	18:3 COO-_277.2206(100), M-CH3_502.2965(6), M-18:3-H2O_224.063(6),M-18:3_242.078(3)	197292	192287	237870	216857	220055	229849	215794	197865	226206	180951	195622	182466	219848	170425	171411	186560	169330	190972	225289	172390	172198	181897	200805	208182	183523	188795	222558	211449	213628	180483	212861	185070	246708		221044	161310	219844	218561
LPC 19:0 SN1	582.378	-0.810471	537.38	[M+HCOOH-H]-	7.88	0.460917	249.2	0.192681	C27H56NO7P	22112	19:0 COO-_297.2808(100)	144795	65364	80804	80657	99725	64447	99364	102272	158548	83755	109689	94238	72887	285823	78590	95778	72558	72051	73618	71798	72332	102738	59646	71070	66828	58217	76807	88704	91439	69824	117926	174676	221884	218117	94057	211894	102532	71887
LPC 20:4 SN1	588.331	-0.222664	543.333	[M+HCOOH-H]-	5.02	0.197401	244.3	0.0849457	C28H50NO7P	22222	20:4 COO-_303.2333(100), M-20:4-H2O_224.0707(13), M-CH3-H_528.3104(10), 19:4 COO-CO2_259.2454(4)	4023216	4266607	4372675	4733283	4722177	4490605	4200966	4200750	4190033	4032926	4250968	4478903	4263837	3961456	4044378	5123674	3880148	3310941	3832402	3871824	3899085	4034975	4369057	4210527	3336689	3773015	4296130	3924754	4065477	4084347	3938111	3801695	4705847	3588158	4562359	3196090	4602375	4586568
LPC 20:4 SN2	588.331	-0.12068	543.333	[M+HCOOH-H]-	4.75	0.379668	243.6	0.0874195	C28H50NO7P	22222	20:4 COO-_303.2279(100),20:4 COO-CO2_259.2406(12)	757033	760945	785291	762596	757350	788289	809036	682406	811797	650884	798821	775724	628732	660984	802592	631393	790070	549193	658955	719064	695768	752863	662467	745239	683523	624620	739700	689253	751753	711292	736738	669466	1019129	783998	797634	705157	992779	852912
LPC 20:5 SN1	586.315	-0.342819	541.317	[M+HCOOH-H]-	4.29	0.449198	242.5	0.130088	C28H48NO7P	22222	20:5 COO-_301.2176(100),20:5 COO-CO2_257.2278(19),M-H-CH3_526.2876(7)	230887	223046	230374	260655	303115	261867	247907	216429	233192	237783	222589	247838	226119	553489	236784	274022	192393	211926	226970	201964	208864	246947	230217	225294	218404	263844	193329	232670	268705	206103	235986	244630	237283	227578	239880	454146	238277	240434
LPC 22:5 SN1	614.346	0.128592	569.348	[M+HCOOH-H]-	5.43	0.420957	248.3	0.111031	C30H52NO7P	22222	22:5 COO-_329.2496(100), M-22:5-H2O_224.0682(9),HG-CH3_168.0437(8)	223106	276219	288572	260668	280461	261185	250895	234271	288624	182040	252410	245388	216925	298942	247106	260706	260691	195318	199598	274596	281001	265396	247446	240721	233341	235355	216639	217453	248217	248636	258019	265488	240322	251935	243349	200630	284517	264531
LPC 22:6 SN1	612.33	0.66794	567.332	[M+HCOOH-H]-	5	0.318887	247.7	0.097288	C30H50NO7P	22212	22:6 COO-_327.2381(100),21:6 COO-CO2_283.2435(79),M-H-CH3_552.3068(15),M-22:6-H2O_224.0703(9)	641887	676402	735224	753416	761757	692018	687240	736374	700858	584032	721770	643795	662996	674055	674238	682226	620678	591738	652216	622244	615288	759464	725023	592473	609398	688946	666481	717891	612008	656659	644931	708475	825821	594918	722894	555113	745765	767340
LPC 24:0 SN1	652.456	-0.522641	607.458	[M+HCOOH-H]-	11.53	0.348987	265.2	0.22908	C32H66NO7P	21022	624.3465(100)	60638	68666	65024	96593	69162	65490	62818	59098	84096	74525	69789	79986	69899	59296	72684	70809	73210	58964	72509	79155	65333	83703	159365	67796	63063	64220	74081	77491	142602	51411	81205	65811	74299	92258	62155	180531	109526	75495
LPC O-16:0	526.351	0.00759949	481.353	[M+HCOOH-H]-	6.29	0.306836	237.1	0.101482	C24H52NO6P	22222	M-CH3_466.3332(100),M-HG H2O_377.2481(22), HG-CH3_168.0447(7),M-HG Choline_395.259(6)	419727	383103	406906	439289	462858	445927	426394	408311	431982	387756	996873	1097893	419429	378810	454593	995134	402706	322802	365414	389849	384038	967582	379007	379440	378627	337802	362377	430095	972417	403808	355766	391086	460743	466184	447534	387458	461103	474826
LPC O-18:1	552.367	-0.0235351	507.369	[M+HCOOH-H]-	6.69	0.317129	240.9	0.124972	C26H54NO6P	22122	M-CH3_492.3456(100),M-HG H2O_403.2614(14),HG-CH3_168.0433(5),M-HG Choline_421.2706(3)	244477	241143	216115	232410	292642	240656	266597	257747	222573	207243	283688	231431	178775	293459	292058	234993	273133	191272	240642	204001	255523	251342	213747	234050	271382	284949	234620	253290	260006	271354	219946	249864	315924	231013	321147	244628	289659	326811
LPE 16:0 SN1	452.279	-0.486426	453.286	[M-H]-	5.62	0.238767	211.1	0.0881524	C21H44NO7P	22222	16:0 COO-_255.2308(100), C5H11O5PN_196.0364(4)	695967	641369	733481	896090	674839	794840	777069	710628	805861	644461	650249	708317	776751	751732	736175	685494	707122	639935	735220	647712	724754	788603	683292	761930	675910	670953	696859	754516	823845	671905	732242	710398	750249	697545	727639	615781	729082	888249
LPE 17:1 SN1	464.278	-0.485627	465.286	[M-H]-	5.27	0.218423	211.7	0.106383	C22H44NO7P	22222	17:1 COO-_267.2269(100),C5H11O5PN_196.0367(7),214.0406(0)	1105384	1302815	1197994	1312396	1312795	1312132	1098184	1178436	1175418	1193682	1296883	1306383	1287766	1296552	1301510	1210728	1135530	1041579	1242569	1153905	1294530	1233382	1335726	1217975	1165693	1155387	1387704	1293784	1252366	1301017	1286971	1238178	1281014	1057888	1117034	942472	1049165	1241278
LPE 18:0 SN1	480.31	-0.425696	481.317	[M-H]-	7.2	0.186659	218.3	0.0970621	C23H48NO7P	22222	18:0 COO-_283.2662(100), M-18:0_214.0485(5), C5H11O5PN_196.0386(3)	1152812	1036798	985262	1264377	1151534	1151216	1113900	927413	1025264	1031002	1210025	1228366	1150325	1132156	1097773	1216677	1038365	983956	1035521	1122795	1260723	1034703	974812	1095861	971999	978406	1140770	1084030	1169842	1090426	1109992	1097173	1088054	1020173	1128677	955765	1189140	1119253
LPE 18:1 SN1	478.294	-0.511121	479.301	[M-H]-	6.06	0.222903	215.6	0.097004	C23H46NO7P	21222	18:1 COO-_281.2394(100)	642192	813493	944174	936810	815032	963218	880875	762129	888374	782447	857847	830162	861178	808070	820649	797404	641948	776995	854133	921607	803093	922466	909212	864303	776616	809874	822919	801433	912386	852136	888214	828020	876734	738388	836797	655648	854976	876841
LPE 18:2 SN2	476.278	-0.326418	477.286	[M-H]-	4.84	0.385735	212.7	0.138483	C23H44NO7P	22222	18:2 COO-_279.2324(100), C5H11O5PN_196.0361(14),M-18:2_214.0474(3)	333515	319975	301174	319231	301697	322844	295674	266788	318338	299075	300106	364915	317668	306820	276123	306080	347858	264046	329047	287944	351673	311740	282186	278929	295010	341351	322369	297020	320202	315136	303387	306836	409853	334811	342343	301248	329266	319265
LPE 18:2 SN1	476.278	-0.431399	477.286	[M-H]-	5.13	0.213671	212.8	0.0944583	C23H44NO7P	22221	18:2 COO-_279.2351(100),C5H11O5PN_196.0364(2)	1494529	1442785	1599453	1715448	1723981	1737110	1549629	1451930	1714572	1535174	1518472	1714258	1544634	1653907	1474573	1576663	1499054	1390274	1694235	1401110	1508639	1656012	1619378	1619048	1485757	1452418	1678519	1701112	1650224	1568028	1632898	1595556	1736879	1221180	1398142	1215629	1544445	1610253
LPE 20:4 SN2	500.279	-0.550626	501.286	[M-H]-	4.89	0.380879	217.7	0.12556	C25H44NO7P	22222	20:4 COO-_303.2364(100)	416014	430624	319764	340477	343125	377335	368352	357466	371868	356293	429318	379903	319107	408919	339981	248412	399632	220399	347945	371060	336553	447587	369665	442140	370904	342745	361792	378817	419115	329756	357911	385989	541279	596915	461422	321607	486656	428116
LPE 20:4 SN1	500.279	-0.570614	501.286	[M-H]-	5.17	0.269052	217.7	0.0906839	C25H44NO7P	21222	20:4 COO-_303.2302(100), 20:4 COO-CO2_259.2434(12)	1060118	1158530	1159769	1362761	1180767	1186605	1163710	1159997	1128835	1217154	1238855	1248612	1133761	1194608	1204909	1142623	1062383	1002057	1085394	1021089	1228705	1176526	1150558	1118622	1116041	1055602	1239331	1231253	1254001	1239036	1203229	1224413	1295579	1038525	1220311	915896	1153116	1180816
LPE 22:6 SN1	524.278	-0.294626	525.286	[M-H]-	5.14	0.318857	221.6	0.107766	C27H44NO7P	22221	C5H11O5PN_196.0403(100), 22:6 COO-_327.2311(83)	548181	605826	586573	612052	618766	572162	592927	493186	558216	567402	520752	628453	582589	567670	548050	611588	548140	466799	557126	524780	656663	685823	532435	583840	546162	510544	580734	556247	587756	668370	548035	518417	579456	458746	513924	488911	580297	599473
LPE O-18:1	464.315	-1.82951	465.323	[M-H]-	8.01	0.321306	216.9	0.181125	C23H48NO6P	12110	267.2703(100),403.2656(38),464.3136(34),C5H11O5PN_196.0379(23)	185286	212229	200110	212467	225063	244500	182946	165492	194804	180455	437987	146945	200070	207817	202082	197967	192149	148206	235958	204874	180241	194937	155498	174184	164628	220544	488934	216937	214386	247554	163482	201497	192421	135719	186074	193198	227429	168112
PC 14:0_18:2	774.529	0.121364	729.531	[M+HCOOH-H]-	12.51	0.115603	285.5	0.0754814	C40H76NO8P	22222	18:2 COO-_279.2327(100),M-CH3_714.5093(49),14:0 COO-_227.2026(26),16:1 COO-_253.2171(24),M-CH3-18:2 CO_452.2789(6)	1721455	1765147	1973541	1819857	1761323	1790154	1885446	1519171	1769028	1619761	1649018	1734990	1744065	2050430	1587597	1485669	1676535	1492794	1819977	1590167	1809186	1880744	1841115	1663293	1499558	1586018	1708122	1737441	1988236	1521968	1898973	1558087	1988552	1793564	1838765	1579533	1901630	1994464
PC 14:0_20:4	798.529	0.0926704	753.531	[M+HCOOH-H]-	12.53	0.128647	289.1	0.0816744	C42H76NO8P	22222	20:4 COO-_303.2319(100),M-CH3_738.5085(30),14:0 COO-227.2036(11)	645398	654390	706947	817831	772900	737467	666372	608190	708573	706691	667874	672854	718000	686308	757896	690467	646733	663249	709734	708698	764239	654822	702728	611095	664602	724035	717056	700279	673478	749377	706144	670674	825384	635561	720589	575841	743048	658020
PC 14:0_22:6	822.527	3.04427	777.528	[M+HCOOH-H]-	12.47	0.247647	292.2	0.125424	C44H76NO8P	12112	M-CH3_762.5124(100),22:6 COO-_327.2341(94), 14:0 COO-_227.1981(26)	162200	167472	117644	530066	206600	148306	181308	363729	193996	201295	166384	534955	204767	194869	181675	146349	163744	430008	185908	186843	228143	166925	184181	379244	171559	207018	205575	239504	142154	507010	162339	511033	217622	176734	184095	180173	550249	211682
PC 15:0_16:0	764.545	-0.805708	719.547	[M+HCOOH-H]-	13.35	0.174382	285.8	0.106482	C39H78NO8P	22212	M-CH3_704.5213(100), 15:0 COO-_241.2175(82), 16:0 COO-_255.2338(56)	283016	256696	237538	262219	284962	303314	281990	296065	296403	248992	284592	281416	313332	335905	269895	245589	287210	276392	326888	307471	271691	273423	337402	266075	260173	240350	259336	278219	310931	261515	301225	253532	320604	286194	346947	308834	261243	351860
PC 15:0_18:2	788.545	0.195296	743.546	[M+HCOOH-H]-	13	0.103623	288.2	0.0639856	C41H78NO8P	22212	18:2 COO-_279.2324(100),M-CH3_728.5204(69),15:0 COO-_241.2195(34),M-CH3-18:2_466.2998(9)	1204404	1357992	1280517	1294034	1326832	1264937	1567156	1235383	1274668	1278057	1202997	1200817	1266489	1229610	1266145	1260970	1239419	1264487	1194197	1260867	1274848	1413292	1252593	1194448	1185258	1102945	1180044	1274686	1365735	1360480	1554743	1228872	1372260	1249579	1517650	1165086	1319516	1421918
PC 15:0_20:4	812.546	-0.991945	767.547	[M+HCOOH-H]-	13.04	0.137099	292	0.0970653	C43H78NO8P	22222	M-CH3_752.5251(100), 20:4 COO-_303.2368(97),M-15:0-20:4-H2O_224.069(20),15:0 COO-_241.2182(16)	496966	582887	524874	578136	481009	520575	610451	473582	494656	523265	533588	571172	489479	465688	483147	534834	462875	424309	418656	516968	556687	592723	477469	500592	491018	539806	513112	518482	526258	495781	542121	551799	596521	492557	487686	462818	576665	601315
PC 16:0_14:0	750.529	-0.0213183	705.531	[M+HCOOH-H]-	12.88	0.112523	283	0.0722956	C38H76NO8P	22122	14:0 COO-_227.2041(100), 16:0 COO-_255.233(67),M-CH3_690.5098(56),M-14:0_480.3086(19)	1340067	1209939	1337794	1395503	1461060	1498753	1284884	1314500	1338555	1462997	1342926	1392324	1488867	1310413	1528394	1232265	1300245	1291148	1237119	1317829	1409735	1345555	1320802	1361528	1242859	1243985	1443202	1322408	1410514	1303451	1344974	1256588	1529425	1418233	1414503	1317226	1571224
PC 16:0_16:0	778.56	0.351932	733.562	[M+HCOOH-H]-	13.82	0.0911661	288.5	0.0688711	C40H80NO8P	21222	16:0 COO-_255.2337(100),M-CH3_718.5369(80),M-CH3-16:0_480.3106(15),M-CH3-16:0 NL_462.3011(4)	7601906	7720290	7140066	7567002	7841431	7424406	7553575	7433657	7486835	7279249	7481775	7159473	7792134	7758275	7668962	6861300	7648148	6801888	7870754	7433924	7831618	8129829	7376982	7431133	6830122	7161095	7198892	6733095	8048214	7190732	7250049	6404298	7853484	7659721	7459940	7319084	7916412	8041563
PC 16:0_16:1	776.545	-0.110747	731.547	[M+HCOOH-H]-	13.16	0.106972	287.2	0.0753166	C40H78NO8P	22222	16:1 COO-_253.217(100),M-CH3_716.5239(80),16:0 COO-_255.2336(40),281.2502(30),254.2217(18),M-CH3-16:1_480.3107(11)	7684295	7604304	8051943	8228842	7834811	8506291	7886912	8454086	8074614	7309503	8945461	8074529	8652323	7691957	8661680	8775900	8082104	6940427	8417604	9017762	8303228	8582299	9329607	8691932	8109537	8832262	8967782	8138451	8282059	9347220	9446206	9410405	9185321	9080989	9102457	8109352	9344789	8535186
PC 16:0_17:0	792.576	-0.234678	747.578	[M+HCOOH-H]-	14.16	0.327748	290.8	0.142108	C41H82NO8P	22122	303.2315(100),17:0 COO-_269.2496(84),M-CH3_732.5658(39),16:0 COO-_255.2306(39)	291092	363907	297009	334925	400429	350000	353846	301351	351686	324807	308457	313458	296753	333982	341103	304509	305312	290805	774455	295908	357969	797016	709079	336229	279418	289761	321776	366073	814751	280789	739686	311578	322865	895690	830037	324128	345852	387068
PC 16:0_18:1	804.578	-2.34409	759.58	[M+HCOOH-H]-	14.06	0.0802585	293.4	0.0805878	C42H82NO8P	12222	16:1 COO-_281.2485(100),M-CH3_744.5546(90),16:0 COO-_255.2329(30),M-CH3-18:1_480.3092(11),744.5205(6),256.2371(5),462.2959(3)	99837648	87514408	103534672	110694864	102416800	102129016	99934584	98948280	109823848	102088200	105228064	106471880	103209672	91834768	94262336	90317320	94266136	90403312	99444160	96440416	106519768	98752192	102602200	92288640	96732624	94394848	103317048	101780984	103613976	97373816	100654736	102445368	107741360	83657472	101658520	92433464	96302848	99811504
PC 16:0_18:2	802.562	-2.42474	757.564	[M+HCOOH-H]-	13.47	0.0634485	291.6	0.0871944	C42H80NO8P	12122	18:2 COO-_279.233(100),M-CH3_742.5395(73),16:0 COO-_255.233(32),M-CH3-18:2_480.3106(10),M-CH3-18:2 NL_462.2993(3)	151405232	154435392	159309008	177616464	165827840	167217776	147728912	141426400	162723712	153054896	170704752	157669408	155532576	164794976	150354736	149828880	157250800	148023824	158606848	150376416	168093184	176938832	169038048	149024656	146987408	157875104	147227248	160517968	148740496	147966368	166134816	154480576	160147984	132729400	164650176	138475344	163073984	164718880
PC 16:0_20:4	826.561	-1.25339	781.563	[M+HCOOH-H]-	13.5	0.0789023	295.5	0.0636631	C44H80NO8P	12122	20:4 COO-_303.2329(100),M-CH3_766.5396(66),16:0 COO-_255.2324(29),M-CH3-20:4_480.3097(14)	86786232	92156456	92036792	98366952	93728384	93254440	96130368	90393000	91523368	89092528	96587408	100061296	89495952	92429024	97670440	82246696	87622024	82254744	91869936	92037096	91532984	95254640	103153696	87019200	83049144	91581200	85888424	94155520	84654336	92947184	98236176	90312144	96749048	85484384	92748816	83806752	97766160	93936024
PC 16:0_20:5	824.545	0.0412349	779.546	[M+HCOOH-H]-	12.98	0.0790814	293.9	0.0679669	C44H78NO8P	22212	M-CH3_764.5233(100),20:5 COO-_301.2166(97),16:0 COO-_255.2331(33),M-CH3-20:5_480.3086(16)	6630585	6998220	7747496	7901606	7536952	7101077	7009342	6951105	7986576	7355373	7432224	7139725	7423037	7539824	7323939	8328218	7809864	6993081	7421909	7018995	6986971	7105767	7756718	6647861	7065331	7008292	7779603	7757562	7989872	7412495	6951029	7486360	8938735	6893381	8069838	6631445	8396258	7938309
PC 16:0_22:6	850.561	-0.159895	805.562	[M+HCOOH-H]-	13.41	0.0862784	299	0.061577	C46H80NO8P	21221	M-CH3_790.5391(100),22:6 COO-_327.2333(86),16:0 COO-_255.2328(26),283.2469(21),M-CH3-22:6_480.3086(16)	22932832	21099870	23497082	23280954	23645458	21936080	24036724	21358860	24086030	20803218	21644306	24428742	23486240	24410656	23046604	20915034	22574264	21826120	21137898	23114270	22064596	23278664	21482032	21442804	21524056	20870788	22153374	22856236	24072412	23406518	20676126	22547222	22523578	23218002	23228720	20615716	25885912	22075994
PC 16:1_18:2	800.545	0.167386	755.546	[M+HCOOH-H]-	12.92	0.118224	290.2	0.0600604	C42H78NO8P	22222	M-CH3_740.524(100),18:2 COO-_279.2327(82),16:1 COO-_253.2175(22),M-CH3-18:2_478.2955(11)	4182447	4841443	5129848	5081417	4833655	4482332	4922293	4695731	4832031	4361578	4782305	4767793	4852993	5200790	4640074	5027677	4760126	4570239	4587002	4449015	5113827	5086172	4794727	4506331	4399677	4367397	4493279	4525208	5018414	4717302	5194912	4181383	4901883	4459490	4538218	3700672	4634904	4901503
PC 16:1_22:6	848.544	0.982859	803.546	[M+HCOOH-H]-	12.78	0.470196	296.2	0.141392	C46H78NO8P	22122	M-CH3_788.5221(100),22:6 COO-_327.2341(63),301.2186(32),279.236(16),16:1 COO-_253.2128(9)	202913	241068	274261	277157	232601	258433	254774	221130	243246	226254	242954	255513	263210	240553	228278	236508	229807	224602	253168	236426	257674	222446	227378	248967	237197	221495	248484	227990	230213	255231	242568	239853	271625	252224	267770	193415	279772	261649
PC 17:0_14:1	762.53	-0.637353	717.531	[M+HCOOH-H]-	12.72	0.187405	283.8	0.104776	C39H76NO8P	21222	14:1 COO-_225.1831(100),M-CH3_702.5061(90),17:0 COO-_269.2444(63),M-CH3-14:1 NL_494.3237(24),450.2685(10),	382300	443183	414889	454767	454429	443717	447014	358889	459511	481626	439231	525737	443278	440314	443197	432218	448450	450164	507196	451063	452045	475654	453960	398336	492280	440070	454053	410794	530422	474918	476474	499477	482623	455977	464992	379010	448406	470606
PC 17:0_18:1	818.591	1.36087	773.592	[M+HCOOH-H]-	14.49	0.142272	294.8	0.091703	C43H84NO8P	12222	M-CH3_758.5704(100),18:1 COO-_281.246(64),17:0 COO-_269.247(20),295.2655(18),M-CH3-18:1_494.3287(9),255.2316(9)	1220145	1257143	1339094	1647319	1455675	1355681	1410054	1440238	1397467	1448397	1294237	1611585	1448023	1408038	1558136	1380671	1363866	1334681	1463812	1468660	1364310	1500812	1591303	1483400	1345679	1437857	1315352	1453776	1399392	1464513	1398102	1361861	1791937	1431451	1540717	1340380	1551679	1386660
PC 17:0_18:2	816.577	-0.840093	771.578	[M+HCOOH-H]-	13.93	0.0821995	294	0.124222	C43H82NO8P	22212	18:2 COO-_279.233(100),M-CH3_756.5538(87),17:0 COO-_269.2484(29),M-CH3-18:2_494.3281(12)	2863137	3063459	3034064	3528311	3106921	3127477	3255329	3116824	2990628	2935967	3035170	3552296	2814939	3053330	2999758	2784793	2999479	2687356	2857549	3276315	3131368	3107898	2943429	2830320	2603927	2931196	2721906	3014332	3111823	2921111	3376860	3172148	3471904	2748459	3389314	2685732	3389302	3111174
PC 17:0_20:4	840.575	0.682865	795.577	[M+HCOOH-H]-	13.96	0.123413	298.8	0.0775592	C45H82NO8P	22222	20:4 COO-_303.2349(100),M-CH3_780.5546(80),17:0 COO-_269.2445(49),M-CH3-20:4_494.3231(20)	1788599	1694873	1869515	1689903	2074488	1977294	1796654	1760098	1742291	1698714	1740775	1653564	1853781	1972596	1801958	1686175	1662240	1697164	1859294	1930919	1956792	2037364	1735177	1685514	1650101	1686336	1982535	1804093	1940039	1856405	1673436	1857945	1876259	1597742	1796935	1647691	1908682	1852638
PC 17:0_22:6	864.577	-1.14044	819.579	[M+HCOOH-H]-	13.89	0.17719	302.4	0.103118	C47H82NO8P	12222	22:6 COO-_327.2341(100),M-CH3_804.5519(32)	470223	449153	427216	468763	457649	373738	392601	335564	514061	389545	402184	417067	444666	404538	321729	433363	319651	342043	444888	447506	369832	398276	471297	355660	391055	414812	465158	364002	423740	396465	470726	423212	514644	377019	477799	363068	410523	393646
PC 17:1_18:2	814.56	0.360931	769.562	[M+HCOOH-H]-	13.33	0.174768	292.7	0.251199	C43H80NO8P	22212	M-CH3_754.5439(100),18:2 COO-_279.2315(83),17:1 COO-_267.2335(22),M-CH3-18:2 NL_474.3002(17),305.247(11),301.2124(11)	447529	511087	418125	482461	466959	472653	422018	432414	410929	358653	361416	533551	449094	434716	400507	405653	405830	398984	474296	433281	432159	437043	421290	471443	450965	403025	483734	472976	480672	485399	482860	512096	537337	433736	477163	378016	470913	485719
PC 17:1_20:4	838.559	1.30462	793.561	[M+HCOOH-H]-	13.36	0.32749	296.5	0.232957	C45H80NO8P	12122	M-CH3_778.5315(100),20:4 COO-_303.2362(50),17:1 COO-_267.2378(29),329.2458(25)	220930	213690	234339	227306	246097	273571	210291	258557	273054	259813	212476	275723	223857	213802	220311	262835	219323	200009	220046	229386	235175	251181	266809	254431	224407	199837	253984	258283	238806	240973	223733	259710	335858	250511	254752	185216	255758	345049
PC 18:0_16:0	806.59	2.68289	761.591	[M+HCOOH-H]-	14.7	0.0542146	294.2	0.0667285	C42H84NO8P	12222	16:0 COO-_255.2309(100),18:0 COO-_283.2622(83),M-CH3_746.5719(77)	1577537	1365706	1711445	1702463	1694430	1638488	1648396	1479568	1534238	3741262	1542042	1468362	1465912	1532966	1406431	1482807	1564836	1472604	1367395	1919954	1496497	1718067	1460215	1664024	1692195	1449243	3654201	1488041	1644825	1677618	1535305	1490962	1954843	1718937	1735813	1705380	2009374	1869230
PC 18:0_18:1	832.608	-0.799897	787.61	[M+HCOOH-H]-	14.95	0.10236	298.7	0.0609712	C44H86NO8P	22122	M-CH3_772.5864(100),18:1 COO-_281.2483(82),18:0 COO-_283.2649(27),M-CH3-18:1_508.3381(9)	20495106	21311218	23773060	24982266	23086222	21371708	19434054	21941066	24847860	21533960	21117216	23949592	20442078	23290168	22530752	21656728	20970870	21468240	20530704	22427024	22448728	21503290	21667918	20622294	20526394	19777380	20451482	20326488	22881872	22127088	18505482	17073046	24375268	22480570	22541216	20574932	25147076	22554906
PC 18:0_18:2	830.594	-2.25863	785.595	[M+HCOOH-H]-	14.39	0.0711404	297.2	0.0636784	C44H84NO8P	11122	M-CH3_770.5701(100),18:2 COO-_279.2332(70),18:0 COO-_283.2647(24),M-CH3-18:2_508.3396(9)	111829800	114733728	115883072	131879208	122529944	125798024	122711864	114623264	115491232	116951960	110679968	121297896	109569864	108866880	116849672	101362280	111457576	98933120	113744184	109819600	114003352	121230320	101516480	114106616	100476760	116058600	140713808	113655832	113695424	108951904	118554984	102635560	120844096	106197072	118943544	102775848	107253208	150838576
PC 18:0_20:2	858.622	0.668512	813.624	[M+HCOOH-H]-	15.2	0.128859	302.8	0.0621689	C46H88NO8P	22212	M-CH3_798.6009(100),20:2 COO-_307.2653(71),18:0 COO-_283.2653(25)	2229294	2491966	2483215	2982076	2558836	2687664	2670685	2837878	2314705	2349496	2560002	2767385	2913255	2458932	2525690	2611721	2506242	2148507	2461276	2339921	2892697	2619343	2369384	2452676	2362462	2683011	2725863	2620733	2627284	2998086	2798613	2660926	3147675	2493574	2635349	2454888	2912396	2799289
PC 18:0_20:3	856.608	-0.275505	811.609	[M+HCOOH-H]-	14.7	0.0538195	302.1	0.0884947	C46H86NO8P	22122	M-CH3_796.5856(100),20:3 COO-_305.2487(62),18:0 COO-_283.2634(23),M-CH3-20:3_508.3391(8)	15495485	21610680	21948032	18578314	23791408	22756934	16738062	20628836	17222878	17655064	19086676	18022060	18157524	18290220	17036948	19974316	20227452	17568826	16949532	18889528	17717938	17042482	18947056	18440140	21310052	16738130	16158302	18919610	21171246	21540032	22673298	17712412	21278268	23749038	21826626	21376618	24292316	20313650
PC 18:0_20:4	854.593	-1.00984	809.594	[M+HCOOH-H]-	14.42	0.071794	301.1	0.0526414	C46H84NO8P	12122	M-CH3_794.5704(100),20:4 COO-_303.2324(93),18:0 COO-_283.2642(28),M-CH3-20:4_508.3411(16)	65136608	62567400	65150700	59925804	70693784	67793112	64955188	65205800	70444752	60027548	63831548	62627316	64580988	64007688	63735732	61886556	61755928	62908228	69085032	63354276	66801344	65782208	64259892	56142796	59976708	64398628	69667920	67722696	67604216	70306720	65690148	62922668	71462448	68220712	67447256	57406556	71545408	70106600
PC 18:0_22:4	882.622	0.706984	837.624	[M+HCOOH-H]-	15.07	0.0895955	306	0.0848577	C48H88NO8P	22212	M-CH3_822.5961(100),22:4 COO-_331.2651(53),18:0 COO-_283.2563(22),M-CH3-22:4_508.3393(6)	2582958	2736747	2975429	2870841	2841024	2805726	2902320	3000119	2927865	2589596	2616593	2900938	3010515	2871871	2784087	2521984	2548742	2493164	2524366	2535247	3136837	2610650	2690847	2516722	2282980	3009507	2809591	2478708	2794678	2540246	2692540	2551715	3125871	2738633	2490046	2360342	3028454	3101140
PC 18:0_22:5	880.607	0.1181	835.609	[M+HCOOH-H]-	14.59	0.0841544	305.1	0.0836251	C48H86NO8P	22212	M-CH3_820.584(100),22:5 COO-_329.2398(73),18:0 COO-_283.261(22),303.2298(9),M-CH3-22:5_508.3401(9),309.2779(2)	5939789	4852420	4832925	5487933	5546482	6507685	6300572	4620416	5201288	4118015	5720730	5375922	5464003	5398358	4888348	5091566	4968653	4547195	4923949	4691325	4995702	5024903	5003460	4381457	4633115	4816436	5014405	5113412	6395483	5000337	5048627	4985319	5583599	5618152	4985390	5422679	6521159	5250572
PC 18:0_22:6	878.591	0.346008	833.593	[M+HCOOH-H]-	14.33	0.0819419	304.7	0.0879497	C48H84NO8P	22222	M-CH3_818.5697(100),22:6 COO-_327.2342(66),18:0 COO-_283.2627(28),M-CH3-22:6_508.3438(15)	10832528	9913659	11678751	11645576	11296077	10899549	11003450	10527447	10469332	10201415	11218581	11028538	10653076	10824845	9214481	10630807	10492328	10170515	11302586	8974730	10795068	11664481	9962816	10069116	10046861	10340932	11287541	11188764	11386589	10789671	10290521	11650310	12316525	11061653	11464788	11282547	11816325	11744649
PC 18:1_18:2	828.578	-1.82965	783.579	[M+HCOOH-H]-	13.82	0.0844024	296.5	0.108942	C44H82NO8P	12222	M-CH3_768.5546(100),18:2 COO-_279.2332(63),305.249(39),18:1 COO-_281.2444(24),255.2321(10),M-CH3-18:2_506.3254(7)	51013976	51241188	57263144	56882732	56513412	58268040	52170764	54339980	57625436	51710356	53512936	58967800	51734416	60986412	58178628	54628432	50242124	55526860	53988684	53382936	55735588	52391712	55256556	49457428	50401424	54821124	54375288	53685440	58208052	60127308	50763724	52205728	56824972	45579076	53498204	41465220	60414704	53546460
PC 18:1_20:4	852.576	-0.382371	807.578	[M+HCOOH-H]-	13.73	0.0980826	300	0.0670349	C46H82NO8P	22122	M-CH3_792.5545(100),20:4 COO-_303.2329(55),329.2486(38),18:1 COO-_281.2495(20),255.228(13),M-CH3-20:4_480.3113(7)	16993638	19165224	18225678	19914568	20180178	19324738	17967962	18922506	18770892	21591450	18649066	19075000	19612052	18895266	17973102	20386648	18537274	15848868	19505384	18585860	19855426	19994778	19084768	18091848	17681144	17650606	19333294	17724406	17702334	19191458	19478080	18882816	21323922	19179346	20976742	16545081	19121316	20896672
PC 18:1_22:6	876.576	0.4837	831.577	[M+HCOOH-H]-	13.72	0.126599	303.1	0.0803105	C48H82NO8P	22221	M-CH3_816.5531(100),22:6 COO-_327.2349(80),18:1 COO-_281.2451(44),328.2396(15),506.3331(14),282.2509(8),327.2119(6)	1608895	1970253	1726875	1788435	1724174	1859686	1607710	1851062	1755969	1519257	1698944	1753557	1695040	1835592	1636962	1730173	1649627	1413891	1686209	2072278	1988030	1848619	1608620	1650765	1631494	1632294	1605600	1750600	1871920	1711442	1497188	1516569	1798946	1692238	1742129	1594251	1964161	1958804
PC 18:2_18:2 Cis	826.56	0.379888	781.562	[M+HCOOH-H]-	13.13	0.0881452	293.6	0.0633999	C44H80NO8P	21222	18:2 COO-_279.2326(100),M-CH3_766.5384(72),M-CH3-18:2_504.3081(12),M-CH3_18:2 NL_486.2984(3)	10624145	11354647	10701222	11569178	11954114	11560417	11388908	10887272	10864140	10903776	10961567	11071873	10948385	10295071	10100708	9811245	10282076	9609602	10213037	10792349	11076025	11952024	10333181	11089560	10442582	11276316	9942439	11565045	10168140	11630864	11068367	10857895	11924826	9670082	11508175	8869278	10949541	11426533
PC 18:2_20:4	850.56	0.43971	805.562	[M+HCOOH-H]-	13.15	0.107312	296.7	0.0623219	C46H80NO8P	22212	M-CH3_790.5392(100),20:4 COO-_303.2322(66),18:2 COO-_279.2323(48),M-CH3_20:4_504.3072(18),M-CH3-18:2_528.3143(7)	4159489	4212752	4538487	4431384	4437071	4435373	4175080	4247486	4332939	3774073	4468597	4468295	4360043	4649155	4254241	3819062	3923464	4142887	4203596	3926208	4164251	4319326	3846764	3978365	3949444	3935140	3962879	4441665	4552572	4196420	4279922	4179567	4504536	4108767	4370867	3500822	4517755	4186016
PC 19:0_18:2	844.608	-0.90693	799.61	[M+HCOOH-H]-	14.84	0.163555	299.7	0.132464	C45H86NO8P	22122	M-CH3_784.5897(100),18:2 COO-_279.2327(42),19:0 COO-_297.2806(13)	433582	997203	500166	449039	473049	995945	421953	448526	1024194	947224	378162	440748	1045575	484940	994598	405919	986970	425292	965257	977781	438932	920123	403417	416887	402567	403111	394821	429829	408480	392715	408519	470303	333379	963227	430485	978985	1104670	458313
PC 20:2_20:4	878.591	1.19965	833.592	[M+HCOOH-H]-	13.98	0.178154	303.5	0.0991118	C48H84NO8P	22212	M-CH3_818.5719(100),329.2509(51),20:4 COO-_303.2337(37),281.2494(16),355.27(11)	1035529	1289786	1375771	1404962	1499087	1565552	1109888	1132386	1274903	1329187	1085210	1354495	1153357	1230245	1323492	1284467	1125248	1221579	1193551	1267042	1392731	1466798	1192861	1547153	1032023	1114585	1380037	1254023	1475425	1177573	1184836	1645539	1618698	1249324	1249026	1076299	1037936	1440441
PC 20:4_20:4	874.559	1.49103	829.561	[M+HCOOH-H]-	13.09	0.169081	301	0.119432	C48H80NO8P	11221	20:4 COO-_303.2297(100),M-CH3_814.5448(83),327.2313(36),279.2291(21),M-CH3-20:4_528.3095(7)	457847	360335	453456	495148	449122	403590	407890	403203	414041	437222	457069	386909	421009	400116	410668	384697	379355	420053	395006	388965	385170	425797	425525	417154	344928	417021	377095	438034	363583	425395	430963	387229	441082	377712	419914	341218	399077	459593
PC O-16:0_16:0	764.58	1.33276	719.582	[M+HCOOH-H]-	14.41	0.15924	288	0.083041	C40H82NO7P	12222	16:0 COO-_255.2301(100),M-CH3_704.5612(68),M-CH3-16:0_466.3312(20),M-CH3_16:0 NL_448.3227(5)	1276214	1110895	3193268	1247308	1157736	3171112	1061601	2799085	2708805	1372082	1165769	1285848	2656020	1172164	1091609	2767129	1165795	979963	1058461	1272916	3097739	1131776	2867653	1095709	948366	3051340	2673327	1069098	1063678	1187499	1404482	1230504	1230157	3009381	1312547	1035021	3381818	1156782
PC O-16:0_20:4	812.58	0.897141	767.582	[M+HCOOH-H]-	14.12	0.120948	295.1	0.0621634	C44H82NO7P	22212	20:4 COO-_303.2371(100),M-CH3_752.5608(72),279.23(18),M-CH3-20:4_466.3307(18),M-CH3-20:4 NL_448.3215(9)	5678298	5834011	5881308	6974362	5941045	6451914	5907491	5508498	5872463	5609668	6158036	6163276	5406669	5593751	6514851	6097182	5383480	4869193	5552627	5711176	5744399	5830875	5784577	5559032	12863676	5546178	5503665	5861977	6039111	5235520	6835140	5598885	6648801	5790342	6071393	5688703	6888935	6442891
PC O-16:0_20:5	810.564	1.23247	765.566	[M+HCOOH-H]-	13.59	0.259152	293.5	0.11997	C44H80NO7P	12102	20:5 COO-_301.2147(100)	292701	257653	129210	317901	287395	238810	268731	323582	220410	254298	221106	297449	267424	288876	287027	280208	295687	247658	277375	221835	317467	265322	225160	664614	311859	233575	267385	236030	284820	297544	286640	292650	337674	228229	228913	536288	348563	320611
PC O-16:1_16:0	762.565	0.523234	717.567	[M+HCOOH-H]-	14.37	0.213035	288.4	0.114968	C40H80NO7P	22122	16:0 COO-_255.2289(100),M-CH3_702.5467(51),M-CH3-16:0_464.316(7)	2552284	2511514	1029813	1028044	2655565	982357	930724	899346	953997	969130	982424	1029611	884692	2813255	2469490	905939	2603212	886318	910848	2559251	1115366	1073696	942149	984938	922998	927397	1012303	942794	2526451	2620045	2462618	1018906	1119808	1061471	2562801	2479237	1129206	2415200
PC O-16:1_18:2	786.565	0.138577	741.567	[M+HCOOH-H]-	14.02	0.107489	289.5	0.08981	C42H80NO7P	22122	18:2 COO-_279.2301(100),M-CH3_726.5467(46),M-CH3-18:2_464.3149(9),M-CH3-18:2 NL_446.3006(6)	3381351	3398246	3943806	4151314	3918599	3747295	4738008	3686015	4010240	3898593	4133756	3946807	4045486	3942028	3794562	3415053	3883673	4105491	3623925	3925875	4024743	3903189	3750019	4471590	3446492	3938819	4677521	4025296	3636236	3614649	3784974	3620675	4366486	3776757	4795012	4123377	4004683	3735132
PC O-16:1_20:4	810.565	0.196159	765.567	[M+HCOOH-H]-	14.01	0.0819096	295.2	0.121821	C44H80NO7P	22122	20:4 COO-_303.2318(100),M-CH3_750.5443(66),M-CH3-20:4_464.3148(26),M-CH3-20:4 NL_446.3018(6)	3997202	4553752	4208474	4447001	5735455	4243171	4783766	4511697	4769018	5680948	5558519	4684012	4498522	4033955	3926221	5081397	4112403	4896285	4460598	5196100	12586733	4743311	4191789	4391733	4613753	4424755	4217323	4956713	5349803	5068665	4757636	4452728	5168922	3968052	4327873	4762983	4139209	5643911
PC O-16:1_22:6	834.565	0.945402	789.566	[M+HCOOH-H]-	13.94	0.166433	298.2	0.126082	C46H80NO7P	22122	22:6 COO-_327.231(100),M-CH3_774.5446(83)	1530183	640032	580538	682444	595024	680037	548427	535541	1614103	583378	1580521	1469288	1781523	684516	1575417	610609	549209	548747	627242	514562	1507440	624416	627855	608999	563314	559280	659585	573369	700648	650805	641891	1503134	658700	576962	679638	487136	1951383	1678352
PC O-18:0_18:1	818.628	0.609556	773.629	[M+HCOOH-H]-	15.52	0.160441	297.5	0.124001	C44H88NO7P	22112	M-CH3_757.6197(100),18:1 COO-_281.248(65)	283011	295704	307765	867373	317656	777453	301765	246067	731589	310266	329002	313969	342773	391860	674325	251118	324074	299334	344062	312252	352839	746844	307634	301666	327479	337305	327427	306384	338268	325245	368164	770946	345397	344930	353190	754365	360008	764818
PC O-18:0_18:2	816.611	1.57847	771.613	[M+HCOOH-H]-	14.98	0.127642	295.7	0.0863941	C44H86NO7P	12122	M-CH3_756.5871(100),18:2 COO-_279.2317(65),281.2491(53),303.2221(20),M-CH3-18:2_494.3654(9)	1046604	1000407	1023513	1030200	2815243	1052195	1058329	1042443	1086841	1015687	1021014	1044847	1013052	1113719	1085786	925455	2562771	1009246	2821427	981482	1150662	1206351	1095220	2551581	1030815	859484	1154511	934731	926200	1291652	1071961	900933	1223880	2584221	1071216	970604	1103874	1073453
PC O-18:0_20:4	840.611	1.36686	795.613	[M+HCOOH-H]-	15.01	0.0838347	299.9	0.0623187	C46H86NO7P	12222	M-CH3_780.5911(100),20:4 COO-_303.2256(81), M-CH3-20:4_494.3573(22),M-CH3-20:4 NL_476.3492(6)	3170873	3170469	3331607	3586773	3678605	3356133	3279149	3131218	3442703	3350837	3483327	3164369	3319669	3273302	3053274	3370453	2987394	2980884	3222446	3178605	3631103	3042109	3077982	3038548	2903517	3057440	3447665	3278444	3333173	3350874	3163391	3157061	3593498	2867129	3086772	2951738	3866573	3299088
PC O-18:1_16:0	790.596	0.99798	745.598	[M+HCOOH-H]-	14.66	0.0858176	291.8	0.0673853	C42H84NO7P	22222	M-CH3_730.5711(100),16:0 COO-_255.2293(85),281.247(29),M-CH3-16:0_492.3511(5)	2045847	2141583	2303788	2308235	2355015	2251542	2318956	2244060	2368240	2213273	2242682	2170228	2175086	2025834	2076016	2205849	2199479	2137044	2314779	2435550	2469198	2378427	2203152	2393060	2065907	2398693	2297843	2167626	2394152	2388567	2383771	2223915	2404698	2547324	2304248	2156811	2433346	2380943
PC O-18:1_20:4	838.596	0.535418	793.598	[M+HCOOH-H]-	14.28	0.0581644	298.6	0.0965384	C46H84NO7P	22222	20:4 COO-_303.233(100),M-CH3_778.5771(94),M-CH3-20:4_492.3342(20),329.2504(12), CO2-20:4 COO-_259.2424(3)	3896425	4528068	4668764	5099645	5409355	4844684	4988174	4158293	5804210	4582889	4884548	4510073	4308065	4576904	4966665	4793467	3914880	4309790	5674649	4435911	4291148	4482431	5144131	4266111	3865821	4719466	4568536	4353475	5047268	4406435	4513027	4462736	5118984	4789980	5150114	3770640	4903946	4962231
PC O-18:1_22:6	862.596	0.717601	817.598	[M+HCOOH-H]-	14.26	0.14778	301.7	0.134975	C48H84NO7P	22222	M-CH3_802.5804(100),22:6 COO-_327.2338(94)	492828	513975	691031	535177	655218	489593	554802	438714	634409	602762	641727	721065	602682	588738	486189	445642	543466	524692	540610	562471	516083	620555	502301	522111	446240	596135	521670	577758	631268	566227	590953	447868	488533	574093	640147	510648	653463	615642
PC O-20:0_20:4	868.643	0.562947	823.645	[M+HCOOH-H]-	15.82	0.119727	304.2	0.0900691	C48H90NO7P	22122	M-CH3_808.6206(100),20:4 COO-_303.2301(54),331.263(34),279.2318(10)	543879	586633	525688	673300	603818	543601	534258	532254	552096	483770	638621	549957	576665	519781	517612	537921	522852	449947	525366	539002	587780	546396	550828	458252	550537	497422	559226	571133	545402	556139	505979	614563	633039	555995	514596	440341	641278	595371
PC O-20:1_20:4	866.627	1.52199	821.629	[M+HCOOH-H]-	15.14	0.144957	303.4	0.077223	C48H88NO7P	12222	M-CH3_806.6071(100),20:4 COO-_303.2323(53),331.2633(19),329.2524(16),M-CH3_20:4_520.3719(9)	959378	915109	888087	957279	936145	997797	945601	926073	827682	794137	1020376	1019264	917722	920952	818157	1014428	838679	744117	980643	977550	1037764	1078829	927470	975063	1091339	829732	850213	1236069	879080	1078451	897689	861813	1088658	969587	1062726	897337	928254	868645
PC O-20:2_20:4	864.61	2.28889	819.612	[M+HCOOH-H]-	14.55	0.17507	302.7	0.117147	C48H86NO7P	12222	M-CH3_804.5913(100),20:4 COO-_303.2336(55),329.247(44),331.2662(33)	684315	618982	669478	671502	619433	633337	609022	618160	600956	692424	611197	621771	680614	584074	567939	572092	527081	513536	655050	616610	627763	692705	752884	622477	555432	569042	631993	605187	670984	655973	747058	641619	681531	586346	642676	508293	627945	684064
PC O-22:0_20:4	896.674	1.13642	851.676	[M+HCOOH-H]-	16.56	0.165238	310.2	0.0924988	C50H94NO7P	12122	M-CH3_837.6592(100),20:4 COO-_303.2318(50),M-CH3-20:4_550.4173(9),279.2325(8)	340274	223891	367928	372894	238166	230476	233233	372666	235174	233131	224913	231635	355728	220749	219694	339781	239527	322627	357060	222335	219398	381523	245939	370587	324689	355645	395235	408055	229103	254793	222001	218355	367382	354300	356924	291471	374177	394544
PC O-22:1_20:4	894.658	0.992557	849.66	[M+HCOOH-H]-	15.93	0.123684	309	0.0866709	C50H92NO7P	22222	M-CH3_834.6372(100),20:4 COO-_303.2307(51),M-CH3-20:4_548.4114(12),331.2643(9)	799432	742386	697585	861222	692712	652650	720316	753426	736196	753529	776082	727944	717902	637941	781648	671875	749674	614046	678343	691746	761695	724931	681028	699434	679452	664856	726744	864559	771012	709776	750146	746209	768512	719754	771549	594840	930281	888499
PC O-22:2_20:4	892.643	0.514203	847.645	[M+HCOOH-H]-	15.83	0.204259	309	0.120724	C50H90NO7P	22122	M-CH3_832.6234(100),20:4 COO-_303.2365(26),M-CH3-20:4_546.3909(8),259.2395(4)	208144	240428	212425	198889	255582	207957	495939	210529	518413	184834	208776	198498	185848	216972	202101	180803	231624	185947	176731	193527	185027	193283	219190	161476	194725	444010	484429	226832	194471	227859	183133	502760	197282	213919	179047	155208	186891	217413
PC O-24:1_20:4	922.69	0.649188	877.692	[M+HCOOH-H]-	16.63	0.126773	314	0.0810688	C52H96NO7P	22212	M-CH3_862.6712(100),20:4 COO-_303.2349(57),M-CH3-20:4_576.4362(5),558.4335(3)	739613	762237	1007402	835349	802799	955416	896838	847767	781710	797637	870627	855576	834258	858347	885289	892645	941716	774074	845811	788889	978722	858360	819037	769694	851074	936105	814698	920118	904942	914771	829136	897409	912066	760124	869706	750557	1129536	1019863
PE 16:0_18:1	716.524	-0.0690361	717.531	[M-H]-	14.16	0.117306	268.5	0.11596	C39H76NO8P	21221	18:1 COO-_281.2504(100),16:0 COO-_255.2332(18),M_716.525(14),M-18:1_452.2766(12)	1010046	978459	938106	1050111	965589	974702	973905	971067	939595	923755	914197	919785	922856	843351	935365	857074	762847	829828	900654	999333	977672	949388	990918	860338	853412	1000001	987811	929009	970778	877045	919622	840071	1093383	1042490	997480	875056	908223	939736
PE 16:0_18:2	714.508	0.196686	715.515	[M-H]-	13.59	0.118674	267	0.0935454	C39H74NO8P	21222	18:2 COO-_279.2351(100),16:0 COO-_255.2322(40),M_714.5048(10),M-18:2_452.2751(8),196.039(6)	1718318	1758405	1563218	1533491	1569641	1534597	1504164	1460510	1761070	1404754	1796983	1589812	1522990	1402244	1598142	1612519	1409987	1358225	1558155	1297108	1535358	1559890	1618641	1458018	1536581	1489325	1747718	1648049	1636174	1593990	1617386	1332676	1802726	1547631	1529184	1450749	1736378	1585673
PE 16:0_20:4	738.508	0.203835	739.515	[M-H]-	13.62	0.127993	271	0.109789	C41H74NO8P	21222	20:4 COO-_303.23(100),16:0 COO-_255.2337(31),M-20:4_452.2771(9),M-20:4 NL_434.2601(3)	1844616	1989416	1929165	1957862	2074833	2427936	2015030	1958621	2250232	1846127	2082714	2077768	1884398	2073866	1737693	1838811	2064307	1716396	1919134	1923903	1890749	1990128	2120555	1741079	1803471	1939438	2142968	2222361	2060677	2046950	1880370	1966927	2521837	1786840	1795462	1538579	1916268	2273922
PE 16:0_22:6	762.508	0.276107	763.515	[M-H]-	13.56	0.124722	275.3	0.093346	C43H74NO8P	21222	22:6 COO-_327.2315(100),16:0 COO-_255.2353(55),CO2-22:6 COO-_283.2428(20),M-22:6_452.2779(14),M_762.5103(9)	1319214	1543649	1443316	2002420	1855008	1745390	1995096	1451059	1793867	1629530	1815991	1547040	1491059	1645518	1745549	1722691	1686600	1509025	1543215	1596486	1585652	1530971	1741352	1549018	1478554	1429698	1851432	1837273	1728289	1738403	1682493	1536376	1808975	1592556	1575220	1396938	1618085	1636054
PE 17:0_14:1	674.477	0.000791725	675.484	[M-H]-	12.82	0.0977732	259.7	0.0785981	C36H70NO8P	22222	14:1 COO-_225.181(100),17:0 COO-_269.2459(59),M-14:1_466.2862(17),M_674.4748(9),C5H11O5PN_196.0361(5),404.2204(4)	812749	928266	824200	1030500	885906	902772	857874	878697	916026	805334	891423	1010461	953339	975723	909527	921666	857693	893588	882997	880026	1016640	940092	933763	996252	920802	939312	889365	987291	1087862	910905	916665	826638	956285	807849	766718	780139	914404	945753
PE 18:0_18:1	744.555	0.0275789	745.562	[M-H]-	14.99	0.0867311	275	0.0888827	C41H80NO8P	22221	18:1 COO-_281.2444(100),18:0 COO-_283.2684(39),M_744.5499(37)	902551	860082	934159	995736	868270	954903	881670	993446	932488	855362	935711	961557	827897	909835	930410	854156	858665	829765	893230	854501	904427	1084465	961061	841865	831817	910578	884035	1040472	869942	895731	896250	775066	921924	784112	840377	861229	937360	893276
PE 18:0_18:2	742.539	0.229663	743.546	[M-H]-	14.48	0.094103	273.5	0.0696385	C41H78NO8P	21222	18:2 COO-_279.2376(100),18:0 COO-_283.2661(52),281.2509(26),M_742.5423(12)	4388514	3863478	3822220	4112519	4101752	4036231	4489953	3973565	4223374	4122048	4545730	4030399	3955104	3856709	4023426	4065710	4609659	3724899	4059556	4235174	4367716	4747038	4454968	3906093	4005104	4140194	4198644	4258887	4405246	4186157	4414367	3909338	4169656	3961979	4384519	3331904	4041759	4288109
PE 18:0_20:4	766.539	0.105062	767.546	[M-H]-	14.51	0.0728805	277.4	0.0742208	C43H78NO8P	21222	20:4 COO-_303.2276(100),18:0 COO-_283.2637(39),M_766.5442(16),M-20:4_480.3098(13)	5407483	6302864	5889081	6656671	5801512	5719602	5594067	5997783	5846550	6519175	6071380	6601406	6474143	6088534	5440777	5857417	5386178	5556938	5212730	6056494	5779985	5740366	6114234	5490974	5856441	5234509	5946281	5968047	5605095	6274817	6200890	6094170	6532999	5977994	6214452	4785592	6525341	6102044
PE 18:0_22:6	790.539	0.266317	791.546	[M-H]-	14.44	0.109314	281.7	0.105449	C45H78NO8P	22212	22:6 COO-_327.2303(100),18:0 COO-_283.2656(67),M-22:6_480.31(41),196.036(24)	1240025	1017341	1085816	1463153	1217095	1205176	1338423	1070731	1325352	1080912	1208465	1276560	1242977	1198795	1239210	1158154	1065806	1048856	1147363	1084712	1339548	1362416	1282517	1092732	1147577	1218085	1524632	1368293	1411416	1281253	1289674	1162717	1292264	1145761	1248321	955097	1420073	1106617
PE 18:1_18:2	740.523	0.446352	741.531	[M-H]-	13.86	0.170122	271.7	0.105637	C41H76NO8P	22221	18:2 COO-_279.2322(100),18:1 COO-_281.2492(37),M_740.5222(15),255.2309(11),M-18:2_478.2897(9)	1012134	1052525	1048471	1145724	1022993	1092860	1106074	1028766	1056292	1127220	1191386	1229393	1000230	1057218	955963	999688	983391	896644	1109227	1043491	1090032	1127300	1009831	1141736	1044390	1041234	1127477	1118133	1142932	1295190	1311570	1025331	1073626	997891	1029374	836093	1047910	1100902
PE 18:1_20:4	764.523	0.47158	765.531	[M-H]-	13.85	0.138278	275.6	0.0862718	C43H76NO8P	22222	20:4 COO-_303.2329(100),M_764.5182(31),18:1 COO-_281.2526(23),255.2355(10),M-20:4_478.2929(8)	929447	959413	1013608	1007669	1030723	964489	978869	876375	989374	983310	975444	987751	990562	1019294	935400	881548	875918	857231	1034996	864579	931292	954176	961283	1101884	930665	928921	965311	970682	986993	1002439	925396	1024791	1006377	878737	1015969	787135	984179	909925
PE 18:2_18:2	738.507	0.907958	739.515	[M-H]-	13.25	0.163285	269.6	0.125935	C41H74NO8P	21122	18:2 COO-_279.2325(100),M_738.5116(7),M-18:2_476.2833(3),M-18:2 COO_458.2708(3)	205921	197299	197974	220446	235205	226425	204102	192447	211174	203836	226721	209154	214597	173971	199850	192787	189348	202044	241815	206155	234098	245251	224710	208424	199060	216613	225244	220965	191731	232278	200996	165473	224569	187150	228215	168659	220582	227857
PE O-16:1_18:1	700.529	0.0649995	701.536	[M-H]-	14.67	0.101211	268	0.112227	C39H76NO7P	22120	18:1 COO-_281.2488(100),255.2325(38),M-18:1_436.2867(32),M_700.5346(19),462.2967(8)	662281	506432	548037	744433	610588	613091	630976	674043	594588	649044	582232	704663	622063	649115	674197	630812	610197	690040	582858	636302	598660	686863	517399	760310	590732	632470	622376	671705	648540	559825	590488	717335	596947	558869	541784	534664	677893	687074
PE O-16:1_20:4	722.513	0.0201159	723.52	[M-H]-	14.15	0.0803282	270.9	0.0771471	C41H74NO7P	22221	20:4 COO-_303.2329(100),M-20:4_436.2755(21), M-20:4 NL_418.2767(9),722.5106(8),259.2475(5)	4395991	4793270	4760347	5228255	5278472	5288534	4300371	4176397	5182879	4570881	4898943	4796245	4912988	5217058	4883363	4286578	4313486	3812526	4355921	4459712	4670724	4837757	4647593	4779808	3942336	4599940	4668959	4725398	5055383	4748751	4953944	4304615	4507157	4503671	4527217	3812480	4496254	4543069
PE O-16:1_22:4	750.545	-0.498926	751.552	[M-H]-	14.77	0.147626	276.1	0.133959	C43H78NO7P	22120	22:4 COO-_331.264(100),305.2479(55),M_750.5401(21),462.3011(15),444.2897(6),M-22:4_436.2885(5)	780959	714256	799631	894263	622081	607760	730702	647485	716762	436712	539401	589466	628886	586357	583276	424034	463300	436099	1299625	603769	553807	730134	724436	435491	563636	636700	528255	535756	682176	432837	455972	508687	544641	492069	1451358	412302	571876	528967
PE O-17:1_20:4	736.528	0.265481	737.536	[M-H]-	14.56	0.140436	273.6	0.107699	C42H76NO7P	22121	20:4 COO-_303.2317(100),M-20:4_450.3(33),M736.531(6)	345012	461084	432053	405209	476698	446340	484675	387016	396161	451012	442041	425211	442086	431381	426528	358878	437468	418553	455479	434682	439279	447841	433763	511156	360858	482456	473499	398129	434366	416687	475170	500578	492492	412864	421770	364386	478062	466797
PE O-18:1_18:1	728.56	0.158579	729.567	[M-H]-	15.47	0.107061	274.3	0.0893514	C41H80NO7P	22121	18:1 COO-_281.2499(100),M_728.5565(16),M-18:1_464.313(14),M-18:1 NL_446.3035(13),255.2323(3)	653132	706825	729179	736929	682078	665611	688861	628407	693700	671074	680834	630025	697353	738073	660636	599841	564657	604413	674798	629447	682392	676232	614376	627827	583960	622274	685482	647024	711214	662362	633412	743346	876584	617744	630067	608810	674093	723997
PE O-18:1_20:3	752.56	0.512297	753.567	[M-H]-	15.26	0.111364	277.6	0.106163	C43H80NO7P	22221	20:3 COO-_305.2488(100),M_752.5591(22),M-20:3_464.321(17),280.2373(12),304.2318(9),448.3223(8),753.5611(8),279.2328(8)	687772	1776807	604625	657073	779568	1750981	1828375	664494	635224	588275	696836	649988	1967732	698874	667804	620962	1742500	633010	1601076	1650659	1827388	592074	678900	599178	1602724	1780307	679356	671228	659353	1697681	805808	620595	682282	623344	610858	582618	1809943	702973
PE O-18:1_20:4	750.544	-0.125863	751.552	[M-H]-	14.98	0.0660708	277	0.076247	C43H78NO7P	22222	20:4 COO-_303.2332(100),M-20:4_464.3158(22),M_750.5438(13),M-20:4 NL_446.3042(8),259.2425(6)	8582255	8621749	8958716	9738008	9822774	9309896	8734152	7733051	9119149	7622495	9089387	9048278	8658443	8073451	7971925	8466664	8250076	8049302	8189861	8465774	8877461	8921419	8559358	8896595	8223722	8675058	8875431	8632423	8966103	8242924	7711544	9410767	9636730	7145075	7806472	6591312	8663373	8924655
PE O-18:1_22:6	774.544	0.0587881	775.552	[M-H]-	14.91	0.0956943	280.6	0.0802829	C45H78NO7P	22121	22:6 COO-_327.2341(100),283.2447(46),M-22:6_464.319(37),M_774.5438(21),M-22:6 NL_446.3097(19),	1819869	1885854	1986057	2194111	2226448	2322051	2045631	1818549	1798013	1804662	1978781	2023638	1858385	1913070	1879676	2013009	1857993	1772442	1848838	1923065	1898287	1938765	2181851	1794875	1645983	2010238	2135168	1869407	1912672	2063568	1949587	1845569	1954432	2187416	2033749	1746874	2042233	2368636
PE O-18:2_22:6	772.529	0.188387	773.536	[M-H]-	14.26	0.121252	278.9	0.0797754	C45H76NO7P	22121	22:6 COO-_327.2323(100),283.2453(58),M-22:6_462.3001(47),M_772.521(31),M-22:6 NL_444.2904(11)	1000096	1058793	1021193	1173067	949503	1099693	964664	988455	1016112	935052	1021087	1024636	1016986	998580	953439	802199	876728	940745	911969	1020949	994829	1033554	1081930	1013934	910760	951928	984985	935686	980167	1015143	1049250	986549	935175	874068	1009683	693987	901888	1039091
PE O-18:3_20:4	746.513	-0.516355	747.521	[M-H]-	13.84	0.171622	273.7	0.124324	C43H74NO7P	22221	301.2192(100),20:4 COO-_303.2339(98),460.2909(37),M-CH3-20:4_462.3001(21),M_746.5072(20)	314311	425612	339824	336508	466909	379617	349741	376516	371695	362598	365487	427681	296121	385410	332066	287588	332435	323996	363748	338873	304831	363444	419382	357551	366124	423013	399825	382969	396486	339571	407937	297822	388421	343048	351531	222540	360786	385898
PE O-20:1_18:2	754.575	0.179616	755.583	[M-H]-	15.73	0.103596	279.3	0.108832	C43H82NO7P	22121	18:2 COO-_279.2327(100),M_754.577(30),281.2442(22),M-18:2_492.3534(14),M-18:2 NL_474.3312(8)	289677	361711	388367	385372	384376	335540	357352	354243	333976	332273	310059	366247	396562	365962	355431	328315	305631	332401	348162	322880	348243	391606	387224	355692	290400	343735	361247	376807	345145	322167	380373	365468	339293	288905	307163	253973	330252	331827
PI 16:0_16:0	809.518	0.500957	810.525	[M-H]-	12.44	0.220923	286.4	0.119983	C41H79O13P	22112	M_809.5209(100),16:0 COO-_255.2341(18),M-16:0 NL_553.2805(8),M-16:0 NL-Inositol_391.2227(6)	481038	199142	433996	195169	197687	207633	167601	183531	476796	496473	169296	216524	201491	180674	218555	197047	171890	169709	185522	466734	440847	198717	159435	202719	145675	490243	185658	178710	520208	180798	204157	191329	518128	182457	180184	164709	235928	196743
PI 16:0_16:1	807.503	0.416759	808.51	[M-H]-	11.76	0.180842	284.4	0.0801729	C41H77O13P	22211	M_807.5024(100),M-16:1 NL-Inositol_391.2219(28),M-16:1 NL_553.2792(14),HG-H2O_241.0111(11),16:0 COO-_255.2354(11)	406954	445076	439796	482869	513637	415308	444995	373013	410314	382171	486717	394811	427633	364188	411261	354114	505806	338206	389260	393944	423268	424652	374927	427127	331348	349446	438676	384107	440683	416728	379972	395917	529857	380317	443379	421914	451319	430216
PI 16:0_18:1	835.534	0.330967	836.541	[M-H]-	12.74	0.0936442	291.3	0.0706752	C43H81O13P	22222	M_835.5338(100),16:0 COO-_255.2332(11),M-18:1 NL_553.2802(9),18:1 COO-_281.2485(5),M-18:1 NL-Inositol_391.2262(5),HG-H2O_241.0154(4)	2134420	2276005	2254656	2613537	2497714	2606456	2368108	2212058	2259934	2233405	2599079	2429791	2399903	2483790	2339879	2447379	2271458	1979782	2321355	2101346	2176388	2470654	2352216	2436094	2086459	2291074	2660165	2485853	2508306	2306925	2271532	2245669	2566647	2180332	2375121	2079463	2389536	2339496
PI 16:0_18:2	833.518	0.174602	834.526	[M-H]-	12.11	0.137651	288.7	0.0636759	C43H79O13P	22210	M_833.5213(100),M-18:2 NL_553.2785(12),M-18:2 NL-Inositol_391.2227(12),HG-H2O_241.0134(12),16:0 COO-_255.2293(11),18:2 COO-_279.2322(5)	2107037	2203230	2159008	2321111	2566184	2362309	2402075	2205530	2615892	2104364	2239989	2528701	2625686	2127192	2152582	2384701	2313015	2049025	2308399	1968601	2256088	2256190	2279899	2235080	2133819	2060670	2423090	2306460	2311649	2502005	2470262	2055130	2685645	2421093	2927061	1896884	2590529	2456687
PI 16:0_20:4	857.518	0.414608	858.525	[M-H]-	12.16	0.121498	292.4	0.0748211	C45H79O13P	22211	M_857.5204(100),20:4 COO-_303.2329(14),M-20:4 NL_553.2763(9),M-20:4 NL-Inositol_391.2311(8),HG-H2O_241.0152(7),16:0 COO-_255.2332(7)	1993724	2155859	2284414	2383978	2491983	2362643	2342942	2138018	2328499	2099244	2118046	2472088	2276557	2239898	2184376	2373858	2223825	1964426	2214032	2055030	2171723	2081460	2279035	2392654	2244586	1892150	2492823	2199452	2828288	2300711	2103360	2185622	2931916	2101895	2217729	2234094	2621166	2776594
PI 17:0_14:1	793.487	0.222479	794.494	[M-H]-	11.3	0.170006	282	0.0907936	C40H75O13P	22212	M-H_793.4904(100),17:0 COO-_269.2464(13),M-14:1_567.2941(10),405.2427(9),241.014(7),13:1 COO-_225.1854(6),585.3071(4)	596199	676988	639467	703701	802357	726665	674687	662822	694250	621125	649814	741444	646088	618269	710507	770721	577468	595071	643492	694779	658608	708039	681524	711315	637676	607891	704994	696785	956509	745990	702069	602232	728864	632740	654876	606027	729872	787228
PI 18:0_18:1	863.564	1.40873	864.572	[M-H]-	13.61	0.121047	297.6	0.0856294	C45H85O13P	12212	M_863.5663(100),M-18:1 NL_581.3052(15),HG-H2O_241.0133(14),18:1 COO-_281.2501(8),18:0 COO-_283.2644(4)	1609792	1504422	1615183	1598181	1728459	1744538	1501618	1742329	1397582	1393695	1670618	1619638	1576675	1479303	1579982	1441417	1447541	1396973	1745258	1425952	1810177	1602417	1566696	1538131	1494827	1494648	1774080	1670720	1595411	1588762	1535811	1571218	1634886	1924275	1635293	1391374	1746962	1778316
PI 18:0_18:2	861.55	0.042405	862.557	[M-H]-	13.06	0.0848972	295.5	0.0659085	C45H83O13P	22211	M_861.5497(100),HG-H2O_241.0125(11),M-18:2 NL-Inositol_419.2558(7),18:2 COO-_279.2334(7),M-18:2 NL_581.3165(6),18:0 COO-_283.2681(5)	6294534	6060330	7074306	7257106	6742658	8150952	7133741	6212740	6917357	6363477	7112695	6749798	6619830	6835217	6536107	6436334	6626303	5868375	6426007	6612667	6231374	6743032	6654658	6549410	6560699	6366912	6337137	6604145	6443393	6356388	6971420	5810114	7351389	6761559	6821752	5582767	7002226	7192990
PI 18:0_20:4	885.551	-1.0654	886.558	[M-H]-	13.11	0.0771554	299.1	0.0663179	C47H83O13P	12122	M_885.5498(100),M-20:4 NL_581.3101(7),18:0 COO-_283.264(6),20:4 COO-_303.2335(6),M-20:4 NL-Inositol_419.2576(6),HG-H2O_241.0159(4),304.2364(1)	20766638	22955672	19442124	20707888	22941870	21720200	20063602	22515082	19843782	18521528	20516100	20241780	21025992	19625580	18698464	19620696	20658816	17899608	19591672	18861072	20352836	24270136	22164988	20208148	17682580	19731748	19300716	21387138	24267850	21521002	18933842	17723886	23854144	19020326	20451852	17843330	22278082	20704076
PI 18:0_22:4	913.581	0.018098	914.588	[M-H]-	13.76	0.165082	304.6	0.124827	C49H87O13P	22101	M_913.5753(100)	243920	296978	267548	318020	320135	245737	263512	226923	276415	243986	262247	280992	259226	260751	243227	319113	254309	230449	227837	246235	257971	262100	286102	250231	289982	290947	229392	263721	259245	249630	242522	288758	259502	279413	283775	190581	260593	305841
PI 18:0_22:6	909.548	2.03016	910.555	[M-H]-	13.06	0.114121	302.6	0.0986572	C49H83O13P	12212	M_909.5503(100),M-22:6 NL_581.3066(5)	531855	645627	609858	604571	763275	632119	740692	597995	663460	509816	677200	719068	671470	565263	674532	725750	609492	537535	754501	608102	711335	633640	793431	599643	502398	608976	586882	603915	702495	711257	621942	622663	835205	731302	687540	642598	789107	861870
PI 18:1_18:2	859.534	0.542775	860.541	[M-H]-	12.46	0.139605	293.4	0.0817474	C45H81O13P	22210	M_859.5225(100),HG-H2O_241.0121(10),18:2 COO-_279.2347(8),M-18:2 NL_579.3017(5),18:1 COO-_281.2482(3)	1063996	904634	1134179	1108300	1046619	1248767	1192487	1036314	987998	990311	1012027	1265146	942775	1032834	1007881	1107294	965537	967755	1085771	1016098	1103637	1076247	1089280	1112927	1052139	994637	972310	1149364	1101452	1039940	990608	1074228	1266979	865359	1030698	993310	1132216	1159971
PI 18:1_20:4	883.534	0.482759	884.541	[M-H]-	12.51	0.149733	297.6	0.0846186	C47H81O13P	22211	M_883.5333(100),20:4 COO-_303.233(7),M-20:4 NL_579.2974(7),M-20:4 NL-Inositol_417.HG-H2O_2416(6),18:1 COO-_281.2493(6),HG-H2O_241.0116(5)	1022934	1139082	1127052	1132252	1219165	1075197	1088727	1135199	1103101	1112595	1241445	1112894	1082060	1192258	995831	1138972	1011613	1027443	1116361	1112922	1154900	1218854	1115323	1001403	1016233	1165193	1171325	1173728	1223321	1124926	991843	1132372	1224624	1092261	1302018	906090	1152486	1310767
PS 17:0_14:1	718.466	0.0842545	719.474	[M-H]-	11.47	0.184346	270.4	0.113172	C37H70NO10P	21212	16:0 COO-_269.2507(100),405.2393(71),M-C3H6N1O2_631.4371(50),M-CH6N1O2-14:1_423.248(44),13: COO-_225.1881(29),361.1771(20)	495544	538109	565553	593938	549809	577113	608406	540292	605509	451386	595776	530550	522713	580537	499455	498790	620781	498286	593977	645183	589098	654862	630382	580203	505381	575470	607809	541896	567982	487635	611454	507868	589628	462386	558022	439630	566132	578850
PS 18:0_18:0	790.56	0.683735	791.567	[M-H]-	13.61	0.136619	289	0.0967711	C42H82NO10P	21201	18:0 COO-_281.2442(100),730.54(78),267.2275(49),241.2179(24),255.2343(14),253.2222(6)	1070829	1193313	1125456	1308133	1084254	1184468	1147606	1386969	1233704	1025114	1110511	1165784	1180550	1303292	1060151	1144987	1124439	1176231	1159494	1164139	1177233	1149710	1242725	991652	1028582	1207559	1185043	1112400	1221369	1145528	1143719	1094790	1327939	1172489	1203440	1028450	1342378	1298141
PS 18:0_20:4	810.534	0.541718	811.541	[M-H]-	13.33	0.137675	286.8	0.109571	C44H78NO10P	22111	20:4 COO-_303.2324(100),18:0 COO-_283.2642(60)	116250	54715	123228	52463	65174	93060	58943	63876	110308	57156	67798	116963	34685	96080	46885	78313	132429	89878	69929	59120	59608	112588	48250	60047	116889	60646	88684	73869	52351	45443	57808	121312	103251	106703	90324	56961	162908	50057
SM 34:0;3O	765.574	2.93635	720.576	[M+HCOOH-H]-	12.09	0.189529	291.7	0.112094	C39H81N2O7P	12121	M-CH3_705.5549(100)	145513	195591	181468	220584	192350	194740	189655	137841	229656	185611	208510	182484	230372	182302	189054	188516	213567	188259	222562	176848	201101	200396	223799	203085	194155	178755	190766	201707	207350	215666	157097	164332	210735	207849	211455	168792	201771	235344
SM 34:1;3O	763.56	0.873539	718.562	[M+HCOOH-H]-	12.2	0.182967	288	0.0900134	C39H79N2O7P	22222	M-CH3_703.54(100),632.4691(3)	330929	359232	333574	428216	384216	351455	345800	340295	309939	375475	380632	361073	419614	435198	366879	379608	329832	342557	372928	352816	376962	351445	440919	338259	356565	324949	389182	401506	396126	380724	361351	339116	410096	382677	387559	370398	427872	414731
SM d18:1_12:0	691.503	-0.357193	646.505	[M+HCOOH-H]-	10.47	0.496932	273.9	0.12615	C35H71N2O6P	22122	M-CH3_631.4811(100),HG-CH3_168.0424(8)	408282	408084	529584	521214	545402	747666	513085	509763	381213	399138	1013621	446462	495621	500258	434028	554506	378596	421807	414863	411326	453300	380679	385022	532594	430646	390537	430142	463742	462282	432013	389342	454511	471259	442784	575942	446816	500446	660478
SM d18:1_16:0	747.568	-2.61783	702.57	[M+HCOOH-H]-	12.68	0.11356	286.9	0.103539	C39H79N2O6P	12222	M-CH3_687.5453(100),HG-CH3_168.0429(2)	48395100	45776984	46897544	54328796	48144276	47196996	53695856	47872560	47074520	45678888	50738872	49047584	49064624	48280732	46652420	48077800	45487128	46855768	45785372	47812928	49644376	50054728	48200028	47751120	45702280	44383328	49286320	52262536	46919904	47179320	48811792	44513440	49373888	49683148	46839720	49393444	53021640	53410780
SM d18:1_18:0	775.597	-0.137958	730.598	[M+HCOOH-H]-	13.68	0.0813328	292.9	0.0704225	C41H83N2O6P	22222	M-CH3_715.5759(100),HG-CH3_168.042(0),644.4973(0),670.5153(0),449.3177(0),17:0 COO-_281.246(0)	10594674	10944146	10915321	11161987	12184535	11589230	11754774	11571380	12249555	11448876	10378194	11838597	10743523	10644264	10327815	12156221	11437071	10243175	11378852	11880138	12318219	11022867	11853491	9382266	9523898	10669603	11244754	10931423	11107361	11384768	12783818	10927519	12651587	12226268	12204308	10765459	12942896	11658373
SM d18:1_18:1	773.581	-0.0736833	728.583	[M+HCOOH-H]-	13.01	0.0854133	291.3	0.0622897	C41H81N2O6P	22222	M-CH3_713.5605(100),HG-CH3_168.0431(1),642.482(0)	6165978	7899692	7035997	8749920	6521632	6824455	7253521	6710149	6959145	7696487	7253950	7229362	7643717	7246572	7170493	6072883	6780098	6260644	8110601	7488443	6410110	7117327	6184130	6379284	6029493	6219830	7826386	6333828	7576041	6775191	7527434	6189177	6662304	6571416	7187094	6750449	7794583	7231324
SM d18:1_24:0	859.692	-0.915445	814.693	[M+HCOOH-H]-	16.16	0.0598799	309.7	0.0666866	C47H95N2O6P	22122	M-CH3_799.6707(100),HG-CH3_168.0453(1),728.5996(0),449.3111(0),801.6775(3)	19548100	18507008	19870684	19161080	21268436	19102408	20258832	18469776	18685874	18459956	18037406	20222182	18674602	20391954	19860692	18371352	19474242	17579580	19338966	18169190	19636746	17947484	20073424	17311858	17746032	18880340	19654800	17430018	20564786	19686616	18696310	18798438	19793930	19102876	19462140	18672434	21095174	20065426
SM d18:1_24:1	857.677	-1.69878	812.679	[M+HCOOH-H]-	15.49	0.0545524	308.3	0.0719155	C47H93N2O6P	12122	M-CH3_797.6549(100),HG-CH3_168.0439(0),M_857.6833(0),449.3136(0),279.2395(0)	27730648	32311086	30835718	33639720	36235004	28756082	28967348	38885444	35383724	28535362	32750658	30746358	32377554	30848348	30497294	31200938	31864850	29483724	31915138	29542062	32737262	32750140	30817322	27927322	30549788	36803252	36627380	30860728	29689704	30321224	31120840	31020094	30970766	28802350	31870522	30123470	32650650	29183084
SM d32:1	719.535	-0.176503	674.536	[M+HCOOH-H]-	11.62	0.148888	280.1	0.0894224	C37H75N2O6P	22222	M-CH3_659.5121(100),HG-CH3_168.0436(4),588.4422(1)	4426233	4559483	4670281	5392684	5192238	5163209	4750836	4389378	4980266	4173562	5339918	5055916	5107546	5187110	5243260	4940564	4569676	4050060	4206886	4760724	4718628	4655081	4718737	4803463	4319129	4659342	4540958	4961978	5016827	4458833	4926728	4457903	6117455	5110804	6431497	5520510	7512487	6115850
SM d32:2	717.519	0.310793	672.52	[M+HCOOH-H]-	10.79	0.280888	278.8	0.0899127	C37H73N2O6P	22220	M-CH3_657.4991(100),HG-CH3_168.0431(4)	356462	365633	377622	487056	468453	473858	343685	327911	335034	418242	405276	517843	461258	414035	442688	445435	353558	332318	348957	398405	326133	370867	421669	450064	305117	335620	477409	519753	393403	456067	361583	352377	493009	473036	487874	386975	517001	573736
SM d33:1	733.55	0.0313544	688.552	[M+HCOOH-H]-	12.16	0.12396	283.3	0.0635279	C38H77N2O6P	22222	M-CH3_673.5286(100),HG-CH3_168.0441(3)	2819344	3125390	3122972	3842575	3220438	3309701	2884055	2744974	3067932	2855523	2897829	3053131	3197830	3113285	3567149	3042998	2978923	3022231	2969160	2906104	3487587	3116943	3260779	3114632	2630488	3264809	2885078	2972568	3310102	3000993	3034475	2593348	3577597	3163965	2981416	2865824	3436444	3347167
SM d34:0	749.58	1.3781	704.582	[M+HCOOH-H]-	13.07	0.0879701	288.5	0.0782603	C39H81N2O6P	12222	M-CH3_689.5591(100),HG-CH3_168.0373(5)	3045123	3001435	3037531	3397102	3389013	3235000	3004620	3090142	3268837	3116981	3648551	3115286	3243435	3396925	3181984	3156498	2785805	2831209	4084833	3159135	3353262	3332587	3017235	2990857	2702338	3155430	2947081	3048827	3818954	3973285	3369060	2944213	3519456	3415966	3271949	3793211	3337262	3710498
SM d34:2	745.55	-0.331299	700.551	[M+HCOOH-H]-	11.96	0.142892	285.1	0.06367	C39H77N2O6P	22222	M-CH3_685.5294(100),HG-CH3_168.0416(5)	7670198	8743467	7972666	9176819	9666010	9171871	8496930	9066905	7765753	7685151	8447272	10442125	8761867	8529771	8163838	8960189	7560639	7806660	8407799	9354378	8998275	8901325	10073755	7864914	7933192	8188570	8806482	8607087	8634379	8444753	8541736	8149184	10034461	8413683	9934010	8163442	10219756	10160850
SM d35:1	761.581	0.332203	716.583	[M+HCOOH-H]-	13.21	0.102502	289.7	0.0776578	C40H81N2O6P	22222	M-CH3_701.5621(100),HG-CH3_168.0452(4)	1462289	1631268	1572922	1716788	1495314	1419555	1551987	1686260	1588434	1468936	1702159	1579504	1568109	1685417	1557025	1281896	1600923	1504299	1466467	1490459	1618207	1635833	1440055	1383556	1386420	1382753	1369630	1631721	1483362	1487812	1614604	1500734	1678260	1607960	1604057	1440930	1580043	1522181
SM d35:2	759.566	0.359416	714.567	[M+HCOOH-H]-	12.52	0.185229	288.1	0.100253	C40H79N2O6P	22122	M-CH3_699.5415(100)	217930	621007	231958	242217	257848	271400	224569	236180	230223	218144	233062	236315	228699	239903	232658	247939	215678	235735	239186	238423	242792	215926	256616	220914	199156	209942	208043	253492	243366	239763	245338	247538	259032	249013	232713	235368	250311	238465
SM d36:3	771.566	0.185337	726.567	[M+HCOOH-H]-	12.38	0.214571	289.7	0.0984606	C41H79N2O6P	22222	M-CH3_711.5412(100),HG-CH3_168.042(5)	495482	508801	632458	620128	547936	508698	608824	483862	536983	489836	665652	585563	520572	506392	603359	599254	588598	467027	608031	500891	647389	560634	720201	537325	558449	503818	490544	513418	638997	615631	674896	575130	556577	478359	529322	437961	531632	561187
SM d38:1	803.628	-0.0958154	758.63	[M+HCOOH-H]-	14.62	0.0702242	299	0.0751756	C43H87N2O6P	22222	M-CH3_743.6068(100),HG-CH3_168.0426(1)	8426056	8228002	8694499	9281684	9832682	9616825	8483518	8603304	8935405	7920538	8345122	8176926	8352359	7960929	7654481	8168028	7485122	7282620	8077429	8268191	8157866	7688850	8353138	7754450	7418590	8458577	8337791	8411165	8696395	7890507	7519275	8050967	8717455	7457476	8394510	8278011	9138948	8469898
SM d38:2	801.613	0.0910664	756.614	[M+HCOOH-H]-	13.98	0.0929282	298.5	0.0875321	C43H85N2O6P	22222	M-CH3_741.5902(100),HG-CH3_168.0427(4)	3434993	3523105	4015089	4046839	3931892	4244227	3635894	3586620	3566634	3749454	3863362	3754577	3552105	4336888	3778411	3367388	4143886	3854408	3901427	3978369	3597580	3660924	3747978	3449365	3506638	4211742	4266888	4173463	3338890	3435788	3446138	3686936	3728897	3851688	3911438	3443078	3990425	3907345
SM d38:3	799.596	0.816661	754.598	[M+HCOOH-H]-	13.35	0.178307	296	0.212504	C43H83N2O6P	22122	M-CH3_739.5755(100),277.218(15)	211914	256522	232222	231361	220297	225912	211595	215698	216945	237828	590478	213962	230331	202582	188770	208959	207167	193620	200401	192227	220931	214390	241000	198571	216456	266935	234889	274786	240000	238646	214692	251645	232802	224249	233312	262001	245896	243655
SM d39:1	817.644	0.17367	772.646	[M+HCOOH-H]-	15.06	0.085473	301.8	0.0700882	C44H89N2O6P	22222	M-CH3_757.6231(100),303.231(2),279.2273(2)	3313217	3445336	3248822	3636210	3955745	3158403	3586280	3214162	3249124	3236597	3326003	3233701	3635102	3225626	3390792	2958550	3530123	2759211	3395963	3569827	3902177	3451097	3405372	3171524	3040925	3246862	3511048	3322834	3344643	3240296	3315866	2775012	3237034	3075693	3161436	3164144	3655767	3420150
SM d40:1	831.661	-1.3431	786.661	[M+HCOOH-H]-	15.41	0.0840887	304.1	0.0714648	C45H91N2O6P	12122	M-CH3_771.6389(100),HG-CH3_168.0441(1)	25889680	26642672	24980232	27926396	26745958	24285074	27021678	23275542	26095590	25576408	25767738	26006010	26061752	25388960	26777290	23517368	26066158	22644902	26312670	27062396	27000376	27026990	26594582	25487140	25349540	26058750	26595428	26461564	24947096	26493462	25682556	25100636	26825424	25493476	25541830	25839708	27415204	24266582
SM d40:2	829.644	-0.226603	784.646	[M+HCOOH-H]-	14.88	0.0864498	303	0.0818991	C45H89N2O6P	22222	M-CH3_769.6231(100),279.2312(5),283.2632(2)	10269425	10085336	11898236	11708972	11360461	10865089	11072718	11112184	11283826	10465379	11141232	11446902	11552350	10942048	11227981	10187265	10323349	9543927	9733672	9867518	9683554	10767857	10489712	10385754	8999950	9997099	10012093	10624486	11337620	10008200	10485753	10759427	10869710	10785272	10530760	10602128	11992018	10803495
SM d40:3	827.628	0.474851	782.63	[M+HCOOH-H]-	14.19	0.271127	301.3	0.165564	C45H87N2O6P	22212	M-CH3_768.5529(100),305.2491(59),279.2277(58),480.306(15)	1109406	1110162	1220443	1147812	1226404	1138385	1062842	1032970	1131167	1118269	1147914	1178335	1114866	1138975	1023923	1067822	1130374	983276	1163788	1098501	1213029	1223028	1053265	1070351	1161768	1027814	1229070	1075209	1176308	1073730	1029568	1156783	1298222	1278107	1097741	996755	1235382	1229703
SM d41:1	845.676	-0.339374	800.676	[M+HCOOH-H]-	15.8	0.0677664	306.6	0.0736353	C46H93N2O6P	22222	M-CH3_785.6542(100),HG-CH3_168.0417(0)	10104496	9282001	10768846	10835448	10888793	10303930	10706805	9020388	10104251	9586981	10779923	10630231	10338169	10320648	10770720	9931299	9654622	9525458	10254832	9745981	10528325	9653350	10538161	9046282	9492183	9549555	9646942	10355896	10681581	10284027	9506550	8724453	10060175	10002575	10874202	9374306	11460531	10696697
SM d41:2	843.659	0.288031	798.661	[M+HCOOH-H]-	15.27	0.0756519	305.6	0.0733712	C46H91N2O6P	22222	M-CH3_783.638(100),HG-CH3_168.04422	4863340	5293002	4533988	5713994	5408959	5104722	5355810	4539846	4757216	4470081	5241241	5094222	5040294	4582258	4885538	4797629	4230294	4243888	4798947	4343978	5335063	5444228	4986051	4998444	4590665	4422961	5091815	4813155	4847989	5253188	4992427	4887807	5203897	5189893	5332404	4325971	5007174	4806396
SM d41:3	841.644	-0.0689127	796.646	[M+HCOOH-H]-	14.59	0.206075	304.3	0.107271	C46H89N2O6P	22122	M-CH3_781.6262(100),305.2492(36),492.3468(13),331.2622(11),279.2323(6),HG-CH3_168.0457(3)	558267	611995	600800	642982	512001	620658	608674	545327	696722	502478	563721	552471	566461	592641	726387	507885	529937	560671	558953	571192	507266	634195	573931	508458	489158	537014	592268	641211	769228	551666	619790	593514	653684	529736	548416	611463	677553	557032
SM d44:2	885.706	1.1663	840.707	[M+HCOOH-H]-	16.22	0.174991	313.8	0.0876832	C49H97N2O6P	22122	M-CH3_825.6851(100)	270236	250013	256599	278743	293269	222530	256364	273761	266323	239780	255382	286417	254228	244053	236908	258947	246088	248775	253124	238404	261513	274839	246359	207800	235305	242869	238606	237939	276581	231987	236665	256923	274193	284332	258370	231326	302124	257113
SM d44:3	883.69	1.19159	838.692	[M+HCOOH-H]-	15.73	0.147029	312.7	0.09864	C49H95N2O6P	12221	M-CH3_823.6696(100)	323528	299680	347124	325498	352847	346145	313160	316470	337094	271394	286274	334203	325317	295967	281869	295236	316132	284011	332929	774417	301035	373868	288372	273507	307923	283048	316975	315434	376266	342715	335040	345240	384969	298582	285898	285471	319727	328469
Name	m/z meas.	Δm/z [ppm]	M meas.	Ions	RT [min]	RT - CV [%]	CCS (Å²)	CCS - CV [%]	Molecular Formula	AQ	Cal 1	Cal 2	Cal 3	Cal 4	Cal 5	Cal 6	Cal 7	Cal 1	Cal 2	Cal 3	Cal 4	Cal 5	Cal 6	Cal 7	Cal 1	Cal 2	Cal 3	Cal 4	Cal 5	Cal 6	Cal 7
Cer d18:1_16:0	582.511	-0.360509	537.512	[M+HCOOH-H]-	13.94	0.0772964	257.5	0.0962611	C34H67NO3	21122	4897274	8512577	13627574	24765128	39768956	69966928	112037360	5804339	9444346	17321172	25431910	44245888	73672480	117425536	5445406	10184933	19013764	29944496	48642336	71938400	102620296
Cer d18:1_17:0	596.526	-0.601818	551.528	[M+HCOOH-H]-	14.41	0.118492	260	0.0997653	C35H69NO3	21222	1730801	1813611	1730330	2044573	2173014	2105983	2009691	2231792	2379702	2260475	2486682	2542930	2602384	2349773	2419961	2497405	2903702	2634381	2682048	2197702	2136864
LPC 18:0	568.362	-0.00175944	523.364	[M+HCOOH-H]-	7.02	0.131803	246	0.128578	C26H54NO7P	21222	2443951	4695682	8716519	16712018	37275484	54581348	98575408	2577744	4899442	9044414	19949302	34491960	60348060	88583128	2843035	4732755	10644644	25311908	38052708	53311040	85626680
LPC 17:1	552.331	-0.436333	507.333	[M+HCOOH-H]-	5.12	0.263224	239.1	0.0907514	C25H50NO7P	20222	2026517	2017500	1939025	1809346	2121583	2136456	2228399	2061952	2051869	1934309	2185148	2124063	2151500	2320689	2228213	2146414	2287860	2431327	2307654	2061874	1931964
LPE 18:0	480.31	-0.864996	481.317	[M-H]-	7.17	0.185177	218.4	0.121069	C23H48NO7P	21222	384802	746475	1141150	2578385	5627303	9953652	19501364	464375	799359	1562972	2945133	6040456	11391770	21295698	450528	753347	1705582	3062373	6211104	9309472	19622576
LPE 17:1	464.278	-0.464088	465.286	[M-H]-	5.24	0.153592	211.8	0.0752379	C22H44NO7P	21222	2004731	2137996	1907738	2082761	2286873	2272269	2305960	2364433	2273810	2205132	2232816	2140557	2796541	2211745	2408934	2041856	2749761	2397574	2297614	1854989	2078363
PC 16:0_18:1	804.577	-1.34978	759.578	[M+HCOOH-H]-	14.06	0.0762134	293.5	0.133144	C42H82NO8P	11222	4930130	7603041	16231045	25675828	47315760	83931664	137225184	4734873	7972567	17135888	28826190	45076204	81613992	141835104	5314498	7730303	17368384	33119480	52017920	74145640	131457208
PC 17:0_14:1	762.53	-1.16192	717.532	[M+HCOOH-H]-	12.69	0.198061	284.3	0.171319	C39H76NO8P	21212	761058	674612	688934	561785	548743	439821	357250	782271	691989	718928	786016	629588	548279	437366	963728	906268	770858	675050	597570	514273	453100
PE 16:0_18:1	716.524	-0.641243	717.531	[M-H]-	14.13	0.0935612	269.1	0.0714878	C39H76NO8P	11122	1049002	1991717	3856220	7123665	15038650	25451904	40422504	1155288	2409236	4186309	7637825	15175225	29856746	47988476	1394247	2093302	4523009	8184395	14947413	25376146	40717092
PE 17:0_14:1	674.477	-0.547782	675.484	[M-H]-	12.79	0.102807	259.8	0.0886239	C36H70NO8P	21222	1296052	1457817	1316365	1224279	1241597	1098314	994164	1567856	1541049	1480296	1371585	1310359	1232849	1159880	1355658	1353220	1679795	1565146	1382900	1172793	1103942
PI 16:0_18:1	835.535	-0.997525	836.542	[M-H]-	12.69	0.124981	290.7	0.121305	C43H81O13P	11122	1733188	3368329	6818029	11063298	23977050	37074112	67112920	1890389	3460887	6839939	11969170	22321282	42867752	67706696	2174523	3721626	7614888	14051166	23318224	37195208	57527408
PI 17:0_14:1	793.487	0.0964527	794.494	[M-H]-	11.27	0.112237	282.2	0.0702842	C40H75O13P	21212	1200421	1182443	1208157	1203347	1336331	1387143	1443748	1370432	1300624	1337331	1365594	1601407	1340125	1273536	1351631	1201489	1517576	1488418	1403194	1281470	1256662
PS 16:0_18:1	760.514	-0.840835	761.521	[M-H]-	12.86	0.0980851	279.3	0.0995538	C40H76NO10P	10122	887435	1933996	2862129	6187816	13715364	26907056	43355096	1007448	1662199	3393824	6512470	14114261	28184050	37270368	904403	2059950	3971167	8008225	14239765	26711294	35012416
PS 17:0_14:1	718.467	-0.110605	719.474	[M-H]-	11.44	0.139935	270.5	0.0906559	C37H70NO10P	21212	819787	916480	779948	844701	886127	896952	1044100	911268	990559	896145	1051142	996849	1076175	1114604	1010032	882784	1222008	1061186	1041349	973474	870532
SM d18:1_16:0	747.567	-1.92224	702.569	[M+HCOOH-H]-	12.64	0.135689	286.7	0.0825853	C39H79N2O6P	10122	4555587	8786392	17212164	30205204	55736612	81774144	158447584	4729649	8602141	18486144	35049692	52910668	97850576	147422720	5329430	9768798	20547944	37311932	56057512	78979408	121588584
[truncated: 26 more columns]

## Sheet: pos quan data
	nmol/mL
		TOF Pos		Bowden		D. Wolrab
	Name	n =32	CV %	Name		Name	UHPLC	UHPSFC
	CE 14:0	1.45319	19.8241	CE 14:0	16
	CE 14:1	0.186416	21.206
	CE 16:0	37.5123	17.3671	CE 16:0	210
	CE 16:1	23.1922	13.7476	CE 16:1	100
	CE 17:0	0.259012	20.7008
	CE 18:0	0.974815	23.9995	CE 18:0	15
	CE 20:0	0.00430551	25.3688
	CE 20:3	5.47803	16.0331	CE 20:3	35
	CE 20:4	114.826	12.6859	CE 20:4	350
	CE 20:5	9.1849	13.8449	CE 20:5	38
	CE 22:6	3.85748	17.6036	CE 22:6	37
	Cer d18:1_16:0	0.223496	38.6747			Cer d34:1	0.6	0.2
	Cer d18:1_18:0	0.0974052	33.7587	Cer d36:1	0.12
	Cer d18:1_20:0	0.0648928	38.8704	Cer d38:1	0.11
	Cer d18:1_22:0	0.595979	30.7477	Cer d40:1	0.65	Cer d40:1	1.5	0.6
	Cer d18:1_24:0	5.29592	35.0508	Cer d42:1	1.9	Cer d42:1	4.8	2.7
	Cer d18:1_24:1	0.469967	31.2255	Cer d42:2	0.82
	Cholesterol	625.5*	17.8001	Cholesterol	770
	DG 14:0_16:0	0.17522	13.2342	DAG 30:0	0.83
	DG 14:0_18:2	0.234886	27.227
	DG 16:0_16:0	0.597379	14.473				99.9	0.4
	DG 16:0_16:1	0.531858	13.7371				83.8
	DG 16:0_17:0	0.0288263	24.9454
	DG 16:0_18:1	2.80595	9.87632	DAG 34:1	6.1	DAG 34:1	445.1	1.7
	DG 16:0_18:2	1.78819	10.7525			DAG 34:2	285.4	0.8
	DG 16:1_18:2	0.274918	25.8033
	DG 17:0_18:1	0.0344656	12.6195
	DG 17:1_18:1	0.0565048	17.0164
	DG 18:0_16:0	0.29153	15.1874				37.2	0
	DG 18:0_18:0	0.149532	19.9468				6.7
	DG 18:0_18:1	0.446499	10.5293
	DG 18:0_20:0	0.0188913	20.5459
	DG 18:1_18:1	3.23246	12.3283	DAG 36:2	6.2	DAG 36:2	300.3	0.8
	DG 18:1_18:2	3.75142	13.7185	DAG 36:3	8.4	DAG 36:3	264	0.5
	DG 18:1_20:4	0.439219	14.7641
	DG 18:1_22:6	0.0907598	21.3788
	DG 18:2_18:2	1.28484	14.7588	DAG 36:4	2.8	DAG 36:4	83.4
	DG 18:2_18:3	0.161865	31.6812
	DG 18:2_20:4	0.323	13.7517
	DG 20:0_18:1	0.0223038	34.492
	LPC 14:0-SN1	1.34916	9.21262	LPC 14:0	1	LPC 14:0	2	0.7
	LPC 14:0-SN2	0.191704	11.3445
	LPC 15:0-SN1	0.745953	7.87999
	LPC 15:0-SN2	0.102404	11.2913
	LPC 16:0-SN1	127.857	6.67342	LPC 16:0		LPC 16:0	115.9	170.6
	LPC 16:0-SN2	17.4364	7.60894
	LPC 16:1-SN1	2.47865	15.5495	LPC 16:1		LPC 16:1	4	1.3
	LPC 16:1-SN2	0.269874	12.9954
	LPC 17:0-SN1	1.47673	13.3605	LPC 17:0		LPC 17:0	34.5	34.5
	LPC 18:0-SN1	46.9625	7.95639	LPC 18:0	27	LPC 18:0	43.6	41.5
	LPC 18:0-SN2	5.28596	8.20837
	LPC 18:1-SN1	22.6702	13.208	LPC 18:1	18	LPC 18:1	27	24
	LPC 18:1-SN2	3.34589	9.40394
	LPC 18:2-SN1	34.4039	9.83905			LPC 18:2	42	29.2
	LPC 18:2-SN2	4.54783	8.80366
	LPC 18:3-SN1	0.31256	9.57258
	LPC 18:3-SN2	0.0428847	12.6003
	LPC 19:0-SN1	0.148436	11.6749
	LPC 19:0-SN2	0.0447929	16.9216
	LPC 19:1-SN1	0.0520411	14.879
	LPC 20:0-SN1	0.337558	10.8878
	LPC 20:1-SN1	0.323256	10.6454			LPC 20:0	2.3
	LPC 20:2-SN1	0.379185	8.64277
	LPC 20:3-SN1	2.35249	8.24623
	LPC 20:3-SN2	0.383006	12.0031
	LPC 20:4-SN1	9.78493	8.4956			LPC 20:4	33	3.9
	LPC 20:4-SN2	1.43577	9.53692
	LPC 20:5-SN1	0.467781	11.7162
	LPC 20:5-SN2	0.0705184	11.927
	LPC 22:0-SN1	0.0708354	9.16623	LPC 22:0	0.025	LPC 22:0	2.9
	LPC 22:1-SN1	0.0253944	14.1219
	LPC 22:4-SN1	0.246578	8.39165
	LPC 22:5-SN1	0.496274	11.3601
	LPC 22:6-SN1	1.57286	7.95137
	LPC 22:6-SN2	0.200275	12.99
	LPC 24:0-SN1	0.122884	11.9529	LPC 24:0	0.046
	LPE 16:0 SN1	1.82327	10.8239	LPE 16:0	0.91
	LPE 18:0 SN1	2.36475	12.4845	LPE 18:0	1.6
	LPE 18:1 SN1	1.72278	9.62218	LPE 18:1	1.4
	PC 14:0_14:0	0.0710759	12.039
	PC 16:0_16:0	10.622	10.836	PC 32:0	7.2	PC 32:0	12.1	6.3
	PC 16:0_16:1	12.3156	7.90813	PC 32:1	13	PC 32:1	17.7	9.8
	PC 16:0_18:1	175.36	9.85613	PC 34:1	120	PC 34:1	217.2	235
	PC 16:0_18:2	365.3	10.2042
	PC 16:0_20:4	195.833	12.4454	PC 36:4	150	PC 36:4	236	234.3
	PC 18:0_16:0	0.988424	14.9938		2.1
	PC 18:0_18:1	27.6458	8.716	PC 36:1	26	PC 36:1	36.5	19.4
	PC 18:0_18:2	202.896	12.0072	PC 36:2	140	PC 36:2	272.7	301.4
	PC 18:0_20:4	109.543	9.30889	PC 38:4	84	PC 38:4	1.3
	PC 18:0_22:6	15.8595	13.7498	PC 40:6		PC 40:6	22.5	10.6
	PC 18:1_18:2	107.681	11.9726	PC 36:3	100	PC 36:3	156.3	158.7
	PC 18:2_18:2 Cis	15.0971	15.1296	PC 36:4	150	PC 36:4	236	234.3
	PC 20:4_20:4 Cis	0.41126	15.8408	PC 40:8	0.73
	PC 30:0	1.73153	10.8156	PC 30:0	1.6	PC 30:0	1.4	0.6
	PC 30:1	0.145656	15.7927
	PC 31:0	0.243236	14.8223
	PC 32:2	2.15407	8.73121					0.9
	PC 32:3	0.0168177	13.3153
	PC 33:1	1.11939	10.7968	PC O-34:1/P-34:0/33:1	4.9
	PC 33:2	1.35031	13.673	PC O-34:2/P-34:1/33:2	5.2
	PC 34:3	5.96343	10.4923			PC 34:3	15.1	7.8
	PC 34:4	0.746582	10.2742	PC O-35:4/34:4	1	PC 34:4	1.3
	PC 34:5	0.0137535	23.0486	PC 34:5	0.034
	PC 35:1	1.12159	10.5365	PC O-36:1/P-36:0/35:1	3.5	PC 35:1	4.2
	PC 35:2	3.93789	8.64211	PC O-36:2/P-36:1/35:2	7.4
	PC 35:3	0.414217	12.122	PC O-36:3/P-36:2/35:3	3.7
	PC 35:4	0.434837	14.6859	PC O-36:4/P-36:3/35:4	12
	PC 36:5	11.1868	10.5203	PC 36:5	11	PC 36:5	35.5	12.1
	PC 37:1	0.07	10.6374	PC 36:2
	PC 37:2	0.329107	10.147	PC O-38:2/37:2	0.98
	PC 37:4	2.18336	10.7595	PC O-38:4/P-38:3/37:4	7.4
	PC 37:5	0.209304	18.4245	PC O-38:5/P-38:4/37:5	11
	PC 38:1	0.143029	12.4063
	PC 38:2	1.71234	12.1649	PC 38:2	2.3	PC 38:2	3.6
	PC 38:3	23.0403	10.9084	PC 38:3	26	PC 38:3	40.9	28.4
	PC 38:5	36.5032	10.3733	PC 38:5	42	PC 38:5	73.1	53
	PC 38:6 (PC 16:0_22:6)	47.4315	12.946	PC 38:6	41	PC 38:6	63.1	43.8
	PC 38:6 (PC 18:2_20:4)	4.96172	11.3213	PC 38:6	41	PC 38:6	63.1	43.8
	PC 39:4	0.151057	18.4344	PC O-40:4/P-40:3/39:4	0.95
	PC 39:6	0.387703	10.5214
	PC 40:1	0.006773	15.3865
	PC 40:2	0.0227885	13.3077
	PC 40:3	0.0714784	14.896
	PC 40:4	2.5855	10.1807	PC 40:4	2.9	PC 40:4	4.4	1
	PC 40:5	4.82476	21.8244	PC 40:5	6.7	PC 40:5	11.5	4.1
	PC 40:6	1.08522	14.6511	PC 40:6	14	PC 40:6	22.5	10.6
	PC 40:7	2.15174	13.249	PC 40:7	3.5	PC 40:7	11.3	2
	PC 40:9	0.0118056	20.3305
	PC 42:10	0.061929	15.9542
	PC 42:4	0.0169853	12.2894
	PC 42:5	0.0533251	14.0035
	PC 42:9	0.0536746	22.6566
	PC 44:5	0.0082013	15.3474
	PC O-26:0	0.0131826	19.0361
	PC O-32:0	1.09427	12.9107	PC O-32:0/31:0	1.5
	PC O-32:1	1.00825	48.6104	PC O-32:1/P-32:0/31:1	1.6	PC O-32:1		0.5
	PC O-32:2	0.172436	13.2	PC O-32:2/P-32:1/31:2	0.34
	PC O-34:0	0.125824	9.93908	PC O-34:0/33:0	0.76
	PC O-34:1	1.4239	11.1207	PC O-34:1/P-34:0/33:1	4.9
	PC O-34:2	2.50375	12.6364	PC O-34:2/P-34:1/33:2	5.2
	PC O-34:3	5.17306	12.7982	PC O-34:3/P-34:2/33:3	4.7	PC O-34:3	6.7	2.6
	PC O-35:3	0.136888	18.91
	PC O-36:1	0.177529	13.3912	PC O-36:1/P-36:0/35:1	3.5
	PC O-36:2	0.967726	10.2494	PC O-36:2/P-36:1/35:2	7.4
	PC O-36:3	0.931074	12.955	PC O-36:3/P-36:2/35:3	3.7
	PC O-36:4	7.45802	10.1369	PC O-36:4/P-36:3/35:4	12	PC O-36:4	10	3.2
	PC O-36:5 (PC O-16:0_20:5)	0.246112	18.3439	PC O-36:5/P-36:4/35:5	6.9	PC O-36:5	15.2	6.8
	PC O-36:5 (PC O-16:1_20:4)	6.84726	14.0223	PC O-36:5/P-36:4/35:5	6.9	PC O-36:5	15.2	6.8
	PC O-37:5	0.252312	12.9835
	PC O-38:4	4.09826	10.2289	PC O-38:4/P-38:3/37:4	7.4
	PC O-38:5	9.14391	12.403	PC O-38:5/P-38:4/37:5	11
	PC O-40:4	0.313937	13.1557	PC O-40:4/P-40:3/39:4	0.95
	PC O-40:5	0.659251	16.7199	PC O-40:5/P-40:4/39:5	1.7
	PC O-40:6	0.490132	20.4519
	PC O-40:7	0.559337	12.9803	PC O-40:7/P-40:6/39:7	1.1
	PC O-42:2	0.0219308	12.6081			PC O-42:2	1.6
	PC O-42:4	0.100761	14.3763			PC O-42:4	1
	PC O-42:5	0.350644	19.7595
	PC O-42:6	0.159661	15.1014
	PC O-44:5	0.350812	19.7649			PC O-44:5	1.9
	PC O-44:6	0.193816	15.0767
	PC O-44:7	0.04803	17.5002
	PC O-46:5	0.0217274	15.0066
	PC O-46:6	0.0366594	14.093
	PC O-46:7	0.0330107	20.5867
	PC O-46:8	0.0170944	18.2512
	PE 16:0_18:2	2.43466	14.1062	PE 34:2	2.2
	PE 16:0_20:4	2.93411	13.8036	PE 36:4	3.1	PE 36:4	5.4
	PE 16:0_22:6	2.59376	15.2323	PE 38:6	3.2	PE 38:6	2.1
	PE 18:0_18:2	5.76123	14.3534	PE 36:2	6.7	PE 36:2	12.8
	PE 18:0_20:4	8.31081	13.4538	PE 38:4	8.1	PE 38:4	5.4
	PE 18:2_18:2	0.179462	13.6382	PE 36:4	3.1	PE 36:4	2
	PE O-18:1_18:1	0.480131	16.5921	PE O-36:2/P-36:1/35:2	0.93
	PE O-18:1_20:4	7.37289	9.73666	PE O-38:4/P-38:3/37:4	0.94
	PE O-18:1_22:6	1.96198	11.7574	PE O-38:7/P-38:6	3.5
	PI 16:0_16:0	0.304955	17.1919
	PI 16:0_18:1	4.16458	16.805	PI 34:1	2.4
	PI 18:0_18:2			PI 36:2	7.7
	PI 18:0_20:4			PI 38:4	19
	SM 34:0;3O	0.105672	14.8925
	SM 34:1;3O	0.215765	12.7012
	SM 34:2;3O	0.0682444	20.4317
	SM 36:1;3O	0.0225494	18.3
	SM 36:2;3O	0.026905	27.9276
	SM d18:1_16:0	82.7032	13.4575	SM d34:1	100	SM d34:1	120.1	131.7
	SM d18:1_16:1	6.11857	12.7046	SM d34:2	16	SM d34:2	15.1	7.4
	SM d18:1_18:0	15.6748	12.0641	SM d36:1	20	SM d36:1	21.7	12.4
	SM d18:1_18:1	7.37969	15.4059	SM d36:2	9.6	SM d36:2	11	5
	SM d18:1_24:0	11.4759	14.2291	SM d42:1	20	SM d42:1	8.9	6.5
	SM d18:1_24:1	23.4999	14.6851	SM d42:2	44	SM d42:2	36	44.6
	SM d31:1	0.0706815	10.7147	SM d31:1	0.19	SM d31:1
	SM d32:0	0.155553	13.9407
	SM d32:1	4.78252	13.1059	SM d32:1	8.4	SM d32:1	8.2	3
	SM d32:2	0.338542	15.6279	SM d32:2	0.66	SM d32:2
	SM d33:1	2.74876	15.0071	SM d33:1	4.7	SM d33:1	6.1	1.5
	SM d33:2	0.074998	14.8914
	SM d34:0	3.77972	19.0887	SM d34:0	5.8	SM d34:0
	SM d35:1	1.90772	13.5451	SM d35:1	2.5	SM d35:1	3.6	0.5
	SM d35:2	0.174605	16.8425	SM d35:2	0.52	SM d35:2	0.6
	SM d36:0	1.08513	14.6164	SM d36:0	2	SM d36:0	1
	SM d36:3	0.553608	14.9742	SM d36:3	1.3
	SM d37:1	0.836332	16.4406	SM d37:1	1	SM d37:1	2.8
	SM d38:1	8.38777	11.4233	SM d38:1	11	SM d38:1	14.2	7.7
	SM d38:2	3.8935	12.8796	SM d38:2	5.2	SM d38:2	5.7	1.7
	SM d38:3	0.288782	15.3062	SM d38:3	0.61
	SM d39:1	3.10781	17.2006	SM d39:1	3.6	SM d39:1	6.2	1.2
	SM d40:1	21.7482	13.1188	SM d40:1	20	SM d40:1	34.1	20
	SM d40:2	12.9241	13.2183	SM d40:2	12	SM d40:2	22.7	12.5
	SM d41:1	6.62279	14.3343	SM d41:1	7.7	SM d41:1	11.9	4.8
	SM d41:2	4.17575	13.9334	SM d41:2	5.8	SM d41:2	7.6	2.9
	SM d41:3	0.505125	20.1118	SM d41:3	0.77
	SM d42:3	15.3636	16.6954	SM d42:3	17	SM d42:3	22.5	16.9
	SM d42:4	1.69322	18.8526
	SM d43:1	0.426929	11.5833				2.2
	SM d43:2	0.672962	20.0598	SM d43:2	1	SM d43:2	1.2
	SM d43:3	0.236043	17.8528
	SM d44:1	0.0756158	15.8655				2.2
	SM d44:2	0.148602	13.5528	SM d44:2	0.4	SM d44:2	0.1
	SM d44:3	0.218824	17.6966				0.1
TAG 40:0	TG 10:0_14:0_16:0	0.227429	15.9933
TAG 40:1	TG 10:0_14:1_16:0	0.139689	18.023
TAG 44:2	TG 10:0_16:0_18:2	0.804191	16.9475			TAG 44:2	0.9	0.1
TAG 46:4	TG 10:0_18:2_18:2	0.0525582	17.6686
TAG 41:1	TG 11:0_14:1_16:0	0.00934049	30.1206
TAG 41:0	TG 12:0_14:0_15:0	0.0246411	21.367
TAG 42:0	TG 12:0_14:0_16:0	0.72163	14.594
TAG 44:1	TG 12:0_16:0_16:1	1.79334	16.5072			TAG 44:1	2.5	0.4
TAG 46:2	TG 12:0_16:1_18:1	3.81573	18.9585	TAG 46:2	3.6	TAG 46:2	3.2	1.2
TAG 44:3	TG 12:0_16:1_18:2	0.659279	16.8385
TAG 48:4	TG 12:0_18:2_18:2	0.967874	16.9509	TAG 48:4	1.3	TAG 50:4		0.4
TAG 44:5	TG 12:0_18:2_18:3	0.110879	14.42
TAG 50:7	TG 12:0_18:3_20:4	0.0174551	16.6036
TAG 45:2	TG 13:0_16:1_16:1	0.0587119	46.2499
TAG 43:0	TG 14:0_14:0_15:0	0.0905945	31.5221
TAG 44:0	TG 14:0_14:0_16:0	1.73021	18.4171			TAG 44:0	5.2	0.2
TAG 45:0	TG 14:0_15:0_16:0	0.234898	34.646
TAG 45:1	TG 14:0_15:0_16:1	0.183858	51.9565
TAG 46:0	TG 14:0_16:0_16:0	3.04092	14.5199			TAG 46:0	8.9	1.2
TAG 46:1	TG 14:0_16:0_16:1	7.10892	17.1175			TAG 46:1	6.7	2.3
TAG 48:1	TG 14:0_16:0_18:1	22.9268	15.9712	TAG 48:1	13	TAG 48:1	21.7	20.6
TAG 55:0	TG 14:0_16:0_25:0	0.00861804	20.2741
TAG 48:2	TG 14:0_16:1_18:1	21.6627	15.2677	TAG 48:2	16	TAG 48:2	15.5	15.2
TAG 50:4	TG 14:0_18:2_18:2	15.2416	13.165	TAG 50:4	8.7	TAG 50:1		8.3
TAG 50:5	TG 14:0_18:2_18:3	1.67718	14.9548	TAG 50:5	1.6	TAG 50:2		0.7
TAG 49:5	TG 14:1_17:2_18:2	0.00833134	16.506
TAG 50:6	TG 14:1_18:2_18:3	0.168604	18.0105
TAG 47:0	TG 15:0_16:0_16:0	0.294567	18.7862			TAG 47:0	5.2	0.1
TAG 47:1	TG 15:0_16:0_16:1	0.463302	31.2891			TAG 47:1	2.8	0.2
TAG 49:1	TG 15:0_16:0_18:1	0.914918	16.519	TAG 49:1	2	TAG 50:5	3.4	0.8
TAG 47:2	TG 15:0_16:1_16:1	0.277472	37.5421			TAG 47:2	1	0.1
TAG 49:2	TG 15:0_16:1_18:1	1.16594	15.2678	TAG 49:2	1.8	TAG 49:1	8.4	4.8
TAG 49:3	TG 15:0_16:1_18:2	0.397832	17.551			TAG 49:3		0.2
TAG 51:3	TG 15:0_18:1_18:2	2.16517	14.3401	TAG 51:3	4.8	TAG 52:1	3.1	2.4
TAG 51:4	TG 15:0_18:2_18:2	0.774416	12.8022			TAG 51:4		0.5
TAG 51:5	TG 15:0_18:2_18:3	0.151522	16.3998			TAG 51:5		1
TAG 49:4	TG 15:1_16:1_18:2	0.057572	20.1332
TAG 51:6	TG 15:1_18:2_18:3	0.018303	18.0575
TAG 48:0	TG 16:0_16:0_16:0	3.80848	14.0571	TAG 48:0	4.5	TAG 48:4	11.9	5.3
TAG 50:0	TG 16:0_16:0_18:0	1.89345	16.0949	TAG 50:0	3.8	TAG 49:2		3.9
TAG 50:1	TG 16:0_16:0_18:1	32.9947	13.1004	TAG 50:1	38	TAG 51:3	57.9	65.2
TAG 56:0	TG 16:0_16:0_24:0	0.013455	27.0281
TAG 57:0	TG 16:0_16:0_25:0	0.0026835	46.0879
TAG 50:2	TG 16:0_16:1_18:1	85.576	12.5207	TAG 50:2	47	TAG 48:0	75	89.1
TAG 57:1	TG 16:0_16:1_25:0	0.00367904	21.2312
TAG 51:1	TG 16:0_17:0_18:1	0.409448	17.6512	TAG 51:1	1.8	TAG 51:1	2.5	1
TAG 51:2	TG 16:0_17:1_18:1	2.15508	14.6258	TAG 51:2	4.8	TAG 51:2	5.1	3.6
TAG 52:0	TG 16:0_18:0_18:0	0.28465	12.9978
TAG 52:1	TG 16:0_18:0_18:1	8.06298	22.4017	TAG 52:1	14	TAG 52:2		17.7
TAG 52:2	TG 16:0_18:1_18:1	126.929	12.403	TAG 52:2	44	TAG 52:3	159.8	186.2
TAG 52:3	TG 16:0_18:1_18:2	240.358	13.0792	TAG 52:3	100	TAG 52:4	179.4	251.5
TAG 55:1	TG 16:0_18:1_21:0	0.00594795	35.4263
TAG 56:1	TG 16:0_18:1_22:0	0.0160196	31.3561
TAG 52:4	TG 16:0_18:2_18:2	131.295	14.3021	TAG 52:4	48
TAG 56:8	TG 16:0_18:2_22:6	4.58936	13.4236			TAG 56:8	3.5	2.3
TAG 58:10	TG 16:0_20:4_22:6	0.646908	14.5499
TAG 50:3	TG 16:1_16:0_18:2	53.9829	14.8487	TAG 50:3	23	TAG 50:0	37.2	40.7
TAG 48:3	TG 16:1_16:1_16:1	7.06612	16.6644			TAG 48:3	4.7	3.6
TAG 52:5	TG 16:1_18:2_18:2	32.2849	16.5962	TAG 52:5	15
TAG 52:6	TG 16:1_18:2_18:3	3.36452	16.1616	TAG 52:6	4	TAG 52:6	3.2	1.6
TAG 52:7	TG 16:2_18:2_18:3	0.287205	14.9137	TAG 52:7	0.39	TAG 52:7		0.1
TAG 53:2	TG 17:0_18:1_18:1	0.849348	20.0612	TAG 53:2	1.9	TAG 53:2	2.4	1.3
TAG 53:3	TG 17:0_18:1_18:2	1.27166	14.9092	TAG 53:3	3.7	TAG 53:3	2.8	2.3
TAG 53:4	TG 17:1_18:1_18:2	0.935334	17.4534	TAG 53:4	2.4
TAG 55:6	TG 17:1_18:1_20:4	0.138763	18.8532			TAG 55:6	1.1
TAG 53:5	TG 17:1_18:2_18:2	0.311543	15.6653			TAG 53:5		0.3
TAG 53:6	TG 17:1_18:2_18:3	0.0894233	14.5381
TAG 54:0	TG 18:0_18:0_18:0	0.0551926	15.6875			TAG 54:0		0.1
TAG 54:2	TG 18:0_18:1_18:1	5.50596	21.6849	TAG 54:2	8.2	TAG 54:2		13.5
TAG 56:5	TG 18:0_18:1_20:4	2.29954	16.2976	TAG 56:5	4.1	TAG 56:5	54.4	58
TAG 54:3	TG 18:1_18:1_18:1	32.2867	16.975	TAG 54:3	26	TAG 54:3	61.4	71.2
TAG 54:4	TG 18:1_18:1_18:2	56.7223	13.2532	TAG 54:4	36	TAG 54:4	46.7	56.3
TAG 56:2	TG 18:1_18:1_20:0	0.0772161	20.9758	TAG 56:2	0.69
TAG 56:3	TG 18:1_18:1_20:1	0.245301	24.0305	TAG 56:3	1.4
TAG 56:6	TG 18:1_18:1_20:4	7.68212	13.5353			TAG 56:6	13.3	15.1
TAG 57:2	TG 18:1_18:1_21:0	0.00321292	21.4185
TAG 57:3	TG 18:1_18:1_21:1	0.00380124	22.7487			TAG 57:3	57	57
TAG 58:2	TG 18:1_18:1_22:0	0.0167824	23.1379			TAG 58:2	0.4	0.1
TAG 54:5	TG 18:1_18:2_18:2	40.4265	14.6321	TAG 54:5	27
TAG 56:7	TG 18:1_18:2_20:4	8.46676	13.6809	TAG 56:7	13	TAG 56:7		0.5
TAG 58:3	TG 18:1_18:2_22:0	0.0154893	26.005
TAG 60:3	TG 18:1_18:2_24:0	0.0052317	30.1224
TAG 58:6	TG 18:1_20:4_20:4	0.887894	15.5787			TAG 58:6		0.4
TAG 54:6	TG 18:2_18:2_18:2	18.7923	13.9657	TAG 54:6	14	TAG 54:6		6.6
TAG 54:7	TG 18:2_18:2_18:3	4.07274	14.0992	TAG 54:7	5.6	TAG 54:7	9.8
TAG 54:9	TG 18:2_18:2_20:5	0.93331	15.6165
TAG 54:8	TG 18:2_18:3_18:3	0.434781	28.1089			TAG 54:8	0.3	0.2
TAG 56:10	TG 18:2_18:3_20:5	0.0772266	15.5776
TAG 58:11	TG 18:2_20:4_20:5	0.12665	17.5181
TAG 60:12	TG 18:2_20:4_22:6	0.0594512	14.8054
TAG 58:12	TG 18:2_20:5_20:5	0.00779513	20.2504
TAG 36:0	TG 8:0_12:0_16:0	0.0796508	18.2515
TAG 42:1	TG 8:0_16:0_18:1	0.47624	15.9874
TAG 42:2	TG 8:0_16:0_18:2	0.131929	15.3303
TAG 42:3	TG 8:0_16:1_18:2	0.0143891	23.0714
TAG 43:2	TG 9:0_16:1_18:1	0.0124268	39.323
	* the value is reported from n=8 replicates, where the concentration of cholesterol d7 was increased to 150 ng/ml (see also suppl 4 for n=64 repetition)

## Sheet: pos descriptors
Name	m/z meas.	Δm/z [ppm]	M meas.	Ions	RT [min]	ΔRT - CV [%]	CCS (Å²)	ΔCCS - CV [%]	Molecular Formula	AQ	Fragment m/z	210813 - pos P 1	210813 - pos P 2	210813 - pos P 3	210813 - pos P 4	210813 - pos P 5	210813 - pos P 6	210813 - pos P 7	210813 - pos P 8	210813 - pos P 9	210813 - pos P 10	210813 - pos P 11	210813 - pos P 12	210813 - pos P 13	210813 - pos P 14	210813 - pos P 15	210813 - pos P 16	210813 - pos P 17	210813 - pos P 18	210813 - pos P 19	210813 - pos P 20	210813 - pos P 21	210813 - pos P 22	210813 - pos P 23	210813 - pos P 24	210813 - pos P 25	210813 - pos P 26	210813 - pos P 27	210813 - pos P 28	210813 - pos P 29	210813 - pos P 30	210813 - pos P 31	210813 - pos P 32
CE 14:0	614.587	-0.357964	596.553	[M+NH4]+	19.12	0.0695968	281.1	0.10232	C41H72O2	22222	M-14:0 COO-_369.3516(100),243.2145(9),217.1943(4),259.2395(4),287.2736(4)	17749040	22536008	27928606	22030958	20579138	27866978	25673294	29337602	24343168	19869922	20642704	18250468	24145168	18127932	18548790	24212162	16541599	18919634	17352484	14455309	16564197	14115889	18216686	22935964	19665682	18635200	18097092	18380518	18264210	19173180	21192778	21633554
CE 14:1	612.572	-0.393424	594.538	[M+NH4]+	18.9	0.0770209	279	0.118575	C41H70O2	22122	M-14:1 COO-_369.351(100),243.2123(4),175.1486(4),287.2712(4),201.1669(3),259.2413(3),161.1308(3),233.2277(3)	5067266	5502118	6858676	4035409	6153130	6409462	6242318	6873458	4240615	3520899	4327173	3591959	3506501	3283303	3573997	5951497	3811521	3668349	3667788	3929659	2996322	2965907	3777228	4992549	3629834	3772985	3948685	3721491	3519327	4065306	4259191	4917777
CE 16:0	642.619	-1.04261	624.585	[M+NH4]+	19.37	0.0570663	284.6	0.0565418	C43H76O2	22222	M-16:0 COO-_369.3515(100),161.1359(4),243.2117(3),175.1516(3),287.274(2),233.2265(2),259.2438(2),257.2292(2)	263253152	298072320	347653408	247831776	340954240	357037440	317034944	359895872	248055232	208090848	215688176	210581856	212513760	190599408	220809248	338123072	212652080	227128912	214263104	192529744	193083104	200682560	220693056	328985600	245960352	222388480	192719968	214923152	199501504	224679744	221946800	257517152
CE 16:1	640.603	-0.109272	622.569	[M+NH4]+	19.15	0.0413875	284	0.0745521	C43H74O2	22222	M-16:1 COO-_369.3517(100),161.1324(6),215.1811(4),259.2419(3),229.1957(3),233.228(3),243.2118(3),247.2433(2)	183581696	193645232	199403280	171122448	190341744	210657456	211170080	207171328	164518704	160489584	151219616	166519968	162778656	138474608	164421344	231098992	161229056	169514720	137654640	164867136	145309280	138107456	158197408	200862208	173376240	156867600	161481824	153873728	143415328	159537408	161126512	175140320
CE 17:0	656.634	-0.56348	638.6	[M+NH4]+	19.48	0.0686917	286.7	0.0710969	C44H78O2	22222	M-17:0 COO-_369.352(100),383.3664(12),243.209(9),259.2405(4),287.2798(3),384.3738(3)	6266274	7224131	8342571	6219679	7745936	9862479	9184962	8959789	5512094	5072818	5557695	5202104	5281082	4370676	4652909	8025913	5161096	5027967	5123311	4585460	3734480	4580969	5121821	7784799	5206972	4611035	5586155	4940542	4794835	4915271	5317218	6429510
CE 18:0	670.649	1.40163	652.615	[M+NH4]+	19.62	0.0443738	290.3	0.0655697	C45H80O2	12222	M-18:0 COO-_369.3516(100),243.2104(3),161.136(3),259.2431(2),287.274(2),233.2268(2),147.1232(2)	19423874	22542000	26410394	14659729	58109208	25562958	27150428	28016232	16672932	12951915	13459979	12609251	14400087	13060829	13008546	21545250	12722315	13716368	12668414	12168456	12179382	13308406	14240834	20737892	15435920	13541995	14282588	13049221	12325910	13033714	14147580	19571354
CE 20:0	698.681	0.171752	680.647	[M+NH4]+	19.88	0.0925294	296.3	0.109202	C47H84O2	22122	M-20:0 COO-_369.3516(100),287.271(4)	235416	211267	326101	339395	304739	370570	331532	439815	336843	361924	300304	281309	182132	250844	245743	229024	302676	265070	274738	262785	269107	289863	288961	246436	275410	172338	203654	287662	224938	285837	278384	203300
CE 20:3	692.633	1.32826	674.599	[M+NH4]+	19.3	0.0513601	295.5	0.064442	C47H78O2	12222	M-20:3 COO-_369.3512(100),287.2751(6),161.1328(4),179.1769(2)	75811816	191024912	84604328	56133928	88745600	79987112	82880136	71811040	60311828	60178536	51400460	58021524	52475212	54600288	57258844	74996912	49803960	57442084	52282084	54672124	55608692	53193908	57773972	71749408	51416740	54974668	53151592	45725556	50816788	46730296	57063180	62927112
CE 20:4	690.619	-0.521272	672.585	[M+NH4]+	19.14	0.0418246	294	0.113703	C47H76O2	22222	M-20:4 COO-_369.3512(100),243.2105(2),257.2293(2),259.2412(2),161.1321(2),233.225(2),219.2123(2),175.1503(1)	627465216	642887040	752737088	622802752	700521664	741652352	739456832	745650496	594627904	580972160	549606080	551800128	595491712	541201536	556539264	720698944	578062208	557601792	524738784	502412032	486135584	532018528	582459264	735727680	618245120	550507776	544922752	561134080	521357184	542922816	604778816	617471424
CE 20:5	688.603	0.145222	670.569	[M+NH4]+	18.99	0.0388586	291.4	0.0848239	C47H74O2	22222	M-20:5 COO-_369.3514(100),243.2091(6),287.2744(4),215.1842(4),161.1308(1),259.2421(1),203.1799(1),219.2069(1)	98399864	128710616	127408904	84573552	118669528	124393864	110848352	107429056	83910040	87165088	81941344	72236760	75166992	78428112	77063848	111275064	81935400	84188072	78013328	73177144	75046568	77490064	81549568	111755728	82649224	69768192	73403688	81775216	85280728	82525944	88092424	100930808
CE 22:6	714.619	-0.27987	696.585	[M+NH4]+	19.09	0.0560677	295.9	0.0720057	C49H76O2	22222	M-22:6 COO-_369.3516(100),229.1922(3)	52744956	52647712	74604696	49570236	61979816	64174972	60000928	66214768	46718708	51612972	42540376	42266320	44957952	40162748	41242484	58404408	41954256	47350216	36456832	36753404	40708172	45387928	38791924	61452396	37453940	43436568	45344536	38994284	41358772	47599948	39840920	50441716
Cer d18:1_16:0	538.52	-0.575652	537.512	[M+H]+	13.94	0.204927	257.2	0.448721	C34H67NO3	22121	N"_264.2689(100),M-H2O-16:0 CO_282.28(12),M-H2O_520.515(4)	2356166	3159669	2538158	2399923	2785161	2369706	1979424	2366160	2086934	2455720	2299037	2196136	2543872	2128736	2048927	2638262	3208489	3183944	2087202	1648592	1616694	2369718	29165	2262103	1646621	2875308	1749523	3129291	2120478	2541234	2348241	1711352
Cer d18:1_17:0	552.535	0.0913354	551.528	[M+H]+	14.41	0.203646	260.3	0.219382	C35H69NO3	22121	N"_264.2681(100),M-H2O-17:0 CO_282.2787(7)	3894510	7341742	4934862	3082878	2885499	2998764	5635131	3245306	5164457	7811189	3986195	3393236	3320718	5731558	7021843	3202362	2872537	3806446	3428193	6898357	4309652	4116944	2911477	3810279	4046414	3205273	3443785	3928954	2952696	3289823	2779017	3492104
Cer d18:1_18:0	566.551	-0.281588	565.544	[M+H]+	14.87	0.242325	263.4	0.208298	C36H71NO3	22121	N"_264.275(100), M-H2O-18:0 CO_282.2864(25),M-H2O_548.5358(18),236.2405(18),252.2723(13)	2595041	1506295	1093025	2237662	2466325	2284044	1195324	2478312	2563564	2139045	1307842	1693857	1217688	1222382	2016268	1181842	2047180	1100417	1049649	953288	756787	1217759	941464	1842129	1581261	3066945	1304556	1113235	1088766	1103130	2027512	1088490
Cer d18:1_20:0	594.582	-0.638321	593.575	[M+H]+	15.69	0.139029	269.6	0.192453	C38H75NO3	22101	163.5756(100),230.8048(100),311.8967(100),757.666(100)	766598	1067912	1209471	957891	1021601	869846	945448	848791	838997	655568	909621	901806	742156	717062	661411	887473	898335	874866	636171	603588	616732	652903	552616	918596	866143	817151	673693	698088	733719	1106032	1048465	786026
Cer d18:1_22:0	622.613	0.0103853	621.607	[M+H]+	16.4	0.0733963	276.2	0.104088	C40H79NO3	22211	N"_264.2692(100),M-H2O_604.6032(28),M-H2O-22:0 CO_282.2772(19),252.272(9),574.5889(9),586.5952(8)	6031057	8822997	7180750	6437461	6685852	6284981	6468106	6181970	5006929	5721727	7502151	6108101	6792997	5898782	5352273	6466282	5985507	6641956	4541866	5647589	5999787	6010577	4912639	5642176	5685981	6101093	5079562	5924569	5284434	7075737	5397245	5229442
Cer d18:1_24:0	650.646	-1.78828	649.638	[M+H]+	17.06	0.0520684	283.2	0.0848268	C42H83NO3	22122	N"_264.2686(100),M-H2O_632.6334(35),M-H2O-24:0 CO_282.2795(17),614.6232(9),602.623(4)	50213960	53726056	42428212	44438828	36634768	29077870	30625966	27934622	39047964	39369852	53837536	42394196	45344196	40951564	42053644	36115336	46032656	51453052	40389852	38977632	34449780	49139044	41088400	31462112	49415296	46041796	40032120	42170892	44964320	53028128	48236132	36062248
Cer d18:1_24:1	648.629	-0.0208656	647.622	[M+H]+	16.49	0.0684797	279.4	0.103512	C42H81NO3	22211	262.2531(100),N"_264.2682(79),M-H2O_630.6183(59),280.2637(21),612.6099(18),M-H2O-24:1 CO_282.2793(15),252.2688(10)	5107296	6447787	6406758	5837314	5399264	5671603	5975747	4592325	3902034	4536656	5516962	4998582	5151942	4782410	4305394	5733692	4696120	4961129	3717202	4377615	5682788	5708751	4480114	4517010	5868285	5662433	4746462	4924103	4449871	5155564	4642084	4825094
DG 14:0_16:0	558.509	-0.510287	540.476	[M+NH4]+	14.87	0.202317	254.2	0.216938	C33H64O5	22122	M-H2O_523.4703(100),M-16:0_313.2728(83),M-14:0_285.2423(79)	1975908	2449114	2166656	1951201	1964761	2279384	1810563	1844415	1832876	1933420	1803381	1840960	2074568	1726085	1533566	2023468	2113383	1810381	1551009	1844712	1645467	1767598	1519133	1899805	2204841	1747636	1531609	1635764	1808047	2338119	1808747	1852535
DG 14:0_18:2	582.509	-0.592265	564.476	[M+NH4]+	14.55	0.257883	254.1	0.424643	C35H64O5	22122	M-H2O_547.4731(100),M-18:2_285.2414(86),M-14:0_337.2754(78),311.258(23)	2445946	2265679	1946086	1978775	2074627	2630384	2037601	1760021	2293057	3103370	2291946	1708518	2134232	1877435	1981209	1878956	1944366	2037777	1719749	4520265	1715730	4264088	1976564	2137709	2106186	1926612	2052475	1826606	3160854	1852128	1726708	1749497
DG 16:0_16:0	586.541	-0.179016	568.507	[M+NH4]+	15.74	0.0869219	260.3	0.106792	C35H68O5	22222	M-15:0_313.2728(100),M-H2O_551.5029(62),239.2365(16)	6839703	7401123	7224990	7004239	6742622	7083738	6351564	6381365	5354292	6036044	6907724	5736884	5679838	6201038	5663643	5961486	7061429	5807456	5795207	6018149	6827536	7019871	4862944	6333474	6590918	5591502	6927197	5653731	6252404	6614399	5774873	6146160
DG 16:0_16:1	584.525	-0.111201	566.491	[M+NH4]+	15.11	0.12242	256.9	0.185332	C35H66O5	22122	M-H2O_549.4866(100),M-16:1_313.275(87),M-16:0_311.2593(67),285.2403(58),339.2916(41)	5409183	5765535	5501565	5424912	5460340	5706577	5306725	4924395	3768159	3742172	5215008	4403173	4843430	4730731	3674945	5884769	5153205	4692821	3224012	4377536	4354220	4977134	3433595	4177336	5615567	4299532	3862718	4147899	3927700	5397562	4436196	4396050
DG 16:0_17:0	600.557	-0.790934	582.523	[M+NH4]+	16.08	0.304272	263.5	0.137303	C36H70O5	22122	M-H2O_565.5217(100),M-17:0_313.2774(51),M-16:0_327.2888(41)	225284	311705	316705	331459	267480	176131	206982	235914	209380	204920	272184	226560	175033	194517	106510	267229	121911	267119	137369	254069	167092	218345	369947	268140	143821	243829	233056	188557	193551	216030	166473	182789
DG 16:0_18:1	612.556	0.0244876	594.522	[M+NH4]+	15.92	0.0444267	264.6	0.0803772	C37H70O5	22222	M-H2O_577.5185(100),M-16:0_313.2739(67),M-18:1_339.2895(66),265.2532(3),239.2383(2)	24478772	29142562	27529394	25043894	25259228	23519422	22958436	21822396	17618544	18704324	22591542	22211018	21727350	21744826	19761432	22015958	22773942	21843296	16709391	19217166	21218416	23106734	16058796	20962306	22153900	20802368	18257918	20061622	19272348	20531188	19631194	18654056
DG 16:0_18:2	610.54	0.0573263	592.507	[M+NH4]+	15.41	0.0868921	260.8	0.100547	C37H68O5	22222	M-H2O_575.5021(100),M-16:0_337.2762(53),M-18:2_313.2731(49)	13911347	16889764	15704823	14647263	14534659	12968196	13974349	12407863	10143347	11571022	15746449	11251244	11665672	12787896	11795332	12892879	12835292	12608465	9128215	11356156	11593515	13719458	9915955	11306136	12841152	12282492	10623085	12061429	11281163	13307752	10765411	12548432
DG 16:1_18:2	608.525	0.00821659	590.491	[M+NH4]+	14.8	0.226183	255.2	0.210256	C37H66O5	22122	M-H2O_573.489(100),M-18:2_311.2596(69),M-16:0_337.2752(66)	3431894	2740116	2943953	3580289	2518384	2558882	2114809	2327654	2454341	2849026	2759071	2171415	1890374	2412180	1868152	2419344	3501440	1890872	2635828	3373332	2316455	2944882	2120510	2629867	2199589	2059850	2250419	2119008	1955977	2747956	1962575	2615487
DG 17:0_18:1	626.573	-1.25285	608.538	[M+NH4]+	16.27	0.173442	267.4	0.120271	C38H72O5	12122	M-17:0_339.2929(100),M-18:1_327.2895(57),M-H2O_591.5363(57),353.3066(10)	479373	598683	554761	520055	530087	527833	552641	453513	381298	466067	508038	499143	370839	495332	367600	361071	397206	441083	323317	365447	380368	440262	381329	376464	410713	385770	327743	451860	349736	494770	414409	456703
DG 17:1_18:1	624.557	-0.984699	606.524	[M+NH4]+	15.74	0.19106	263.8	0.228164	C38H70O5	12122	M-17:1_339.2887(100),M-H2O_589.5208(43),M-18:1_325.2735(32)	746753	905892	777119	732026	683764	578354	680477	661155	394833	453856	625742	561316	577131	556580	518534	644597	543804	596762	437143	524551	493496	581416	527583	556672	503737	561773	421788	647388	413744	419460	487530	490134
DG 18:0_16:0	614.572	0.154579	596.538	[M+NH4]+	16.5	0.074602	266.7	0.0850378	C37H72O5	22222	M-H2O_579.5346(100),M-16:0_341.3048(50),M-18:0_313.2729(38)	8777245	10271003	11395120	12388758	8083336	8428146	7563409	8099069	9038858	10231861	10781255	8927911	8305913	8492103	8575993	9342763	8829737	8465751	8900463	9479562	8871226	10249460	9524522	7492612	9124885	9954259	7982617	9636272	8280360	9254094	7720489	8507669
DG 18:0_18:0	642.603	-0.194521	624.569	[M+NH4]+	17.16	0.0478398	273.4	0.0785406	C39H76O5	22222	M-H2O_607.5658(100),M-18:0_341.3048(77),267.2677(3)	14278825	16971624	13215990	17532998	11105584	8872301	9282593	8191627	14281774	13795779	12909733	15545946	14542161	13534161	13836684	11381730	13836271	16354030	12625218	11909686	12237329	14448528	14312862	11549360	14995124	14584480	13060605	11668334	13750409	14289227	13618598	12499124
DG 18:0_18:1	640.587	0.023416	622.554	[M+NH4]+	16.63	0.0661178	271.4	0.0876701	C39H74O5	22222	M-H2O_605.5505(100),M-18:0_339.289(74),M-18:1_341.3045(71)	4423544	6795199	5624430	5839895	4751233	5575433	4837728	4270879	3720290	4506467	5465979	4808651	4763813	4420544	3881005	4591233	4253703	4983757	3894819	4550206	4624434	5310107	3820315	3835979	4433950	4435665	3829863	3981876	3913840	4875148	4705523	3763332
DG 18:0_20:0	670.634	-0.113326	652.601	[M+NH4]+	17.73	0.132282	280	0.152186	C41H80O5	22122	M-H2O_635.5971(100),M-20:0_341.3069(60),313.2738(35),M-18:0_369.3441(25),397.3659(13),425.3965(3)	768490	855903	567514	909119	519546	483545	551561	559586	670803	709753	693868	607860	667869	600006	636899	595641	721374	591181	661225	673591	541500	685072	645447	493340	735001	601782	628161	433818	605965	610242	695009	522010
DG 18:1_18:1	638.572	-0.258389	620.538	[M+NH4]+	16.1	0.0615665	267.9	0.111228	C39H72O5	22222	M-18:1_339.2899(100),M-H2O_603.5316(50),265.251(3),341.3077(2),247.2433(1),337.2735(1)	24981474	27733210	25288374	23974928	23609708	21902626	22379242	20581434	15267746	17607754	24074138	20401166	19176500	19975158	16696366	19582654	19453378	20088960	15394180	17344150	20451674	22209586	15709044	19598518	20563330	20286686	16789478	16786006	17087314	22085666	16340663	16270879
DG 18:1_18:2	636.556	0.306336	618.522	[M+NH4]+	15.62	0.082996	262.7	0.0829918	C39H70O5	22222	M-18:2_339.2889(100),M-18:1_337.2734(88),M-H2O_601.5185(81),265.2531(8),263.2384(6)	28079676	36044320	30345576	26246420	26983542	25923392	27375568	23790640	18131020	20172174	27954058	22812728	22712188	23372966	20078108	23900658	25430596	22028750	16890082	19752820	22068192	25954078	18163176	21475760	23959906	21749896	19895388	20111866	19191032	23122458	20765224	20520512
DG 18:1_20:4	660.556	-0.280067	642.522	[M+NH4]+	15.59	0.0991124	267.4	0.140482	C41H70O5	22122	M-20:4_339.2952(100),M-18:1_361.2739(28),287.2378(10),M-H2O_625.5304(5),203.1801(4)	3559923	3841393	4183122	3973219	4171153	3572073	3662338	3341147	2668259	2994921	3517751	2667064	2788310	3290441	2658165	3315962	2941112	3270336	2354885	2886377	3065158	3996919	2429952	2929132	4909497	2709905	2616111	2740926	2727878	2991544	2790064	2960134
DG 18:1_22:6	684.557	-1.84791	666.524	[M+NH4]+	15.5	0.310887	270.6	0.25366	C43H70O5	12122	M-22:6_339.2864(100),M-18:1_385.2698(73),215.1756(70),238.1305(12),405.0338(12),428.2209(12)	801899	832305	845440	1100127	979122	804218	654868	901899	623157	664696	882291	462335	840934	1275210	759822	628251	726568	842732	386630	782168	1099772	867724	704103	539885	878856	701047	591688	620277	741894	722495	676877	597091
DG 18:2_18:2	634.54	0.196993	616.507	[M+NH4]+	15.08	0.15609	258.4	0.105335	C39H68O5	22222	M-18:2_337.2743(100),M-H2O_599.5039(70),335.2594(25),617.5168(10)261.2196(4)	8937264	10025641	9520711	9796345	10446866	8216096	7567625	9834203	6327835	8174033	9070799	6638005	7677695	8970716	6898430	8072414	8710328	7930448	7313964	6965272	7458777	11089869	6887127	8433781	9492682	6689771	7808581	7901713	6730702	8857491	7241595	7682337
DG 18:2_18:3	632.525	-0.466385	614.491	[M+NH4]+	14.65	0.420058	256.8	0.421416	C39H66O5	22122	M-18:3_337.275(100),M-18:1_335.2577(92),M-H2O_597.4924(43),307.2595(17),311.2636(14)	1684275	1439871	1453692	1763470	1682158	1312575	1546641	1335788	977646	1808848	1500655	1375604	2287537	1544998	1219273	2361894	1263011	1645351	951940	984575	1490349	1437499	1055178	2136128	1310999	2122273	2244256	1272909	1031138	1955799	1808486	1284710
DG 18:2_20:4	658.54	-0.00759255	640.507	[M+NH4]+	15.07	0.191335	263.1	0.160739	C41H68O5	22122	M-20:4_337.2751(100),M-H2O_623.5037(30),361.2731(15),287.2376(10),203.1821(9)	2914966	2976229	3082556	2583775	3307118	3097474	2822494	2321601	2136454	2296636	3309993	2548107	2734498	2257522	2421497	2617096	2768664	2439478	1775447	2172983	2358492	3004567	2176152	2327511	3002034	2587569	2031806	2218175	2373189	2600240	2253000	2251553
DG 20:0_18:1	668.619	-0.515989	650.585	[M+NH4]+	17.26	0.113387	277.5	0.106929	C41H78O5	22122	M-H2O_633.5809(100),M-20:0_339.2935(69),M-18:1_369.336(68),367.3191(20),265.2515(15)	554206	680491	512922	626331	406736	351557	382723	363277	441964	459432	490270	473912	469506	1108511	404291	336586	190048	491672	404803	419372	428066	489407	397089	902476	474379	391646	388339	443617	380961	1036172	406592	374901
LPC 14:0-SN1	468.308	0.141928	467.301	[M+H]+	4.05	0.299196	224.6	0.107869	C22H46NO7P	22222	HG_184.0731(100),M+H_468.3071(28),M-H2O_450.2989(21),M-NL_285.2451(12),391.2242(4),258.1093(4)	5015202	5738004	5951752	4308548	5579313	5243530	5026046	4607636	4397326	4502734	4833768	4026374	4586730	3922511	4490311	4791385	4584141	4852260	4602784	3813910	4249297	4110427	4410248	4412043	4774548	4340804	4450249	4756001	4764716	4152639	4847842	4107101
LPC 14:0-SN2	468.309	-0.477322	467.301	[M+H]+	3.76	0.443318	225.5	0.124889	C22H46NO7P	22222	HG_184.0745(100),M-NL_285.2472(4)	708473	898319	984704	573949	845575	905037	835146	765484	704128	734127	788500	575801	737627	642641	749888	744550	687838	749010	760160	690266	632646	625130	714226	630696	690643	739559	802451	759784	707561	614540	817651	591882
LPC 15:0-SN1	482.324	-0.463452	481.317	[M+H]+	4.74	0.16059	228.3	0.0505992	C23H48NO7P	22222	HG_184.0704(100),M+H_482.3221(24),M-NL_299.2615(15),M-H2O_464.3163(12),300.2631(1)	2652873	3388297	3127105	2827254	3349102	3013898	3118904	2651741	2740239	2571417	2549108	2644082	2721881	2647251	2269897	2645433	2686922	2733943	2488289	2552410	2331124	2726235	2561135	2519387	2855311	2572527	2748390	2661801	2757242	2555905	2689000	2617066
LPC 15:0-SN2	482.325	-0.961043	481.317	[M+H]+	4.42	0.565234	229.4	0.130636	C23H48NO7P	22222	HG_184.074(100),M-NL_299.2578(5),M-H2O_464.3132(10)	377508	556122	427898	446365	407479	483313	510802	425627	410964	360280	412968	337463	384955	438814	395519	401221	381976	392652	379064	426241	349766	457681	451658	310670	438180	473026	405874	412530	439370	368909	442803	372295
LPC 16:0-SN1	496.34	-1.41744	495.333	[M+H]+	5.48	0.120234	232.1	0.131093	C24H50NO7P	22022	HG_184.0733(100),M+H_496.3398(44),M-H2O_478.3288(15),M-NL_313.2735(8),258.1095(5),419.2549(2)	393543104	447142976	438943424	376551744	412752480	388411776	391994848	365345120	362430176	336815296	375613024	342128544	357846496	359678048	364237472	380935520	347406816	386164672	328148064	335775328	325559584	345585408	332245696	318202880	361899744	366319904	331584928	366537408	361089120	345878208	376101440	309927776
LPC 16:0-SN2	496.34	-0.89361	495.333	[M+H]+	5.12	0.248513	233.7	0.0926074	C24H50NO7P	22222	HG_184.0732(100),M-NL_313.2727(4),M+H_496.3424(2),M-H2O_478.3279(1),HG-H2O_166.0615(1)	61562052	71218304	60982072	60820044	60124652	57633156	66186476	54472300	54768088	51572464	54180692	54961152	54281992	53387340	53946140	57828592	50616820	60993892	48480704	52057304	51911056	52656648	50465128	47925316	56340540	57212484	54681336	48016012	50012796	52153360	56969908	47175968
LPC 16:1-SN1	494.324	-0.431972	493.317	[M+H]+	4.47	0.294321	227.1	0.0933527	C24H48NO7P	22222	457.2321(100),458.2364(30),HG_184.0742(17),M-NL_311.2599(14),333.2361(2),258.1083(2)	7756502	9652382	12545148	7880525	9889055	11388490	11259295	11644862	8146346	8635740	8992443	7353671	7858381	6893280	10111130	10182067	10064815	7741986	7273719	7756381	6283419	9622589	6977371	6997600	9067096	9198469	8039757	7756540	7809405	7252855	8531417	7636680
LPC 16:1-SN2	494.324	-0.492661	493.317	[M+H]+	4.16	0.483523	228.5	0.131754	C24H48NO7P	22222	HG_184.0796(100),M-NL_311.2595(1)	1050754	1251636	1353328	1068314	1329961	1390884	1403921	1079490	921454	882091	1084692	860253	966984	1050974	962921	1297710	1111108	932286	784817	1112597	758694	1065893	887026	935813	1075629	1002126	1047936	1149220	1151432	959207	1237024	956550
LPC 17:0-SN1	510.355	-0.0853013	509.349	[M+H]+	6.27	0.195994	236.4	0.0543765	C25H52NO7P	22222	HG_184.0753(100),M+H_510.3548(60),M-H2O_492.3454(22),M-NL_327.2892(13),258.1096(3)	4776390	7114065	6405445	5016673	5514102	6661691	6411364	4907212	4981350	4840453	6367371	5075100	5731629	5858018	4377366	5497282	4724590	6331363	5435495	4571241	4642462	5145657	4826928	5374642	6402240	5389800	5851154	5669567	4782960	5906720	5162390	5126621
LPC 17:1-SN1	508.34	-0.223343	507.333	[M+H]+	5.14	0.212318	230.2	0.0570696	C25H50NO7P	22222	HG_184.077(100),M+H_508.3384(69),M-H2O_490.3306(34),M-NL_325.2707(11),258.1116(4),431.2594(4)	9732429	10378833	11538353	9034111	10279268	9563032	9584556	9152399	9290429	8246358	8332427	8965285	8787969	9220107	8311339	9405157	8226858	10197998	8210010	8675707	7180496	8165126	8277815	7133587	10052821	8969197	8439459	7904670	9200159	7518470	9706378	8116648
LPC 17:1-SN2	508.34	-0.518421	507.333	[M+H]+	4.82	0.331149	232.5	0.119858	C25H50NO7P	22222	HG_184.0768(100)	665986	723613	795552	502363	715551	696048	710581	598002	554239	543480	552522	634873	679497	629369	558221	719593	634152	710196	660625	636523	513875	535186	545961	536627	628173	676867	616535	534477	639580	556698	759342	568838
LPC 18:0-SN1	524.372	-1.12808	523.364	[M+H]+	7.07	0.195369	240.1	0.139899	C26H54NO7P	12222	HG_184.0736(100),M+H_524.3709(74),M-H2O_506.3606(21),M-NL_341.3049(8),258.116(5)	158769504	179618992	173005776	157860064	159279296	156700160	155612240	132925216	140496896	137046384	158992080	140050080	144458800	152174864	144690512	149238080	151335264	162139024	134777040	145067648	140158512	141801568	138867248	135604000	154954064	150570336	137641552	133363840	141252128	144104304	154776256	134358464
LPC 18:0-SN2	524.371	-0.727603	523.364	[M+H]+	6.7	0.193306	241	0.0960885	C26H54NO7P	22222	HG_184.0734(100),M+H_524.3712(3),M-NL_341.3058(3),M-H2O_506.3615(2),258.1139(0)	21380806	20616244	22434726	20099838	21061848	20557850	20583654	19282914	17656490	18633388	17972336	18850428	19102182	19411208	17794818	18144458	18664050	19683030	16180579	15765830	16144536	19893362	18616308	15939731	20481854	19669274	15921675	19104728	19189896	17788098	20038136	14426318
LPC 18:1-SN1	522.356	-1.40428	521.348	[M+H]+	5.92	0.182325	235.2	0.0912632	C26H52NO7P	12222	HG_184.0733(100),M+H_522.3551(72),M-H2O_504.3448(22),M-NL_339.2921(8),258.1153(5),445.2723(2)	86960168	77215136	109925536	69406448	84455512	83081056	72712192	77093696	62619736	82159816	70032088	66003264	57371960	84554384	61287372	75278872	71315096	85966312	66063516	82717768	58220016	58487536	54627848	77402280	89758248	80190608	60644872	67256832	70103256	73860184	89383408	75303000
LPC 18:1-SN2	522.355	0.108099	521.348	[M+H]+	5.56	0.215522	236.9	0.0978191	C26H52NO7P	22222	HG_184.0752(100),M+H_522.3538(4),M-H2O_504.3463(4),M-NL_339.2925(2),HG-H2O_166.0603(0)	13085353	16758036	16698848	11263163	13799220	14629152	12686105	12281285	12160151	11094216	10425298	12625107	10174660	12555976	12511102	12125654	13079144	11723393	10772419	11859110	10610237	11981642	11678896	10043163	12896340	10447605	12235779	12282838	10932486	9894381	12572569	11441075
LPC 18:2-SN1	520.34	-1.329	519.333	[M+H]+	4.99	0.213322	229.1	0.110111	C26H50NO7P	12222	HG_184.0734(100),M+H_520.3394(58),M-H2O_502.3292(16),258.1121(5),M-NL_337.2733(5)	108507552	136864672	137961520	112665160	137143312	121009352	147453296	121822472	98451048	105053872	114236664	102557232	98504464	94215904	104159176	109133120	106959152	104066240	100058864	106060520	78359376	109511544	94496688	102648824	118948608	109513760	107384560	103452624	112321528	98798576	116396016	100049168
LPC 18:2-SN2	520.34	-0.810113	519.333	[M+H]+	4.68	0.242589	231.2	0.068767	C26H50NO7P	22222	HG_184.0737(100),M+H_520.3391(2),M-NL_337.2743(2),M-H2O_502.3318(1),HG-H2O_166.0616(0)	17837440	20946546	20680156	16650160	19947128	18790342	19720976	16586281	14735888	14194394	15018425	14887672	16543141	12766225	16161724	17638524	15324325	16245727	15379818	16091639	13367413	13994550	13513216	15236269	16619343	15872284	15974025	15614156	16393654	13866247	16769514	15211493
LPC 18:3-SN1	518.324	-0.195889	517.317	[M+H]+	4.32	0.61729	226.1	0.177213	C26H48NO7P	22222	HG_184.0722(100),M+H_518.3234(49),M-H2O_500.3125(17),258.1139(11),M-NL_335.2568(6),459.2422(4)	1426530	1505442	1807199	1282149	1423702	1636674	1527699	1449841	1188192	1206203	1181406	1082381	1311605	1135152	1222254	1475375	1245119	1314517	1184855	1142608	1158136	1034392	1160265	1178730	1490317	1137726	1228194	1165267	1182105	1143544	1232440	1149331
LPC 18:3-SN2	518.325	-1.257	517.317	[M+H]+	4.03	0.704382	227.9	0.248642	C26H48NO7P	12122	HG_184.0762(100),M-NL_335.2583(4),M+H_518.3269(2)	231517	221126	210319	187088	241327	252948	262559	216229	163953	200372	153975	156517	203952	178869	202935	217034	192487	194084	172510	192174	173638	197774	151605	167938	210317	187355	203318	178064	170102	174242	435341	168086
LPC 19:0-SN1	538.387	-0.914833	537.38	[M+H]+	7.91	0.207503	243.2	0.0964689	C27H56NO7P	22222	HG_184.0731(100),M+H_538.3867(93),M-H2O_520.3795(17),M-NL_355.3212(9),258.1085(8),343.2634(4)	647780	785176	836704	677680	706523	648259	707801	562629	512721	519315	613552	658241	753293	688533	655786	618213	620688	724519	648621	694948	672041	634241	588278	608872	721869	696091	571577	623432	650502	674852	625306	561179
LPC 19:0-SN2	538.387	-0.803389	537.38	[M+H]+	7.61	0.313311	243.2	0.153917	C27H56NO7P	22122	HG_184.0735(100),M+H_538.3868(85),M-H2O_520.3778(32),343.2603(7),503.4096(5)	249823	268395	311540	175987	214296	175775	262329	166499	204118	405320	186634	232431	208623	193083	214503	247773	161758	228793	191019	166567	244557	168810	184845	166193	227904	210621	196198	233658	174182	237565	227964	211651
LPC 19:1-SN1	536.372	-1.73673	535.365	[M+H]+	6.69	0.324525	237.8	0.136995	C27H54NO7P	12122	HG_184.0729(100),M+H_536.3726(94),M-NL_353.305(15),M-H2O_518.3657(11),258.1143(5)	264534	293421	292178	244196	271320	251790	282989	247290	241746	200019	244653	229093	243878	228053	211975	241079	239211	241463	168880	222112	289007	234852	223874	221838	251156	227839	205030	301822	213696	217107	249093	223880
LPC 20:0-SN1	552.403	-0.256215	551.395	[M+H]+	8.72	0.271952	246.4	0.166147	C28H58NO7P	22222	HG_184.0715(100),M+H_552.4032(98),M-H2O_534.393(21),258.1091(4),M-NL_369.3399(3)	1419257	1727694	1707652	1468234	1436109	1622063	1560990	1313807	1405176	1209733	1562808	1428686	1358753	1506948	1338941	1473350	1272220	1452650	1233160	1436796	1390005	1547170	1320165	1418604	1475835	1587632	1362384	1402735	1423677	1458560	1857832	1421600
LPC 20:1-SN1	550.387	-0.0591112	549.38	[M+H]+	7.44	0.208015	242.4	0.0924265	C28H56NO7P	22222	HG_184.0742(100),M-NL_550.389(42),M-H2O_532.3747(27),M-NL_367.3167(5),258.1113(4)	1525758	1933717	1934921	1473453	1528028	1394432	1395354	1534909	1183281	1165562	1508645	1202946	1432345	1184829	1306561	1549377	1318648	1539264	1402791	1398786	1189132	1246411	1360820	1146903	1541175	1406353	1092969	1348183	1356490	1484788	1480325	1217435
LPC 20:2-SN1	548.371	0.48957	547.364	[M+H]+	6.45	0.242881	236.5	0.0578073	C28H54NO7P	22222	HG_184.073(100),M+H_548.3715(96),M-H2O_530.3621(34),M-NL_365.3039(7)	1717825	1846568	1955841	1620521	1849480	1804510	1689925	1795576	1916997	1435032	1662332	1498393	1585466	1813924	1493607	1684755	1497466	1615705	1864620	1541162	1412211	1495892	1410736	1412018	1510136	1567550	1367924	1521033	1621004	1423897	1684461	1486231
LPC 20:3-SN1	546.355	0.399861	545.348	[M+H]+	5.57	0.268953	233.8	0.105135	C28H52NO7P	22222	HG_184.0731(100),M+H_546.3543(69),M-H2O_528.3467(19),258.1104(4),469.2754(1)	10488950	11619956	12190961	9116123	10938477	10149506	11500021	10810687	8278461	8269509	8080003	8985598	8897393	8038619	9235934	9925708	8609881	9297470	8034462	8427376	7334003	8378039	8340713	8246295	9508287	8393109	8549268	8557472	9041758	7569228	9269492	7438221
LPC 20:3-SN2	546.355	1.31502	545.347	[M+H]+	5.27	0.3366	235.4	0.0771254	C28H52NO7P	12122	HG_184.0816(100),M+H_546.3476(7),343.2211(4),M-H2O_528.3407(3)	1849677	2217267	2207633	1787471	1844797	1903445	2078312	1424316	1503989	1560463	1569598	1429264	1866629	1411487	1361990	1944195	1764595	1758468	1441480	1470881	1111818	1736238	1753765	1405577	1818280	1492301	1620969	1427899	1429001	1211734	1615363	1351596
LPC 20:4-SN1	544.34	-0.149785	543.333	[M+H]+	5	0.199522	232.6	0.0903212	C28H50NO7P	22222	HG_184.0803(100),M+H_544.3397(66),M-H2O_526.3301(20),258.11(7),485.2525(4),M-NL_361.2747(2)	39938916	42787816	49420860	37888672	40692140	43058868	39226568	39792892	34070792	32907338	34489132	33036230	33659956	30960656	31831468	39461292	32039014	33883512	31799416	30564144	30045584	32212364	32704060	30764770	35035952	29528728	33114432	32023292	33556332	31337278	33887304	32335126
LPC 20:4-SN2	544.34	0.180891	543.333	[M+H]+	4.73	0.312875	233.8	0.0985697	C28H50NO7P	22222	HG_184.0706(100),M+H_544.3427(2),M-H2O_526.3308(2),HG-H2O_166.0639(1),485.2599(1),258.1102(1)	6028319	7805550	6306680	5792467	5847035	6517727	6309825	6067917	5927950	5788756	5827682	4891957	5680242	4856821	5265366	6426363	6223151	5718688	5301117	5658871	4360464	5366534	5407922	5200029	6306944	5072265	5339353	5014072	5494170	4628761	5601503	5414070
LPC 20:5-SN1	542.324	0.0709281	541.317	[M+H]+	4.26	0.245694	228.7	0.105395	C28H48NO7P	22222	HG_184.077(100),M+H_542.3247(55),M-H2O_524.313(16),258.1069(2),483.2363(2)	2405912	2137889	2836411	1921025	2176329	2630261	2334801	2027965	2135997	1553729	1826630	1808210	1672346	1638660	1933331	2359102	2063559	1821047	1686532	2024964	1517986	1828602	1817172	1901931	2032956	1848782	1840336	1932823	1769382	1604709	1929247	1687796
LPC 20:5-SN2	542.324	-0.242538	541.317	[M+H]+	4.01	0.525429	230.4	0.132011	C28H48NO7P	22222	HG_184.0731(100),339.1614(20),M+H_542.3264(9)	415440	395164	422227	368052	390751	328862	360072	346208	344700	307458	294376	298384	217963	295832	333279	379264	351651	305328	322876	350168	219099	311731	306838	292620	347443	311627	325730	333093	276217	269731	374345	264400
LPC 22:0-SN1	580.435	-1.55321	579.427	[M+H]+	10.32	0.214955	253.9	0.117655	C30H62NO7P	12222	HG_184.0763(100),M+H_580.4411(62),M-H2O_562.4295(36)	393145	383307	366681	332265	414682	403689	403221	329774	335408	341790	340280	355650	345699	350737	319676	345349	331657	365791	258713	368434	324203	341033	318720	313026	371957	374548	324602	315329	351043	358711	357874	319045
LPC 22:1-SN1	578.418	-0.590462	577.411	[M+H]+	8.96	0.652778	248.7	0.144183	C30H60NO7P	22122	HG_184.0744(100),301.2109(56),M+H_578.426(56)	393440	155549	149711	176661	146870	123001	123746	288442	251734	292652	135455	126753	137676	122058	133746	318855	140084	318738	110756	119633	247806	136097	117429	121099	326159	301883	323795	151698	128160	141173	156528	135640
LPC 22:4-SN1	572.371	0.119618	571.364	[M+H]+	6.24	0.25579	238.6	0.0880491	C30H54NO7P	22222	HG_184.0739(100),M+H_572.3766(37),M-H2O_554.3601(24),258.109(21),445.2715(18),504.3431(7)	1151026	1435672	1454769	1180067	1380014	1472433	1169672	1213263	1060106	1071136	1145823	954148	1139530	1059543	1153470	1151139	998171	1155317	1006568	1079740	885772	1113318	1084589	957745	1077123	1152305	1098084	1018197	1052177	957741	1190588	970743
LPC 22:5-SN1	570.355	0.242771	569.348	[M+H]+	5.43	0.417783	236.4	0.115051	C30H52NO7P	22222	HG_184.0763(100),M+H_570.3542(76),M-H2O_552.3482(15),553.3445(2),258.1097(2),371.2286(1)	2228743	2530611	2873841	2251339	2766680	2687860	2682586	2065589	2170451	2187168	2124660	2233631	1853912	1724314	2252483	2077061	2365474	2037063	1992414	2142970	1528450	1888892	2037717	1911589	2804941	2066033	1906714	2056718	1752674	1985270	2262597	2084848
LPC 22:6-SN1	568.34	0.349203	567.332	[M+H]+	4.98	0.258288	235.2	0.0629815	C30H50NO7P	22222	HG_184.0733(100),M+H_568.3396(88),M-H2O_550.3276(20),M-NL_385.2756(5),258.1104(4),509.2551(1)	7198570	8452051	7950280	6914783	8255189	7695826	7373184	7405118	6530620	6012635	6282508	5750265	6290789	6022220	6079514	6316938	5681370	6250915	5477268	6108734	4809072	6513994	5998048	5281417	6437147	6454735	6271834	6277470	6077566	5577676	6966521	5933587
LPC 22:6-SN2	568.34	0.138062	567.332	[M+H]+	4.71	0.313209	236.4	0.136128	C30H50NO7P	22222	HG_184.0732(100),M-H2O_550.3331(1)	905809	1132122	1080663	966094	1140944	1112965	1088313	862878	915781	900044	1022135	763470	901057	936159	936501	997839	988453	807407	753730	839693	633730	791400	872584	1002208	885953	949924	899132	738365	822882	697866	1073601	884782
LPC 24:0-SN1	608.465	-0.807826	607.458	[M+H]+	11.61	0.221789	260.6	0.156619	C32H66NO7P	22122	HG_184.0733(100),M-H2O_590.4576(65),M+H_608.507(46),258.1102(18),496.2696(16),M-NL_425.3973(11)	602057	730557	692790	588057	720050	691236	719170	628989	544931	513960	638376	617446	557594	566991	588546	591907	587098	712784	436319	671379	550615	574559	541449	564710	601165	655309	678503	677782	573668	639884	609072	568975
LPE 16:0 SN1	454.293	-0.377585	453.286	[M+H]+	5.57	0.392393	215.8	0.199997	C21H44NO7P	22121	M-NL_313.2733(100),282.2799(6)	1061206	1178539	1134875	1084517	1057471	967873	1172414	982955	1123751	895637	1006504	1165202	1048031	1066043	913449	984529	1004606	943442	823282	983685	877138	792043	812535	881073	1134535	982784	1010140	920393	811116	869331	1075815	957603
LPE 17:1 SN1	466.293	-0.0697716	465.286	[M+H]+	5.23	0.2493	213.3	0.0939506	C22H44NO7P	22222	M-NL_325.2735(100),251.2383(7)	1506027	1534720	1757380	1562229	1423819	1312015	1572826	1415809	1326272	1419954	1548331	1476788	1293755	1233442	1291245	1389193	1194705	1594692	1255673	1388014	1160313	1312128	1135150	1207130	1422226	1787652	1226721	1410690	1234347	1287118	1640071	1364830
LPE 18:0 SN1	482.324	-0.687368	481.317	[M+H]+	7.17	0.170825	223.3	0.131006	C23H48NO7P	22221	M-NL_341.3058(100),310.3088(8)	1357543	1827760	1488927	1305040	1468879	1363701	1478827	1135370	1365134	1204867	1418641	1165843	1495908	1386430	1434252	1225585	1281246	1481680	1247123	1269395	1182488	1443960	1153048	1243380	1515060	1318316	1440469	1362137	1377265	1276316	1317797	1445636
LPE 18:1 SN1	480.309	-0.711072	479.302	[M+H]+	6.02	0.244746	217.6	0.113711	C23H46NO7P	22222	M-NL_339.2934(100),308.2933(11),344.2285(8)	1045113	1057798	1195615	1088606	1213072	1000487	1126579	932216	906342	1012540	980458	962881	870777	904690	1057153	1039635	929094	960589	827080	919900	879233	993871	991802	963900	1090080	1115914	820947	1121982	790726	943202	1025603	935362
LPG 17:1 SN1	497.288	-1.08697	496.281	[M+H]+	4.29	0.389954	226.4	0.179082	C23H45O9P	21222	M-NL_325.2765(100)	131072	156185	211145	180752	169827	172767	161903	132364	307801	135943	119090	137506	337726	185156	300362	173217	160748	173524	369864	135867	312050	122239	134181	153011	165704	309924	310561	138891	347407	400840	149119	277136
PC 14:0_14:0	678.507	0.0345848	677.501	[M+H]+	11.91	0.160742	275.2	0.0662377	C36H72NO8P	21222	HG_184.0796(100),M+H_678.5061(18),HG-H2O_166.0636(1),M-NL_495.4397(1)	1607874	2194570	1770417	1581517	1789346	1647507	1743154	1623398	1461546	1561364	1850062	1591764	1717783	1692493	1574718	1566613	1613718	1644582	1239687	1625350	1651136	1723290	1458897	1411550	1722845	1797392	1441701	1675137	2054327	1750937	1848633	1473659
PC 16:0_16:0	734.57	-0.26755	733.562	[M+H]+	13.88	0.103142	286.6	0.0523551	C40H80NO8P	21221	HG_184.0736(100),M+H_734.5687(78),496.3407(1)	134560608	144735520	123501240	122024360	131536200	113662792	118272400	113514592	123316896	110645528	133579864	125146504	124993312	123140552	112903184	119610184	123179856	121597232	96055992	121836000	113174072	119719992	108696144	115165024	119184040	120777320	104422264	121252392	117463224	119444792	121028224	117412560
PC 16:0_18:2	758.572	-3.11973	757.565	[M+H]+	13.49	0.0849639	286.4	0.115342	C42H80NO8P	12221	M+H_758.5692(100),HG_184.0734(95),496.3388(1),M-NL_575.5049(0)	2512908800	2817421824	2676063232	2436022016	2639656960	2705263616	2465698816	2356246528	2173091840	2333680640	2533504256	2350511104	2373353984	2256713728	2492146432	2580192000	2303066112	2575924736	2170611200	2359686144	2287051008	2595024640	2382194432	2083502464	2317197312	2500136704	2189914880	2315335424	2407341568	2325301760	2692844800	2257417472
PC 16:0_20:4	782.57	-0.800611	781.563	[M+H]+	13.51	0.0896	290.4	0.0833672	C44H80NO8P	22222	HG_184.0732(100),M+H_782.5693(49),496.3411(0),520.3427(0)	1450870272	1655718784	1588528128	1598572672	1576829952	1482797568	1485061248	1496661632	1442697984	1373449472	1380729600	1416954752	1476913152	1497117568	1467317248	1588997120	1375955200	1419061248	1430749696	1300984704	1546775296	1497870848	1420431488	1354247168	1407174528	1439387392	1341441536	1487579904	1271105792	1650261760	1491749888	1543899648
PC 16:0_16:1	732.554	-0.664161	731.547	[M+H]+	13.25	0.129496	283.3	0.0825705	C40H78NO8P	21221	HG_184.0734(100),M-NL_732.5534(84),496.3405(1)	142909920	174806352	154698496	137819472	156077408	143919984	137782768	136395536	121425136	133537888	141639504	150908880	148166560	146535056	121995144	141349584	131203848	133526152	110656600	125420344	117911656	128712088	121975400	126354576	142319504	143682704	115204152	126520264	134528208	128495392	148118976	127882744
PC 16:0_18:1	760.587	-2.50667	759.578	[M+H]+	14.13	0.127443	289.7	0.135782	C42H82NO8P	12221	HG_184.0739(100),M+H_760.5846(92),496.3404(1)	1331230208	1563295232	1504894464	1484948480	1325924992	1414409856	1138993024	1166000384	1185001728	1280393088	1396955136	1225405184	1401404544	1342731136	1303650688	1325143680	1080087808	1417063680	1058970816	1257534464	1066523840	1311262720	1197084032	1324027392	1440791552	1465096832	1208633984	1386012032	1372434432	1391061888	1343948160	1263324160
PC 17:0_14:1	718.538	-0.259602	717.531	[M+H]+	12.76	0.161395	279.7	0.106721	C39H76NO8P	22222	HG_184.0749(100),M+H_718.5371(92),510.3539(3)	12338046	15849998	14928280	15766224	14600491	13729619	12765189	13281053	10999741	11984118	13178044	12825795	12550370	13975074	11236629	12300330	11118094	13411019	9576947	11833907	11850212	12766283	11304278	11925596	14178002	14135460	10536614	12343260	11177773	12779229	14241414	10989377
PC 18:0_16:0	762.599	2.28621	761.592	[M+H]+	14.85	0.146165	292.8	0.0882974	C42H84NO8P	11222	HG_184.0764(100),M+H_762.5990(34)	18478982	18927522	20826698	15714406	20020228	18254662	20673444	14997919	16141448	15923166	15463769	14157278	16970756	13399321	15611618	19757626	18358634	17624828	12042659	15052636	15485061	18636986	16666689	14633971	16427514	19402444	15326828	16778768	15061298	19070534	15899438	14801775
PC 18:0_18:1	788.617	-0.401379	787.609	[M+H]+	15.04	0.101931	295.4	0.0839739	C44H86NO8P	21222	HG_184.0732(100)	305084032	351400480	354461280	296640192	321704800	311851136	313217024	275828256	261198384	262601056	286104768	288150464	289724704	275838976	285306240	278289952	286901120	299100576	208021168	251105712	253369664	286943840	261431888	256047872	306438592	333758400	230397008	308133632	272506496	275631360	292313984	275363264
PC 18:0_18:2	786.603	-2.3602	785.593	[M+H]+	14.43	0.120322	292.7	0.074049	C44H84NO8P	12221	HG_184.0733(100),M+H_786.6026(49),524.3723(1),HG-H2O_166.0631(0),502.3273(0)	1663022464	1699336064	1626492416	1606889344	1635781760	1571737472	1582081152	1533614208	1491066368	1555433088	1579249024	1547052032	1518798848	1588631040	1804945536	1549722496	1168624000	1517637504	1258557696	1480206464	1555584768	1511024512	1306465152	1467682944	1364863360	1670825472	1272211456	1578831232	1417453440	1422116352	1686457728	1481769344
PC 18:0_20:4	810.601	-0.448475	809.594	[M+H]+	14.44	0.106763	296.7	0.0705147	C46H84NO8P	22221	HG_184.0735(100),M+H_810.6011(68),524.3747(1),M-NL_627.535(1)	966126272	1064454528	1116348160	984943872	1025944640	988723712	1017832576	987778624	917707328	843609920	997579648	964012480	953179072	945763904	906578304	958690944	764477184	905479808	691748992	959958208	982693632	868929792	834167616	914632512	877226176	1083915008	763384512	937020416	875064000	818660160	1015808128	893720896
PC 18:0_22:6	834.6	0.639187	833.593	[M+H]+	14.36	0.11426	299.5	0.0810269	C48H84NO8P	22222	HG_184.0749(100),M+H_834.6002(65),550.3332(2),775.5179(0)	238167152	213066832	215277648	199780288	176442608	231782592	199033504	182609360	184288256	156617008	180753472	183902080	198050992	171952624	177085440	196356864	163828704	172967888	132509928	177602256	166882656	205643136	157676272	160198992	230559248	173810448	153039632	220631888	177916720	208007760	228945616	172666800
PC 18:1_18:2	784.587	-2.06037	783.578	[M+H]+	13.87	0.13579	291.1	0.0823031	C44H82NO8P	22222	HG_184.0731(100),M+H_784.5867(50),522.3563(0),496.3396(0)	962284864	1024605312	930914048	921331072	1052464192	961806400	979353536	884554560	892474048	807703488	926202624	916292992	899668544	879068800	876608960	993850112	925034496	900547968	692656064	838728960	846735680	822829184	873017664	834878848	797791168	882809600	820228736	971988608	848696256	811372928	856928896	849311360
PC 18:2_18:2 Cis	782.57	-0.110577	781.562	[M+H]+	13.21	0.141008	287.5	0.0798797	C44H80NO8P	21122	HG_184.0731(100),M+H_782.5695(56),520.3413(2)	198618160	219162816	214855264	146412560	213935904	210463136	214361184	197569616	165748976	151411376	145121088	158066528	157288704	175557392	166469104	189509504	166874288	149847952	130173800	156776384	129201000	182348640	149888288	167451152	160056928	165656880	158226736	167685488	155708720	144069120	185626768	158162448
PC 20:4_20:4 Cis	830.569	0.47373	829.562	[M+H]+	13.12	0.157732	294	0.0947529	C48H80NO8P	22221	HG_184.0726(100),M+H_830.5690(53)	9222121	10197265	12407125	8517416	9697164	10052050	10295112	10329334	8131242	8213518	18007614	9097118	7732853	9088790	8619786	10302072	8117517	7724419	6983927	7519913	5771537	9795790	7344906	6877885	7859283	7872968	7606977	8301450	7295578	7327173	10538640	8592697
PC 30:0	706.538	-0.094169	705.531	[M+H]+	12.95	0.14063	280.5	0.0806217	C38H76NO8P	22222	HG_184.0732(100),M+H_706.5372(25),M-H2O_687.5709(4)	24197672	32145148	29958922	25933252	26762490	27059056	25630802	25198562	21846418	21597222	26504442	26727954	29536362	24888610	24502750	25162240	23472620	25397104	19643502	24826014	23879826	30555148	22873396	21560420	23500170	24364690	21135474	26400972	26657296	26254582	27545682	22974928
PC 30:1	704.523	-0.0376624	703.515	[M+H]+	12.23	0.196362	277.2	0.0689813	C38H74NO8P	22222	HG_184.0731(100),M+H_704.5216(49),496.3439(1),HG-H2O_166.0617(1)	3545930	4168148	3507631	3203777	3389614	3445289	3969266	2593616	2775506	3279168	3365232	2295865	3125039	3016916	2970128	3713911	2897650	3086950	2712621	3004585	2481666	2697723	2659130	2463875	3133401	3451304	3123677	3000365	3214396	3381889	3277455	3152108
PC 31:0	720.554	-0.342145	719.547	[M+H]+	13.4	0.156065	283.1	0.149624	C39H78NO8P	22122	HG_184.0775(100),M+H_720.5537(89)	4867514	5167479	5814118	5339960	4802200	5361922	4144631	5632623	4899682	5223154	4417936	5041094	5221282	5478711	4778508	3513214	4215211	4518399	3990622	4327102	5353419	6107038	4378523	4935350	5714202	5506079	4433708	4704357	4946545	5544901	3900278	4754785
PC 32:2	730.539	-0.597551	729.531	[M+H]+	12.65	0.099635	279.6	0.0621855	C40H76NO8P	22222	HG_184.0731(100),M+H_730.5375(77),468.3098(1)	33796816	36026864	38036056	33554202	37600844	36068812	33828632	33303122	31280384	28846714	30894326	30721540	30817360	31232124	29071512	31942210	30219758	31634606	26021650	30917352	29513644	32599738	25804386	28825538	33947028	30086596	27038374	31082064	28778052	27643522	32807578	26271472
PC 32:3	728.523	-0.832554	727.516	[M+H]+	12.02	0.371157	277.1	0.137354	C40H74NO8P	22122	HG_184.0744(100),M+H_728.5222(73),M-H2O_712.5637(3),669.4351(1)	606397	622450	657830	602462	581333	468583	662724	534384	509132	543826	470144	464714	597450	563857	494683	548190	460754	476747	405896	530070	418925	535336	459922	503024	607772	492366	405122	525417	546497	432012	562624	483956
PC 33:1	746.57	-0.383801	745.562	[M+H]+	13.65	0.144003	286.7	0.181903	C41H80NO8P	22222	HG_184.0746(100),M+H_746.5689(75)	19504336	21516694	19780986	17634588	21763144	20335236	19696806	18087796	17845294	16645667	20188044	17123512	18630302	17898882	17559220	19601028	15399871	17293480	13836659	15784307	19679112	18802642	17403402	16734562	19752060	19390790	16462808	18800706	18832354	19018086	17309562	17474884
PC 33:2	744.554	-0.277393	743.547	[M+H]+	13.07	0.09392	282.7	0.0734254	C41H78NO8P	22222	HG_184.0732(100),M+H_744.5514(88)	21494200	25106032	27951130	24953106	23579158	22674760	23498204	21654818	23254598	18406560	20297224	21164786	23420720	20063826	20538834	21773978	18841348	18550968	21069148	21678558	17745046	24676888	18309382	18883736	21919306	19757052	16516870	23160508	21088328	18911696	24594566	18979024
PC 34:3	756.554	-0.325864	755.547	[M+H]+	12.99	0.167589	283.3	0.0699938	C42H78NO8P	22222	HG_184.073(100),M+H_756.5532(83),494.3294(1),496.3398(1)	79711640	95524360	104085000	80374128	90204664	88564928	89012432	81408368	69126296	71429632	73076576	75950728	78164272	75850656	75448216	85192096	75053864	77202192	57010676	74702040	63642260	76535072	70200928	63940992	73921264	72666600	62546852	73229096	65274316	68873056	80150432	64548768
PC 34:4	754.538	0.0973655	753.531	[M+H]+	12.65	0.235876	281.9	0.180107	C42H76NO8P	22222	HG_184.0732(100),M+H_754.5387(81),M-NL_571.4767(1)	14109255	16446057	16521448	14896741	14847264	13994223	16021476	14565143	11131452	12772985	13733267	11424502	11574044	14388500	13133372	14826921	12605147	14213215	9771575	12446340	10984446	12804632	11949129	12459631	12063465	12416533	11623145	13143530	11839264	13813375	14098355	11235508
PC 34:5	752.523	-0.712981	751.516	[M+H]+	12	0.242333	279.5	0.110674	C42H74NO8P	22122	HG_184.0749(100),M+H_752.5194(62),643.4591(3),542.3211(2)	400811	566897	466375	324403	393608	491340	491042	424233	373246	363340	665905	380959	412628	519395	435409	564278	396446	460461	395950	461706	377799	449067	284866	468097	443467	580550	558237	497261	523496	384935	558573	351175
PC 35:1	774.601	-0.473191	773.594	[M+H]+	14.57	0.146455	292.4	0.176787	C43H84NO8P	22222	HG_184.0731(100),M+H_774.6011(60)	18778562	20321850	18827544	20688296	20513172	22136262	19465960	18183304	17758494	18119066	20312762	20617782	18707854	19279150	18053288	20758002	17372518	16116035	15223378	18319914	18977502	17845718	15984866	18404918	21335832	20755368	15815268	19586918	19193896	19343198	18879116	19302224
PC 35:2	772.586	-0.823901	771.578	[M+H]+	13.98	0.0790976	289.4	0.081787	C43H82NO8P	22222	HG_184.0765(100),M+H_772.5859(88),511.3564(1),713.4459(1)	56184520	61515680	53047736	63498096	61291176	59136912	56315612	55347812	50020480	50668448	52681884	59168488	52075676	55112296	53554864	58806128	45342380	59585688	44553060	51274748	49262380	51925480	51141888	48484664	58775912	57744064	44313844	55462052	55650356	53264608	63143080	53195216
PC 35:3	770.57	-0.229096	769.562	[M+H]+	13.38	0.177113	288	0.19172	C43H80NO8P	22222	HG_184.0718(100),M+H_770.5701(89)	9362708	9964600	10119856	9841090	9362366	7931479	9869150	8761314	7144846	6933893	9505965	6563256	6629830	8911102	7238421	8114122	7318813	8801760	6381029	7934395	6559611	7663790	6686375	7022302	9171141	9014574	7224532	9501932	8253116	7097948	9011570	7844612
PC 35:4	768.554	-0.320777	767.547	[M+H]+	13.08	0.109375	286.2	0.10708	C43H78NO8P	22222	HG_184.0713(100),M+H_768.5507(68)	8156603	12938028	10118381	7916864	9100195	10087666	10848550	8280404	8010097	6926911	8215310	8316484	8502532	8476280	8161552	8949816	7852372	7777518	6551686	9203035	6670713	8575110	8734742	7680866	8105682	8437138	8568517	8483899	8305464	7780967	8449380	6868273
PC 36:5	780.554	-0.482393	779.547	[M+H]+	13.03	0.0939424	287.3	0.0721944	C44H78NO8P	22122	HG_184.0796(100),M+H_780.5537(86),496.3399(1)	150690832	175549920	187551312	137208640	153721248	145206624	134200152	142523616	129097432	115926240	132476032	141318752	134122280	143642800	126090432	147730688	113677368	123456200	96558848	110143536	112909040	135926320	121867152	119261248	139698096	136578576	100155712	141413280	121502944	115513560	143964656	119109104
PC 37:1	802.633	-1.46584	801.626	[M+H]+	15.46	0.229457	298.3	0.159111	C45H88NO8P	11222	HG_184.0735(100),M+H_802.6332(50)	5225606	2194611	2176186	2260352	2460556	2010115	2000914	4760007	1672451	1667830	2093457	2183285	1760212	1801688	1569276	1559286	1893711	1869590	1348192	1856162	1909681	2192735	1627625	1983479	1973529	1939183	1596894	2081616	1934815	2087383	2317377	1716813
PC 37:2	800.617	-1.31965	799.61	[M+H]+	14.93	0.180268	295.5	0.118984	C45H86NO8P	12122	HG_184.0733(100),M+H_800.6174(31)	6847046	8609801	7504209	17870450	8117013	7122512	7874438	7577577	6385692	6054003	7357810	7889248	6299072	7897044	6683534	18664740	6750200	5220574	4786740	6572586	7087747	17633150	5970777	6349551	7872613	7748460	5908523	7035213	6560435	6465195	18370114	16801666
PC 37:4	796.585	0.380959	795.578	[M+H]+	13.99	0.138197	293.8	0.108573	C45H82NO8P	22222	HG_184.0725(100),M+H_796.5694(72)	30408896	36169028	38903788	33294674	36477256	37060420	34724548	35962212	31846086	33201860	35888228	32662274	36282264	35819808	33423762	36752104	35152280	32935414	24135270	31406934	31726338	31296258	33155962	34429972	33740804	33239172	29515412	38185432	32584166	34893288	37797692	32137186
PC 37:5	794.569	-0.00822332	793.562	[M+H]+	13.4	0.314934	291.1	0.168794	C45H80NO8P	22122	HG_184.0734(100),M+H_794.5953(16)	5268865	12188185	5756710	4527690	5326617	5764277	5906515	12928760	4597390	3479967	5598149	4060884	5652219	5045451	3952196	4811687	2338524	4663524	3520978	5027601	9329727	5546258	3831097	10290093	4457018	5269213	4444249	4992914	10904780	4399757	4833353	9787671
PC 38:1	816.647	1.10631	815.64	[M+H]+	15.86	0.162111	300.8	0.0831209	C46H90NO8P	12222	HG_184.0766(100),M+H_816.6468(60)	3784327	4099424	4508609	3707961	4361886	3233278	4233592	3161500	3048144	3242587	3519410	3395204	4085706	3411687	3498063	3678208	3561321	3619553	2881930	3296600	3368767	3293887	2764985	3346659	3590468	3833592	2595691	3803801	3307722	3167114	3284676	3259102
PC 38:2	814.631	1.14587	813.624	[M+H]+	15.33	0.297835	298.4	0.140775	C46H88NO8P	12222	M+H_814.6309(100),HG_184.0735(68),524.3706(1)	76828800	83105584	35372120	74202104	80937688	26835124	29157104	26465298	24996688	26153074	28474092	27071830	29900870	26471426	68369664	33697192	30163438	33838692	19720938	26089430	24579746	73974784	26064856	62262996	79928064	30484380	23051830	75755776	70327680	69750320	29652030	71514400
PC 38:3	812.616	0.0657949	811.609	[M+H]+	14.86	0.109448	297	0.0927979	C46H86NO8P	22222	HG_184.0818(100),M+H_812.6163(41),524.3703(1)	262849760	286203392	277567744	265393856	252419040	289753152	280064576	280128672	242548144	275882656	244207376	238364496	259125872	267847472	254300208	260030432	231030128	246436896	206986288	228040096	187254496	265741104	221405792	230481024	242212960	269427424	237680768	246755472	230812640	249844352	260228960	234709824
PC 38:5	808.585	0.301101	807.578	[M+H]+	13.77	0.120228	294.2	0.0804821	C46H82NO8P	22222	HG_184.0734(100),M+H_808.5848(68),M-NL_625.5152(0)	403400448	460092000	453896416	375925408	425576896	435300576	419649152	356155456	324401824	367549312	367301760	341685088	370487040	393829184	372778368	380545632	296012544	360695712	268642368	342339488	320171456	348703904	315502432	346750336	363028064	377208480	367332416	381516288	333285696	373965632	390927680	371338944
PC 38:6 (PC 18:2_20:4)	806.569	0.661401	805.562	[M+H]+	13.2	0.0980042	291.4	0.0586929	C46H80NO8P	22222	HG_184.0802(100),M+H_806.5689(53),544.3351(1),808.6159(0),747.4994(0)	75698672	79535440	88481608	74772000	82233264	82008912	77223720	75607680	63517184	63570516	66964172	68143768	66494028	64194428	62552032	76296568	64958628	66094064	61293040	68243664	55537904	62294296	61684664	61078688	67821456	66969388	56599684	68557032	67734576	58170324	78616680	60930620
PC 38:6 (PC 16:0_22:6)	806.569	0.314252	805.562	[M+H]+	13.42	0.0877269	293.1	0.0584673	C46H80NO8P	22222	HG_184.0804(100),M+H_806.5692(52),520.3375(0),568.3397(0),496.3386(0)	460898144	490278560	545152640	469858944	526116576	479685696	440342688	457264672	471044320	400806272	546075264	415116160	444600960	433073056	418429120	556740928	419836704	455133408	369545536	418149472	399744800	427640544	415732448	436463776	469413056	478427264	439127424	497660544	500135168	436270528	464395776	443776384
PC 39:4	824.616	0.525658	823.609	[M+H]+	14.93	0.182821	299.7	0.115119	C47H86NO8P	22122	HG_184.0758(100),M+H_824.6160(55),105.2322(3),489.7114(3),698.3745(3)	4719023	4430552	3510664	3881237	6621559	8024389	4233067	4431519	3671132	7312501	9458594	8245042	3748752	8399505	2839274	3626731	3843409	3684817	2901157	3203926	8734632	6358961	6693969	8263843	2845921	6636890	5974658	8512499	5908282	3903472	10735608	2969988
PC 39:6	820.585	0.101715	819.578	[M+H]+	13.93	0.180957	296.6	0.112654	C47H82NO8P	22222	HG_184.0728(100),M+H_820.5850(94),763.464(34)	8559528	9353569	8730442	8441059	8731904	7752353	8653033	8518155	7974923	7240996	9073260	8075686	8232091	7526235	8261694	7166394	7959083	8397965	6300844	8051331	8172950	19476514	8167323	7543112	8281959	8047964	6902060	7894442	7932703	8425282	9141042	7838856
PC 40:1	844.679	-0.445772	843.672	[M+H]+	16.75	0.287766	307.2	0.127309	C48H94NO8P	22122	HG_184.0729(100),M+H_844.6794(81),413.2715(6),569.4172(3)	289283	321675	299969	291241	361828	305208	320918	275428	300257	245096	290747	255276	378049	272216	269269	311944	325249	299662	197603	256707	244084	270347	223619	269210	322584	283382	570876	293743	246337	251984	278003	274798
PC 40:2	842.664	-0.565509	841.657	[M+H]+	16.21	0.18197	303.9	0.163725	C48H92NO8P	22122	HG_184.0771(100),M+H_842.6638(48)	949990	905493	1082137	880523	871469	813009	874223	791764	747839	732757	805261	737186	851410	712639	759168	823065	676329	763799	436359	646971	711366	743903	592882	769863	802692	762236	540378	814209	698375	722048	824292	742521
PC 40:3	840.648	0.182557	839.64	[M+H]+	15.65	0.412772	302.2	0.484998	C48H90NO8P	22222	HG_184.0734(100),M+H_840.6475(17)	2552575	502481	6049812	2042939	2349048	1911172	5937388	1864483	1751055	1647109	2269393	2188699	1915301	4866416	2015703	4888803	1932812	4858337	1359355	4510442	2051136	1986337	1733886	1645676	1919337	2023147	4375185	5486135	1865345	2152912	2060572	2109699
PC 40:4	838.631	0.659963	837.624	[M+H]+	15.16	0.13692	301.8	0.0790619	C48H88NO8P	22222	HG_184.073(100),M+H_838.6315(96)	42161812	51907356	52804216	41042696	46449472	43501548	43929372	42307008	38160608	36499432	43990924	41209276	42893272	43373692	37631700	44646732	41692400	39017616	27212872	39110396	39704868	41116480	33593060	35092016	43719492	42398524	34525332	46198648	41186176	38250968	39913680	36709496
PC 40:5	836.615	1.15162	835.608	[M+H]+	14.63	0.087839	299.8	0.0858938	C48H86NO8P	12222	HG_184.0752(100),M+H_836.6154(78)	73879768	97099880	86301704	80534008	87289640	62906160	67981976	85460024	73255000	71541032	76694656	49544256	82633056	54797412	81613672	57560812	50873824	79292528	34610636	74672240	63155828	68644304	47870012	52560328	84955952	46664028	54420528	81922824	54006836	72810648	84871320	76075008
PC 40:6	834.6	1.04657	833.592	[M+H]+	14.02	0.182889	297.3	0.105684	C48H84NO8P	12222	HG_184.071(100),M+H_834.5999(46)	22787236	23729336	24157794	25750990	22379416	21328834	20793568	18016852	17135780	17824374	23063012	16106962	23271696	17849266	20261174	22639132	16694767	22496406	14338724	18936210	15313681	20785704	16577196	16745788	18972528	16890878	20443110	19537534	17026816	18622748	18724866	18979290
PC 40:7	832.585	0.56867	831.578	[M+H]+	13.75	0.151261	296.8	0.085831	C48H82NO8P	22222	HG_184.0736(100),M+H_832.5846(64),M-NL_649.5108(4),773.5003(3)	38515324	42959300	41666588	32114332	43130160	44008804	42549284	32725548	38589324	31080618	33336972	31906892	37932476	33156664	31236120	33796388	33852584	32650360	26575884	34310300	30235446	35974628	30253924	37073956	36772528	33182702	27700134	33122118	30225992	36663896	35968992	31353580
PC 40:9	828.553	1.52491	827.545	[M+H]+	12.66	0.290484	291.9	0.263446	C48H78NO8P	12122	HG_184.0724(100),M+H_828.5403(68)	534240	884291	623991	461753	1540894	584393	690085	552272	1173387	437185	642305	410856	939051	517208	428542	616199	405507	540138	356514	451423	747545	503188	479481	517194	463573	466996	597085	577702	554593	433379	1156195	385118
PC 42:10	854.569	-0.0193478	853.562	[M+H]+	13.07	0.196721	296.4	0.114275	C50H80NO8P	22122	HG_184.0725(100),M+H_854.5695(40)	2136227	2230405	2341783	1759336	1995870	2366032	2311994	2287648	1619948	1496298	1747435	1816978	1708811	1827567	1743065	2164212	1695604	1610479	1507859	1484802	1259052	1627473	1503104	1661426	1795204	1888044	1586107	1761585	1601295	1468963	1937636	1592249
PC 42:4	866.664	-1.13831	865.657	[M+H]+	15.85	0.256259	308.8	0.131012	C50H92NO8P	12122	HG_184.0757(100),M+H_866.6643(75)	727901	792367	793308	648420	684432	783389	678466	619377	609169	583782	562692	630779	627990	600562	605165	641494	565326	573289	422328	566532	550500	670596	482232	545072	692365	568393	469539	612146	584716	572834	565766	583634
PC 42:5	864.647	0.420363	863.64	[M+H]+	15.41	0.225399	305.5	0.191772	C50H90NO8P	22122	HG_184.0727(100)	1922676	1829988	2324327	2059738	1767381	1977935	1718559	1656174	1493972	1252590	1729587	1617424	1696186	1616298	1433418	1693176	1617669	1724862	1006259	1250336	1304171	1698670	1284421	1313996	1558726	1484358	1349315	1881120	1539433	1459083	1749618	1419194
PC 42:9	856.585	0.541062	855.577	[M+H]+	13.38	0.189917	297.6	0.184477	C50H82NO8P	22122	HG_184.0731(100),M+H_856.5846(28),439.0094(4)	2437670	1964561	2372585	1972182	1971470	2076082	2443258	1905486	1347766	3341185	1706476	1359021	1548523	1638256	1640561	1523566	1738167	1201270	1219985	1692630	3303721	1240118	1304763	1634623	1400607	1685099	1667381	1695959	1644247	1178367	1834655	1599170
PC 44:5	892.678	1.50498	891.67	[M+H]+	16.27	0.22606	312.2	0.153741	C52H94NO8P	12122	HG_184.0753(100),M+H_892.6714(62),824.6704(37),835.6882(2),764.5862(2)	398940	459759	401658	387305	355152	346188	434957	406279	308637	315982	289612	320362	311734	341703	307971	377995	358519	288149	205106	275275	292828	330613	291794	358518	354316	347834	329889	328363	288085	335374	358125	373399
PC O-26:0	636.497	-1.57351	635.49	[M+H]+	12.78	0.34887	267	0.237894	C34H70NO7P	12022	HG_184.0738(100),M+H_636.4973(80),163.8548(16),212.0731(16),225.8135(16),406.511(16),460.0121(16)	441956	926327	790249	404192	723386	444197	461354	285206	800987	856628	902406	476543	870640	454727	356843	376173	265603	448590	271767	277689	375193	302685	316533	296643	340609	1080435	346728	413198	392597	477725	443964	300157
PC O-32:0	720.59	0.483584	719.583	[M+H]+	14.5	0.277053	287.9	0.0918615	C40H82NO7P	22222	HG_184.0729(100),M+H_720.589(88)	18362546	19619564	18105924	15481969	17810206	52313316	15279713	42603004	17346866	17722480	18324534	17650924	44593620	18967482	16177993	16245967	18356798	16363134	14716917	18037958	16786014	19050856	16231919	16629551	18086704	18498952	37959768	16785050	17508014	45732500	17954504	17154918
PC O-32:1	718.575	-0.377879	717.568	[M+H]+	14.42	0.139747	285.2	0.123003	C40H80NO7P	22122	HG_184.0732(100),M+H_718.5748(39)	15974052	17600830	15998510	17545834	15252820	17063778	14826474	14425569	15146706	13446731	15189341	12574574	14337523	14021258	13074630	11871787	13080165	15154091	12127387	14753449	14511900	16602598	11555403	13570138	14493108	39013468	13044851	41170268	16065592	14085406	15124601	14033433
PC O-32:2	716.559	0.0955483	715.552	[M+H]+	13.79	0.562577	282.4	0.290104	C40H78NO7P	12122	HG_184.0739(100),299.1668(80)	4443842	9592935	3959175	3713545	3572321	9172806	3913036	3472429	3503402	3811142	14997	3306167	3683166	3696866	3302005	3992898	3763146	4172313	2996434	3226362	3231949	3570669	3411007	2823544	3383800	4643110	3009358	4076887	9397958	3634895	3920564	3378458
PC O-34:0	748.621	1.25359	747.613	[M+H]+	15.5	0.138488	294.4	0.0848741	C42H86NO7P	12222	HG_184.0752(100),M+H_748.6232(98)	2897636	3304133	3127727	3316498	3309905	2877399	3062949	2972439	2623629	2381470	2919291	3445781	3118674	2776180	3100676	3020624	2744818	3083486	2131082	2959537	2695851	3078753	2434164	2602218	2902996	3440795	2245392	2979979	2843387	3225876	3068608	2778779
PC O-34:1	746.605	0.600673	745.598	[M+H]+	14.83	0.190098	291	0.0792805	C42H84NO7P	22222	HG_184.0793(100),M+H_746.6054(38)	56616640	24267360	24790816	61746180	23886980	65005112	24444606	24830268	20257992	21821512	24587638	22303016	24556342	21479434	25434714	20276352	21169226	23620002	16721720	20068466	18748188	21672740	23298970	20751860	23421986	21481194	19295240	21901216	22114560	22875396	23924152	19935910
PC O-34:2	744.589	1.5827	743.582	[M+H]+	14.17	0.154086	287.6	0.0955859	C42H82NO7P	12222	HG_184.0756(100),M+H_744.5890(35),603.5348(7),482.3638(4)	85906088	114104048	43935792	34521204	97252416	38485324	37901960	30731828	34803988	32430560	37259500	34002272	89454920	88104560	36111988	91043504	38761528	94075600	68603688	38144968	33741340	101025952	30807698	83314264	36340000	41314256	32399584	33526796	31787552	91108416	95905472	30847008
PC O-34:3	742.575	-0.0559324	741.567	[M+H]+	14.08	0.133654	284.9	0.0660561	C42H80NO7P	22122	HG_184.0795(100),M+H_742.5746(48),502.33(2),480.3429(1)	64951016	79488752	82429768	67344688	69611656	68227000	65890844	65505656	57234072	58829280	63848484	68077576	70370648	63018232	63732404	87117912	59458828	63202436	48963436	62682008	57104640	67113048	58504420	56403576	78279440	73831160	58462376	65474052	73021520	68839304	65106172	66192828
PC O-35:3	756.59	0.420923	755.583	[M+H]+	14.45	0.333299	288	0.151941	C43H82NO7P	22122	HG_184.0737(100),M+H_756.5859(78)	3733466	4133225	3810536	2956436	3675826	4795783	2853988	3136883	2433161	2860376	2906747	2245314	3549299	3542478	3194694	8130409	2640353	7900336	2635141	2685266	2594757	3625286	2774498	2619336	3382147	2631599	2910078	3573088	2917279	2795871	9267077	3521505
PC O-36:1	774.637	0.436935	773.63	[M+H]+	15.68	0.180216	297.4	0.0863173	C44H88NO7P	22222	HG_184.0754(100),M+H_774.6363(60)	4887448	4794322	4637726	3670230	4528873	10481540	4274967	4128373	4466394	3495273	4091110	4004376	4141097	4124145	3764916	4454863	3826169	3488228	2687897	3976254	4038833	3857444	3267643	3703653	4511076	4142893	3763445	3961814	3954238	4023165	3964294	3277770
PC O-36:2	772.621	0.551973	771.614	[M+H]+	15.1	0.156796	294.3	0.0942671	C44H86NO7P	22122	HG_184.0732(100),M+H_772.6201(97)	43635328	49877568	20102102	44271468	16788968	19126610	18016988	42528904	39914924	15294971	17258536	17551920	42079288	16381554	14915914	19041162	15641767	16559226	12854910	14152271	14564518	18565592	14375617	15414019	17719436	42144676	12389696	18999482	16041586	14946247	40373780	15411401
PC O-36:3	770.606	-0.0409211	769.599	[M+H]+	15	0.131949	291.8	0.0769088	C44H84NO7P	22122	HG_184.0775(100),M+H_770.6059(49),630.5552(3)	16155373	17437156	19219500	17069358	17029870	19930178	17955532	15651786	16747941	14172073	15662230	14335691	17097130	14796923	18473098	17890868	15941914	17327652	11206199	15269964	14535298	15983549	14494695	15207646	16968874	17995722	13920488	16666713	15753325	13758235	16148524	14445161
PC O-36:4	768.59	0.817687	767.582	[M+H]+	14.19	0.121688	291.7	0.0714596	C44H82NO7P	22222	HG_184.073(100),M+H_768.5895(44),627.5348(4)	87280480	101559040	109325328	96529648	97272584	98994472	106155048	89080208	88162264	85615880	107349080	85770304	94431912	94550408	93744248	86296568	89717528	92282480	69812344	90117568	82721520	94289248	86649680	87950504	92825440	98534968	83808496	92817096	98851168	89910400	105706240	85981096
PC O-36:5 (PC O-16:0_20:5)	766.575	-0.288992	765.567	[M+H]+	13.65	0.25336	289.5	0.188811	C44H80NO7P	21101	135.5224(100),320.9748(100),426.4891(100),464.8588(100),776.0263(100),1178.4504(100)	5127341	5196853	6157849	4888902	7435014	5479449	5630632	4328960	6066458	3541015	6154517	5300290	5209890	5950721	5446699	5757343	5910738	5792089	4314863	4564418	5071195	5328123	4722847	5080722	5265327	4385538	4896037	4719050	4757066	4043343	5085101	5063413
PC O-36:5 (PC O-16:1_20:4)	766.575	-0.0933164	765.567	[M+H]+	14.07	0.25336	287.5	0.188811	C44H80NO7P	22222	HG_184.0732(100),M+H_766.5742(82),526.3324(2)	87989368	100386776	116282472	78835128	94802800	86594024	90406264	71950360	81196184	82467976	90600672	79532144	91777888	86978296	82866568	84332432	78516608	82852296	63999436	98719800	71714384	80319040	75337312	86511160	87417512	107784808	85100576	80089472	96350784	227902160	93827520	84442576
PC O-37:5	780.59	-0.142884	779.583	[M+H]+	14.43	0.34136	290.7	0.15589	C45H82NO7P	22122	HG_184.0727(100),M+H_780.5505(56),494.3603(22),723.159(19)	6282211	7759421	6507400	5197098	5214656	6106294	6054351	5423778	4590822	5106994	5022450	10613613	6056057	5628252	5889661	5406415	10698894	11223355	4260263	5261294	12208790	5688602	4360683	5475333	5106522	5505706	4584714	5367265	10981766	11317026	14091466	4558874
PC O-38:4	796.621	0.638278	795.614	[M+H]+	15.1	0.120072	297.5	0.0702074	C46H86NO7P	22222	HG_184.0781(100),M+H_796.6210(49)	62314456	62356148	76510368	60290712	66400040	67950352	65120504	59153968	54416792	51539808	59403004	59629276	62328224	53847708	56803704	60272260	54832152	57141852	41075536	51381796	54551324	57843996	50100960	52320612	58052316	61183304	47833348	62715360	57904268	51820340	62213620	50671308
PC O-38:5	794.605	0.451124	793.598	[M+H]+	14.35	0.100797	295.7	0.0818592	C46H84NO7P	21222	M+H_794.6057(100),HG_184.0697(95)	137013776	139271376	151044160	116576744	129262144	131850624	153426848	119058424	111754440	108007808	96245392	111963024	123871800	118808768	94211432	116405080	114220936	127286624	99610928	78901272	96509600	119178864	108710088	87827352	111328392	83158736	79412280	83161232	116448136	112240224	128607616	115146272
PC O-40:4	824.653	-0.208008	823.646	[M+H]+	15.97	0.165661	302.8	0.0616577	C48H90NO7P	22222	HG_184.0742(100),M+H_824.6529(64),765.5946(9),M-NL_641.602(2),538.4297(2)	7740604	9006952	8720390	7496492	7702620	7263761	8128242	6884553	6516292	5499063	7319791	6240516	7733984	7176807	6987363	7744137	6742406	6660684	4486633	6012604	6683771	6791654	5819645	5966664	6555625	6109103	5782725	7049191	6290722	5976186	7909551	6259955
PC O-40:5	822.637	0.253412	821.63	[M+H]+	15.24	0.0987655	301.2	0.0760746	C48H88NO7P	22222	HG_184.0729(100),M+H_822.6369(72),763.5765(4)	14963596	15773627	16863896	15077507	15375534	14954083	13672160	13565277	11799450	12398446	11728267	11517359	13938614	13905798	12591950	12745021	10914462	11983933	9742315	11121800	24796384	13352149	10400693	12138683	12169847	10776989	11536390	12913838	14061086	11042980	11359087	11538465
PC O-40:6	820.621	0.643983	819.614	[M+H]+	14.61	0.181972	298.9	0.102006	C48H86NO7P	22222	HG_184.0722(100),M+H_820.6209(88)	10037768	11979470	12519301	10521934	11432546	11857420	11418073	10669831	9068850	8294299	9468797	8821214	8263955	8999625	10220755	12144945	9493537	8871417	7039685	9833914	8500816	13784191	8933964	10361761	9269983	10517333	8444591	10770587	8805152	6728604	10492488	9334937
PC O-40:7	818.606	0.205796	817.598	[M+H]+	14.31	0.207216	298	0.126008	C48H84NO7P	22122	HG_184.0768(100),M+H_818.6057(55)	15105647	14299342	14939839	9447364	11795041	13616010	14354224	14050596	8920952	10583628	11044175	9617618	10992880	10108882	11191862	9405129	11942734	9242377	8060721	8876973	9510427	11155176	8784510	13539388	9859315	10799118	9073536	12788983	8337201	9879984	10904404	10791308
PC O-42:2	856.716	-0.65545	855.709	[M+H]+	17.66	0.372058	312.8	0.160864	C50H98NO7P	22122	HG_184.0729(100),M+H_856.8626(35),547.4708(7),857.7559(6),537.487(3)	844366	947126	757931	864541	893179	776220	885376	879496	794862	621769	733441	636384	796431	769172	702146	765924	674019	809581	496912	643489	759612	857816	596846	740185	764481	619770	699297	731787	739390	720300	869417	666857
PC O-42:4	852.684	0.490763	851.676	[M+H]+	16.83	0.205709	309.9	0.0603172	C50H94NO7P	22122	HG_184.0751(100),M+H_852.6837(78),459.208(3),341.1302(2)	2834701	3294745	3550288	2976398	3170662	2929082	2752754	2875813	2826334	2410287	2861821	2597745	2970329	3076661	2882657	2954484	2671125	2754593	1842745	2187570	2377425	2680945	1738305	2580568	2787786	2318250	2291330	2783318	2581259	2695982	2875337	2487053
PC O-42:5	850.668	0.00877663	849.661	[M+H]+	16.13	0.144716	307.2	0.134506	C50H92NO7P	22222	HG_184.0749(100),M+H_850.6684(87)	8194181	10255965	11531981	8662647	9024295	9427465	9415613	8947638	7359496	6815214	8094302	6612389	8228797	8928703	7382651	8991711	7776060	7185181	5011224	6657056	6614361	7077699	6135988	6170469	8056776	6846070	6686639	7716217	6614966	6432814	8176330	6731686
PC O-42:6	848.653	-0.013591	847.645	[M+H]+	15.51	0.141554	304.2	0.100166	C50H90NO7P	22122	HG_184.0726(100),M+H_848.6528(60),526.3275(2),789.5716(2)	4143206	5068009	5012530	5252097	4397104	4429477	6082290	4263945	3357701	3187536	3740804	3215976	4038728	3961674	4508899	4129375	3640035	3704400	2219539	4035427	3289504	4227964	3483858	3355103	5784615	3443796	3193473	3768348	3001708	3068401	5416882	3299738
PC O-44:5	878.699	0.510375	877.692	[M+H]+	16.89	0.16269	313.2	0.0812341	C52H96NO7P	22222	M+H_878.6987(100),HG_184.0733(50),592.468(0)	8879805	10121951	8775906	7502003	7746070	8835240	8927243	7036156	7710969	7413118	8787986	7449521	7524592	8157448	9401487	9004558	6764935	7979361	5274633	8584261	6369598	7975826	6664171	6737123	9558442	7683252	7644595	8838821	7204241	6548078	8815409	7207623
PC O-44:6	876.683	0.762494	875.676	[M+H]+	16.31	0.218291	311.2	0.103811	C52H94NO7P	22222	HG_184.0778(100),M+H_876.6834(76),526.3307(1)	5305294	5407425	5458644	5517462	5286815	4955587	5105008	4635560	4959745	4812379	4182592	4077629	4238653	4479324	6217307	5704490	4976443	3982619	3191360	4659932	5577021	5159425	4249033	5082162	4367745	3917208	3958396	4501665	5167950	4155058	4335855	4752298
PC O-44:7	874.669	-0.129802	873.661	[M+H]+	16.03	0.361216	310.4	0.141569	C52H92NO7P	22122	HG_184.076(100),M+H_874.6685(96),815.5831(3)	1822670	1982566	2084496	1787376	3964881	1753954	1921299	1527570	1301339	1350377	1478652	1459408	1363799	1554697	1413708	3684112	1485938	1373398	979719	1250757	1009337	1463008	2661436	1422021	1519420	1414471	1216379	1535389	1378849	1310301	1413860	1465753
PC O-46:5	906.731	0.0534514	905.724	[M+H]+	17.59	0.395845	318.5	0.154516	C54H100NO7P	22122	M+H_906.7311(100),HG_184.0741(51),577.5174(3),615.497(3),838.691(2)	887157	1163432	1046756	964336	1029035	763457	831051	751516	875444	631368	742890	726903	794599	730062	788813	956141	870197	632978	506247	666670	714661	812158	557086	819235	932850	704803	590683	751087	761821	636929	778278	677360
PC O-46:6	904.714	1.21416	903.707	[M+H]+	17.15	0.289889	316.1	0.117051	C54H98NO7P	12122	M+H_904.7161(100),HG_184.0728(50),837.6776(5),575.5077(2)	1222395	1644752	1463337	1289003	1299011	1203945	1340904	1183537	1447772	1286031	1271906	1124361	1333165	1100512	3012388	1250632	1136926	2925040	778923	1048462	983093	1290848	977815	1050505	1300799	1173992	1209433	1444740	1058682	1245664	1215480	1059211
PC O-46:7	902.7	-0.00169935	901.692	[M+H]+	16.77	0.131487	315.7	0.0920441	C54H96NO7P	22122	M+H_902.6988(100),HG_184.0712(58),835.6621(3)	1071487	1402747	1428033	1184556	3270760	1252251	1279684	1209129	1112999	1086222	915476	1086925	1318599	1201403	1181626	1209484	1032355	1041650	599297	1017758	1022510	1210643	2253052	975704	1222327	1170460	1047392	1163330	866941	982455	1030399	948724
PC O-46:8	900.683	0.753279	899.676	[M+H]+	16.23	0.197759	313.4	0.0917681	C54H94NO7P	22122	M+H_900.6835(100),HG_184.0741(28),841.6067(17)	774348	815202	866497	596021	974378	731841	910847	631003	530507	540725	1561367	560183	617400	655125	641596	661530	680368	513779	431320	504130	513873	795824	551967	570452	626128	716084	764713	636081	570492	589382	633632	593723
PE 16:0_18:2	716.522	0.1444	715.515	[M+H]+	13.57	0.15088	274.4	0.17163	C39H74NO8P	22121	M-NL_575.5009(100)	7826191	8351945	8199115	8025920	6432806	7340193	8611583	6538646	7039946	5624996	7570333	5962860	8231784	8012450	15587260	6938014	6607687	6443165	4468363	7374484	7489649	6570969	5422718	6344453	8581448	5545316	13981936	6480864	6208012	7034424	7453310	5012447
PE 16:0_20:4	740.523	-0.224887	739.515	[M+H]+	13.62	0.160163	278	0.149836	C41H74NO8P	22121	M-NL_599.5033(100),313.2758(10),270.2321(3),203.1792(2)	9760045	9968988	11403021	8184706	8405790	10652827	11693458	7713247	9181863	8925145	8518535	8117477	8848651	9091341	8140930	8951278	19722552	9337495	4737416	7310073	18519112	8797655	7559034	15914254	7503625	8404818	7729716	7913512	6876002	9564327	8966354	7479447
PE 16:0_22:6	764.523	-0.204747	763.515	[M+H]+	13.55	0.187713	280	0.167553	C43H74NO8P	22121	M-NL_623.5026(100),M_764.5573(7)	8479095	11455444	8579825	9398771	8396527	8024919	8171218	8600560	8905320	5931598	26135716	6061493	8331604	7223825	6847912	7761456	7254878	6623029	4989110	7768392	8776675	8371713	8328937	5720441	8387918	7736843	5247931	7641241	7522116	7671629	9392584	5687152
PE 17:0_14:1	676.491	0.123381	675.484	[M+H]+	12.79	0.187713	266.7	0.167553	C36H70NO8P	22222	M-HG_535.4714(100),468.3085(1),433.289(1),327.2863(1),252.2324(0),540.2006(0)	5185555	5471213	6098589	5215284	5764271	6160213	6414828	5102065	6152535	4256558	4644649	5024447	4490415	5217893	4882914	5355827	4970309	6189832	3269273	4494109	4815683	5003118	4366151	4998715	5586285	5018644	4389237	6026002	4770473	4881935	4883920	5506014
PE 18:0_20:4	768.554	-0.216685	767.547	[M+H]+	14.51	1.02673	284.3	0.66811	C43H78NO8P	22221	M-NL_603.5337(100),M_744.5823(6),341.304(1)	25784978	26541550	35990000	22267230	28806990	22965842	24802730	22388314	22152414	20302556	21532658	21560644	23617882	22449580	23559932	24293188	20848402	19449744	14449451	19099736	20975240	24372844	21329244	22891858	23391664	21191772	19010576	20453962	17823252	20728068	25916266	22355830
PE 18:0_18:2	744.554	-0.478856	743.547	[M+H]+	14.48	0.100394	280.6	0.131143	C41H78NO8P	22222	M-NL_627.5352(100),M_768.5904(48),341.303(20)	17844666	20838546	19633090	17912736	16377358	15932139	23189746	14872860	14632330	14723453	16801878	16423940	15962509	13755250	13923905	16613746	14896355	14201961	10091270	14276666	13980849	17225530	15011973	16217135	15564708	14727091	12714679	16753203	11857337	14033948	15148568	15213100
PE 18:2_18:2	740.523	-0.157367	739.515	[M+H]+	13.23	0.241625	274.1	0.268456	C41H74NO8P	22122	M-NL_599.504(100)	700823	764603	782480	712283	709495	897734	816463	698203	584696	597747	518002	672550	660426	737360	557686	675318	571475	490254	591497	559903	562072	623111	537513	635961	725989	594758	585219	614313	469796	607801	682004	641629
PE O-18:1_18:1	730.575	-0.618053	729.568	[M+H]+	15.47	0.13333	283.5	0.160025	C41H80NO7P	22122	339.2883(100),392.2926(30),M-NL_589.5505(25)	1908165	2315067	2111515	1883722	1726872	1255987	1626420	1723584	1487733	1069246	1739484	1648223	1788270	1481046	1176391	2104183	1408408	1585697	965443	1328955	1234580	1804238	1311267	1529198	1643698	1582758	1175992	1409678	1198855	1552733	2095454	1657273
PE O-18:1_20:4	752.559	-0.0153264	751.552	[M+H]+	14.99	0.0896926	281.9	0.115632	C43H78NO7P	22221	361.2715(100),392.2946(45),M-NL_611.5382(28),M+H_752.5601(7),307.2986(7),364.292(4)	22343340	26925804	26353716	21244308	22812888	23201414	22734810	20626742	18468364	16924344	21884782	19513908	20113856	19928240	18749640	21588678	17515666	19850266	13370394	18976616	17310650	18740080	15048305	18430832	19886352	22171038	17612662	20503324	16062972	16848682	22190806	19116210
PE O-18:1_22:6	776.559	0.229816	775.551	[M+H]+	14.91	0.0896926	285.1	0.115632	C45H78NO7P	22121	385.2754(100),M-NL_635.5403(20),392.2922(18),307.2999(13),294.3144(7),354.281(4),M+H_776.5593(4)	6762605	8090273	7576249	7483078	7137539	6551228	6520004	7063676	6048754	5018573	7059109	5480410	6361609	5981027	5829184	7258112	5796268	5463592	3501131	5444385	5134104	5910178	4663887	6118056	6428097	6076124	5328271	5704500	4657591	5731433	6380823	5822473
PI 16:0_16:0	828.558	1.45071	810.525	[M+NH4]+	12.23	0.185722	297.1	0.118936	C41H79O13P	12120	M-NL_551.5024(100),712.5425(13)	184561	184251	176807	183435	171404	203327	138456	129852	167397	398828	185468	162889	150076	178177	160370	124995	180265	148807	371739	132923	149152	185675	133413	176767	403390	162998	130994	178044	174477	168741	172599	167681
PI 16:0_18:1	854.575	0.260948	836.542	[M+NH4]+	12.63	0.0837849	299.1	0.174631	C43H81O13P	22221	M-NL_577.5186(100),339.289(1),M-H+NH4_854.6276(0)	2423323	2508084	2695767	2179893	2945131	2670729	2448681	2182175	2055208	2194529	2359995	2598883	2064729	2277705	1912278	2369478	2016413	2110786	1486994	1522374	1940053	2390332	1536790	2002213	1937094	2206854	1799392	2084040	1689249	1982819	2020025	1984123
PI 17:0_14:1	812.531	-3.11005	794.497	[M+NH4]+	11.09	0.178253	289.5	0.110137	C40H75O13P	11222	M-HG_535.4729(100),M_813.5392(0)	499666	648730	665078	593612	533769	547815	590018	548633	463150	503131	548991	396587	476330	507314	464330	510701	528793	577279	372738	431291	429647	528642	483446	369630	621614	557559	453375	521574	465999	513992	540435	438007
PI 18:0_20:4	904.591	0.158083	886.555	[M+NH4]+	12.89	0.131996	305.4	0.307351	C47H83O13P	21222	M-NL_603.5337(100),337.2764(1),341.3058(0)	47735292	53054860	56961992	43791172	52182516	46030844	47800452	40543680	34329952	30712622	43659068	33040460	39382044	36404428	33047160	43449512	38915672	34328272	23173648	29840600	31447884	37743524	27421838	39388852	37975844	37485968	29896456	35110816	32732520	32782676	32020514	34287448
PI 18:0_18:2	880.591	0.423579	862.557	[M+NH4]+	12.83	0.0781769	301.1	0.0703839	C45H83O13P	22220	M-NL_627.5335(100),341.3109(5),361.2739(0),269.2272(0),583.3242(0)	23647226	28098852	27474872	24949150	26274234	25411822	25907606	21767400	19730838	19156100	22323766	19708546	22782352	21071778	18486032	24612892	20775416	19912756	12818804	17013316	19797750	22217082	15940070	20556260	21682380	21478334	18019906	21027742	18899210	18344882	20528908	21072934
PS 17:0_14:1	720.482	-1.06392	719.475	[M+H]+	11.44	0.242583	274.5	0.45437	C37H70NO10P	22122	M-HG_535.4722(100),253.2556(3),476.2819(2),M+H_720.5038(1)	479794	503195	462417	410781	423205	431758	403244	442868	461781	429802	406382	335724	494656	352759	372603	413086	375088	377939	299620	386820	502454	480075	350840	402195	476893	482314	295186	552922	517755	479225	582740	479846
SM 34:0;3O	721.584	1.71493	720.577	[M+H]+	12.12	0.157724	290.4	0.0810965	C39H81N2O7P	12222	HG_184.0772(100),721.5828(13),185.0737(4),722.5873(3),721.5999(2),722.5325(2)	1103373	1285010	1231955	1057293	1112774	994998	1096735	1069654	960810	898115	1032088	1079023	1105988	1051755	927749	1103247	987477	1106381	779049	1034512	2547394	983632	854945	981881	1035287	960321	822743	1123173	1069702	2508403	1047769	974695
SM 34:1;3O	719.569	0.453696	718.563	[M+H]+	12.21	0.104013	293.1	0.0868622	C39H79N2O7P	22222	HG_184.0775(100),719.5673(22),720.5778(7),701.5557(4),381.2953(3),721.5911(3),720.6153(0),539.5172(0)	2184278	2508382	2525979	2372702	2062336	2369096	2045561	1870684	1972161	1806699	2026964	2213908	2171583	2213325	1888253	2048006	1959546	2231208	1733119	1975928	2061064	2016608	1792651	1938417	2025604	2257603	1808332	2106917	2089539	1933111	2196997	2015328
SM 34:2;3O	717.555	-1.21598	716.548	[M+H]+	11.47	2.46935	288.4	0.904009	C39H77N2O7P	11222	HG_184.0744(100),717.5538(28),302.2089(18),700.544(14),375.3267(13),699.5613(9),227.4648(1),720.0087(1)	641988	655523	819784	610088	587740	612947	734818	641522	706604	486154	498660	600867	731629	1011636	614617	727761	687556	789403	547086	615278	598751	693479	558925	737690	823972	600422	603497	882640	558008	588725	661332	579273
SM 36:1;3O	747.601	-0.498306	746.594	[M+H]+	12.14	0.218338	294.6	0.106919	C41H83N2O7P	22122	HG_184.0718(100),747.6148(22),208.3791(5),419.7917(5),866.6723(5),965.5382(5)	205592	271982	219575	291806	241987	277608	284269	234704	193200	233739	230483	223978	259409	236257	180090	230694	169894	254000	201469	218685	230383	251589	156947	173142	225443	274737	233131	268588	232544	234631	267780	199889
SM 36:2;3O	745.585	0.0234259	744.578	[M+H]+	12.68	0.292723	291.6	0.615832	C41H81N2O7P	22122	HG_184.0674(100),HG_184.0747(63),746.6033(41),746.673(36),446.3987(28),185.0831(28),578.6966(4),686.5957(4),891.8155(4),968.8708(4)	196241	203271	331735	401462	366409	341453	305091	291883	195431	214222	483580	251568	296824	231863	268068	294056	247624	201209	315341	202474	194409	223505	268299	271337	359428	235424	219466	249698	202150	242309	421479	262360
SM d18:1_12:0	647.512	0.081027	646.505	[M+H]+	10.46	0.105948	275	0.0419714	C35H71N2O6P	22222	HG_184.0734(100),M+H_647.5111(5),M-H2O_629.4979(1),HG-H2O_166.0622(1),570.4303(0)	16198710	19550852	18478902	17506564	16324270	15899302	15464609	13888367	17634918	15572216	18247042	17630848	18787966	16546523	17259918	17797946	17699990	18467642	16794012	18163494	15196409	16835156	16773660	14546958	19419516	21566994	16344700	17584772	16377927	18675342	18054634	17167660
SM d18:1_12:0 - traces	647.512	0.081027	646.505	[M+H]+	10.46	0.105948	275	0.0419714	C35H71N2O6P	22222	HG_184.0734(100),M+H_647.5111(5),M-H2O_629.4979(1),HG-H2O_166.0622(1),570.4303(0)	11167264	14519406	13447456	12475118	11292824	10867856	10433163	8856921	12603472	10540770	13215596	12599402	13756520	11515077	12228472	12766500	12668544	13436196	11762566	13132048	10164963	11803710	11742214	9515512	14388070	16535548	11313254	12553326	11346481	13643896	13023188	12136214
SM d18:1_16:0	703.578	-4.23201	702.569	[M+H]+	12.7	0.126414	286.3	0.0892358	C39H79N2O6P	22221	HG_184.0735(100),M+H_703.5742(10),M-H2O_685.5642(1),HG-H2O_166.0644(0),M-NL_502.4972(0)	791613312	773295232	736253504	819965952	791618048	732154368	770985856	702655936	702351872	668288704	809648128	707000320	748633792	685346368	682165312	673329280	678452544	842650240	607394368	843043008	714781120	673394176	674513856	617563840	666509056	739984000	627572672	677778240	743709824	725659328	728156032	693817792
SM d18:1_16:1	701.561	-3.23213	700.554	[M+H]+	11.99	0.148822	283.5	0.111662	C39H77N2O6P	22221	HG_184.0737(100),M+H_701.5587(9),M-H2O_683.5493(1),HG-H2O_166.0627(0),500.482(0),624.4749(0)	52587808	72726600	61237580	55628496	62165200	52779980	59162448	52653008	50229556	50037852	63766724	50636540	56545580	56921036	52972912	54867176	52195440	58537888	45992008	60213008	51414228	58789496	52522556	44452552	58210784	51503872	47649720	50897540	55314156	54392460	66075752	49064964
SM d18:1_18:0	731.606	0.00337067	730.599	[M+H]+	13.71	0.115454	292.6	0.0765804	C41H83N2O6P	22220	HG_184.0751(100),M+H_731.6052(20),M-H2O_713.5946(5),HG-H2O_166.0636(2),M-NL_548.5422(1)	144570704	149548048	157096128	153163488	148159728	149574240	140771664	127657632	169719104	130663448	148524704	156175952	154911440	141128912	138794944	121827016	149649056	145694112	107662928	145938608	149287696	166387472	141359504	122899592	154032032	151067632	123569056	147719552	141132672	152929504	143187184	122027848
SM d18:1_18:1	729.59	0.0993242	728.583	[M+H]+	13.04	0.0912282	289.7	0.0885026	C41H81N2O6P	22220	HG_184.0734(100),M+H_729.5918(15),M-H2O_711.5814(1),670.501(0)	66967124	86999872	77835072	71507216	73054808	68193624	84000480	66635176	60101552	59949740	65200536	80642832	69285376	71212312	67510952	71857096	66330972	81189296	53973108	64739368	73467296	67949552	61427832	57011812	70747696	66040356	55792864	67297344	75617808	65994680	75379640	60863440
SM d18:1_24:0	815.702	-2.08108	814.693	[M+H]+	16.26	0.0807309	308.9	0.105986	C47H95N2O6P	21120	HG_184.0743(100),M+H_815.6999(44),M-H2O_797.6875(2)	102624856	132013264	131715552	118330224	120758360	97740272	101001408	107976248	85127416	102053760	117609000	113626752	97664600	109165240	101272904	105737480	106976064	108812416	86182160	100325536	104787976	125773416	95106232	98004168	109797344	115245104	91521256	112481584	107556784	99906632	106639528	88811680
SM d18:1_24:1	813.686	-2.19684	812.678	[M+H]+	15.55	0.0833163	306.6	0.0918447	C47H93N2O6P	22120	HG_184.0728(100),M-H2O_813.6807(10)	256067760	296250656	257163024	261353040	273048288	242049840	240994640	233926640	222165856	206113824	245442176	251595584	238951360	260057424	239003760	300603552	236394480	241361760	167176768	210927168	216398944	294744480	210065504	217342448	238181824	245442352	211822592	261045952	208698208	247218752	263885328	217267328
SM d31:1	661.528	-0.434651	660.521	[M+H]+	11.05	0.158786	277.7	0.10613	C36H73N2O6P	22222	HG_184.0766(100),M+H_661.5251(8),551.3304(6)	762920	933929	867144	778497	832132	829605	802289	683491	766481	780891	798400	790188	781538	778328	742488	725381	736487	820708	750264	766695	737116	795427	761897	672574	813952	815266	687419	830403	780522	759659	869570	669573
SM d32:0	677.558	1.49428	676.551	[M+H]+	12.07	0.118589	285	0.116148	C37H77N2O6P	12222	HG_184.0735(100),M+H_677.5598(4),HG-H2O_166.0636(2)	1379558	1835819	1578938	1403995	1688167	1463763	1098441	1330792	1473426	1175935	1474876	1415631	1421859	1469775	977927	1468796	1359016	1695969	1265313	1467063	1312530	1630783	1286228	958195	1431793	1389932	1199055	1362539	1415802	1315285	1521682	1132623
SM d32:1	675.545	-1.74309	674.537	[M+H]+	11.63	0.0867218	280.5	0.0792505	C37H75N2O6P	12222	HG_184.074(100),675.5433(8),HG_184.0886(3),185.077(3),676.5457(2),657.5349(2),658.5387(0),186.0785(0),474.4653(0),599.4594(0)	37616332	44184304	47211848	47015236	46279776	41605340	44031008	38455900	40000912	41520900	46031632	50890048	45130000	37868280	34831744	39340268	41716580	45869160	33259736	43962496	34275748	37162796	39455196	37544972	39658748	44388140	39207940	38281664	36504312	43810996	55045564	43907736
SM d32:2	673.528	0.3303	672.52	[M+H]+	10.81	0.150011	276.9	0.0584269	C37H73N2O6P	22222	HG_184.0733(100),M+H_673.5277(8),HG-H2O_166.0593(0),M-H2O_655.5172(0),414.2737(0)	3196687	3706715	3646026	3119146	3082496	3490424	3379884	3413473	2823683	2701734	2691089	2898595	3169431	3155567	3259887	3210379	2988640	3007834	2470469	3093084	2581606	2958643	2583117	2618688	3212144	3070006	2728393	3013670	2760155	2921590	3541932	2669191
SM d33:1	689.56	-0.939055	688.552	[M+H]+	12.19	0.0964509	283.8	0.103651	C38H77N2O6P	22222	HG_184.0744(100),M+H_689.5591(9),M-H2O_671.5464(1),488.4814(0)	26140034	27428906	28325530	25188968	27440786	24991744	25758942	22684200	23479462	25588052	21613746	24112624	23323928	25459634	23945856	24530058	21512340	23527280	20178962	21738918	22240904	25928980	21280332	21607908	23813266	22638968	23280116	23481410	25089492	24529488	22293122	21058208
SM d33:2	687.544	0.00358668	686.536	[M+H]+	11.46	0.27123	279.3	0.219703	C38H75N2O6P	22222	HG_184.0742(100),M+H_687.5463(6)	685411	902803	732597	561542	758561	626476	798449	699048	736299	607832	950691	608920	672636	594396	684574	652729	682142	727409	712745	762330	666464	769366	600811	567694	798977	649770	633286	828668	577433	717337	796407	697801
SM d34:0	705.589	1.97348	704.582	[M+H]+	13.11	0.123221	290.1	0.0775054	C39H81N2O6P	12222	HG_184.0732(100),M+H_705.5866(14)	42003300	39725060	40018512	37081440	40194784	35953000	34545460	28566500	35855800	23436026	36954576	33927584	34333308	30025512	33808152	65034700	26324248	27727772	24577274	31517534	38938452	28416054	32370756	32310384	35807812	31710074	35480956	36426268	29160564	23704628	35085668	38136720
SM d35:1	717.591	-0.0244345	716.584	[M+H]+	13.24	0.127662	289.8	0.0839359	C40H81N2O6P	22222	HG_184.078(100),M+H_717.5935(22),M-H2O_699.5681(0)	17720760	19607622	20409902	16921034	19753986	19163106	19313664	17244242	16261404	15676716	17920060	17724442	18903758	16141888	16900340	17741956	15318262	20742796	13794679	16064951	14700166	18721658	17267128	15357345	17715304	18845354	16183201	19253858	18127822	16767697	17893614	15776476
SM d35:2	715.575	0.0453705	714.568	[M+H]+	12.54	0.197562	286.6	0.103682	C40H79N2O6P	22222	HG_184.0733(100),M+H_715.5719(19),536.4974(3)	1911164	2078422	1872341	1736948	1757752	1867003	2133363	1620025	1673918	1444442	1920565	1493545	1435249	1779938	1424640	1823154	1888988	1564881	1453494	1653458	1437472	1822149	1356620	1554584	1749545	1635672	1288474	1790041	1621519	1609172	1766948	1452564
SM d36:0	733.621	1.39372	732.614	[M+H]+	14.04	0.170604	295.7	0.143878	C41H85N2O6P	12122	HG_184.0757(100),M+H_733.6221(43)	10345939	12761935	11433677	9547912	12580185	10188067	9997258	7796854	8834075	10118353	9945055	10455867	9396085	11073201	8202126	8126280	10912786	11389829	8363050	10469770	9510390	10423961	10719262	10609231	10207579	10989942	9214629	11156630	10822356	10772332	9432776	9552852
SM d36:3	727.575	0.113344	726.568	[M+H]+	12.42	0.124387	286.8	0.10154	C41H79N2O6P	22222	HG_184.0731(100),M+H_727.5727(16),M-H2O_709.5626(1),M-NL_544.51(1),HG-H2O166.0618(1)	5715399	5500108	6748448	5498203	5834811	6356589	5923765	5072023	4728349	5583498	5645969	5309343	5626346	5132483	5605263	5525020	5459680	5048420	4702446	4701233	4432757	5581194	4449126	4859256	5903821	6214720	4580016	5261744	5757867	4503215	5416122	4685137
SM d37:1	745.622	-0.425865	744.615	[M+H]+	14.2	0.187069	295.2	0.118343	C42H85N2O6P	22222	HG_184.0722(100),M+H_745.626(31),M-H2O_727.6158(10),540.3875(5),321.9299(2)	10015004	9650807	8433920	8666836	8284676	7882388	8419709	7727679	7511883	9010678	9091595	6776213	7469021	7631207	6856775	7372192	8099846	7494400	6284179	9023224	7700975	8008539	6569013	7418840	7808212	8565827	5727204	8173300	8434801	7852966	8714938	8546430
SM d38:1	759.637	0.200709	758.63	[M+H]+	14.64	0.0706765	298.2	0.0674155	C43H87N2O6P	22222	HG_184.0734(100),M+H_759.6367(26),M-H2O_741.6308(2)	83262080	92829424	82219296	91107984	83116656	81371600	78417696	70546432	74151368	82757640	79366568	80897688	84606720	80098432	70220184	70502976	79164776	75683488	69195736	76683448	71402424	78071088	68418480	66642964	94013112	97112664	60043760	86910776	88687248	91329280	86860216	85014400
SM d38:2	757.622	0.280438	756.615	[M+H]+	13.99	0.132644	295.6	0.0989325	C43H85N2O6P	22222	HG_184.0732(100),M+H_757.6195(18),M-H2O_739.6091(2),HG-H2O_166.0665(2)	36942228	48298976	40961772	33163976	44499976	41977376	39176772	33259760	34630972	37509604	37846936	38772236	42067600	34768232	40440944	37610108	32235556	40162964	30414656	38767828	35300260	38996824	36415596	35701776	40961432	40028492	33719664	36414160	40440396	37681196	42126152	37692384
SM d38:3	755.606	0.0562012	754.599	[M+H]+	13.38	0.283575	292.9	0.265946	C43H83N2O6P	22122	HG_184.0802(100),M+H_755.5399(40),696.4703(7),M-H2O_737.6(3)	3171471	3219953	3528729	3421425	2605556	3174022	3067015	2766463	2560922	5192651	2526846	2679803	2926257	3521416	3101525	3472750	2695337	2943048	2498986	2609433	2723212	2838248	7075944	2724229	3601835	2848689	2690627	2950979	2561708	2785973	3026716	2464880
SM d39:1	773.653	-0.0239565	772.646	[M+H]+	15.1	0.121191	300.8	0.0725225	C44H89N2O6P	22222	HG_184.0775(100),M+H_773.6515(25),M-H2O_755.6301(2)	36428924	35950092	37154652	30637158	35657620	28547596	31226546	32133072	30157864	26744582	34049072	29995794	31407864	30258872	29601468	27489422	28884558	29429904	19278310	29180054	28374730	32469794	27183878	31178434	28896990	28835342	24768762	31293564	27209778	30887702	29583888	32170200
SM d40:1	787.67	-1.22835	786.662	[M+H]+	15.49	0.125891	303	0.0872934	C45H91N2O6P	12122	HG_184.0741(100),M+H_787.6685(37),M-H2O_769.6588(2)	233834384	248019888	233299392	226285568	209589408	191476016	214253392	199238576	223510240	192978336	204727392	205273728	219598992	251661904	183988816	205486112	204016176	236385200	155702880	203013360	194063296	252226096	195799200	197455168	223789744	248099648	183271632	232468512	207256448	195349104	230891024	184982656
SM d40:2	785.653	-0.0490471	784.646	[M+H]+	14.92	0.0897178	301.2	0.078218	C45H89N2O6P	22222	HG_184.0731(100),M+H_785.654(31),M-H2O_767.643(2)	131028696	148301104	141586320	141212224	149461728	145180384	132837568	121871400	126680520	124504560	129106040	136840304	137131904	129781560	119262320	128847656	126511376	132235448	93436280	121810472	128266240	133100936	108983072	107039904	154077376	135655728	105212416	132854056	122717280	135176432	128958056	121418920
SM d41:1	801.685	-1.26925	800.677	[M+H]+	15.88	0.0824911	306.5	0.0784151	C46H93N2O6P	12122	HG_184.0735(100),M+H_801.6841(36),M-H2O_783.6718(2),HG-H2O_166.0653(0)	63487968	79664896	75670080	71208736	77673936	65649828	72363888	60122584	60498892	67552728	65369012	64416288	78660264	68315112	66921620	66136748	66313620	68387456	48663904	57496520	65560816	63592300	57316304	69587712	70742832	71223216	53772552	66109952	64851724	67933488	73995520	57690192
SM d41:2	799.669	0.0405993	798.661	[M+H]+	15.34	0.144682	302.8	0.0655495	C46H91N2O6P	22222	HG_184.0717(100),M+H_799.668(37),M-H2O_781.657(3)	46159152	50247664	51950500	47072076	47866900	47398828	48946448	39839600	36701668	38599208	48462024	43021508	44825204	41625288	40112232	44842384	40266916	47650188	31124142	40724264	43023408	42953432	37378676	35801032	43290864	47018396	36886004	42935324	43318384	44486248	41654060	41375264
SM d41:3	797.653	0.051985	796.646	[M+H]+	14.61	0.198328	301	0.152242	C46H89N2O6P	22222	HG_184.073(100),M+H_797.6243(36)	6170476	7012210	6404762	7063228	6442353	5409401	6025760	5364468	4648122	3790560	6658599	5886922	4975094	4239021	6144039	5841250	4640416	4914716	3630210	4854438	4404176	4924765	4497420	5845463	6798777	4747859	5342778	4583444	4567511	4962756	6422748	3346125
SM d42:3	811.669	0.261764	810.662	[M+H]+	15	0.102228	303.9	0.0652834	C47H91N2O6P	22222	HG_184.0692(100),M+H_811.6704(36),M-H2O_793.6552(3)	166480720	232514640	175305456	155668944	166677632	159830960	175667264	153215264	134257344	173151584	148792640	150635392	190060960	153101360	155342224	154194240	144519680	135412384	111542376	161379424	136921904	166411488	122316640	148328128	161551344	161747504	128264008	148901968	142717712	141727872	164462064	134481120
SM d42:4	809.652	0.983713	808.645	[M+H]+	14.42	0.222588	301.5	0.106675	C47H89N2O6P	22122	HG_184.0732(100),809.6523(68),749.51(24),M-NL_626.5146(5)	21499974	22831020	21653168	16921012	20208710	20125960	16782168	20890082	16699102	17612864	19127464	18197578	16611262	17337912	15632870	21102192	13691980	19314336	14498116	16779920	17809206	19360692	15402524	15370377	18453340	16884324	16867634	16753332	14630457	15028664	17954252	17178312
SM d43:1	829.716	0.231966	828.708	[M+H]+	16.6	0.0938564	312.5	0.0806571	C48H97N2O6P	22222	HG_184.0768(100),M+H_829.7151(34),M-H2O_811.7057(2)	4278151	5781072	5714344	4953518	4981922	4619239	4566215	4021955	3987824	4150481	4819583	4761600	5464952	4755852	4632898	4025242	4331107	4947835	3668811	4773087	4664933	4536167	3997271	3940391	5009784	4695584	4028555	5004273	4307123	4432239	4518798	4369612
SM d43:2	827.7	0.184204	826.693	[M+H]+	15.85	0.189539	310.1	0.0619648	C48H95N2O6P	22222	HG_184.073(100),M+H_827.6991(48),630.6196(3)	7415499	8477899	8642378	7892404	7513291	9657279	7709212	9380842	7128715	6509342	7699892	7019138	8076923	7050170	7075933	7756886	6197454	7305443	4903333	6257720	6940336	7094631	6133584	6776512	7869772	9300658	5634364	7064842	6820821	6738494	7214947	6998688
SM d43:3	825.685	-0.190792	824.677	[M+H]+	15.39	0.154825	306	0.184533	C48H93N2O6P	22122	HG_184.077(100),M+H_825.628(43),628.6005(7),766.5546(6)	2574468	3040528	3397516	3043177	2917630	3341554	2433475	2708933	2629674	2019489	2818774	2629277	2968514	2695110	2746929	2499338	2278105	2283732	1676901	2201862	2399565	2807745	2065342	2214387	3015210	2502117	1890789	2783875	5385240	2907354	2984578	2479094
SM d44:1	843.731	0.192557	842.724	[M+H]+	17.05	0.200134	314.4	0.116355	C49H99N2O6P	22222	HG_184.0731(100),M+H_843.7295(79),381.2981(2)	708076	1183170	652479	1061174	717934	699945	696999	582341	844301	948520	953964	862214	1180254	940904	899441	664890	966630	1168713	644942	802976	960091	722386	790620	677173	952715	975767	876804	918630	731894	873168	859851	725927
SM d44:2	841.715	0.466269	840.708	[M+H]+	16.31	0.21898	312.6	0.0866669	C49H97N2O6P	22122	HG_184.074(100),M+H_841.7148(38),M-H2O_823.7053(2),661.6723(2),381.2983(2)	1673942	2003212	1980897	1919901	1794449	1783924	1683005	1518913	1533453	1503538	1873652	1776230	1827432	1544193	1697216	1727381	1567113	1920882	1135878	1482669	1659033	1967053	1466317	1539763	1728936	1715073	1388675	1789961	1539775	1619168	2008797	1482281
SM d44:3	839.7	0.395934	838.694	[M+H]+	15.81	0.138319	310.6	0.109584	C49H95N2O6P	22122	HG_184.0742(100),M+H_839.6944(29),796.6235(1)	2791707	3062305	2859971	2244843	2818292	2462588	3010362	2559482	2315465	2025009	2279712	2515534	2684916	2543205	2633413	2158891	2580665	2842641	1608198	2060251	2284474	2565407	2036882	2335341	2452547	2779870	2012933	2877392	2332798	2154919	2565477	2024289
TG 10:0_14:0_16:0	712.645	-0.547257	694.611	[M+NH4]+	18.21	0.0457235	290	0.0842324	C43H82O6	22222	M-16:0_439.3783(100),M-14:0_467.4098(90),495.4411(73),M-10:0_523.4714(44),551.5024(13),411.3463(11)	7758538	8744296	9560971	7687158	8283479	8098262	7896473	7829672	6456994	6231962	6275114	5398163	6254583	5448365	5511627	7092069	6063923	6069368	5304860	5995326	5951453	5168352	5252995	6801921	6368335	5424827	5895869	5223015	4855630	5716018	5706587	5604236
TG 10:0_14:1_16:0	710.629	0.197008	692.595	[M+NH4]+	17.87	0.0685026	285.7	0.0755945	C43H80O6	22222	M-16:0_437.3626(100),411.3468(75),M-10:0_521.4566(50),577.519(44),493.4252(36),439.3802(34),465.3944(34),549.4884(25),M-14:1_467.4045(23)	4873505	4782488	6222419	4327134	5752755	5000247	5076330	4601495	3777293	3856949	4129687	3448714	3599251	3501962	3292388	4638776	3379262	3459900	3248416	3585063	3360485	3805536	3059157	4079113	4065235	3257148	3168486	3337911	2871046	3498713	3863596	3097669
TG 10:0_16:0_18:2	764.677	-0.745414	746.643	[M+NH4]+	18.4	0.0494915	297.1	0.0694205	C47H86O6	22222	M-16:0_491.4091(100),M-18:2_467.409(91),465.3938(85),M-10:0_575.5034(76),519.4409(47),547.4726(40),521.4557(35)	17851786	21855468	22602886	17018852	19976080	20527920	19413276	19665618	14322523	13256640	13922053	12054926	12503686	12742274	11428741	17412606	13302166	13534571	12756192	11854934	12366078	12319792	12932303	16588504	13180468	12335942	12559029	12109211	11462896	12635738	13577807	13153400
TG 10:0_18:2_18:2	788.675	0.97632	770.642	[M+NH4]+	18.28	0.0731845	298.3	0.0953612	C49H86O6	12222	M-18:2_491.4088(100),184.0773(47),M-10:0_599.5035(39),489.3964(39),[M+NH4]+_788.6157(33),517.423(30),601.5177(27),573.4887(24)	2298531	2788166	3063626	2195278	2793350	2534616	2666029	2673125	1962901	1775744	2032819	1666875	1903254	1690515	1665128	2335072	1967445	1791042	1482982	1693897	1768111	1633142	1753270	1965320	1883024	1590559	1687064	1640687	1488711	1663571	1746350	2035308
TG 11:0_14:1_16:0	724.646	-2.05618	706.613	[M+NH4]+	18.11	0.0646402	289.3	0.141746	C44H82O6	22122	M-16:0_451.379(100),M-14:1_481.427(93),479.409(85),425.363(71),493.4255(51),465.3944(49),563.5077(29),507.4369(28),453.3944(23),577.52(22),M-10:0_521.4627(17)	805196	1014203	1008667	710086	664630	550536	526019	604834	647838	533925	514459	1220261	547662	492471	302883	617849	525448	582946	438120	387218	374759	540212	462888	526136	364468	507313	516541	457495	400525	516223	558187	539480
TG 12:0_14:0_15:0	726.661	-1.03212	708.627	[M+NH4]+	18.38	0.0598356	293.6	0.127986	C44H84O6	12222	481.4233(100),453.3952(72),M-12:0_509.4574(67),M-15:0_467.4093(50),495.4404(42),523.4702(30),439.377(19),537.4904(18)	1430387	1908311	1584860	1336613	1337657	1406010	1154502	1366660	996490	936914	1024735	1085870	919516	917112	895818	1224500	946409	977942	840906	917688	875381	880945	931060	1179942	935644	886116	863570	915935	867966	904896	1081545	979430
TG 12:0_14:0_16:0	740.677	-0.553548	722.643	[M+NH4]+	18.54	0.0399063	296.7	0.0737829	C45H86O6	22222	M-16:0_467.4092(100),M-14:0_495.4409(62),M-12:0_523.4716(41),551.5035(31),439.3791(9),552.5072(8),481.4255(5)	15274566	19277782	20031124	15236890	18001504	16652906	16918630	17087384	13267501	13291366	13771221	11305356	12540861	11926300	11507978	15735153	12880545	13202818	12109752	12100464	12265965	11802329	12300232	15307655	12661977	12078304	12009324	11938189	11658653	12758124	11568490	12324695
TG 12:0_16:0_16:1	766.693	-1.13475	748.659	[M+NH4]+	18.6	0.0471806	299.8	0.0954932	C47H88O6	12222	M-16:0_493.4244(100),521.456(84),467.4093(74),M-12:0_549.4877(66),M-16:1_495.4403(60),577.5193(34),522.4602(31)	31854708	42205468	42054668	32760722	36404004	38084464	37972912	35063568	28955576	25349488	25274314	24640510	25123984	24523122	23415946	32849154	25828350	25671038	23893268	21841982	22362076	23994114	24304196	31296236	25194810	21517952	22359474	23142628	22128732	23460684	25207604	24455290
TG 12:0_16:1_18:1	792.708	-0.983969	774.674	[M+NH4]+	18.66	0.0346628	303.3	0.0924402	C49H90O6	22222	M-16:1_521.4557(100),547.4718(76),M-18:1_493.4246(73),519.4404(65),M-12:0_575.5032(59)	61397576	76177912	79376104	58594824	64798328	73211096	71259664	70621136	49347036	46342140	48588168	40916428	40808232	44457504	43762632	63144888	43919844	44914040	39816440	42461520	42090324	43349048	40284720	57898384	43407016	40996796	42538756	39102744	38305552	38814404	46423748	47534564
TG 12:0_16:1_18:2	790.692	-0.430003	772.658	[M+NH4]+	18.49	0.0428856	301.5	0.106235	C49H88O6	22222	M-18:2_493.4251(100),M-14:0_519.4404(67),491.4092(57),M-12:0_573.4865(35),601.5191(35),517.4248(33),547.4708(32),545.457(27)	15925849	19739544	21483292	14557455	18130060	19316000	19069412	17971234	13118389	11983251	13849689	12246285	12660859	11978794	11225084	16326138	12962212	13060085	10687061	11474203	11822961	12253158	11708034	15099745	12384688	11628078	11315927	11454315	10556983	11715462	12135328	11929711
TG 12:0_18:2_18:2	816.708	-0.232641	798.674	[M+NH4]+	18.56	0.0313057	305.6	0.0841925	C51H90O6	22222	M-18:2_519.4397(100),M-12:0_599.5035(51),545.4556(29),573.4868(24),517.4252(18),571.475(11),547.4711(10)	20265050	25957294	26233566	20325830	25330624	26258144	27350158	24411532	17902016	16415297	17488084	14601691	16693144	16291358	16103775	22953614	16142274	16350625	14452910	14362693	15602735	14836185	18857302	21496066	15614682	13862457	17475088	15279889	13593246	14259708	16849160	16575539
TG 12:0_18:2_18:3	814.691	1.41158	796.657	[M+NH4]+	18.43	0.0954183	304.6	0.116704	C51H88O6	12122	M-18:3_519.4395(100),M-18:2_517.4257(68),599.5026(34),M-12:0_597.4873(33),543.4425(19),545.4555(18),493.4265(17),547.4716(17)	4682239	4707386	5314693	4009755	4586478	4783483	5036031	4242720	3448676	3657044	3370706	3069948	3648057	3263160	3321887	4130986	3247704	3386099	3198466	2920716	3251876	3135535	2928920	4061720	3389674	3300154	3382248	3149053	8449744	3402859	3239687	3364645
TG 12:0_18:3_20:4	838.692	0.310007	820.658	[M+NH4]+	18.37	0.0560682	307	0.189532	C53H88O6	22122	M-20:4_517.4232(100),599.5008(51),M-18:3_543.4445(47),541.4259(39),597.4924(32),623.4993(31),519.4401(30),595.4714(22),622.4911(19),838.6909(15),M-12:0_621.5973(14)	1092471	1157965	1348988	936147	1164073	1154733	1120386	1119890	842166	898344	861982	876952	887015	901898	830537	1078344	807165	784681	770898	705138	814667	797783	716721	1069744	897933	705440	792458	717579	745834	834061	767247	835109
TG 13:0_16:1_16:1	778.692	-0.719155	760.659	[M+NH4]+	18.55	0.0507512	301.1	0.178246	C48H88O6	22222	M-16:1_507.4396(100),521.4565(49),535.4726(43),505.4271(33),519.4514(29),M-13:0_547.473(29),479.4121(28),481.4255(28),533.4569(25)	2976769	5310841	4798223	4049849	2923572	2639883	2208048	1987464	2561990	2546594	1910337	2116326	2251346	1678107	1522958	1893513	1727825	2577948	2635152	1599452	1799779	1690612	1907966	2697141	1531090	1458159	1473261	1569769	1627079	1675619	2634782	1483267
TG 14:0_14:0_15:0	754.693	-1.82856	736.659	[M+NH4]+	18.65	0.0767358	298.9	0.129822	C46H88O6	12222	M-14:0_509.4558(100),M-15:0_495.4397(77),481.4247(62),523.4748(42),537.4866(39),482.433(27),524.4777(23),538.4909(15)	4121854	5781262	5967922	4348379	3370403	3899925	3462501	3413095	3249672	3270187	2772010	2612093	2645490	2325760	2475285	2819183	2425859	2956024	2389116	2769186	2302571	2211544	2690298	3686775	2191382	2417919	2183289	2387153	2190792	2423312	3178007	2430146
TG 14:0_14:0_16:0	768.708	-0.0650442	750.674	[M+NH4]+	18.76	0.0373419	301.8	0.0732316	C47H90O6	22222	M-16:0_495.4415(100),M-15:0_523.4713(65),551.5028(29),509.4588(15),552.5084(10),467.4069(9),510.46(6),523.5001(6)	29953250	43795612	42565388	31723552	35014784	37422408	35570352	36266676	26833802	26287626	24098742	24056444	24581646	23357122	21346056	34848204	22417788	25802380	25150172	21804088	21369286	22682594	24530926	33685308	25183308	21829398	21324846	24732974	21786036	22718500	24565402	25084420
TG 14:0_15:0_16:0	782.724	-0.715451	764.69	[M+NH4]+	18.86	0.0920899	304.5	0.516319	C48H92O6	22222	M-14:0_537.4863(100),M-16:0_509.4589(91),M-15:0_523.4698(79),538.4909(49),524.4758(37),510.4584(28),511.4627(13),552.5092(13),551.5064(13),565.5112(12)	6681496	11272288	10162666	8229669	5936967	8104295	6756578	6197275	16526254	6780563	51767	6984417	5861904	5026239	4746998	6456851	5077282	7239155	5967348	13620736	4502106	12691291	5627713	7098957	5041934	13970534	5157843	5173043	4668544	5998769	17712636	14048794
TG 14:0_15:0_16:1	780.708	-1.17842	762.675	[M+NH4]+	18.7	0.0579926	302.7	0.151292	C48H90O6	12222	M-16:0_509.4556(100),M-15:0_521.4577(70),M-14:0_535.4703(68),507.4421(57),481.428(40),563.5021(39),549.4879(30)	6106828	13037130	10949440	9180571	5289790	6316344	12689160	5220803	5398622	6383360	4274743	4338353	3674759	3600564	2778358	4332806	3759543	5981924	6009178	3626396	3520840	2934043	3667401	6382302	3364446	3441448	7838669	2961800	3134862	3154326	6154769	9905346
TG 14:0_16:0_16:0	796.739	-0.389086	778.705	[M+NH4]+	18.96	0.0439325	307.8	0.0763905	C49H94O6	22222	M-16:0_523.4725(100),M-14:0_551.5037(60),537.4881(7),495.4474(5),509.4553(4),579.5378(4)	47668272	59011280	55991860	50702808	57766408	55270908	52555292	52473652	42401552	41771040	38045880	38485760	38880408	41034148	35508504	57430048	35423480	43289064	34908448	36738336	35900764	34674708	40585344	50996896	41065620	36726272	37508468	36245064	35303540	36281564	37049872	42619328
TG 14:0_16:0_16:1	794.723	-0.188745	776.689	[M+NH4]+	18.81	0.0350854	305.5	0.074324	C49H92O6	22222	M-16:0_521.4566(100),M-14:0_549.4872(73),M-16:1_523.4727(51),495.4401(49),577.5192(29),578.5213(10)	101468264	124114528	123021472	97514576	108649584	109275360	110265296	115788912	82030432	80587808	71201072	69096920	75284512	73056608	67055448	104050256	71714184	79463232	67904840	62115060	68315712	75622592	69281704	94931928	73047256	66943508	73121176	66579424	66349884	66080148	78468896	76054352
TG 14:0_16:0_18:1	822.755	-0.291703	804.721	[M+NH4]+	19	0.0452186	311.6	0.0718254	C51H96O6	22222	M-16:0_549.4872(100),M-18:1_523.4711(49),M-14:0_577.5194(45),552.5061(8),521.4581(4),M+NH4_822.7566(3)	233255856	259948448	296341760	213865888	250530704	252926832	288614176	258362560	198662944	191352992	176694432	176061488	198608752	157947840	166516400	255542032	184371008	191461424	176341504	150493824	152169088	179161312	164122272	246820944	191085184	173345696	160425024	161952928	169680944	174592864	185141008	191045312
TG 14:0_16:0_25:0	922.88	0.119192	904.846	[M+NH4]+	19.82	0.0726126	333.7	0.136786	C58H112O6	22122	M-16:0_649.6126(100),M-14:0_677.6427(58),663.6251(51),635.5983(48),664.6328(41),621.5873(40),537.4875(32),551.4978(30),538.4899(29),M-25:0_523.4747(23)	538670	636569	587073	571135	596448	498596	406054	606142	533645	511408	501738	502619	453966	467591	474548	553559	522414	548279	587589	510013	429593	489272	543406	578538	517103	548044	534994	503221	500457	621180	541942	444072
TG 14:0_16:1_18:1	820.739	-0.791969	802.706	[M+NH4]+	18.85	0.0424679	309.3	0.0686035	C51H94O6	22222	M-16:1_549.4872(100),547.4723(95),M-18:1_521.4568(95),M-14:0_575.5033(69),576.5064(27),577.5185(22)	232206320	293012768	311584544	229251744	281252064	304438112	310837280	286228544	198175104	204695648	210685504	189940304	186747600	187831408	182661312	246806080	207890496	190712496	174689376	171534816	170135648	184983792	177288704	270998208	201757568	167856512	195243776	178449136	170826368	182094128	195554208	211397024
TG 14:0_18:2_18:2	844.74	-0.911524	826.706	[M+NH4]+	18.77	0.0419409	311.6	0.0957409	C53H94O6	22122	M-18:2_547.4721(100),573.4872(53),M-14:0_599.5037(45),545.4558(17),571.4733(15)	163385312	206635152	199277968	165229904	207548864	209682624	216604432	203688784	151031504	138777440	138339616	119140128	144868576	132210376	133588792	167105184	131673808	138740592	128415984	125009288	127959000	122260192	138876656	171412832	148271136	120145344	130081664	131642792	119747864	133562224	134284336	148848144
TG 14:0_18:2_18:3	842.723	0.0593315	824.689	[M+NH4]+	18.65	0.0685877	310.8	0.090276	C53H92O6	22222	M-18:2_545.4556(100),M-18:3_547.4715(84),571.4714(51),M-14:0_597.4878(43),599.5018(37),573.4858(18),825.6961(15),598.4903(15)	34334252	39475632	42269348	33067730	39240752	40083624	38982540	39262576	28266282	28492086	28044926	24002836	27557868	25296570	25112380	35399332	26818152	26391986	24336472	24054966	23666886	25470056	24524394	33299582	27283082	22901902	24747864	24954060	22366620	25556124	25489064	27117038
TG 14:1_17:2_18:2	828.707	0.144804	810.674	[M+NH4]+	18.56	0.0850202	308.1	0.159143	C52H90O6	22122	533.4538(100),M+NH4_828.6864(64),M-18:2_531.4373(63),M-18:2_545.4571(62),529.4237(61),M-14:1_585.4842(40),601.5177(37),812.6859(31)	673439	761462	754547	615412	679135	739338	817421	688612	500927	491776	522260	389008	514835	447506	475903	607866	501904	533411	396327	403622	477868	441893	413625	619980	473048	434795	453209	438740	465424	465471	491557	473291
TG 14:1_18:2_18:3	840.708	-0.166526	822.674	[M+NH4]+	18.53	0.0428046	309.1	0.132444	C53H90O6	22122	M-18:3_545.4578(100),M-18:2_543.4399(94),519.4401(67),M-14:1_597.4863(56),569.4543(42),599.5036(40),595.4718(39),573.4881(32)	5975111	6341901	7983815	5572052	6713103	7107359	6874349	5906862	5132977	4351907	5236543	4481980	4840741	4107970	4128770	6431575	4555971	4617838	3804986	4249104	4534496	4674272	4458474	5602247	4970739	4074894	4139566	4344968	4217508	4190820	4497471	4838763
TG 15:0_16:0_16:0	810.755	-0.555039	792.721	[M+NH4]+	19.04	0.0892355	310.5	0.144813	C50H96O6	22122	M-16:0_537.4884(100),M-15:0_551.5023(59),523.4703(27),565.5194(25)	8767373	9927978	10167609	9738721	9961669	8582878	8660271	8532206	7862186	8396580	7502797	7320754	6389353	6577489	7942766	8398047	8169813	7448709	7388072	6919857	6123473	5957282	7446025	8061377	5791080	6453750	6462327	7043042	7640518	7352027	7988896	7479065
TG 15:0_16:0_16:1	808.739	-0.309123	790.705	[M+NH4]+	18.9	0.0592447	308.6	0.100264	C50H94O6	22222	M-16:0_535.4709(100),M-15:0_549.4869(78),M-16:1_537.4885(70),563.5052(43),509.4586(40),510.4556(20),523.4718(19)	15689361	20762686	18963302	14234227	12705543	15065866	11144755	11418573	11385933	12093046	8890858	11256369	8435965	8000340	7796732	11081301	9298304	10695264	11125527	7422272	8040098	6989843	8213529	12856929	7934282	9678975	7325498	7442674	9035471	8871332	10697800	8815307
TG 15:0_16:0_18:1	836.77	-0.274866	818.737	[M+NH4]+	19.09	0.0754014	314.6	0.128943	C52H98O6	22222	M-16:0_563.5037(100),M-15:0_577.5193(68),M-18:1_537.4872(65),551.5079(24),549.4874(15)	20066544	23472760	23598320	19592666	23716462	24191702	22286532	19607494	18229376	17167690	16542789	16168689	15494314	14716730	15566513	19732944	16895876	17247936	20101354	14174679	13861333	14423425	14707921	22427886	16508350	14792928	14344496	16280898	13949002	16297494	18254540	17299406
TG 15:0_16:1_16:1	806.723	-0.322291	788.69	[M+NH4]+	18.76	0.104797	306.6	0.177445	C50H92O6	22222	M-16:1_535.472(100),M-15:0_547.4745(38),521.4537(34),561.4894(29),507.4396(20),509.4556(19),575.5017(15)	8590749	16975464	14242863	11469994	9436044	9558972	8431438	7830340	7860001	7219389	6633817	6908636	5914413	6025216	5013272	7290750	6381843	18998220	7088809	5550914	5920079	5657619	5932224	9275098	5335980	5443666	5063508	6072873	5163610	5171970	7614329	6383040
TG 15:0_16:1_18:1	834.755	-0.658876	816.721	[M+NH4]+	18.95	0.0572446	312.2	0.15293	C52H96O6	22222	M-15:0_575.5031(100),M-18:1_535.4712(81),561.4858(74),M-16:1_563.5012(68),589.5215(38),537.4905(37),576.5028(23),536.4824(23),549.4863(22)	24208290	29666866	31760472	23265762	26495332	29332932	27262840	26740648	20572170	19591470	19262778	18394326	17889344	18956648	17333376	25796644	19631370	19095826	18431216	16881334	18204746	17793142	20530024	26159020	20205078	18465560	18967602	18256688	19069024	16897810	21010536	20786230
TG 15:0_16:1_18:2	832.739	-0.180129	814.705	[M+NH4]+	18.81	0.0500379	310.9	0.122548	C52H94O6	22222	M-16:1_561.4864(100),M-18:2_535.4741(77),M-15:0_573.4859(65),559.4704(35),533.4589(33),547.4704(31)	12012005	15425123	13488830	11550228	12466032	13230577	12992419	12865891	8963215	9886947	9445562	8879796	8373731	8085860	8351096	12279801	8988019	8736868	8991768	7130420	7906934	8020700	7828888	11746347	8851912	7861439	8697788	7362213	7341391	8263813	9970307	8021027
TG 15:0_18:1_18:2	860.77	-0.406613	842.737	[M+NH4]+	18.99	0.043208	316.4	0.0984602	C54H98O6	22222	M-18:1_561.4888(100),M-18:2_563.5042(97),587.5055(69),M-15:0_601.5179(66),575.5034(46),589.5161(33),588.5075(30)	35983276	48086228	46422744	35573820	49335880	44150672	48451704	46731980	32970342	32635868	34720372	31710764	27627218	30778610	31090460	39896252	35827812	31175058	28796112	27839222	29737180	27199652	31041208	40529392	36901844	30833966	30814376	29660792	30140150	31320352	29455712	35429864
TG 15:0_18:2_18:2	858.754	0.0582239	840.721	[M+NH4]+	18.87	0.0496661	314.9	0.0927619	C54H96O6	22222	M-18:2_561.487(100),M-15:0_599.5041(52),573.4867(45),559.4734(23),587.5067(23),574.4949(9)	18730392	21759750	24172660	16937754	20050418	23362950	20710116	21621368	15874828	17040196	13987086	14441880	14441726	39741428	14527192	18864544	15892520	14830595	14629600	13362606	34388372	13904836	13603625	19984262	17004306	13765537	14685525	14344855	12443251	15207203	15117837	16871030
TG 15:0_18:2_18:3	856.739	0.116722	838.705	[M+NH4]+	18.74	0.088343	313.5	0.109347	C54H94O6	22222	M-18:2_559.4719(100),M-18:3_561.4888(99),599.4986(59),557.4529(33),598.4977(30),M-15:0_597.4861(29),M+NH4_856.7352(23)	5746095	6633606	7431618	4986683	6900487	6588929	6121426	6092730	4826503	4487296	4326396	4169776	4371551	4101110	4557164	5784087	4633724	4076271	4268438	3525945	3851195	4150138	4014644	5302772	4996194	4116599	3751583	4094734	3843489	4453945	4009285	4718358
TG 15:1_16:1_18:2	830.723	0.433357	812.689	[M+NH4]+	18.68	0.0731284	309.4	0.190269	C52H92O6	22222	M-18:2_533.4584(100),545.458(48),M-16:1_559.4718(45),M-15:1_573.4896(33),576.5087(27),546.4633(23),571.4685(21)	2444255	3465333	3977526	2487817	2877370	3039899	2935786	3259823	2232711	2115974	2275834	1768030	2212088	2138425	1697416	2765497	2123325	2247301	1979014	1863493	2039366	1958366	2418691	2515313	2200399	1820929	1999503	1959846	1721843	1826051	1998515	2107548
TG 15:1_18:2_18:3	854.724	-1.08807	836.69	[M+NH4]+	18.64	0.0800188	312.3	0.166083	C54H92O6	12122	M-18:3_559.4744(100),M-15:1_597.487(80),573.488(50),M-18:2_557.4474(47),603.4818(39),545.4595(30),263.24(26)	1282050	1303594	1423322	1072103	1138239	3048291	1349271	1252498	844540	888162	981749	2211030	759650	925558	811018	1145155	2275385	2249392	729185	853765	767363	913758	760876	1084156	854589	784330	776525	757841	1839833	805413	855481	871755
TG 16:0_16:0_16:0	824.771	-0.569856	806.737	[M+NH4]+	19.14	0.0395081	313.8	0.0934642	C51H98O6	22222	M-16:0_551.5021(100),579.5335(19),523.4717(14),550.4909(6),525.4761(5),578.5246(5),524.4776(4)	57587652	67571136	68690344	57571280	74281168	68962880	72021544	70573440	54499668	50701336	51095688	48239424	52610500	50761564	46749272	62065216	47552968	58314592	48461632	49963764	46757884	45600208	52151164	65484984	49031316	47891308	45408156	50773064	44612112	42576560	45911412	51149360
TG 16:0_16:0_18:0	852.801	-0.0703564	834.768	[M+NH4]+	19.33	0.050784	319.7	0.0729197	C53H102O6	22222	M-16:0_579.5341(100),M-18:0_551.5036(46),578.5223(18),577.5193(4)	35875632	43931624	41811500	33008324	41482256	47619196	46541772	40999016	27138782	31560700	27720430	25296718	25777148	26332188	27465650	37915080	30673520	28799568	30198006	25794200	25508366	25143450	27775412	43420436	27403828	26612262	26357112	28437778	22509598	23885882	26349188	33641380
TG 16:0_16:0_18:1	850.786	0.070523	832.752	[M+NH4]+	19.18	0.0488633	318	0.0706744	C53H100O6	22222	M-16:0_577.5187(100),M-18:1_551.5029(52),549.4866(4),M+NH4_850.7813(3),550.4929(2)	319413248	331762208	371653024	292413312	340854208	357444896	398045504	353685024	266984432	255997024	253512272	243861456	249449888	234796288	252955328	333482336	258585072	266490080	249043232	232645616	220170368	232175936	232579136	355785408	281676128	242316704	235149856	239253760	221120464	240279648	252130912	295965824
TG 16:0_16:0_24:0	936.896	-0.523004	918.862	[M+NH4]+	19.94	0.10358	336.7	0.129398	C59H114O6	22222	M-16:0_663.6261(100),M-24:0_551.5022(51),635.5987(34),677.6421(15),579.5303(14),537.488(12),M+NH4_936.901(11)	698313	911579	744900	954682	922996	765143	650223	673105	818211	737488	687650	729935	738174	663264	709227	685334	777936	779667	787025	661918	844764	784487	774269	724996	658565	735204	823139	742529	874545	627338	653765	658503
TG 16:0_16:0_25:0	950.91	0.904396	932.876	[M+NH4]+	19.98	0.0390578	339.1	0.147871	C60H116O6	22222	M-16:0_677.6415(100),M-16:0_551.5098(61),565.5151(55),M+NH4_950.9102(37),663.6272(28),650.6136(26),691.6502(18)	425502	472739	165646	168962	191800	309036	158215	148520	373324	392791	161395	256751	260638	362178	313018	269408	282148	405836	541854	402000	330749	155927	271874	206486	577195	617444	159367	177806	171044	407622	453780	374924
TG 16:0_16:1_18:1	848.771	-0.87185	830.736	[M+NH4]+	19.04	0.0358866	315.3	0.0845814	C53H98O6	22122	M-16:0_575.5028(100),M-18:1_549.4875(97),M-16:1_577.5185(52),603.5345(16),M+NH4_848.7677(5),552.5102(5)	694523968	769736896	799429184	665864448	787819648	852849280	856989504	825472576	608095232	557554432	592582400	530200160	530605984	563604224	526812544	744289024	553625536	574728256	522649792	510923744	500084544	529315008	546324864	713118528	585762304	529917280	544808384	597206272	486043232	534592896	572302272	647361344
TG 16:0_16:1_25:0	948.894	0.980087	930.861	[M+NH4]+	19.88	0.129038	337.2	0.0976065	C60H114O6	22122	M-16:0_675.6294(100),M-16:1_677.6447(89),649.6116(83),676.6301(51),M+NH4_948.8896(51),650.6214(44),563.5043(43),661.6126(27),689.6399(24),M-25:0_549.4887(22)	348781	503053	328491	259687	300854	310880	358358	366448	226475	250963	264543	222327	267639	288326	197465	264190	272313	308136	302698	299898	262127	266600	229741	352129	215959	268365	280464	221691	226560	343650	333849	279851
TG 16:0_17:0_18:1	864.802	-0.589731	846.768	[M+NH4]+	19.28	0.0693882	320.8	0.138126	C54H102O6	22222	M-18:1_565.52(100),M-16:0_591.5341(93),M-17:0_577.5181(63),563.5027(33),605.5496(15)	12952269	13329116	14821457	12512670	13557335	15186685	15041188	14380389	11575189	9317884	10496763	10345843	9198953	8558199	9365068	14157534	11340408	10242098	10346300	8453703	8210272	8180545	10041026	13743651	9888196	10397975	9091021	8538121	9341267	9402115	9147119	11259349
TG 16:0_17:1_18:1	862.786	-0.428843	844.752	[M+NH4]+	19.13	0.0681723	318.2	0.0725324	C54H100O6	22222	M-18:1_563.504(100),M-16:0_589.5221(68),M-17:1_577.5199(46),603.535(40),575.5036(28),604.5362(14)	39548024	45654588	47874136	37281880	46039336	49353984	50710592	45817000	32334042	29958072	33168740	34427540	31739932	33833588	30172606	44893100	33028436	31620208	28479082	31564060	31999968	29220248	36039436	39042396	31693880	32629612	32741718	31178648	28915472	31830432	32528224	32583236
TG 16:0_18:0_18:0	880.833	-0.647115	862.799	[M+NH4]+	19.52	0.0637307	326.1	0.100968	C55H106O6	22222	M-18:0_579.5329(100),M-16:0_607.5643(74),581.54(9),606.5523(7),M+NH4_880.8323(6),551.5008(5),578.5245(5)	9487159	9427736	30442780	7012078	10820611	10703637	12066840	10265767	7249224	8212590	6958787	6066422	7121604	6450200	6771630	9334321	7701342	6812701	6686249	6589944	6247448	7124861	7858939	10164941	7190560	6584632	6740584	6441044	6382724	7000123	6532659	7895261
TG 16:0_18:0_18:1	878.816	0.762388	860.783	[M+NH4]+	19.36	0.04338	324	0.0838239	C55H104O6	22222	M-16:0_605.549(100),M-18:1_579.5331(99),M-18:0_577.5182(99),604.5388(12),M+NH4_878.8212(8),577.5448(3)	109617928	118189656	165553104	105724920	127831600	140083296	152031024	141473232	89606432	83940520	87227712	75251688	89963312	75899504	77833896	135857984	87206960	96683832	98732160	74473216	74079776	83788200	75549968	123250056	83380360	82960984	85464560	90046608	76359232	78649824	82674168	94649904
TG 16:0_18:1_18:1	876.802	-1.03786	858.768	[M+NH4]+	19.22	0.0379169	321.9	0.0722059	C55H102O6	22222	M-18:1_577.5191(100),M-16:0_603.5344(59),M+NH4_876.7999(5),575.503(4)	848071040	976530112	983537344	837281856	993708416	1034406464	1010931648	1016236672	782809152	717315264	722848192	687688832	738434304	708746880	686598464	909705280	715644224	738020864	677812992	676545408	653347712	707069248	704402816	908598144	705072512	657828736	703327552	700257664	664462976	668604032	704579840	865638912
TG 16:0_18:1_18:2	874.787	-1.97763	856.754	[M+NH4]+	19.08	0.032557	320	0.0944728	C55H100O6	12222	M-18:1_575.5035(100),M-16:0_601.5185(82),M-18:2_577.5186(77),M+NH4_874.784(10),263.2353(4)	1427799552	1570507904	1749635584	1343807104	1562584832	1662845184	1735959424	1677139328	1274014720	1184774272	1212037632	1116942464	1175725056	1136802048	1126999168	1508578048	1081825280	1233099904	1106397312	973626816	993215744	1110718848	1160860800	1366065408	1211258752	1107531392	1116713216	1148473600	1023962688	1132089344	1170775936	1207382144
TG 16:0_18:1_21:0	920.863	0.771015	902.829	[M+NH4]+	19.65	0.25694	332.2	0.219525	C58H110O6	12222	M-16:0_647.5978(100),M-18:1_621.583(66),535.4734(54),M-21:0_577.5191(52),619.5687(48),M+NH4_920.8601(43),551.5149(30)	976917	673052	683442	629295	500333	606779	1133639	1122275	372599	411010	378840	350633	341518	756413	331947	50092	836529	945759	881444	728574	752283	371778	292978	591100	439092	380803	353665	730953	323447	371592	924306	450247
TG 16:0_18:1_22:0	934.879	0.34229	916.846	[M+NH4]+	19.77	0.0637461	335.2	0.0979333	C59H112O6	22222	M-16:0_661.6125(100),M-18:1_635.5937(82),633.5801(58),M-22:0_577.5197(55),605.5516(45),549.4855(36),634.5866(34)	1208276	1422014	1783050	1074269	1094128	1898988	1442753	1252329	796925	802176	767822	767171	693752	643139	745469	1164117	717345	842916	916708	705013	771706	723924	620595	1296142	703226	666837	801521	703009	781921	768913	742933	875348
TG 16:0_18:2_18:2	872.772	-2.16666	854.737	[M+NH4]+	18.96	0.0422299	317.7	0.0826284	C55H98O6	12122	M-18:2_575.503(100),M-16:0_599.5028(48),573.4875(28),601.5179(22),574.4903(9),577.5181(8),M+NH4_872.7681(7)	934589568	1052841408	1180918528	910747776	1084036864	1157613440	1119206656	1112734080	836151424	770602304	809947520	739004288	759887808	729618240	712201728	1059150400	722063680	793712640	719187008	662468800	728413888	759462464	759174464	953959040	822847552	702505920	721953344	718576256	712877504	739678464	748327424	790445120
TG 16:0_18:2_22:6	920.77	0.532163	902.736	[M+NH4]+	18.87	0.0660875	324.1	0.102556	C59H98O6	22222	M-22:6_575.5027(100),599.5041(97),M-18:2_623.5027(82),601.5185(46),M+NH4_920.7684(42),600.5063(36),573.485(33),287.2386(31),621.4853(30),M-16:0_647.5031(20)	77128128	81146640	85489096	65300896	73030672	85164288	93606064	84132136	61532520	59890196	64838572	56569792	59087576	55081108	59021076	76312568	59186324	62598440	47794024	53983240	56460912	52395164	50224988	74296616	65401680	53839132	55008748	55563232	47632128	58652572	58178836	62153552
TG 16:0_20:4_22:6	944.769	0.761032	926.736	[M+NH4]+	18.83	0.0570178	326.7	0.07437	C61H98O6	22122	M-20:4_623.5(100),M-22:6_599.5023(86),M+NH4_944.7654(63),337.2732(40),600.503(35),647.4938(29),649.518(28),625.5237(26)	15339543	15420536	20248774	16599164	18138474	19061712	20427812	20125970	14675151	15061185	15868778	13297246	14585918	13471044	12552722	18000098	14787646	14523769	12583595	13164050	13442161	13754603	13192761	16696038	14054965	12059065	12973767	13441893	11701431	15545634	14686421	15061429
TG 16:1_16:0_18:2	846.756	-1.35813	828.722	[M+NH4]+	18.9	0.0437661	313.5	0.0895144	C53H96O6	12222	M-18:2_549.4877(100),M-16:1_575.5033(91),M-16:0_573.4876(70),547.7240(59),601.519(36),548.476(20),602.5235(15)	499901472	582671296	619414272	470521056	587770688	614859840	574759296	583328384	416160096	385632160	411931040	366446592	374388800	381623488	387139296	555804800	396586720	412290048	364472000	350303968	361116672	364958432	380669248	490616224	398952448	350368672	386255808	375812928	356171776	372358496	386106560	410809184
TG 16:1_16:1_16:1	818.724	-0.781705	800.69	[M+NH4]+	18.71	0.0303479	307.4	0.0916721	C51H92O6	22122	521.4566(100),M-16:1_547.4725(90),519.4405(55),573.4875(43),601.5193(40),575.5035(38),545.4515(31),522.4591(27),520.4435(18)	103215880	122279760	134540064	95915576	110202912	123446232	113292928	120691528	81682760	82092440	81876280	71028976	78156344	76260072	73781176	105578840	79750448	79227552	73262832	66339584	69306048	78876904	74118984	99485112	83867208	66005128	74859784	70972920	64030160	74239744	75222408	78597776
TG 16:1_18:2_18:2	870.755	-1.07952	852.722	[M+NH4]+	18.84	0.0356794	316.2	0.0770279	C55H96O6	12222	M-18:2_573.4875(100),M-16:1_599.5031(54),597.4872(29),576.5057(15),853.7276(13),571.4707(13)	303424800	354959296	383412032	271840384	345473344	365025504	362797088	363606304	244265392	240778896	278733760	238191072	228345824	235641088	212617744	332018560	245821984	225204896	225811744	220346928	223753760	248201312	223586640	290513952	252076816	215765072	231388016	214349520	224448880	227959472	217296352	249968400
TG 16:1_18:2_18:3	868.739	0.12662	850.705	[M+NH4]+	18.72	0.0666281	314.8	0.108828	C55H94O6	22222	M-18:2_571.4722(100),M-18:3_573.4877(98),M-16:1_597.4883(81),851.7103(17),M+NH4_868.7384(15)	57980620	67832912	76454928	54285196	65296492	64873744	68040528	66770896	47504036	44046404	51420764	42848936	46943928	45858780	40340200	61790572	48231324	44735664	42936624	41939460	43253456	43474784	41871316	52892176	47000956	41366288	45786276	42519700	40720788	45438112	44677196	47658564
TG 16:2_18:2_18:3	866.723	0.576885	848.689	[M+NH4]+	18.6	0.0645763	313.8	0.152375	C55H92O6	22122	M-18:3_571.4718(100),595.4731(64),M-18:2_569.4571(60),573.489(49),572.4771(48),M-16:2_597.491(44),545.4591(36),M+NH4_866.7233(33)	9051629	10577480	11105572	8383862	10558406	10758243	10861938	10528656	7354560	7198139	7841055	17804642	7236906	6877529	6796332	9733482	7403087	6914725	6201483	6503736	6792586	6808944	7244592	25304816	7712385	17216764	6625514	7048799	16801176	6846266	7101986	7307078
TG 17:0_17:1_17:0 d5	869.833	-0.615061	851.799	[M+NH4]+	19.28	0.0538031	319.6	0.08144	C54D5H97O6	22122	M-17:0_582.5502(100),M-17:1_584.5693(23),M+NH4_869.8412(8)	10350431	12239092	10359933	8636458	10947156	12943637	12958204	10603283	9535126	11172586	7759488	7136551	7975336	8994801	7885000	10300540	9296642	9451611	7514824	8236570	7391612	8089215	8540850	10009482	10184802	8237592	8173368	8154709	7223398	9237901	8922213	10560106
TG 17:0_18:1_18:1	890.817	0.291867	872.783	[M+NH4]+	19.31	0.0538031	324.9	0.08144	C56H104O6	22222	M-18:1_591.5346(100),M-17:0_603.5338(70),617.5483(17),577.5153(16),M+NH4_890.8158(11),590.5312(7),589.5166(5)	20250634	23871882	26690682	19008646	24703608	25090988	27880464	27114496	15245527	16595500	16650289	14611669	15791444	13302287	13058205	25884376	16653841	16187101	14426569	15763473	13671984	14465464	15306238	21818840	16553014	14774773	15895133	14688902	12736225	14266331	15295514	18629232
TG 17:0_18:1_18:2	888.801	0.191269	870.767	[M+NH4]+	19.16	0.0532125	323.1	0.110836	C56H102O6	22222	M-18:1_589.519(100),M-18:2_591.5347(65),M-17:0_601.5247(57),603.5331(42),575.5007(8)	26704782	29698512	34638284	25510854	30422970	31476700	32906826	32811744	23861930	23595814	21834724	22354660	22244540	20944998	20295760	34926604	21301554	22242162	20511436	21297096	19560704	21146104	21604926	28548668	23984352	21216196	21697124	21589682	19700474	20946190	25130142	25668910
TG 17:1_18:1_18:2	886.785	0.642771	868.751	[M+NH4]+	19.03	0.0639394	321.1	0.155784	C56H100O6	22222	M-17:1_601.5166(100),M-18:2_589.5183(86),M-18:1_587.5033(56),599.5047(51),600.5017(28),599.5236(11),627.5264(10)	22433648	24292456	27434014	21080346	27287734	24347384	26905644	23978354	16664658	18470658	20079256	18339162	17464096	18044416	19137030	23213170	17512498	18103214	16794284	14585543	16224186	18593656	17867134	22429870	15722527	15159451	16305999	18183602	14455355	16869328	17641308	18076396
TG 17:1_18:1_20:4	910.785	0.384284	892.752	[M+NH4]+	19.01	0.0851308	325	0.160057	C58H100O6	22122	M-20:4_589.5309(100),613.5147(93),M-18:1_611.5079(85),M-17:1_625.5167(78),624.5097(60),637.5118(42),311.2395(36)	4365251	6504147	7192210	3728502	5797943	6487930	6522834	6566263	4681092	4290911	4338438	4011275	3673173	3825867	3610909	5369275	3862294	4376046	3286082	4810592	4317905	4166319	4542115	5447872	4389745	3835227	4292757	3012153	3872901	4158781	4706326	4456738
TG 17:1_18:2_18:2	884.769	1.47948	866.735	[M+NH4]+	18.91	0.0864505	319.5	0.147882	C56H98O6	12222	M-18:2_587.4981(100),600.5044(73),M-17:1_599.5004(36),585.4873(33),597.488(19),590.5203(14),M+NH4_884.7626(14)	10427296	11322402	13081549	8307960	11466445	9885235	11656601	10694665	8554719	8101784	8427453	7673774	8252741	8132109	7562222	11093723	8036613	7888200	7143470	6311236	7119032	7795351	7380282	10226259	8710118	7163256	7900741	6946036	6821411	7880499	7618866	8627474
TG 17:1_18:2_18:3	882.754	0.147266	864.721	[M+NH4]+	18.81	0.113529	318.4	0.150293	C56H96O6	22122	M-18:2_585.485(100),M-18:3_587.5014(78),598.4926(62),601.5186(48),M-17:1_597.4861(41),601.5315(41),561.4853(37),283.2363(34),562.4902(34)	3495919	4939709	4490972	3245506	4219863	4284123	12426728	4339392	3014595	3313179	3064735	2550114	3173511	3150748	7221972	4369342	3029675	2943617	2742528	2540316	7668391	3064284	2724497	4064146	3025094	2932717	2767800	8803649	2629115	7219407	3179490	2994968
TG 18:0_18:0_18:0	908.864	0.0770192	890.83	[M+NH4]+	19.73	0.0464231	331.8	0.0864115	C57H110O6	22222	M-18:0_607.5652(100),635.5972(26),636.5999(14),663.6282(11),908.8712(8),523.4711(7),649.6167(6),579.5353(6)	2984493	2701127	2896399	2128609	3004076	2752536	2640648	2816899	2079301	2119299	1973811	2291794	2101564	4761131	2058508	2576420	2099874	1845519	1973201	2006831	2072120	2014124	2288868	2539660	2107621	2160090	2108666	2132519	1955772	2092849	2137366	2230818
TG 18:0_18:1_18:1	904.832	1.27095	886.798	[M+NH4]+	19.4	0.0535742	327.7	0.096388	C57H106O6	12222	M-18:1_605.5507(100),M-18:0_603.534(63),631.5668(10),577.5168(8),M+NH4_904.8333(8),632.5669(3)	78057256	103523568	120173480	86930512	101822080	127770744	115463384	116401440	67069024	65436888	67091600	60480152	62213068	63789884	64696896	100443848	68958440	70028592	54183132	58679992	60199728	62037636	63307304	91985192	68264624	58797284	62606284	64861412	60448632	55068564	66423404	75996400
TG 18:0_18:1_20:4	926.816	0.981855	908.782	[M+NH4]+	19.24	0.0762534	329.2	0.0765889	C59H104O6	12122	M-18:1_627.533(100),M-20:4_605.5456(61),M+NH4_926.8195(48),603.534(43),M-18:0_625.5163(32),578.523(32),604.5362(26),577.5202(25),654.5577(24)	44257828	42525804	121811832	39777116	53224220	49159328	55760520	53529448	36938880	34039000	38139296	32873386	35588932	29151250	85775576	122588512	36704592	36048460	34511384	73922048	32280390	33753752	34653172	44959248	88077600	32287834	81726432	84585200	34600764	83896728	33482320	101045696
TG 18:1_18:1_18:1	902.817	0.420905	884.783	[M+NH4]+	19.27	0.0446683	325.8	0.0756662	C57H104O6	22222	M-18:1_603.5336(100),601.5182(14),602.5217(6),M+NH4_902.8151(6),606.5547(6),603.5634(3),629.5492(3),903.8193(2)	335236160	353738784	448026720	321549120	375562912	380008192	399827456	400041440	291727328	244160736	272984736	268465760	243950368	265434384	243858816	341602752	262127552	266190096	258639568	234951520	222600320	250686544	261500896	339773088	279699520	243900752	249045312	240284976	246465504	257976768	250572560	270746624
TG 18:1_18:1_18:2	900.801	0.488454	882.767	[M+NH4]+	19.12	0.0435477	323.8	0.085415	C57H102O6	22222	M-18:1_601.5183(100),M-18:2_603.5343(61),M+NH4_900.8007(10),599.5031(8),600.5057(5),627.5337(5),883.7741(5),339.2946(5)	457144608	529126144	585006144	478544288	539136512	605726144	576116608	570330752	434752544	412991520	391861408	374233600	387663904	373725632	391852512	552646208	370174688	396780384	373697248	375044640	362374144	375807264	391769728	508349504	415213248	392489536	367808800	396990240	367059872	369583392	406076096	450005504
TG 18:1_18:1_20:0	932.864	-0.160795	914.83	[M+NH4]+	19.6	0.0691653	333.3	0.0942171	C59H110O6	22222	M-18:1_633.5807(100),M-20:0_603.5301(46),631.5653(39),659.5973(37),632.5681(18),M+NH4_932.8617(18)	3273967	4213980	4564361	3348674	4330060	5035380	4325257	4569706	3072099	2746798	2429674	2774473	2646012	2491066	2260661	4079880	2541971	2703119	2545380	2291388	2281534	2445896	2512573	3587312	2580272	2532494	2376673	2365952	2245425	2425146	2773220	2811751
TG 18:1_18:1_20:1	930.848	0.676802	912.814	[M+NH4]+	19.45	0.0702521	330.9	0.11559	C59H108O6	22122	M-18:1_631.5664(100),M-20:1_603.5313(55),M+NH4_930.8498(24),601.5263(22),629.5487(17),602.5246(12),657.5796(12)	6736405	9842680	12317302	8287234	9695000	11683987	11195121	11630160	7354098	6642334	7098273	5812106	6729362	5123168	6552418	9956203	6889318	6688987	5197559	5978979	5193297	6363798	6077540	9013034	6875640	5185581	5720977	5859479	6004224	13428863	5512534	7856410
TG 18:1_18:1_20:4	924.801	0.854237	906.767	[M+NH4]+	19.1	0.0314905	327.6	0.0614786	C59H102O6	22222	M-20:4_603.5324(100),M-18:1_625.5165(85),577.5186(64),627.5324(38),M+NH4_924.7989(35),651.5341(30),907.7733(24)	112660712	121441008	135071760	103092000	117505616	119072392	134536096	118002856	104460928	96387928	90469088	89984776	89545960	90265688	89637192	113743184	86886304	89814120	84142104	82315184	85626776	93449216	81361816	111586960	91756808	89097632	78026616	87475520	89794576	86117896	94085488	101160776
TG 18:1_18:1_21:0	946.879	1.06666	928.845	[M+NH4]+	19.71	0.102651	335.8	0.126084	C60H112O6	22122	M-18:1_647.5996(100),577.5223(61),M-21:0_603.5366(57),675.6284(42),575.5008(42),673.6113(35),661.6106(23)	325758	395606	386696	339734	352505	461130	354933	395970	295945	243011	228562	268658	232243	252213	227207	357106	233299	253085	238664	160679	211952	242223	225663	397035	257079	224992	233764	229625	212441	247337	226027	276573
TG 18:1_18:1_21:1	944.864	-0.0635012	926.83	[M+NH4]+	19.51	0.210121	333.4	0.239897	C60H110O6	22122	M-18:1_645.5816(100),647.6(85),M-21:1_603.535(61),339.2899(51),673.6209(27),671.5952(27),672.6046(24),675.6235(16),617.5577(15)	347714	376845	482932	373960	428956	506712	354946	456259	356477	296314	346868	248678	307345	243855	274573	443189	295342	336906	560113	282207	579815	266295	275205	349130	265270	619823	209757	285526	255448	245544	523769	296301
TG 18:1_18:1_22:0	960.895	0.697266	942.861	[M+NH4]+	19.81	0.060626	338.4	0.0816711	C61H114O6	22222	M-18:1_661.6137(100),M-22:0_603.5345(90),689.6417(25),M+NH4_960.8977(24),687.6301(24),575.5035(21),577.5196(18)	959070	1201057	1506355	1253186	1252208	1402331	1295570	1538461	1122031	829777	1035254	768439	763002	1016281	946053	1214058	739807	1041386	843450	744921	717942	849627	928714	1126353	877958	885145	697246	858212	706559	773528	737984	981795
TG 18:1_18:2_18:2	898.786	0.267027	880.752	[M+NH4]+	19	0.0347345	322	0.0727099	C57H100O6	22222	M-18:2_601.5181(100),M-18:1_599.5027(67),M+NH4_898.7837(12),881.7577(12),625.5168(6)	420300512	444659968	502190304	415178720	430631648	470581664	473264768	456138272	333817600	316658464	334892192	314134784	313201888	303840224	302650944	402058368	343792448	381362816	312741504	279996832	290610560	312773920	312016032	395807584	351358944	288442752	290371584	307762496	295446656	310018496	310861152	325483808
TG 18:1_18:2_20:4	922.785	0.856103	904.751	[M+NH4]+	18.98	0.0386904	325.8	0.0689786	C59H100O6	22222	M-20:4_601.5183(100),M-18:2_625.5197(65),575.5045(48),649.5197(41),M-18:1_623.5051(39),M+NH4_922.7829(38),650.5251(28),577.5176(23)	115259080	130172272	137839328	116397408	135890432	141852992	128911680	127957160	108373120	94583368	103521480	87014640	94402960	91158536	82928056	122511488	94320696	101914920	96440568	83784040	85461888	85663880	93799600	111526144	104466688	83861984	92985624	88884552	89551704	90733632	92961880	101931672
TG 18:1_18:2_22:0	958.879	0.959453	940.845	[M+NH4]+	19.65	0.0762038	336.4	0.0966661	C61H112O6	12222	M-18:1_659.5981(100),M-18:2_661.6114(70),M-22:0_601.5164(64),M+NH4_958.8826(36),575.505(24)	793781	1043377	1488277	794704	1004777	1553089	1435272	1310859	754980	802303	823050	858338	636361	733641	624034	1207206	957223	822760	878760	1074940	574714	692339	793356	1220434	783358	746259	845550	742371	820298	812081	662647	1006283
TG 18:1_18:2_24:0	986.911	0.2827	968.877	[M+NH4]+	19.86	0.0874422	341.6	0.116118	C63H116O6	22122	M-18:1_687.6317(100),M-18:2_689.6453(57),M-24:0_601.5177(54),603.5401(30),M+NH4_986.9086(23),604.5551(14)	550887	582655	439864	336824	669876	393615	646026	601677	364364	261813	429662	394476	415549	380555	469453	342352	228112	432743	243554	301589	377409	395447	338997	472727	402304	245917	475851	253725	378365	444941	431127	445694
TG 18:1_20:4_20:4	946.785	0.749906	928.751	[M+NH4]+	18.95	0.0646182	328.5	0.0836899	C61H100O6	22122	M-20:4_625.517(100),M+NH4_946.7818(60),602.521(46),650.5186(32),599.503(31),M-18:1_647.5052(29),626.5191(29),601.5251(25)	21318010	24599424	26181830	22944066	26077302	23863502	24953336	23247608	21516330	20050470	19886412	20425654	17969540	18880608	18894900	26060262	18672800	17562210	17009692	15917959	15597379	19063140	18190388	21937660	20833500	17610164	17500156	17628802	17963034	17467558	18321756	18870714
TG 18:2_18:2_18:2	896.77	0.199605	878.736	[M+NH4]+	18.88	0.0651202	320.4	0.115866	C57H98O6	22222	M-18:2_599.5029(100),597.4881(24),575.4998(18),879.741(12),M+NH4_896.7686(11),623.501(7)	216980176	274231040	268700640	210081952	248072528	255968224	265619472	241414544	174142080	183163168	185865584	176314672	180162832	176111120	173756960	261672608	175440336	179086160	156543936	163440784	160324272	162484352	173509184	230895632	192161440	158596608	182388624	179435040	154840256	170875776	178231696	198981264
TG 18:2_18:2_18:3	894.754	0.592341	876.72	[M+NH4]+	18.77	0.0917924	318.5	0.173214	C57H96O6	22222	M-18:2_597.4871(100),M-18:3_599.503(82),573.4874(38),575.4991(38),M+NH4_894.7527(23),877.7282(22),623.4993(16),621.4876(15)	68489800	77486120	85088992	64017700	81495488	79044208	80798832	73545144	58002432	55899440	53621076	52986256	57221976	52229824	53583272	70368128	56519912	55394636	48192624	48918948	50021828	55672888	53222612	64214436	59109764	46153408	51114580	50566764	50041652	50041984	50526992	56884644
TG 18:2_18:2_20:5	918.754	0.761901	900.72	[M+NH4]+	18.75	0.0506461	322.2	0.0802468	C59H96O6	22222	M-20:5_599.504(100),597.4877(79),M-18:2_621.4866(69),623.5081(62),573.489(55),287.2399(47),598.4935(35),M+NH4_918.7546(32)	22335230	26080792	26396372	21541952	26441912	25915802	23083690	26623502	17735920	17176228	17273596	17389948	19676738	18628750	19635910	22384940	18645382	17831452	16382017	14795102	16612270	17781188	18530774	56162492	19360756	16559728	17019780	16765756	14786873	17571250	16737717	17257686
TG 18:2_18:3_18:3	892.738	0.492865	874.705	[M+NH4]+	18.63	0.205785	316.9	0.510917	C57H94O6	22122	M-18:3_597.4883(100),M-18:2_595.4722(58),875.7112(10),M+NH4_892.7377(10),573.4832(7),261.2199(6)	13625044	14934257	17069096	13154366	39102928	15473625	13760045	13736217	11100007	9714398	11575083	10486541	10833210	10288203	9777988	36725696	31101494	10176057	9484791	24088330	9304521	11522552	9064142	31727870	11965083	26253424	27369888	10197942	89930	10491936	11362889	10073732
TG 18:2_18:3_20:5	916.739	0.316339	898.705	[M+NH4]+	18.63	0.0561239	320.4	0.145604	C59H94O6	22222	M-20:5_597.4856(100),M-18:3_621.487(51),595.4711(45),917.7399(25),M+NH4_916.7325(22),571.4757(17),M-18:2_619.4685(16),337.2734(16)	3275910	3823043	3974455	3289301	3795240	3875557	4479894	3512950	2697937	2616546	3297374	2668143	2825674	2699487	2549541	3509936	2942779	2473730	2448435	2559148	2701907	2734109	2686757	3055123	3033110	2275740	2620508	2593892	2261746	2648270	2860497	2713537
TG 18:2_20:4_20:5	942.754	0.742505	924.72	[M+NH4]+	18.71	0.0521045	324.7	0.097129	C61H96O6	22122	M-20:5_623.5007(100),597.4855(87),M+NH4_942.7521(70),M-20:4_621.4829(56),647.5056(53),624.5094(47),595.4679(44),M-18:2_645.4858(42)	4957158	4973831	5780282	4718699	6112155	6055532	5467838	5845953	3958436	4044127	4732695	3748486	4495255	4231847	3715889	5922371	3932570	4218798	3394764	3590347	4050837	3881733	3893207	4399539	4424790	3241901	4194345	10019452	3662435	3852527	3678185	4282406
TG 18:2_20:4_22:6	968.77	0.360251	950.736	[M+NH4]+	18.79	0.0737066	329.4	0.147401	C63H98O6	22122	M-22:6_623.5071(100),M-20:4_647.5053(64),M-18:2_671.4928(45),[M+NH4-H]+_951.7434(29),385.2779(17),144.0882(15),293.2316(15)	7986544	3442673	9045526	7628687	3411205	2554090	3492953	2995335	2492629	2579982	2363311	6327525	2650213	6184158	2217650	2734487	2309605	5585726	5400605	6484219	2170827	2543423	5945971	2803303	2592270	5646452	2326270	2096147	2287499	2706476	5384662	2209407
TG 18:2_20:5_20:5	940.739	-0.223229	922.705	[M+NH4]+	18.58	0.0610269	323.1	0.115598	C61H94O6	22222	M-20:5_621.4862(100),595.4698(53),201.1647(51),M+NH4_940.7307(45),159.1168(20),619.4657(19),644.4965(17),855.6566(17),M-18:2_643.4136(14)	669842	771981	823573	632710	676058	687356	720092	722977	529533	508893	608557	525409	549254	444308	532127	664782	481172	463742	471124	447952	468815	569264	451865	605703	468911	1130284	492899	441047	521916	513358	478157	494382
TG 8:0_12:0_16:0	656.582	-0.121843	638.549	[M+NH4]+	17.19	0.0529994	276.5	0.0879783	C39H74O6	22222	M-16:0_383.3163(100),551.5045(36),M-12:0_439.3783(28),411.3473(17),467.4104(15),355.2867(11),523.4729(10),M+NH4_656.6349(8),M-8:0_495.4404(4)	3871325	4233065	3587176	3276619	3478730	2829609	2865983	2745095	3315663	3229052	3273551	2807032	3002284	3070536	2836416	3114770	3158739	3673403	2896911	2811023	3059999	3120071	3124487	2957633	3301343	2661581	2988087	2967615	2801456	3117553	3161588	2809884
TG 8:0_16:0_18:1	738.661	-0.324912	720.627	[M+NH4]+	18.31	0.0416223	293.4	0.094492	C45H84O6	22222	M-16:0_465.3944(100),M-18:1_439.378(79),549.4868(60),521.4565(55),467.4093(49),493.4254(48),M-8:0_577.52(47),494.4285(17)	10764741	12902212	13115088	11116915	11332999	11773658	11260015	11259731	9165459	8494526	9571335	7711037	8935834	7352582	7488549	10796246	9064805	8509123	7470429	8406634	7823491	9622464	8803123	10021755	9630567	7062008	8806821	7587436	7310285	8798430	8299515	8074910
TG 8:0_16:0_18:2	736.645	-0.217201	718.611	[M+NH4]+	18.01	0.0488361	289.8	0.0654993	C45H82O6	22222	M-18:2_439.3779(100),M-16:0_463.3783(77),437.3624(71),519.4399(66),465.3943(64),M-8:0_575.5038(60),491.4094(50),547.4707(48),493.4256(40),549.4872(33)	4550218	5563835	4951249	4160817	4375358	4800276	4461902	4627001	3673925	3581484	3864898	3369774	3735644	3218399	3095305	5289552	3676398	3770233	3469134	3182793	3389210	3161304	3320067	4409627	4206512	3001700	3761682	3360544	3413038	3638137	3250556	3475047
TG 8:0_16:1_18:2	734.629	-0.231409	716.596	[M+NH4]+	17.73	0.142502	286.7	0.221814	C45H80O6	22122	M-18:2_437.3632(100),575.502(67),M-16:1_463.3766(64),439.3807(42),435.3464(40),M-8:0_573.4893(37),489.3873(37),545.4612(34),184.0747(31)	897559	1094612	1045368	866246	965283	843255	1036597	948156	672384	609957	827382	561903	609586	759563	597210	880790	866220	736017	559000	575193	621421	762163	665511	706518	759704	597804	411537	376905	562115	569609	679578	673643
TG 9:0_16:1_18:1	750.661	-0.719366	732.627	[M+NH4]+	18.26	0.119956	294.6	0.218471	C46H84O6	12222	M-16:1_479.4104(100),477.3942(59),507.4406(57),M-18:1_451.3776(56),549.487(46),493.4226(36),491.4104(32),505.4277(31),M-9:0_575.5053(20)	887148	1333821	1326207	1088380	782012	720513	645920	653044	678442	696470	542393	602065	560945	580749	475115	536038	576595	657304	621428	488704	497693	474337	523631	763337	588937	402852	428004	439630	443296	536909	730543	449321
Name	m/z meas.	Δm/z [ppm]	M meas.	Ions	RT [min]	ΔRT - CV [%]	CCS (Å²)	ΔCCS - CV [%]	Molecular Formula	AQ	Fragment m/z	pos P 1	pos P 2	pos P 3	pos P 4	pos P 5	pos P 6	pos P 7	pos P 8
Cholesterol	369.351	0.568564	386.355	[M+H-H2O]+	12.72	0.1884	207.3	0.188458	C27H46O	22220	M-H2O+H_369.3518(100),[M-H2O-C15H27]+_161.1327(52),259.2423(35),[M-H2O-C14H26]+_175.1485(35),[M-H2O-C11H20]+_215.1802(27),201.1649(25),257.2308(23),147.1183(20),[M-H2O-C12H22]+_203.1792(19)	187952928	144784560	162395168	170245248	127541880	145951648	112825632	166698240
Cholesterol d7	376.396	-0.0797034	393.399	[M+H-H2O]+	12.68	0.22838	207.7	0.243724	C27D7H39O	21112	M-H2O+H_376.3969(100),[M-H2O-C11H20]+_215.1821(60),[M-H2O-C15H27]+_161.1317(25),377.3995(24),187.1488(20),173.1327(18),229.1968(11),294.3204(11),243.2136(10),148.1205(10)	3401761	2091310	2187764	2383727	2021930	2375111	2747329	3420059
Name	m/z meas.	Δm/z [ppm]	M meas.	Ions	RT [min]	RT - CV [%]	CCS (Å²)	CCS - CV [%]	Molecular Formula	AQ	Cal 1	Cal 2	Cal 3	Cal 4	Cal 5	Cal 6	Cal 7	Cal 1	Cal 2	Cal 3	Cal 4	Cal 5	Cal 6	Cal 7	Cal 1	Cal 2	Cal 3	Cal 4	Cal 5	Cal 6	Cal 7
Cer d18:1_16:0	538.52	-0.650922	537.512	[M+H]+	13.94	0.214307	258.2	0.106066	C34H67NO3	22222	4979757	9985637	17037664	32839572	73446080	128155832	254354544	5848339	10067194	21928752	36776608	86117152	157630496	306331968	6420863	12761799	21461164	40901208	92558600	205815264	338069536
Cer d18:1_17:0	552.535	0.0189418	551.528	[M+H]+	14.4	0.180521	260.7	0.135614	C35H69NO3	22220	2086609	2100650	2366788	2303229	2554389	2702529	2895820	2293264	2646081	2626906	2802103	2875925	2885588	3019082	2360559	3096661	2691647	2462962	3507965	4106234	4237002
Cholesterol	369.352	-1.13713	386.355	[M+H-H2O]+	12.74	0.138488	208	0.277802	C27H46O	22220	12335781	23966168	54242732	82566056	102007768	147699552		18369972	29540716	54457884	96429744	104165848	170757776	386498	16169469	32833590	51637896	104565224	140903680	132921264
Cholesterol d7	376.396	-0.132839	393.399	[M+H-H2O]+	12.7	0.106538	209.2	0.364044	C27D7H39O	22222	4139177	3913227	3999262	3736106	3482386	2929650		4121315	4479578	4832652	3946746	3551995	2815799		3935430	4045325	4194020	4435469	3094362	3049300
LPC 18:0 SN1	524.372	-1.20436	523.364	[M+H]+	5.14	0.0832701	230.6	0.150383	C26H54NO7P	22222	16506544	38770484	61990360	118681888	250735424	515320064	939410240	20237376	36725872	73227824	133866088	285742144	596947904	1048953536	28416016	45197236	83241792	139930512	328340608	733038656	1118087808
LPC 17:1 SN1	508.34	-0.86858	507.333	[M+H]+	7.07	0.114622	239.9	0.0762497	C25H50NO7P	22222	17200426	17458292	18235904	16342226	18133756	16526053	18529202	19470678	20649960	17362260	19266144	21011582	20666746	22071794	22404564	23264834	23318750	21641242	23195652	29334778	24529566
LPE 18:0 SN1	482.324	-0.316248	481.318	[M+H]+	5.23	0.248068	213.6	0.132721	C23H48NO7P	22222	376038	798707	1587183	3140182	6279688	14748219	29277076	503551	959224	1821863	3487328	7826742	17897514	34004676	528766	1118588	1957071	3989920	9329326	21643660	40204976
LPE 17:1 SN1	466.293	-0.391458	465.286	[M+H]+	7.17	0.199631	223.6	0.0612609	C22H44NO7P	21222	1973287	2334111	2315986	2440998	2546171	2492713	2411787	2750441	2760436	2889910	2832343	2798000	3321756	3334120	3262310	3297852	3119103	2864648	3229437	3821186	3531866
PC 16:0_18:1	760.588	-3.32183	759.578	[M+H]+	12.83	0.22957	280.2	0.116367	C42H82NO8P	22222	65195188	119095184	255182256	515574816	1043041152	1682476800		70754976	129406624	347234752	525406400	1053499968	1860446208		77745704	149748240	288921120	521164352	1098188800	1855392256
PC 17:0_14:1	718.539	-0.844122	717.532	[M+H]+	14.19	0.30989	290.1	0.139899	C39H76NO8P	22222	16272291	15548932	16993070	16464022	17145988	22839734		17596770	17070086	18472112	17942846	20691138	25381822		17725946	18123884	18734654	21266102	26635548	23074858
PE 18:0_18:1	746.57	-1.28124	745.562	[M+H]+	15.01	0.0930145	284.1	0.149993	C41H80NO8P	22222	2545607	5440643	9026653	19947008	46940544	105047144		2916932	6434961	10806304	21729282	44801564	102830632		3344624	5700095	12143599	22691894	48345180	111565496
PI 16:0_18:1	854.576	-0.839013	836.542	[M+NH4]+	12.51	0.202112	299.5	0.257276	C43H81O13P	22222	1090609	2653516	4970012	10106165	23065738	30473140	77817424	1211574	2996863	5081015	9039734	24483440	42250424	68404104	1516183	3074747	6894476	8480270	22247912	50652196	103215560
PI 17:0_14:1	812.528	0.114458	794.495	[M+NH4]+	11.09	0.111469	289.4	0.0998309	C40H75O13P	20220	908304	1038717	927404	928353	982649	986914	1130304	1107815	1071041	1160105	1142892	1018864	1192967	1134541	1286987	1413160	1267245	1173066	1341911	1572698	1384431
SM d18:1_16:0	703.578	-4.26043	702.569	[M+H]+	12.71	0.0402498	286.6	0.0969947	C39H79N2O6P	12120	29706420	63302636	132751272	326036960	692254272	1245582720	1720162944	31872828	75351928	166435552	356372896	834478528	1284962688	1855929600	35581332	91793200	180579888	407003456	816545152	1638358528	1901102464
SM d18:1_12:0	647.513	-0.660272	646.505	[M+H]+	10.48	0.355064	274.9	0.0995488	C35H71N2O6P	22222	8353990	9091561	8338618	8452904	8610597	9197890	8730646	9733984	9511506	9682697	11341506	9906335	12016319	10343185	11580398	13581205	10831597	11316422	10772597	13320193	15480903
TG 16:1_16:1_18:1	846.757	-3.44846	828.721	[M+NH4]+	18.91	0.0189805	313.4	0.0852002	C53H96O6	12122	226040176	410434880	667742976	1289449088	2357638144	3141004544		205778288	448564288	779152448	1304059648	2335150080	3312043776		222500752	430412096	723675648	1308722432	2214048256	3235426816
TG 17:0_17:1_17:0 d5	869.833	-0.419621	851.799	[M+NH4]+	19.27	0.0347383	320.4	0.0736145	C54D5H97O6	22222	49252632	48125096	52908852	48563180	52819060	52094964		48890832	48995912	57131084	50203568	56813768	57320836		49257004	50830512	58036460	48121328	54117664	57902208

## Sheet: comparison neg-pos
	nmol/mL
		pos	neg	Bowden et. al 2017		D. Wolrab et. al. 2020
	Name			Name		Name	UHPLC	UHPSFC
	Cer d18:1_16:0	0.223496	0.163657	Cer d34:1	0.28	Cer d34:1	0.6	0.2
	Cer d18:1_18:0	0.0401261	0.0974052	Cer d36:1	0.12
	Cer d18:1_20:0	0.0648928	0.100789	Cer d38:1	0.11
	Cer d18:1_22:0	0.595979	1.6476	Cer d40:1	0.65	Cer d40:1	1.5	0.6
	Cer d18:1_24:0	5.29592	6.3	Cer d42:1	1.9	Cer d42:1	4.8	2.7
	Cer d18:1_24:1	0.469967	1.64221
	LPC 14:0 SN1	1.34916	0.904256			LPC 14:0	2	0.7
	LPC 15:0 SN1	0.745953	0.496119
	LPC 16:0 SN1	127.857	144.487			LPC 16:0	115.9	170.6
	LPC 16:0 SN2	17.4364	14.0209
	LPC 16:1 SN1	2.47865	1.88116			LPC 16:1	4	1.3
	LPC 16:1 SN2	0.269874	0.298589
	LPC 17:0 SN1	1.47673	0.958442			LPC 17:0	34.5	34.5
	LPC 18:0 SN1	46.9625	61.1635			LPC 18:0	43.6	41.5
	LPC 18:0 SN2	5.28596	4.52375
	LPC 18:1 SN1	22.6702	30.0957			LPC 18:1	27	24
	LPC 18:1 SN2	3.34589	2.47507
	LPC 18:2 SN1	34.4039	40.5419			LPC 18:2	42	29.2
	LPC 18:2 SN2	4.54783	4.08496
	LPC 18:3 SN1	0.31256	0.275491
	LPC 19:0 SN1	0.148436	0.0954838
	LPC 20:4 SN1	9.78493	8.7777			LPC 20:4	33	3.9
	LPC 20:4 SN2	1.43577	1.16863
	LPC 20:5 SN1	0.467781	0.308547
	LPC 22:5 SN1	0.496274	0.327897
	LPC 22:6 SN1	1.57286	1.03707
	LPC 24:0 SN1	0.122884	0.0714831
	LPE 16:0 SN1	1.82327	1.50136
	LPE 18:0 SN1	2.36475	2.21031
	LPE 18:1 SN1	1.72278	1.64
	PC 14:0_18:2	2.15407	2.57625
	PC 14:0_20:4	0.746582	0.972546	PC O-35:4/34:4	1	PC 34:4	1.3
	PC 15:0_16:0	0.243236	0.395435
	PC 15:0_18:2	1.35031	1.85192	PC O-34:2/P-34:1/33:2	5.2
	PC 15:0_20:4	0.434837	0.699084	PC 34:5	0.034
	PC 16:0_14:0	1.73153	2.0586	PC 30:0	1.6	PC 30:0	1.4	0.6
	PC 16:0_16:0	10.622	11.7092	PC 32:0	7.2	PC 32:0	12.1	6.3
	PC 16:0_16:1	12.3156	13.3462	PC 32:1	13	PC 32:1	17.7	9.8
	PC 16:0_18:1	175.36	169.326	PC 34:1	120	PC 34:1	217.2	235
	PC 16:0_18:2	365.3	273.197
	PC 16:0_20:4	195.833	151.174	PC 36:4	150	PC 36:4	236	234.3
	PC 16:0_20:5	11.1868	10.9702	PC 36:5	11	PC 36:5	35.5	12.1
	PC 16:0_22:6	47.4315	33.9674	PC 38:6	41	PC 38:6	63.1	43.8
	PC 16:1_18:2	5.96343	7.12126			PC 34:3	15.1	7.8
	PC 17:0_18:1	1.12159	1.99132	PC O-36:1/P-36:0/35:1	3.5	PC 35:1	4.2
	PC 17:0_18:2	3.93789	4.39621	PC O-36:2/P-36:1/35:2	7.4
	PC 17:0_20:4	2.18336	2.4952	PC O-38:4/P-38:3/37:4	7.4
	PC 17:0_22:6	0.387703	0.520491
	PC 17:1_18:2	0.414217	0.598473	PC O-36:3/P-36:2/35:3	3.7
	PC 17:1_20:4	0.209304	0.302781	PC O-38:5/P-38:4/37:5	11
	PC 18:0_16:0	0.988424	2.10298
	PC 18:0_18:1	27.6458	33.2427	PC 36:1	26
	PC 18:0_18:2	202.896	189.541	PC 36:2	140	PC 36:2	272.7	301.4
	PC 18:0_20:2	1.71234	3.55798	PC 38:2	2.3	PC 38:2	3.6
	PC 18:0_20:4	109.543	101.761	PC 38:4	84	PC 38:4	1.3
	PC 18:0_22:4	2.5855	3.64857			PC 40:4	4.4	1
	PC 18:0_22:5	4.82476	7.08832			PC 40:5	11.5	4.1
	PC 18:0_22:6	15.8595	15.2022	PC 40:6	14	PC 40:6	22.5	10.6
	PC 18:1_18:2	107.681	87.8197	PC 36:3	100	PC 36:3	156.3	158.7
	PC 18:1_20:4	36.5032	28.2096	PC 38:5	42	PC 38:5	73.1	53
	PC 18:1_22:6	2.15174	2.27003			PC 40:7	11.3	2
	PC 18:2_18:2 Cis	15.0965	16.4148	PC 36:4	150	PC 36:4	236	234.3
	PC 18:2_20:4	4.96153	5.95302	PC 38:6	41	PC 38:6	63.1	43.8
	PC 19:0_18:2	0.329107	0.561899	PC O-38:2/37:2	0.98
	PC 20:1_18:2	23.0403	28.4101	PC 38:3	26	PC 38:3	40.9	28.4
	PC 20:2_20:4	1.08522	1.67111			PC 40:6	22.5	10.6
	PC 20:4_20:4 Cis	0.41126	0.51541	PC 40:8	0.73
	PC O-16:0_16:0	1.09427	1.70127	PC O-32:0/31:0	1.5
	PC O-16:1_16:0	1.00825	0.285102	PC O-32:1/P-32:0/31:1	1.6	PC O-32:1		0.5
	PC O-16:0_20:4	7.45802	8.75541	PC O-36:4/P-36:3/35:4	12	PC O-36:4	10	3.2
	PC O-16:0_20:5	0.246112	0.341577	PC O-36:5/P-36:4/35:5	6.9	PC O-36:5	15.2	6.8
	PC O-16:1_18:2	5.17306	5.93618	PC O-34:3/P-34:2/33:3	4.7	PC O-34:3	6.7	2.6
	PC O-16:1_20:4	6.84726	6.92887	PC O-36:5/P-36:4/35:5	6.9	PC O-36:5	15.2	6.8
	PC O-18:0_18:1	0.177529	0.42064	PC O-36:1/P-36:0/35:1	3.5
	PC O-18:0_18:2	0.967726	1.44805	PC O-36:2/P-36:1/35:2	7.4
	PC O-18:0_20:4	4.09826	4.59903	PC O-38:4/P-38:3/37:4	7.4
	PC O-18:1_16:0	1.4239	3.34676	PC O-34:1/P-34:0/33:1	4.9
	PC O-18:1_20:4	9.14391	6.66052
	PC O-18:1_22:6	0.559337	0.711594	PC O-40:7/P-40:6/39:7	1.1
	PC O-20:0_20:4	0.313937	0.695729	PC O-40:4/P-40:3/39:4	0.95
	PC O-20:1_20:4	0.659251	1.23014	PC O-40:5/P-40:4/39:5	1.7
	PC O-20:2_20:4	0.490132	0.909079
	PC O-22:0_20:4	0.100761	0.809072			PC O-42:4	1
	PC O-22:1_20:4	0.350644	0.349157
	PC O-22:2_20:4	0.159661	0.243105
	PC O-24:1_20:4	0.350812	1.0475			PC O-44:5	1.9
	PE 16:0_18:2	2.43466	1.59389	PE 34:2	2.2
	PE 16:0_20:4	2.93411	1.98014	PE 36:4	3.1	PE 36:4	5.4
	PE 16:0_22:6	2.59376	1.58662	PE 38:6	3.2	PE 38:6	2.1
	PE 18:0_18:2	5.76123	4.22378	PE 36:2	6.7	PE 36:2	12.8
	PE 18:0_20:4	8.31081	5.84939	PE 38:4	8.1	PE 38:4	5.4
	PE 18:2_18:2	0.179462	0.197227	PE 36:4	3.1	PE 36:4	2
	PE O-18:1_18:1	0.480131	0.652401	PE O-36:2/P-36:1/35:2	0.93
	PE O-18:1_20:4	7.37289	8.83711	PE O-38:4/P-38:3/37:4	0.94
	PE O-18:1_22:6	1.96198	1.85132	PE O-38:7/P-38:6	3.5
	PI 16:0_16:0	0.3	0.154436
	PI 16:0_18:1	4.16	3.12179	PI 34:1	2.4
	PI 18:0_18:2		10.3336	PI 36:2	7.7
	PI 18:0_20:4		38.2309	PI 38:4	19
	SM 34:0;3O	0.105672	0.310972
	SM 34:1;3O	0.215765	0.601107
	SM d18:1_16:0	82.7032	84.1908	SM d34:1	100	SM d34:1	120.1	131.7
	SM d18:1_16:1	6.11857	14.7982	SM d34:2	16	SM d34:2	15.1	7.4
	SM d18:1_18:0	15.6748	18.6013	SM d36:1	20	SM d36:1	21.7	12.4
	SM d18:1_18:1	7.37969	11.5576	SM d36:2	9.6	SM d36:2	11	5
	SM d18:1_24:0	11.4759	28.7046	SM d42:1	20	SM d42:1	8.9	6.5
	SM d18:1_24:1	23.4999	48.1927	SM d42:2	44	SM d42:2	36	44.6
	SM d32:1	4.78252	8.45345	SM d32:1	8.4	SM d32:1	8.2	3
	SM d32:2	0.338542	0.695679	SM d32:2	0.66	SM d32:2
	SM d33:1	2.74876	5.32759	SM d33:1	4.7	SM d33:1	6.1	1.5
	SM d34:0	3.77972	5.43884	SM d34:0	5.8	SM d34:0
	SM d35:1	1.90772	2.5373	SM d35:1	2.5	SM d35:1	3.6	0.5
	SM d35:2	0.174605	0.381199	SM d35:2	0.52	SM d35:2	0.6
	SM d36:3	0.553608	0.913106	SM d36:3	1.3
	SM d38:1	8.38777	13.2279	SM d38:1	11	SM d38:1	14.2	7.7
	SM d38:2	3.8935	6.00159	SM d38:2	5.2	SM d38:2	5.7	1.7
	SM d38:3	0.288782	0.344315	SM d38:3	0.61
	SM d39:1	3.10781	5.19387	SM d39:1	3.6	SM d39:1	6.2	1.2
	SM d40:1	21.7482	40.3559	SM d40:1	20	SM d40:1	34.1	20
	SM d40:2	12.9241	16.4877	SM d40:2	12	SM d40:2	22.7	12.5
	SM d41:1	6.62279	15.2856	SM d41:1	7.7	SM d41:1	11.9	4.8
	SM d41:2	4.17575	7.4213	SM d41:2	5.8	SM d41:2	7.6	2.9
	SM d41:3	0.505125	0.863376	SM d41:3	0.77
	SM d44:2	0.148602	0.352706	SM d44:2	0.4	SM d44:2	0.1
	SM d44:3	0.218824	0.443678

## Sheet: comparison neg-pos-MRM
	All	nmol/mL
		Pos	Neg	MRM	Bowden et. al. 2017		D. Wolrab et. al. 2020
		Molecular Species Level & For Lyso - 'sn' position level			Species Level & For Lyso - Species level			UHPLC	UHPSFC
	Cer d18:1_16:0	0.22	0.163657	0.180703	CER d34:1	0.28	CER d34:1	0.6	0.2
	LPC 14:0 SN1	1.34916	0.904256	0.93	LPC 14:0	1	LPC 14:0	2	0.7
	LPC 18:0 SN1	46.9625	61.1635	54.83	LPC 18:0	27	LPC 18:0	43.6	41.5
	LPC 18:1 SN1	22.6702	30.0957	24.66	LPC 18:1	18	LPC 18:1	27	24
	LPC 20:4 SN1	9.78493	8.7777	7.51	LPC 20:4	6	LPC 20:4	33	3.9
	LPE 16:0 SN1	1.82327	1.50136	2.03	LPE 16:0	0.91	LPE 16:0	-	-
	LPE 18:0 SN1	2.36475	2.21031	2.56	LPE 18:0	1.6	LPE 18:0	-	-
	LPE 20:4 SN1		2.27	1.41	LPE 20:4	1.1	LPE 20:4	-	-
	PC 16:0_16:1	12.3156	13.3462	17.23	PC 32:1	13	PC 32:1	17.7	9.8
	PC 16:0_18:1	175.36	169.326	266.495	PC 34:1	120	PC 34:1	217.2	235
	PC 18:0_20:4	109.543	101.761	87.43	PC 38:4	84	PC 38:4	139.4	131.9
	PE 16:0_18:1		1.42	1.12	PE 34:1	1.2	PE 34:1	-	-
	PE 16:0_22:6	2.59376	1.58662		PE 38:6	3.2	PE 38:6	2.1	-
	PE 18:0_20:4	8.31081	5.84939	2.959	PE 38:4	8.1	PE 38:4	5.4	-
	PG 16:0_18:1		0.08	0.07244				-	-
	PI 16:0_18:1	4.16	3.12179	2.27	PI 34:1	2.4	PI 34:1	-	-
	PI 16:0_20:4		2.87796	2.85	PI 36:4	3	PI 36:4	-	-
	PI 18:0_20:4		38.2309	20.52	PI 38:4	19	PI 38:4	-	-
	SM d18:1_18:0	15.67	18.6013	14.48	SM d36:1	20	SM d36:1	21.7	12.4
	SM d18:1_24:0	23.5	28.7046	6.57	SM d42:1	20	SM d42:1	8.9	6.5
