# Supplementary material for: Four-dimensional trapped ion mobility spectrometry lipidomics for high throughput clinical profiling of human blood samples
Source: Nat Commun. 2023 Feb 20;14:937. doi: 10.1038/s41467-023-36520-1 (PMC9941096; doi:10.1038/s41467-023-36520-1)
Supplement: Supplementary file 10 — Supplementary Data 7 [file 41467_2023_36520_MOESM10_ESM.xlsx]

## Sheet: neg Interday extraction nmol-ml
			Inter-day extraction	220826			220813
	new cal + ISTD		with new set of Stds	n=64	lipid class	TOF Neg	n=96	lipid class
		Name	nmol/mL	CV %	average CV	nmol/mL	CV %	average CV
	Cer 18:1_16:0 d7	Cer d18:1_16:0	0.245405	17.4828		0.163657	25.532
	Cer 18:1_18:1	Cer d18:1_18:0	0.129372	17.3138		0.0401261	49.3721
		Cer d18:1_20:0	0.194986	15.7026		0.100789	33.0073
		Cer d18:1_22:0	1.47996	13.8849		1.6476	15.2548
		Cer d18:1_24:0	5.02911	27.263		5.25655	34.3659
		Cer d18:1_24:1	1.29135	16.0694		1.64221	20.5065
		Cer d40:2	0.274606	15.1522		0.14	30.4807
		Cer d41:1	1.60661	20.7962		2.79163	36.1375
		Cer d41:2	0.232006	18.7023		0.117316	33.8781
		Cer d43:1	0.844902	18.3315		1.22048	26.4125
		Cer d43:2	0.133146	23.2337		0.0627811	39.6206
		Cer d44:1	0.335827	17.675		0.293087	18.7168
		Cer d44:2	0.143069	23.1548	18.83	0.0624159	41.0068	31.1
	FAHFA 16:0_18:0 d9	FAHFA 16:0_18:0	0.249802	24.4113		0.043965	62.0175
	FAHFA 16:0_18:0	FAHFA 18:0_18:0	0.358506	28.2189	26.32	0.0659259	67.6795	64.85
		Hex2Cer 32:1;2O	0.149903	16.315		0.01	59.5053
		Hex2Cer 34:1;2O	1.39368	12.2726		0.657633	33.1294
		Hex2Cer 34:2;2O	0.145132	13.6657		0.03	56.0924
		Hex2Cer 42:2;2O	0.256664	12.8899		0.0692071	47.9179
		Hex2Cer 42:3;2O	0.0840493	16.9319		0.0175379	54.3761
		Hex3Cer 34:1;2O	0.244524	14.011		0.0492255	62.4994
		HexCer 34:1;2O	0.431852	14.8698		0.225241	31.1372
		HexCer 41:1;2O	0.433548	13.0623		0.177578	37.6321
		HexCer 42:1;2O	1.19818	12.7069		0.798057	22.2821
		HexCer 42:2;2O	0.543498	14.724	14.14	0.307078	28.8797	43.35
	LPC 17:0 d5	LPC 14:0 SN1	1.39101	10.1627		0.904256	21.5321
	LPC 18:0	LPC 15:0 SN1	0.868075	9.9102		0.496119	25.7876
		LPC 16:0 SN1	147.801	8.30582		144.487	8.54719
		LPC 16:0 SN2	13.596	9.28447		14.0209	10.2271
		LPC 16:1 SN1	2.46204	10.9517		1.88116	17.3769
		LPC 16:1 SN2	0.440422	16.543		0.298589	23.7005
		LPC 17:0 SN1	1.41322	16.2532		0.958442	23.2373
		LPC 18:0 SN1	73.766	7.9751		61.1635	12.1352
		LPC 18:0 SN2	5.80466	7.98317		4.52375	14.1481
		LPC 18:1 SN1	33.8384	11.743		30.0957	12.5793
		LPC 18:1 SN2	2.74877	10.4807		2.47507	12.5191
		LPC 18:2 SN1	40.405	10.9142		40.5419	10.8258
		LPC 18:2 SN2	5.25016	11.9695		4.08496	16.3923
		LPC 18:3 SN1	0.382974	10.2855		0.275491	18.2347
		LPC 19:0 SN1	0.240104	16.8396		0.0954838	40.8183
		LPC 20:4 SN1	8.75703	11.6711		8.7777	11.544
		LPC 20:4 SN2	2.68585	13.8159		1.16863	35.9797
		LPC 20:5 SN1	0.506159	11.3595		0.308547	23.246
		LPC 22:5 SN1	0.414616	11.1989		0.327897	16.6071
		LPC 22:6 SN1	1.25874	11.3107		1.03707	14.4925
		LPC 24:0 SN1	0.153927	20.1679		0.0714831	37.1874
		LPC O-16:0	1.13953	10.3344		0.658265	24.5917
		LPC O-18:1	0.725619	10.883	11.75	0.358347	31.2471	20.13
	LPE 17:0 d5	LPE 16:0 SN1	1.07662	9.87715		1.50136	19.3544
	LPE 18:0	LPE 18:0 SN1	1.72513	8.09736		2.21031	14.7645
		LPE 18:1 SN1	1.06945	10.7465		1.64177	24.4975
		LPE 18:2 SN1	1.64342	10.0619		3.30539	36.7937
		LPE 18:2 SN2	0.583832	14.1023		0.573533	12.8451
		LPE 20:4 SN1	1.24215	10.2655		2.2687	31.6989
		LPE 20:4 SN2	1.15873	14.8963		0.652073	28.6783
		LPE 22:6 SN1	0.569738	11.3453		1.00553	30.638
		LPE O-18:1	0.247609	13.5148	11.43	0.360994	23.2458	24.72
PC 16:1_16:1	PC 17:0_18:1 d5	PC 14:0_18:2	4.55321	8.99719		2.57625	25.9029
	PC 16:0_18:1	PC 14:0_20:4	1.85098	9.22064		0.972546	28.3536
		PC 14:0_22:6	0.50358	13.7631		0.231664	33.1943
		PC 15:0_16:0	0.564024	13.189		0.395435	20.5306
		PC 15:0_18:2	2.38942	8.84811		1.85192	14.7768
		PC 15:0_20:4	0.973485	10.0348		0.699084	18.0242
		PC 16:0_14:0	3.4933	9.29712		2.0586	25.0116
		PC 16:0_16:0	11.322	8.84517		11.7092	9.41318
PC 14:0_18:1		PC 16:0_16:1	14.6424	9.308		13.3462	10.6586
		PC 16:0_17:0	0.482908	19.5645		0.446755	17.543
		PC 16:0_18:1	164.113	8.59683		169.326	8.98546
		PC 16:0_18:2	263.313	9.2321		273.197	9.41492
		PC 16:0_20:4	118.234	9.01718		151.174	15.2818
		PC 16:0_20:5	16.6128	10.6947		10.9702	21.0017
		PC 16:0_22:6	30.5166	9.12056		33.9674	10.5809
PC 16:0_18:3		PC 16:1_18:2	8.32261	9.92306		7.12126	12.311
PC 18:2_20:5		PC 16:1_22:6	0.479553	24.0998		0.303612	30.6158
		PC 17:0_18:1	1.88271	11.9834		1.99132	11.5622
PC 16:0_19:1		PC 17:0_18:2	4.27013	10.6421		4.39621	10.5539
		PC 17:0_20:4	2.24052	10.0089		2.4952	11.4488
		PC 17:0_22:6	0.613994	11.8065		0.520491	14.4117
		PC 17:1_18:2	0.756627	8.9563		0.598473	14.2957
		PC 17:1_20:4	0.369621	18.1533		0.302781	19.3186
		PC 18:0_16:0	3.38406	9.45706		2.10298	20.3466
		PC 18:0_18:1	31.1553	10.7762		33.2427	11.5054
		PC 18:0_18:2	189.026	7.7444		189.541	9.20404
		PC 18:0_20:2	4.51295	8.29258		3.55798	14.2659
		PC 18:0_20:3	49.5397	8.66463		28.4101	25.5669
		PC 18:0_20:4	84.4291	9.75174		101.761	13.3235
		PC 18:0_22:4	3.89139	9.14776		3.64857	10.732
		PC 18:0_22:5	7.48985	10.1349		7.08832	11.8258
		PC 18:0_22:6	14.01	10.1645		15.2022	11.8091
PC 16:0_20:3		PC 18:1_18:2	95.7404	9.98553		87.8197	10.6117
PC 16:0_22:5		PC 18:1_20:4	22.5878	9.31071		28.2096	14.3131
		PC 18:1_22:6	2.24912	9.43595		2.27003	10.7295
		PC 18:2_18:2 Cis	19.5709	14.671		16.4148	15.9386
		PC 18:2_20:4	6.31149	11.7261		5.95302	11.6137
		PC 19:0_18:2	0.323117	23.9647		0.561899	33.8924
PC 18:1_22:5		PC 20:2_20:4	1.424	11.8037		1.67111	14.9259
PC 18:2_22:6		PC 20:4_20:4	0.773626	9.22248		0.51541	20.5522
		PC O-16:0_16:0	1.72947	27.2049		1.70127	23.5866
		PC O-16:0_20:4	7.76314	7.94329		8.75541	10.7319
		PC O-16:0_20:5	0.378244	13.3094		0.341577	15.1466
		PC O-16:1_16:0	1.38908	18.2968		1.5498	25.6625
		PC O-16:1_18:2	4.47717	8.79377		5.93618	17.6388
		PC O-16:1_20:4	4.9844	9.25993		6.92887	19.5407
		PC O-16:1_22:6	0.919411	23.2065		0.809443	21.3195
		PC O-18:0_18:1	0.447171	12.4543		0.42064	11.9613
		PC O-18:0_18:2	1.37753	9.56086		1.44805	10.7059
		PC O-18:0_20:4	4.41434	9.3229		4.59903	9.81277
		PC O-18:1_16:0	3.57487	7.77818		3.34676	8.84378
PC O-16:0_22:5		PC O-18:1_20:4	6.66954	9.49251		6.66052	9.90837
		PC O-18:1_22:6	0.91902	11.5637		0.711594	16.69
		PC O-20:0_20:4	0.931242	14.5226		0.695729	19.1548
PC O-18:0_22:5		PC O-20:1_20:4	1.62211	10.8		1.23014	17.1812
		PC O-20:2_20:4	0.805941	12.217		0.909079	13.7865
		PC O-22:0_20:4	0.83714	26.5139		0.809072	22.8349
		PC O-22:1_20:4	1.04571	31.0911		0.349157	49.6098
		PC O-22:2_20:4	0.2924	12.2711		0.243105	17.2542
		PC O-24:1_20:4	1.73764	18.8568	12.37	1.0475	30.4909	17.1
PE 16:1_18:0	PE 17:0_14:1 d5	PE 16:0_18:1	0.756016	11.9736		0.93716	15.1761
	PE 18:0_18:2	PE 16:0_18:2	1.30577	11.87		1.59389	14.7748
		PE 16:0_20:4	1.59267	13.2137		1.98014	15.9611
		PE 16:0_22:6	1.36158	11.3069		1.58662	13.4621
		PE 18:0_18:1	0.689081	12.3089		0.875244	15.9902
		PE 18:0_18:2	3.80059	10.3935		4.22378	11.1607
		PE 18:0_20:4	6.30008	9.84759		5.84939	10.2075
		PE 18:0_22:6	0.814787	11.8029		1.12406	19.3373
PE 16:0_20:3		PE 18:1_18:2	0.782618	12.2913		1.05994	18.6523
PE 16:0_22:5		PE 18:1_20:4	0.622312	13.1467		0.190516	24.2701
		PE 18:2_18:2	0.179704	14.9593		0.197227	14.0967
PE O-18:2_16:0		PE O-16:1_18:1	0.433252	14.2089		0.645379	23.5978
		PE O-16:1_20:4	4.99534	10.1004		4.88681	9.62113
PE O-18:0_20:5		PE O-16:1_22:4	0.367645	23.8541		0.570133	31.9396
		PE O-17:1_20:4	0.298492	11.1723		0.418369	20.5088
		PE O-18:1_18:1	0.445834	15.7434		0.652401	23.1151
		PE O-18:1_20:3	0.531441	17.6693		0.62885	17.6051
		PE O-18:1_20:4	10.2824	9.06985		8.83711	11.3776
		PE O-18:1_22:6	1.40666	12.2867		1.8513	17.545
		PE O-18:2_22:6	0.555742	16.3526		0.928401	28.892
		PE O-18:3_20:4	0.204464	18.2057		0.342878	30.4048
PE O-20:2_18:1		PE O-20:1_18:2	0.249854	14.9356	13.5	0.326858	18.3373	18.5
	PI 17:0_14:1 d5	PI 16:0_16:0	0.284579	9.87435		0.154436	24.4151
	PI 16:0_18:1	PI 16:0_16:1	0.623109	8.40593		0.411088	20.8855
		PI 16:0_18:1	3.3193	6.16296		3.12179	8.12754
		PI 16:0_18:2	2.9861	7.86118		3.02636	8.78446
		PI 16:0_20:4	2.86847	6.99439		2.87796	7.30716
		PI 18:0_18:1	1.09519	8.02296		1.88928	29.8259
		PI 18:0_18:2	4.90741	7.52453		10.3336	39.9252
		PI 18:0_20:4	18.536	7.36309		38.2309	38.6063
		PI 18:0_22:4	0.22271	13.3053		0.213493	13.4205
		PI 18:0_22:6	0.56854	8.8112		0.615488	11.1411
		PI 18:1_18:2	1.33073	12.1365		1.18234	13.1979
		PI 18:1_20:4	1.24781	7.48975	8.66	1.22386	8.98144	18.72
	PS 17:0_14:1 d5	PS 18:0_18:0	1.39451	10.7667		1.96704	20.0874
	PS 16:0_18:1	PS 18:0_20:4	0.0847771	19.3547	15.1	0.0771	19.3744	19.73
	SM 18:1_18:1 d9	SM 34:0;3O	0.731996	8.80473		0.310972	35.0405
	SM 18:1_16:0	SM 34:1;3O	1.22028	7.32217		0.601107	30.0882
		SM d18:1_16:0	71.1976	7.35795		84.1908	11.9572
		SM d18:1_18:0	13.6686	8.35099		18.6013	17.811
		SM d18:1_18:1	10.0013	7.75665		11.5576	11.404
		SM d18:1_24:0	29.2317	7.00336		28.7046	7.65369
		SM d18:1_24:1	36.9506	15.5043		48.1927	19.6937
		SM d32:1	10.5596	6.27062		8.45345	12.7158
		SM d32:2	1.53105	10.0172		0.695679	33.5805
		SM d33:1	7.41281	6.21711		5.32759	16.5391
		SM d34:0	5.7265	7.38919		5.43884	8.68571
		SM d34:2	17.1416	12.1141		14.7982	13.5397
		SM d35:1	3.00628	6.9907		2.5373	11.582
		SM d35:2	0.84983	8.8575		0.381199	33.2314
		SM d36:3	1.6842	9.26233		0.913106	27.4441
		SM d38:1	10.3586	8.62289		13.2279	15.7986
		SM d38:2	4.33286	7.60578		6.00159	18.9346
		SM d38:3	0.561645	11.2512		0.344315	24.502
		SM d39:1	5.24508	7.68991		5.19387	9.02464
		SM d40:1	34.1607	7.69106		40.3559	11.3899
		SM d40:2	9.62598	13.3886		16.4877	30.0436
		SM d40:3	1.85558	9.48171		1.69896	10.0466
		SM d41:1	19.0799	7.5879		15.2856	12.9356
		SM d41:2	7.36293	13.3227		7.4213	12.3674
		SM d41:3	1.04852	7.75344		0.863376	12.7432
		SM d44:2	0.658254	8.36061		0.352706	27.5301
		SM d44:3	0.77349	18.0787	9.26	0.443678	29.7186	18.74

## Sheet: neg - analyte peak area
Name	m/z meas.	M meas.	Ions	RT [min]	CCS (Å²)	220826.1_neg repetiton_R1	220826.1_neg repetiton_R2	220826.1_neg repetiton_R3	220826.1_neg repetiton_R4	220826.1_neg repetiton_R5	220826.1_neg repetiton_R6	220826.1_neg repetiton_R7	220826.1_neg repetiton_R8	220826.1_neg repetiton_R9	220826.1_neg repetiton_R10	220826.1_neg repetiton_R11	220826.1_neg repetiton_R12	220826.1_neg repetiton_R13	220826.1_neg repetiton_R14	220826.1_neg repetiton_R15	220826.1_neg repetiton_R16	220826.1_neg repetiton_R17	220826.1_neg repetiton_R18	220826.1_neg repetiton_R19	220826.1_neg repetiton_R20	220826.1_neg repetiton_R21	220826.1_neg repetiton_R22	220826.1_neg repetiton_R23	220826.1_neg repetiton_R24	220826.1_neg repetiton_R25	220826.1_neg repetiton_R26	220826.1_neg repetiton_R27	220826.1_neg repetiton_R28	220826.1_neg repetiton_R29	220826.1_neg repetiton_R30	220826.1_neg repetiton_R31	220826.1_neg repetiton_R32	220826.2_neg repetiton_R33	220826.2_neg repetiton_R34	220826.2_neg repetiton_R35	220826.2_neg repetiton_R36	220826.2_neg repetiton_R37	220826.2_neg repetiton_R38	220826.2_neg repetiton_R39	220826.2_neg repetiton_R40	220826.2_neg repetiton_R41	220826.2_neg repetiton_R42	220826.2_neg repetiton_R43	220826.2_neg repetiton_R44
Cer d18:1_16:0 d7	589.555	544.557	[M+HCOOH-H]-	13.99	257.6	36546948	35227688	38293040	41581824	39813392	39274208	40348240	35884064	40221164	38783720	34344048	30154250	35621084	35222792	35893232	32712094	38980484	36714528	36469360	39599760	37775340	35430164	34412236	36182268	33074330	36917264	35648924	34888028	40535068	35964872	40211112	36738812	46721612	39256776	39543844	39688108	36036636	33722936	36559364	37847456	37087504	35764652	45814400	37917216
Cer d18:1_17:0	596.527	551.529	[M+HCOOH-H]-	14.5	260	15661214	17527078	17130680	17949710	17889654	17667678	16730749	17932848	17285494	14083863	14493727	15803992	15303803	15161135	14389909	15511354	19608342	16934744	17480938	17256892	17405342	16559533	19330708	17820084	17355148	15806331	15967374	17960372	18609084	19259788	19398518	19774108	18378688	18573890	19321552	19387320	18938604	18483286	17106476	19227294	18105262	16919494	19542644	18476722
Cer d18:1_18:0 d7	617.587	572.588	[M+HCOOH-H]-	14.91	263.5	13717908	13312879	13260326	13299289	13606817	14154590	12683867	12956586	13271862	11125246	11800118	11934648	12554126	11303376	10914425	11598842	13222898	13309468	11183329	13279851	14159738	12526243	13442417	13568395	14073525	12491706	12842259	12878781	13115362	13715957	13413049	13238736	14626053	13879171	15037165	14411622	14103910	13830768	13976671	13071663	14210540	13350562	13945748	14131397
Cer d18:1_24:0 d7	701.682	656.68	[M+HCOOH-H]-	17.11	283.3	26020272	50251884	46836640	42968808	36776316	31779904	34188440	35602876	32263144	48677940	37228880	35709504	34217076	39462696	34755752	24905576	22203692	22764640	27998888	34142396	31559616	23479054	23043822	23378976	17184546	23541540	28543190	23603336	24684654	22604028	25995820	18552232	31758734	33370540	32795850	24580432	23930606	22903328	23689458	32497522	22676364	35758032	42316736	31360342
Cer d18:1_16:0	582.512	537.514	[M+HCOOH-H]-	14.04	256.6	460673		464305	462155	451926	392601	325359	395090	418687	266732	353536		340335	323487	335087	386745	346128	352314	407453		359733	454084	374849	424259	458514	821249	411251	476950	342537	357034	455157	494454	962352		395478	429128	441229	350754	393943	493665	558334	403394	377100	451762
Cer d18:1_18:0	610.543	565.545	[M+HCOOH-H]-	14.95	262.6	223263	200454	186894	199452	209832		497222	219312		169320	337749	200974	168290		207009	249350		168149	181951	204640	249342	238839	202077	432092	214252	219800	227285		225152	285533	225848	224830	235069	220032		240961			273033	394772	396009		261813	250510
Cer d18:1_20:0	638.574	593.576	[M+HCOOH-H]-	15.79	268.7	340183	327766	306441	360108	406765	353265	337407	404100		303354	306108	299942	286579	304914	297895		351101		361416	304453	378098	312399	408883		444999	318871	317494	357026	361347		373447	373940	313124		380186	388624		424172	383902	379691		374365	333661	382417
Cer d18:1_22:0	666.605	621.607	[M+HCOOH-H]-	16.49	275.3	3003456	3885250	3746964	3507327	3692649	3605420	3154970	3943728	2826006	2889173	3001076	2718294	2921619	2675059	2888653	2968171	2650131	2940627	2659871	3080895	3321457	3121348	2904734	3158898	3406740	2723985	2711098	3089029	2982449	3260813	2952198	3149827	3277848	4285878	4043491	4160480	3864777	3445985	3422710	3594040	3774168	3213934	3667620	3333545
Cer d18:1_24:0	694.638	649.639	[M+HCOOH-H]-	17.15	281.7	11539493	21357352	15811095	19459020	16845198	13784951	13148724	17458266	12743547	14529024	15927772	17123230	15020905	14488297	15677839	11113963	9099514	10787269	11663241	13166407	12364757	10425520	9818338	10077583	8759606	9613214	10751339	9504428	9935117	10698872	10511025	9068779	14183526	15677831	15065572	11354319	11643910	10560464	11942997	13828706	11899095	17636518	18443408	14723409
Cer d18:1_24:1	692.621	647.622	[M+HCOOH-H]-	16.58	279.5	2613493	3784601	4014979	3092330	3326865	3105336	2851246	3656462	2652053	2876622	2622162	2897426	2476304	2503935	2669992	2533041	2522387	2512204	2685665	2709828	2554547	2668443	2774486	2718727	2926490	2073970	2734871	2607642	2647962	3356664	3097024	2921076	2856163	3533483	3525137	3142640	3361929	3065434	3064997	3269318	3033074	3521143	2715338	2989675
Cer d40:2	664.589	619.591	[M+HCOOH-H]-	16	273.9	516396	496142	637195	529782	577223	498495	528889	598543	499940	505027	470756	445046	430360	448594	426685		542169	504417		529905	531951	519092	530787	567374	577990	415035	529361	490259	507602	640793		603624	546215	530822	579930	631541	619725	576168	653003	596449	667106	483288	571666	1416266
Cer d41:1	680.621	635.623	[M+HCOOH-H]-	16.82	278.4	3089261	5183996	4910777	4646375	4239974	3684478	3657919	4744311	2997080	4081813	4621636	4411562	4112063	4070526	3569673	2992007	2640079	3159490	3141244	3385064	3413357	3084315	2944199	3263609	3576574	2720143	3372778	3261530	3427217	3467795	3618318	3141372	3199001	4784725	4169183	3767197	3788399	3512065	3309030	4005439	3584659	4309136	4479776	3879943
Cer d41:2	678.604	633.606	[M+HCOOH-H]-	16.36	277	387961	625033	503152	393600	499713	500450	443109	504975	372366	438858	355679	390006	367869	329724	402005	471676	427349	515009	395583	476633	456855	446083	475091	453037	524410	375850	368177	473256	510834	532451	351527	489289	547664	570578	539728	437502	578883	550836	535720	535012	472679	413897	467716	487424
Cer d43:1	708.653	663.654	[M+HCOOH-H]-	17.38	284.8	1980136	2466100	2021207	1911840	2207990	1971687	2051948	2223834	1812592	1756684	2010241	1938002	1771053	1865620	1945295	1831322	1619349	1679044	1804592	1841788	1845784	2142844	1647978	1602392	1755175	1645721	2096689	1904536	1743917	1858456	1863025	1779061	2124509	2092414	2165771	2150935	2250863	1954212	2109261	2506189	2012978	2122609	2243360	2283594
Cer d43:2	706.634	661.636	[M+HCOOH-H]-	16.81	282.6	257364	343775	403078	369497	847862	260692	340067	315415	231521	334069	320878	279500	277800	252186	266474	215577		239775	205353		288760	230126	225098	222849	228110	220608	260032	318062	240234	235544	259938	255769	257108	342346	310890	265670	320425	236016	735253	273524	257349	288692	304541	271493
Cer d44:1	722.667	677.669	[M+HCOOH-H]-	17.7	287.7	801690	885479	779647	849697	779968	679639	723216	865269	636874	692493	650410	702566	626565	625147	721645	662510	741262	675090	632898	702887	757454	787085	766611	757411	722671	650859	722751	748527	677084	764724	736326	729796	753414	810064	845135	850349	848307	769660	829788	806971	809465	802471	785814	872699
Cer d44:2	720.646	675.648	[M+HCOOH-H]-	17.17	286.3	297452	364927	339687	405068	323506	311197	296830	374962	298175	307161	331305	318162	316290	299990	372759	294633	240149	259342	308687	340213	265730	242405		298398	219804	288987	287782	292712	242039	238407	235981	239424	332546	393979	347160	289787	301841	313892	302729	325638	304346	346822	313401	403838
Hex2Cer 32:1;2O	878.587	833.589	[M+HCOOH-H]-	11.44	300.3	316949	322829	366580	394262	374120	343815	358781	394278	324106	294868	332386	279782	319219	352057	339654	335113	343728	321529	462794	426527	376711	438651	344377	367139	443482	340441	399938	365998	399571	497824	370955	450061	346265	427788	419013	399752	443221	432212	506493	374154	394401	383972	360320	379013
Hex2Cer 34:1;2O	906.62	861.622	[M+HCOOH-H]-	12.5	306.6	3865347	4273628	4139041	4616698	4010765	4434267	3849369	4247762	4111280	3712368	3830893	3445478	3795341	3321323	3664097	3801914	3995638	4076249	4541628	4247388	4343853	4366178	4149750	4004965	4871672	3864037	4676606	4720647	4014693	4513496	3985692	4398798	4129409	4232988	4349132	4783575	4595688	4464800	4597680	4091767	4330600	4202885	4541692	4765292
Hex2Cer 34:2;2O	904.599	859.601	[M+HCOOH-H]-	11.78	305	336122	385845	359008	422489	389876	385726	360720	396901	362850	254696	295821	332603	319766	318328	324911	333535	337388	402775	332345	384187	406554	384499	384604	343028	402332	307451	386935	390570	455477	386456	467384	378852	404877	413398		419371	431950	406178	433213	442877	432127	325989	354644	423693
Hex2Cer 42:2;2O	1016.73	971.732	[M+HCOOH-H]-	15.25	326	725596	808139	701987	755902	757390	831742	754933	766130	721901	684110	684329	711560	667008	634783	717421	790700	780322	796052	687411	732395	794810	825608	730315	882949	841309	756668	804222	772877	767038	873155	783879	908546	756099	803551	793913	877434	904288	857874	935688	827296	866527	753165	770159	897643
Hex2Cer 42:3;2O	1014.71	969.715	[M+HCOOH-H]-	14.73	324.7	195139	217426	201929	178164	199491	306734	237107	268413	221106	270644	195027	266154	198570	205087	242928	227793	188898	207588	172425	240742	164129	214677	228219	216441	294778	256421	245249	238187	238201	250592	258714	237164	316998	282680	252821	273737	332236	279195	272446	242216	282534	211040	274253	288293
Hex3Cer 34:1;2O	1068.67	1023.67	[M+HCOOH-H]-	12.14	325.8	697407	837267	743248		785974	913469		884449		609597	652895	706903	712913	662888	706162	717625	780934	867214	848302		767588	770688	748857	848843			857172		792843			819727	774832		868396	1000801	888025	871795	795872			776751	827564
HexCer 42:2;2O	854.675	809.677	[M+HCOOH-H]-	15.7	303.4	1444654	1568220	1422121	1269313	1304702	1512353	1261893	1640566	1186145	1148028		1178667	1276408	1154367	1369813	1371435	1307077	1765219	1439191	1352515	1614757	1385732	1265548	1801841	1595892	1393679	1457280	1369133	1546040	1602579	1310066	1502991	1404863	1220476	1740033	1791069	1865271	1760678	1527226	1606614	1566857	1502627	1571551	1590215
HexCer 34:1;2O	744.565	699.566	[M+HCOOH-H]-	13	283.5	972480	1104303	1007509	846331	896495	855728	879434	1052961	877778	817803	978842	953832	950078	811332	985472	905814	867993	1072669	1029577	952157	1020092	1073302	845930	948011	1033669	950804	1153975	991069	1089019	991094	1023139	1014169	1047211	895039	925053	1062940	1240122	988877	1004719	1038816	1029924	990497	1107670	1024113
HexCer 41:1;2O	842.674	797.676	[M+HCOOH-H]-	15.97	302.7	996929	1031201	1111294	1173308	1004071	1099971	1132917	1034721	1033909	963762	1020052	1105606	893794	961023	1166989	1119361	939757	1108109	1247501	1051328	1279288	1111908	1147098	1057816	1127616	1084959	1166590	1059165	1143898	1215249	1137626	1257189	1058477	1194738	1295639	1143867	1340984	1247837	1232413	1134682	1164074	1239381	1194548	1300050
HexCer 42:1;2O	856.691	811.694	[M+HCOOH-H]-	16.32	305.3	3057139	3606613	3381200	3269875	3062208	3101348	3100672	3279280	3008753	2970351	3049730	3220343	2840804	3051183	3122830	3414059	3206256	3640252	3174947	3307289	3542213	3647604	3454750	3172654	3363920	3206569	3294334	3383972	3373786	3538508	3499709	3833245	3231068	3416003	3721221	3934256	3949841	3689384	4010416	3541996	3666223	3628107	3472844	3756958
FAHFA 16:0/18:0 (5-PAHSA d9)	546.546	547.553	[M-H]-	15.6	241	5498630	4597706	5912994	5034964	5379633	5431826	4815671	5300199	5966634	5044491	3994173	4881358	4381561	4853628	4254413	4947640	5595555	5270459	4787703	4213632	4839228	4819129	5940073	5585085	4886699	5166175	4918986	4931041	5265892	4832450	6327143	5380061	6051092	5100053	5531063	5833860	5145945	5883502	5493204	5296455	5905409	5241540	4550955	4845934
FAHFA 16:0/18:0 (9-PAHSA d9)	546.546	547.553	[M-H]-	15.93	241.5	4338668	4940312	5855093	4484040	5037450	5047242	5142615	4616155	5142263	4464369	4674531	4314789	4099167	3793129	4328144	4605488	5271295	4465916	4668166	4372757	4235546	4727429	5156756	4783392	4788513	4550973	4622525	4459292	5441877	4736812	4969598	4926397	5010785	5453707	4976295	5927542	5011103	5280641	5512628	5415223	4826531	4191022	4965191	4237529
FAHFA 16:0_18:0	537.489	538.496	[M-H]-	15.61	239.8	77106	94732	88062	113484	86036	107630	94305	89281	83781	106494	112763	332395	126577	146744	146551	116304	82046	113216	114244	119274	88746	286339	81574	107605	85275	106521	174337	119367	107620	113949	113682	83774	110708	98003	110191	105110	137142	66878	83975	98829	247901			134725
FAHFA 18:0_18:0	565.52	566.527	[M-H]-	16.35	246.1	85106	187375		146811		106572		133998	115015	244145	228662		506446	184844	242923	158904	86255	104359	190637	533004	201398	194199		125230	138686	171805	176203	164791	170110			136407	351548	174331	218574	131705	162492	157525	309612	442470	155700	243590	241567	628425
LPC 17:0 SN2 d5	559.378	514.38	[M+HCOOH-H]-	5.96	241.5	487295	405280	533217	495383	503652	565198	588407	526130	463107	505638	518571	452227	483627	477331	540976	523125	502014	538035	483827	557966	548775	531025	489684	587551	533582	529448	493698	585320	540681	539606	589930	539866	583279	607671	528735	550097	575611	596407	576002	573950	600918	481564	501969	513723
LPC 17:0 SN1 d5	559.379	514.381	[M+HCOOH-H]-	6.33	242.5	10364387	9919534	10136251	11366866	11344772	11638367	10199646	10033749	10306867	9667992	10045041	9486692	8447307	9261440	9512944	10172711	11151429	10572430	10492638	11240221	11829367	11910769	10414071	12464925	12179676	10561661	11004024	12018864	11514393	11091980	11343646	11346013	12668573	12585515	11708122	12391453	12147965	11333636	12705095	10702534	11703946	11483411	9982124	10965285
LPC 17:1 SN2	552.331	507.333	[M+HCOOH-H]-	4.91	238.6	516568	548359	542808	522927	503628	534276	492670	509202	459881	463922	393828	424459	485800	366129	404019	538671	531759	525390	459349	482412	473249	484911	594174	563691	565502	435429	468153	512748	590039	550924	536944	515936	584963	622646	578450	605836	580027	603445	561786	586224	598000	481408	465057	547106
LPC 17:1 SN1	552.332	507.333	[M+HCOOH-H]-	5.22	239.6	8115491	8092556	9201438	9615584	8829145	8796805	8621527	8468459	9113032	7737345	7147929	6672735	7338320	7804182	7857803	8515517	10110483	8238979	7068593	8623587	8501437	7265501	9015940	9626866	8636038	7884672	7997452	9181022	8559714	9264695	8763561	9924093	9122902	9309059	9180513	10821191	10045741	8884874	8979238	9470865	9975606	7559237	7291650	8980993
LPC 14:0 SN1	512.3	467.302	[M+HCOOH-H]-	4.16	231.5	936717	1010580	1027255	837596	858219	1019832	995473	974818	873577	756667	795602	806002	845861	708255	829135	833878	901410	985857	870794	872418	963572	951560	972930	1037557	1061441	798719	1007379	1007367	987264	1030738	949857	1210627	1052534	1105529	1125528	1113139	1171987	1095385	987657	1045173	1135317	974154	1010614	1089353
LPC 15:0 SN1	526.316	481.317	[M+HCOOH-H]-	4.83	235.1	617089	564680	616675	633282	521668	559262	706151	592021	628618	518583	551674	563771	529713	550622	536631	497168	576470	617902	603940	583289	625642	671348	564301	660888	674335	563376	653833	601229	638304	752159	643671	717725	778438	692307	672987	722282	702018	661462	696261	650933	652824	642325	533159	665161
LPC 16:0 SN1	540.328	495.333	[M+HCOOH-H]-	5.57	239.3	88901184	93854144	92710568	90512264	85541552	96596240	97368136	92475928	95230280	74685520	86016704	84873608	79845368	81682096	86071072	89790184	83850488	92672568	91395752	81773048	91027392	102723688	89883616	93781296	101290808	79928432	96309120	102347792	91483096	97544368	95968520	92210064	84725128	100081248	90071880	93006520	105008600	103139880	96318984	91212504	95181944	85165288	85480840	96230184
LPC 16:0 SN2	540.332	495.333	[M+HCOOH-H]-	5.22	238.2	8598311	9489735	8968057	9342313	8236817	9184549	8892695	8793331	8649880	6986060	8276282	7932520	8149774	7766424	8175748	8220069	8620359	9472133	9833826	8057120	8838420	10042530	9355307	9031110	10567875	8189537	10733426	9906785	9740874	10668613	9187075	10158915	8309571	9448078	8815291	10247341	10693471	9527761	9316895	9104900	9566380	8609649	8837528	10155978
LPC 16:1 SN1	538.316	493.317	[M+HCOOH-H]-	4.57	235.9	1737384	1897851	1894930	1694943	1802724	1860724	1504823	1855171	1742109	1204222	1434712	1313070	1495475	1251057	1416945	1658679	1640239	1688232	1659552	1596251	1818737	1674921	1753812	1825859	2103732	1479680	1876655	1735314	2141816	1961997	1756256	1978477	1752016	2073301	2255659	2155741	2237579	2077795	2092415	1879852	1867536	1386930	1548558	1803142
LPC 16:1 SN2	538.316	493.318	[M+HCOOH-H]-	4.28	235.5	351139			359859	335131	406616	678713	387304	322856	285373	267112		326132	643636	301229		336053	357046	336976	314660	352837	329266	357309	373121	719132	267320	375584	378992	418385	418261	420135	390063	362080	390784	349973	390539	464308	296567	296322	303304	342414	330928	285879	334510
LPC 17:0 SN1	554.347	509.348	[M+HCOOH-H]-	6.34	242.4	872879	1180129	1122327	1100627	871684	1179873	1077767	1182642	929279	757394	1139998	1061298	1096439	998821	771863	862872	1066229	1174091	1028060	1056602	884500	1234565	1124983	1189521	1358312	819189	886200	1122326	1181039	1248796	932734	1004532	990854	1237829	1022417	1024129	1083852	1012573	990405	937028	1028662	1163022	1146276	1456184
LPC 18:0 SN1	568.36	523.364	[M+HCOOH-H]-	7.12	246.3	49260676	48767544	46365652	50165672	49830768	51030556	48461316	50972168	48911264	40783236	43555856	42391272	44311044	45113208	44823236	43976632	46529008	47139300	50484756	47405520	50806108	51264476	52312340	49952776	55719696	45919452	55249956	50982384	49497404	51154800	52285076	52949216	50800556	47784148	52888320	55246528	60537528	52013836	54630224	52483176	47641228	42689524	50839588	45945640
LPC 18:0 SN2	568.363	523.362	[M+HCOOH-H]-	6.74	245.5	4360285	4220389	4010610	4341354	4013169	4665647	3729156	4123324	4010771	3561528	3448018	3692412	3292322	3499458	3943381	3797123	4218176	4666475	4139469	4364731	4309816	4560787	3851251	4789434	4794499	3635005	4661362	4077149	4652336	4591054	4643897	4503703	4677367	4425177	4516088	5386956	4697941	4966754	4643638	4111716	4651555	3957839	3644947	4851643
LPC 18:1 SN1	566.347	521.349	[M+HCOOH-H]-	5.99	243.1	19900994	24363722	25649958	23218522	25268862	22607342	25040024	26223336	22906002	15217401	16205721	16266489	20430004	18880632	18088962	19598544	22659454	23712134	22299272	21552590	21042908	21618930	23313640	24992160	27343468	19438928	21361998	21970148	22081114	28020602	25108764	27898312	24214638	25328424	22602510	26406398	29193942	25110684	25540556	25540072	25184696	20733248	19234698	24139896
LPC 18:1 SN2	566.347	521.349	[M+HCOOH-H]-	5.66	243.2	1842258	2095964	1974116	1942391	2102198	2042266	2236619	2343965	2191298	1323327	1555988	1469602	1702161	1600876	1905878	1944590	1999436	1861585	1944121	2146666	2232041	2002250	2042709	2259188	2087403	1776877	1983665	2097721	2215026	2477256	2283908	2123031	1904785	2662913	2271691	2408124	2238715	2111739	2307181	2021796	2432189	2011451	1808481	2285302
LPC 18:2 SN1	564.331	519.333	[M+HCOOH-H]-	5.08	240.2	27025218	29069190	28426872	27371834	28201466	28161950	28043936	29322342	28025966	20660018	20186452	18394914	22192138	21831718	21404458	27356460	27830700	27334950	25035286	23780446	26043612	27956858	28829674	30870768	31555322	22047536	27929078	27955062	29473658	31247762	27484910	32311050	28867104	29380170	27531612	33477498	32464212	29811040	31309324	27235894	31941594	22232552	23768268	28205326
LPC 18:2 SN2	564.331	519.333	[M+HCOOH-H]-	4.78	239.5	3478610	3754035	3767707	3400943	3553688	3272914	4003428	4854037	4590490	3519460	2955682	2733897	3200314	3001603	3022189	3620751	3519455	3885046	3553699	3418443	3495145	3712944	3777707	4416504	4352798	3394263	3855747	3670909	3703375	3791449	3871570	4076549	3789315	4096051	3963676	4423013	4920901	4517471	4406421	3916776	4276419	3347455	3350876	4450019
LPC 18:3 SN1	562.315	517.317	[M+HCOOH-H]-	4.41	238.5	262347	273166	281490	241600	288800	341482	311786	328646	309754	233422	192897	260992	245227	264492	250180	286370	306429	310127	257151	293347	303620	354213	294563	335462	346340	286069	305458	316192	285171	366896	277243	364793	327322	327930	369220	379965	385572	332782	393331	322401	357607	333166	279052	340240
LPC 19:0 SN1	582.378	537.379	[M+HCOOH-H]-	7.92	249.1	191008	230669	222845	209655	187343	183776	168473	176792	171021	143202	162829	164691	161063	132985	215214	217705	227526	159888	254994	194447	201898		148328	227737	255602	180897		198152	235362	255954	223640		193984	164388	242295	230224	204372	417156	174551		426260		231733	169770
LPC 20:4 SN1	588.331	543.333	[M+HCOOH-H]-	5.11	244.6	6008490	6428389	6747897	6190891	7116669	6516441	7166439	6992987	6796252	4553291	4221716	4799508	5416193	4982176	4564913	6095739	6745508	6328061	6209341	5987955	5742756	6424965	6800439	7455253	6570666	5618003	5697127	6985352	6476420	7430910	6767076	7774579	6758275	7286213	7219546	7429683	8075987	6706776	7400163	6587200	7487896	5081520	5939287	7437626
LPC 20:4 SN2	588.331	543.331	[M+HCOOH-H]-	4.84	243.7	1672968	1784836	1876019	1838177	2031362	1576031	1891619	2463856	2180668	1978041	1642341	1683872	1670507	1980736	1718797	2049056	2105078	1961945	1798102	2089721	2074701	1779580	1900705	2802775	1874068	1968355	1969413	1934704	1800307	2253129	2130036	2497458	2150014	2651113	2675570	2675915	2476696	2138210	1982948	2034542	2162273	1925171	1799732	2771010
LPC 20:5 SN1	586.315	541.317	[M+HCOOH-H]-	4.39	242.6	369486	392260	439925	426417	418286	387042	426224	407425	330544	348177		722174	341676	327246	341328	397149	423197	412641	375339	322036	470529	426362	408505	488794	420340	362923	400860	393180	447883	452323	404878	539899	410829	438473	486165	482725	532384	466143	484315	427029	493600	415680	299644	462183
LPC 22:5 SN1	614.346	569.348	[M+HCOOH-H]-	5.5	248.2	329139	337620	412081	356215	359560	331306	333192	348852	405618	345408	286315	291088	311570	289690	250501	389563	340260	319029	367745	296521	343450	336512	337286	400101	372177	323704	365984	359481	358358	382330	411563	424561	425088	432933	438801	358465	412014	401354	422133	380923	362507		376817	372195
LPC 22:6 SN1	612.329	567.331	[M+HCOOH-H]-	5.08	247.8	924806	1109472	1007712	1045033	969772	934478	1006394	1178365	940071	834052	854472	768441	831390	864037	888130	1042104	853324	1095195	964402	961112	920733	1039005	1146049	1189539	1147716	896027	1027521	1045658	997385	1209439	1070754	1147375	1233231	1164574	1159524	1252138	1221118	1143359	1194324	1170297	1273848	963261	850807	1229676
LPC 24:0 SN1	652.456	607.458	[M+HCOOH-H]-	11.54	265.3	123316	144716	137454	141182	147630	137439	125290	313096	142912	150622	139142	144388	111984	105001	139728	137440	197606	121985	170227	176780	139926	155759	378985	131956		124528	149789	132094	133519	140384	138661	148681	115568	124467	149513	176756	129043	158922	176592	146508	148204	120870	149111	179121
LPC O-16:0	526.352	481.354	[M+HCOOH-H]-	6.34	236.9	740090	910866	926608	788805	864990	907941	853922	841546	717933	708735	672027	698082	721037	753786	620497	687252	720276	899640	802648	770249	727496	864026	659277	863784	892736	746306	894262	816938	900133	860302	775056	874247	805566	888519	820716	975429	987375	856801	888538	789739	965898	823503	833795	904149
LPC O-18:1	552.367	507.369	[M+HCOOH-H]-	6.74	240.9	512125	503161	504302	598563	545099	588199	499598	590908	635693	460833	454205	406773	430276	435547	574966	516896	533120	574854	507107	488514	565461	498995	592808	633652	610871	466527	581883	584342	559405	660523	490961	673457	567812	568824	664660	683901	647818	632660	593044	588305	599814	512119	505759	614747
LPE 17:0 SN1 d5	471.326	472.333	[M-H]-	6.48	214.9	3791802	4248148	3983805	4301967	4239069	4356169	3833855	4110860	3525060	3324340	3916431	3420753	3655905	3259410	3421442	3762056	4108789	3846904	4067122	4345295	4169409	4031440	3856296	4163628	4423355	3785865	4026822	4430549	4103235	4260387	4299650	4056886	4932636	4471711	4565255	4746572	4869936	4139431	4271714	4011561	4258132	3842194	4006058	4338133
LPE 17:0 SN2 d5	471.326	472.333	[M-H]-	6.13	214.3	426927	503889	476275	457800	517909	428608		403946	397190	388370	449755		1112341	407294	361583	388288	470509	435201	438574	408115	435562	430733	472658	490653	436319	463565	397622	497889	1120178	441369	442048	474999	449755	439370	513322	518170	0	440977	447624	460777	449258	413386	399357	411012
LPE 17:1 SN2	464.279	465.286	[M-H]-	5.05	211.4	914652	913654	990764	1056438	961732	1038550	927791	951927	960123	874381	750806	821941	892544	830107	872330	903211	1001965	920173	945767	979816	908428	1025819	941971	1087260	1019939	922974	966276	1037833	1014412	1172531	1057210	1167250	1241521	1073251	1082721	1288111	1181224	1186437	1031047	953031	1022984	898180	914918	1167468
LPE 17:1 SN1	464.279	465.286	[M-H]-	5.37	211.8	6992284	6866947	7107615	7435285	7345803	7411091	6974837	6937122	6575317	5613178	5183338	5481157	6513014	5943142	5662435	6886739	7504379	7334830	6618406	6614584	6479582	6744231	7197976	8240174	7864398	6338095	7422414	7444515	7675385	7452817	7934832	8099947	8225169	8101798	7890738	8218482	8461635	8517731	7717461	6990433	7619758	6430919	6201114	7368667
LPE 16:0 SN1	452.279	453.286	[M-H]-	5.72	211.2	1286175	1350519	1353613	1350299	1271839	1645249	1214010	1271325	1077068	1028088	991931	1121292	1318159	1011670	1205379	1302648	1237770	1293217	1239018	1235678	1208290	1367618	1220778	1467747	1262571	1111381	1282477	1348535	1432696	1246226	1411151	1429829	1393585	1427299	1286181	1298409	1527604	1395668	1387357	1461838	1545650	1274176	1181916	1458077
LPE 18:0 SN1	480.31	481.317	[M-H]-	7.28	218.4	2313654	2163508	2270932	2258004	2246131	2399710	2058721	2463773	2046311	1844366	1958076	1986243	2005780	1667758	1941426	2026036	2063098	2155474	2174350	2316065	2523203	2213720	2165004	2279718	2260419	1907725	2189920	2165874	2411558	2326835	2206778	2372848	2098752	2287106	2517571	2423180	2746298	2188899	2122778	2415089	2371928	2218334	2040449	2462093
LPE 18:1 SN1	478.294	479.302	[M-H]-	6.15	215.6	1263755	1402178	1206686	1404208	1434421	1577407	1370054	1356822	1462588	1063656	1086443	1081463	1122216	1129883	1132096	1247020	1346635	1640251	1372361	1364841	1444369	1476022	1394680	1533483	1470833	1249408	1320275	1403712	1311779	1439978	1299287	1484726	1536713	1615386	1565996	1579916	1663723	1375150	1439634	1392796	1509423	1136844	1304867	1492784
LPE 18:2 SN1	476.279	477.286	[M-H]-	5.23	212.7	1929495	2232744	2054024	2019330	2130051	2072291	2222199	2170034	2127817	1720621	1527400	1570979	1758044	1939456	1664056	1762928	2145274	2120791	1825602	1985298	1953744	1977910	2199202	2364173	2354807	1827725	2201050	2097811	2121553	2381356	2272673	2455202	2188279	2566227	2537329	2460748	2589617	2385690	2375973	1991309	2493938	1785455	1802507	2333080
LPE 18:2 SN2	476.279	477.286	[M-H]-	4.93	212.6	656344	629681	707026	668088	687285	556551	666190	891860	818615	695593	654532	719446	625500	591322	731983	664436	801539	664998	686776	707478	731967	744052	714143	777374	716244	820363	733757	842067	681538	753758	838347	886307	728415	887538	901104	996460	966603	804157	760905	744699	871032	748367	652225	869116
LPE 20:4 SN1	500.279	501.286	[M-H]-	5.26	217.7	1616798	1531299	1609068	1616204	1604394	1650043	1631829	1858960	1684626	1280197	1205511	1254416	1503467	1181236	1401875	1577430	1800981	1777556	1509388	1535642	1683487	1639282	1607873	1797330	1670874	1418608	1858716	1736611	1629575	1874647	1792079	1840067	1985642	1852843	1822899	1940714	2289020	1668621	2035232	1872919	2030026	1452955	1320332	1661289
LPE 20:4 SN2	500.279	501.286	[M-H]-	4.98	217.7	1246504	1378761	1339611	1517229	1235352	920950	1451662	1811355	1554880	1633891	1279022	1483039	1393592	1323785	1536915	1361330	1440672	1419188	1640765	1711678	1653704	1512400	1642931	1816034	1478946	1615378	1901380	1421451	1316512	1610578	1457503	1588217	1391492	2139151	1957937	1931753	1724242	1556788	1518355	1705858	1603615	1383484	1302265	1928143
LPE 22:6 SN1	524.279	525.286	[M-H]-	5.23	221.6	740412	870089	863341	764132	841227	797119	702057	845496	732333	629783	554862	578336	701655	680991	584801	669373	826600	808597	723332	809268	761132	893850	766897	848024	908978	602435	798839	705109	769163	819268	786217	1040710	808681	1029538	876076	957974	955984	894656	907144	955299	946140	696139	759774	838366
LPE O-18:1	464.315	465.322	[M-H]-	8.09	217	640754	361160	287210	292998	278561	364722	236542	302585	231190	258872	297269	230375	258503		201241	259141		239054	221267	253042	287880	330954	286107	331466	316844	186666	258031	303961	335085	334934	0	289100	0	367527	301955	397981	408086	411765	380903	385415	340488	309396	378734	328613
PC 17:0_14:1	762.532	717.534	[M+HCOOH-H]-	12.71	284.1	1015571	1067974	1075493	999665	1142108	991025	1126602	1038649	1116481	1018912	986358	935485	999464	960679	1001711	1042073	1150896	1037459	1076526	1086650	1087976	1036626	1044959	1216654	1004290	849764	975846	1262089	1214803	1141879	1327933	1098929	1194173	1336350	1282207	1262449	1331284	1322774	1234161	1102149	1197073	1014433	1084892	1180104
PC 17:0_14:1 d5	767.562	722.564	[M+HCOOH-H]-	12.7	284	6558507	6260675	6497448	7422918	7170844	7751293	7400029	6550224	7119835	7065344	5275411	5533999	5610220	6281904	5462456	6368824	6993343	6822211	6154485	6993506	7634524	6181694	6554199	7619411	6876821	6083063	6505181	7377695	7737293	6897831	7819901	7130535	8056567	7453641	8272147	7754403	8739298	7351201	7408624	7258085	6997565	6947431	7052420	7448681
PC 17:0_20:3 d5	847.624	802.626	[M+HCOOH-H]-	14.28	299.7	4442843	3901258	4528964	4989685	4591993	4328709	5083872	4130657	4429747	3945270	3892751	3721056	4141557	3742713	3738240	4310098	4461570	4403543	4215245	4832019	4789620	4056644	4649951	5119417	4758142	3967178	4709403	4705700	4588052	4777807	4618904	4610821	4740403	4970668	5033719	4862531	5759594	4924002	5351561	4673194	5084835	4547081	4178105	4721244
PC 17:0_18:1 d5	823.625	778.626	[M+HCOOH-H]-	14.52	295	4582371	4432068	5390713	5218174	4821352	5417549	5611578	4985550	5375820	4299189	4771573	4780912	4590694	4599320	4564667	5040315	4888785	5320827	5419986	5422839	5550927	5002452	5405372	5692228	5661310	5161445	5112566	5696226	5409145	6008554	5111141	5222156	5821316	6188211	5701573	5831528	5704887	5879598	5869390	5850616	5157205	4904132	5260946	5646858
PC 14:0_18:2	774.531	729.533	[M+HCOOH-H]-	12.5	285.6	3376572	3348319	3743055	3440579	3885092	3248073	3649132	3666985	3294461	2784049	2677611	2703173	3254435	2961844	2803227	3201540	3607801	3239560	3366705	3429683	3780297	3832566	3799645	3564513	3968654	3002762	3739604	3658590	3963560	4094897	3405650	3836171	3295131	4109828	3606070	4114071	4149534	4074041	3867546	3726618	4020853	2942702	3163938	3586933
PC 14:0_20:4	798.531	753.534	[M+HCOOH-H]-	12.54	289.3	1369693	1385547	1389607	1428263	1491465	1573217	1445505	1483430	1399512	1147726	1153244	1246080	1199206	1101983	1328128	1270029	1473938	1470056	1586312	1462224	1561212	1640543	1381516	1533585	1662757	1365698	1447399	1477110	1496334	1680146	1563840	1662939	1440574	1608985	1505905	1928741	1680755	1563096	1616335	1518665	1787550	1303208	1314109	1695628
PC 14:0_22:6	822.53	777.532	[M+HCOOH-H]-	12.47	292.4	372252	398676	443471	440314	422807	421971	454416	435132	415293	368570	299309	802129	325075	300706	287060	292302	403160	375853	301671	408899	356126	428681	468252	1212107	481567	340292	418164	311286	457247	470436	421005	459461	472710	466962	463734	423077	593483	1230813	421707	419271	497841	904197	366944	474757
PC 15:0_16:0	764.546	719.548	[M+HCOOH-H]-	13.35	286	378363	436815	413057	382223	478887	468933	442230	400623	413782	360212	357423	368974	434319	343657	410746	343928	393054	552542	447993	436740	521599	454464	325555	417273	533774	398137	464441	526081	507760	358547	489714	494150	391700	424013	476521	473552	572443	484278	477839	502763	367459	475609	448919	391698
PC 15:0_18:2	788.547	743.549	[M+HCOOH-H]-	13.01	287.9	1699408	1998486	1736105	2046751	1998612	1910946	1927270	2164963	1882770	1516017	1480836	1545021	1680084	1590993	1566111	1812277	1829699	1741319	1700163	1801263	2051956	1899293	1763237	1985395	1990693	1577640	1949784	1823037	1875899	2098921	1897328	1994137	1972106	1937360	2118598	1970000	2204272	2147572	2105341	2200983	2214292	1820335	1706316	1957647
PC 15:0_20:4	812.548	767.55	[M+HCOOH-H]-	13.05	292.7	837840	814984	857003	878262	811177	770945	821849	833569	800330	644278	652448	651569	704270	580947	745524	737157	783372	769661	888216	749862	818936	805078	708155	837856	815946	759588	879385	801311	792893	807098	875332	857819	671039	807435	839790	940616	973503	878858	834573	807708	849734	698167	753738	760835
PC 16:0_14:0	750.531	705.532	[M+HCOOH-H]-	12.87	283.1	2828014	2567397	2548940	2233216	2868320	2701180	2288373	670037	2590396			2101761	2438108	2262694	2224038	2621576	2266257	2598846	2381206	2515580	2787221	2586453	2613830	2886857	3166405	2540188	2807807	2618062	2833508	3337874	2804620	2911633	2729557	2694287	2620018	2901606	2914551	2722348	2854303	2847519	2895287	2517684	2777540	2948984
PC 16:0_16:0	778.563	733.564	[M+HCOOH-H]-	13.82	288.7	8749674	8178841	8377642	8021776	7726811	8956722	8738254	9315267	7716195	7667162	8021713	8316315	8709177	7731573	8468113	8718749	8090406	8606764	8798696	9573883	8880054	8771128	8664013	8458008	8761217	8259974	9579622	9011723	9165084	9851694	9586754	9553674	9173286	8790878	9596345	10339403	10072641	9040820	9326951	8412550	9543453	9014912	8967681	10195671
PC 16:0_16:1	776.547	731.551	[M+HCOOH-H]-	13.15	287.2	10290220	11514083	11216643	10577743	11875022	12453350	10946683	12421244	9950295	9792928	9733146	9192517	11442866	9895323	9980332	11041142	10432156	11941138	11519671	11337118	11649252	12373783	10278916	11107743	12174895	9975542	10236541	11761019	10497208	11685263	12301666	12238629	10864642	12337269	12152491	13051665	14161142	11973250	12643845	10846465	13205294	10026819	10594040	12210527
PC 16:0_17:0	792.578	747.579	[M+HCOOH-H]-	14.16	290.9	847375	358881	355707	357969	950116	807315	788000			341693	378126	396919	749643	356142	803692	878115	397129	863849	464659	374560	399276	947867	828354	834850	445090	310512	947044	397407	853853	906049	356443	428761	501477	919267	373831	934988	478705	886016	422254	431400	420791	1005933	894451	939911
PC 16:0_18:1	804.578	759.58	[M+HCOOH-H]-	14.07	293.6	129320824	135633648	135402320	138252352	135891088	128840216	131824192	139029104	125594664	120233784	110562080	123825840	116710288	122988128	113197072	122583696	133280992	134837616	119119792	131565416	146775040	135005104	120614056	140405296	152727568	117643560	139987472	133516376	130279776	134915952	132762192	137214816	139209840	143922880	143834640	154465248	158841040	143583072	151378784	135563936	154895344	118115008	130013872	156394160
PC 16:0_18:2	802.563	757.565	[M+HCOOH-H]-	13.47	291.7	232240096	223178544	213954800	223228320	218049088	216443296	209765088	226462256	205048992	187275664	177581696	188024960	190546608	176208144	176258256	188779296	207175552	224842512	194524512	198506656	219288240	209879488	201847344	268949728	221179728	191035712	214045216	222475984	241386320	227197296	212495264	228897216	221203056	223094320	213254224	222611136	239476784	205691696	245467568	218285104	230508272	191872240	248448224	213334992
PC 16:0_18:0	806.592	761.594	[M+HCOOH-H]-	14.7	294.4	2536307	2628523	2891939	2763349	2659136	2540227	2314910	2874045	2435450	2154992	2434605	2712102	2487904	2743356	2333391	2438021	2539002	2716301	2788448	2750667	2745583	2830502	2706605	2455114	3204534	2691851	3091182	2647213	2991657	2963040	3013267	2858342	2748710	2782345	2628237	3055943	2825705	3109230	2959902	2924565	3127502	2800760	3202262	2908502
PC 16:0_20:4	826.564	781.566	[M+HCOOH-H]-	13.53	295.4	97189408	94990656	91509344	103249760	97060128	109066240	98004192	101913568	90371424	83403128	77685344	82126784	87076504	79885504	90133608	99221056	100911064	93921400	85125120	100704392	100231144	92844248	105796960	93137024	106544248	92228856	102407320	95851512	104236256	98350616	106237080	117690008	99626464	107778056	96996328	117468528	120961640	102261496	111321200	100374048	102293824	95321208	88411496	101669448
PC 16:0_20:5	824.548	779.55	[M+HCOOH-H]-	12.99	294.5	12182775	14084013	13183044	13498454	14013517	13497497	13046839	14630155	12270413	9476622	9679839	9933352	10017086	10063255	10055571	13498521	12807116	14352682	12984438	14322871	14366776	13940280	12782364	15494074	16435156	11368638	14341310	15323464	13767534	16634858	14373412	15950340	13547667	15131944	13807659	17918654	17058950	16381388	15642984	15190944	14757384	11133860	12199301	15655171
PC 16:0_22:6	850.564	805.566	[M+HCOOH-H]-	13.41	298.8	24595176	26862506	25781700	27186562	27467834	25824498	25753678	25837338	25113398	19807622	22879906	20898616	21416504	23659668	23853760	21951122	25844280	25128452	25741854	25443212	23476862	25120672	25678556	24516918	26649496	25097498	28286350	26821864	28318614	30234108	27664358	29484776	26873182	29737930	27778990	28942414	35124808	26774910	30660766	29285248	27519800	22054054	28788592	24536948
PC 16:1_18:2	800.547	755.548	[M+HCOOH-H]-	12.89	290.5	6242372	6092537	6706212	7189203	6720219	5926458	7583413	8064758	6502766	5741980	5358126	5247759	5625732	6344371	5472436	6463001	6115052	6730536	6528479	6190230	7233506	6005842	7467722	6892425	7796423	5389065	6979057	6914179	7047096	7710345	6728511	8065274	7030124	7393984	7060148	8162975	8432661	6772016	8045697	6623676	8301927	5778447	5921026	7560973
PC 16:1_22:6	848.547	803.549	[M+HCOOH-H]-	12.59	295.1		321928	393491	624412	400844	533979	367742	457406		274747	272279	313698	280873	429589	319863	310433		418537	502231	301815	877824	574595	542331		387961	328025	563833			380980	332391		416217	394655	632920	448635	428238		441930	400000	376760	519484	291859
PC 17:0_18:1	818.593	773.595	[M+HCOOH-H]-	14.51	295.1	1290486	1420407	1420968	1281587	1363096	1499022	1464569	1967420	1430886	1165843	1286545	1523297	1330779	1164301	1535216	1845634	1355722	1631893	1608986	1395051	1585482	1391547	1364093	1730408	1527944	1469037	1932851	1510972	1758413	1737734	1665966	2026838	1580787	1853545	1410867	1926075	1831039	1788632	1639902	1619306	1558239	1557652	1494691	1743808
PC 17:0_18:2	816.579	771.581	[M+HCOOH-H]-	13.94	294.1	3452626	3028027	2742548	3366730	3127837	3665645	3366236	3586467	3239153	2713302	3150082	2840259	3496007	2683319	2737044	2929816	3081384	4239131	3135248	3066260	3824952	4212733	3837483	3602958	3916167	3266604	3833527	3698361	3559845	3596936	3774637	3881587	3364215	3783579	3991474	4117299	3473930	3247701	3759727	3579127	3835957	3119248	4013331	3395504
PC 17:0_20:4	840.579	795.581	[M+HCOOH-H]-	13.97	298.1	1612092	1840217	1845487	1640687	2067087	1831129	1699206	1931123	1865085	1525551	1502145	1656588	1583814	1517210	1611444	1805716	1795046	1947998	1576977	1864214	1843838	1825990	1969316	1745893	2475844	1710297	2092858	2106104	2030406	2055479	1945276	2136154	1924439	2025357	2042332	2277560	2533111	2280661	2211929	1991476	2113394	1887582	1823406	2174907
PC 17:0_22:6	864.578	819.58	[M+HCOOH-H]-	13.92	301.8	579585	481984	472794	504178	514987	527373	465155	554304	565095	449457	458416	458127	444491	458408	617220	583125	490650	493654	515978	433524	557980	537618	575240	555655	625756	499594	446876	594363	514899	557237	524324	514327	523052	854513	555623	570679	691921	643890	603703	593581	599691	513390	524158	541580
PC 17:1_18:2	814.562	769.564	[M+HCOOH-H]-	13.34	292.9	638337	591255	578465	663872	541460	664901	595178	634769	589975	498611	449874	472278	516661	501382	520404	606169	664355	660713	591713	649580	644329	635818	606351	612709	640835	586610	618267	656864	673423	654512	604292	695558	604734	663718	614012	736565	803978	689789	671938	637130	694870	578082	647457	687750
PC 17:1_20:4	838.562	793.564	[M+HCOOH-H]-	13.32	296	265111	249211	327504	378993	352399	248261	317822	378581	216695	317453	291407	245930	252983	270011	223130	244423	287572	280022	242076	247523	273139	334905	407809	300155	351682	238825	292156	292203	309859	255436	347865	424627	398521	370833	250752	418407	364140	292873	311064	311666	366592	286424	267635	268805
PC 18:0_18:1	832.611	787.613	[M+HCOOH-H]-	14.94	298.7	28527360	28036660	27577674	25851164	26392828	28248414	24837836	29614058	27693120	18336152	19180860	21070802	22347302	17614316	18619546	24734816	26232694	27209792	25074036	23875554	26583778	28045598	27973594	24825520	29259332	23258436	27474372	28862500	25244170	30370624	27328248	29269232	26597074	28800566	25995868	30209330	30934586	29392624	32969106	26267168	30847494	22172710	25387148	27941702
PC 18:0_18:2	830.595	785.597	[M+HCOOH-H]-	14.39	297.3	156983136	158362816	171664544	174332880	167812720	154745616	157145840	166140176	155972192	129234848	126068632	137834096	144208800	138379664	129986976	144662432	144832544	160437264	158213920	148930384	160767120	157125648	154783072	165843792	166130896	142915280	161725760	180224912	159420816	175383408	160823984	164593600	158056096	186647712	180186352	168007872	186547504	165257472	167726160	174866096	196226544	143197008	150351280	157050304
PC 18:0_20:2	858.626	813.628	[M+HCOOH-H]-	15.16	302.9	3547316	3531232	3742189	4206459	3627019	3991584	3754850	4033204	3537676	2875822	3124099	3419132	3613243	3376552	3133050	3906969	3816613	3713747	3723309	3988893	3986707	3766653	3737641	4143066	4153055	3394726	4134597	4018359	3935953	4134281	4123134	4675483	3857477	4403047	4221292	4437987	4647825	4370977	4498138	4455505	4444708	3512327	3592266	4040029
PC 18:0_20:3	856.612	811.614	[M+HCOOH-H]-	14.72	301.9	42048396	42051408	44648512	45228604	41454264	45272160	44846668	47561188	41886224	36571268	35541596	36055108	32956970	34501824	35617300	43239584	40729652	44700096	38419084	42987212	40027924	47541312	47717268	45978392	46100296	39243724	43455956	41921428	45088976	44940412	44117912	47444928	40049412	46930040	47778172	49132480	51225232	45121196	49810384	42765072	48698292	36982076	39549148	44238388
PC 18:0_20:4	854.596	809.598	[M+HCOOH-H]-	14.43	301.1	70457400	72677592	74039624	59509048	68762440	65464896	75034312	84543888	73644472	64194768	65906604	61319972	63222264	57832372	65193212	71961200	73371696	69491680	68175832	70626392	75401848	76227824	73279760	74833992	78011944	65899900	73658216	72122920	66749932	76493488	77993048	83860376	66544592	75577904	74814440	89939432	90444096	78589096	78886640	76332728	67832552	62989516	70204808	66058360
PC 18:0_22:4	882.625	837.627	[M+HCOOH-H]-	15.06	305.9	3500957	3592554	3433860	3340241	3221916	3195340	3260290	3632511	3433064	2864374	2913458	2867858	3067978	3060241	2677328	3356652	3317780	3434916	3045897	3168360	3600692	3122142	3867573	3106441	3812521	3274494	3647550	4029110	3330447	4034381	3164479	3472597	3988713	3930639	3250114	3870160	4528055	3673541	3896226	3506941	3846087	3519813	2991469	4072496
PC 18:0_22:5	880.611	835.613	[M+HCOOH-H]-	14.59	305.2	6871418	6576434	6759529	7443766	7420663	7478935	7292994	7975987	7692945	6167493	6271460	5738549	6253821	5937851	5762093	6491735	6866222	7916352	6464101	7106295	6599850	7037691	7345622	6773484	7873366	5723954	7297774	8328415	7302802	8025903	6786771	7267248	7070853	8335913	7712569	9266062	10221286	7634392	8779351	6723162	8047699	6239512	6481071	7736788
PC 18:0_22:6	878.595	833.597	[M+HCOOH-H]-	14.33	304.5	11651717	12352283	12427867	10997074	11651229	12509422	11407550	12539014	11484690	10096914	9275912	10697765	10481702	9910528	9934349	10817980	11365928	13711362	11640589	12531972	12231540	11754718	12312992	11653164	12986662	10099465	13963508	11484703	11678364	12771485	12888308	13021798	10963330	11202295	11867114	13977393	14856206	11603678	14030132	14649982	12513293	11152727	11955851	12848388
PC 18:1_18:2	828.579	783.581	[M+HCOOH-H]-	13.83	296.1	79272512	75950072	80236872	82007232	75717456	91645248	74164800	78922544	77437416	69452624	72988544	74431296	70296424	69042200	73728312	81728024	79578768	85135080	76716816	82464560	78119976	82015152	84710000	82368360	82300688	71250936	80818936	82397696	90238272	84227120	86468496	92434968	82273824	89303192	82727280	93278656	95332312	82507560	88424528	88742200	85730168	75499496	75531440	81620144
PC 18:1_20:4	852.579	807.581	[M+HCOOH-H]-	13.73	299.6	18534282	17786618	16576538	19485082	20285580	18704238	20073754	19614636	20577118	16710761	16049354	17713302	17316344	17086806	16337862	18653488	21205090	17629206	17760538	18856358	18432600	18914520	18112550	19424374	20695648	16417052	18291444	22847842	18708368	19161608	20060032	20193134	24715700	23830176	21053676	23992898	23904962	19214054	21282790	20823580	22283722	17964562	17893324	23252368
PC 18:1_22:6	876.579	831.581	[M+HCOOH-H]-	13.71	302.9	1844830	1930504	1912858	1911715	1733793	1836418	1885621	1984296	1878244	1790433	1675317	1654370	1700095	1336110	1648974	1932581	2252602	2334486	1900017	2050182	2034700	1983137	2037169	2019604	2079311	1697015	2070851	2392558	2052834	2401511	1935578	2011591	2387324	2146036	2045603	2117638	2309045	2124671	2557987	2080644	2122337	1721493	1806955	2041267
PC 18:2_18:2 Cis	826.563	781.565	[M+HCOOH-H]-	13.12	294	14376697	15352317	17475964	16987856	15568266	17805648	15493253	16991818	15249420	13356655	10443544	11504642	14360998	11716127	12647262	16523515	15809261	14999258	13371896	14750948	14719158	14860105	16690100	18167396	17921974	14377463	16725942	15312062	18402744	18647086	16536910	17485508	16861048	20591270	16682889	20319820	21249298	16878400	19661770	16139219	20546020	13906609	13046409	18578282
PC 18:2_20:4	850.563	805.565	[M+HCOOH-H]-	13.15	297.3	4708422	5047947	5888831	5150849	5073458	5001328	4995028	5887954	5053669	3832667	3980067	4377834	4723895	4415205	4408212	4943861	6044070	5556583	4805616	5425427	5453354	4997496	4946496	5450261	6498395	5005494	5146923	5580418	6243180	6462227	6173807	5517459	5289382	5688621	5843785	5985399	6534573	5057433	6195951	6373783	6366341	5931569	4526267	6405427
PC 19:0_18:2	844.568	799.57	[M+HCOOH-H]-	14.47	300.7	296320	205142	269168	225892	272020	204584	244218	174789	222319	328308	355380	271356	260459	386133	273879	306034	229056	249781	378512	230239	221113	342286	225529	213983	270676	288962	296798	547502	223534	285065	295457	283941	293476	227978	354855	235352	288115	288380	169983	272990	250273	343362	369988	270072
PC 20:2_20:4	878.591	833.593	[M+HCOOH-H]-	13.99	303.3	1222132	1135750	1381074		1526788	1224668	1199005	1152912	1174572			935129	1053107	1021790	1086760	1185403	1148442	1288300	1053159	1262471	1333620	1378692	1417533	1422708	1355011	974878	1096139	1392583	1321421	1224950	1281295	3245636		1319603		1428088	1448590		1247926	1542906	1284881	2631065	963078	1423392
PC 20:4_20:4 Cis	874.562	829.564	[M+HCOOH-H]-	13.11	300.3	564790	565735	647293	655293	654415	637969	721163	692884	722016	506816	460673	537056	508246	501137	587706	654083	622110	652811	795123	697742	674437	737479	618690	765287	752208	543282	740267	703032	708657	806462	801498	750303	692687	719388	777446	827287	854810	752145	800742	662101	780933	652108	642811	722077
PC O-16:0_16:0	764.582	719.584	[M+HCOOH-H]-	14.4	288.2	1291030	1303413	1204589	1296958	3351478	1313072	3494224	3226028	3240982	1136631	1008637	1220109	1185106	2794880	1014926	1174447	3174063	1354935	1134486	3082616	1492140	1188397	3147562	3269432	1326044	3247284	1431877	1366792	1169097	1257000	1365721	3563362	1298674	1457295	1178118	3628968	3455844	3232848	1360053	1442945	1469320	1373571	3300625	1357868
PC O-16:0_16:1	762.566	717.568	[M+HCOOH-H]-	13.81	286.4	779060	297636		292113	337098		349615	339974	320975	758415	321290	284436	282323	265842	319093	320067	758684	768599	245589	339482	398173	366184	354532	364739	378270	336641	303276	441471	367537	389720	321155	417769	346026	364469	421992	415756	900382	804967	359724	790791	398700	296987	385379	362148
PC O-16:0_20:4	812.583	767.584	[M+HCOOH-H]-	14.14	295	5831843	6392933	6232068	5980406	6436138	6921710	5857629	6758649	5781860	5329523	4584545	5189534	5655419	4821789	5597065	6085608	6068675	6319195	6144012	6181507	6473063	6377400	6000166	6444098	7083309	5617881	6505161	6766921	6705173	7002554	6657788	7025832	6760032	6675184	7248610	7766323	6644866	6832998	6848348	6377491	6763409	5757592	6378183	6776282
PC O-16:0_20:5	810.566	765.567	[M+HCOOH-H]-	13.61	293.1	314902	325348	321602	298801	317902	301879	773634	301350	261305	265522	264267	245157	205990	249423	244393	312392	356997	291321	211394	259380	375961	353005	309270	305445	295686	272869	274119	289193	312809	323439	678434	386417	355903	371278	389363	363680	376223	342965	296767	403413	329357	315558	622165	369752
PC O-16:1_16:0	762.567	717.569	[M+HCOOH-H]-	14.35	288.5	2459230	2403316	934153	1079276	1073910	1051422	942621	1016440	859733	2457722	857370	2582059	868948	922314	1024142	2375422	1022565	951879	2699431	982506	989075	1071498	964652	1403830	1092898	861026	996406	1255317	2397330	2919685	1098703	1179753	2390304	1040636	983858	1123787	1212850	1109786	986753	1004611	1280437	1040357	1192973	1149140
PC O-16:1_18:2	786.567	741.569	[M+HCOOH-H]-	14.01	289.7	3376634	3481411	3289127	3277483	3358893	3930549	3405715	3708880	3711920	3067550	2972612	3158764	2905189	2771646	2747151	3372656	3184460	3816565	3165378	3098488	3210221	3488580	3304489	3861263	3549504	3282290	3831000	3772985	3574253	3689131	3800627	3960476	3626694	3620758	3850451	3856328	4231517	3507952	3984582	3712928	4025433	3112185	3511199	3743211
PC O-16:1_20:4	810.568	765.57	[M+HCOOH-H]-	14.02	295.4	3669633	4325103	4184366	4062696	4423803	3960980	4354958	4300157	3737131	9122267	3448841	3384883	3064066	3402162	3371580	3942781	3508737	4246069	3476975	3581774	4029121	10921621	3983932	11498102	4082770	3430391	4083551	4237261	3894490	4131765	4147375	4211984	4367717	4640697	3924665	4641612	4943087	4462568	4448895	4366483	4713769	3724136	3555666	4556650
PC O-16:1_22:6	834.567	789.569	[M+HCOOH-H]-	13.94	297.6	693588	763557	791009		1574230	1775869	1708155	883438	676394	637547	1425678	740408	696607	572441	555075	835543	650624	726304	775337	769511	1753561	787897	793435	656370	947943	1411031	759222	774944	2032232	748823	826378	1953995	815216	767590	891405	2153910	1101237	737341	1063067	737937	129169	1564233	747385	721919
PC O-18:0_18:1	818.63	773.632	[M+HCOOH-H]-	15.46	297.7	298461	963758	364941	360337	419357	384336	325586	413623	354898	694136	344586	317220	277657	325364		393097	290451	291854	324317	783148	312598	430986	376094	423440	348480	313387	415325	798888	357517	443110	399376	391639	430778	920317	316573	380236	377972	856301	334493	411898	943153	352011	415025	387686
PC O-18:0_18:2	816.613	771.615	[M+HCOOH-H]-	14.97	295.6	1084442	1116467	1075095	1234490	1215829	2521737	871556	1191169	1144060	889973	964747	994204	918056	2266621	844385	1029795	1102585	1114405	1129255	1073039	1065753	1184693	1081411	1121800	1269748	1055114	1175448	1310319	1146535	1126548	1208233	1289090	1146572	3024787	1342700	1293427	3566651	1167168	1297831	2770607	1143242	1018614	2823243	3027387
PC O-18:0_20:4	840.614	795.616	[M+HCOOH-H]-	15	299.9	3830744	3807767	4138360	3374737	3667289	3596246	3779943	3701991	3588124	3199590	2798616	3119561	3108500	2636567	2917128	3969695	3626740	3879049	3275886	3766347	3847594	3761300	3794502	3807317	4021649	3275701	3882897	3800021	3822074	4059532	3724319	3800658	4283649	4655445	4160827	4389746	4495401	4271325	4626755	3835297	4147523	3503411	3135116	4086982
PC O-18:1_16:0	790.598	745.6	[M+HCOOH-H]-	14.64	292	2451294	2734027	2912605	2762413	2896649	2892900	2934373	2873790	2822575	2316185	2565974	2477151	2279496	2512493	2416934	2755232	2769210	2754068	2720630	2656064	2837905	3071018	2854642	2980797	3533254	2631779	2976375	2870261	2872136	2851404	2991866	2969466	2683334	3052143	3065787	3162463	3359260	3067396	3002216	3287274	3152829	2564674	2552220	2862437
PC O-18:1_20:4	838.599	793.601	[M+HCOOH-H]-	14.29	298.4	4851726	5546245	5798687	5274182	5425113	5902594	4658002	5846810	5684742	4119939	4766234	4408587	4867815	4878628	4565085	5279966	5796565	5282134	5416066	6212692	5974837	5562314	5644606	5993530	6468452	4694049	5524564	5067897	6064717	6039124	5812648	6144344	4898691	5833531	5288414	6046510	7374735	6339914	6186850	5918046	6039439	5034496	5015320	6391736
PC O-18:1_22:6	862.596	817.598	[M+HCOOH-H]-	14.25	301.7	588588	813010	783114	800953	866278	703847	722024	801847	778090	607930	732321	626641	605535	634896	617233	771214	710575	937954	761676	786416	885654	944451	854210	919339	802930	696908	754297	785047	886034	970926	887685	825033	805673	713559	1085046	893238	948913	1049600	910418	797694	872499	726263	782499	857590
PC O-20:0_20:4	868.646	823.648	[M+HCOOH-H]-	15.77	304.1	667246	713623	997095	863951	580174	947533	705777	784169	856470	611325	584426	577065	638288	605888	741941	851129	804611	844376	815219	600264	757167	622475	956000	728029	725907	703012	808265	763438	995658	897812	720087	1118157	1065141	847898	958927	915473	972374	1010814	749680	941483	861509	793861	782674	1083900
PC O-20:1_20:4	866.631	821.632	[M+HCOOH-H]-	15.12	303.5	1507516	1462924	1275110	1393104	1541120	1346027	1235346	1496908	1391797	1237667	1050090	1034176	1258242	1141736	1063217	1426591	1280374	1381662	1108543	1252671	1528189	1417658	1439549	1612369	1498223	1140808	1347353	1446253	1455227	1670429	1425555	1694753	1537744	1615951	1537388	1536509	1803285	1571526	1524963	1629888	1465238	1183408	1115879	1529411
PC O-20:2_20:4	864.613	819.614	[M+HCOOH-H]-	14.55	302.6	640469	761813	636030	764033	626612	748964	695339	777088	733893	579272	1129533	599647	635125	546689	377331	724372	655799	753115	613889	614826	810494	724661	757691	775120	785857	559933	780796	625062	673894	783846	674574	845114	653238	711692	838790	930131	782847	775703	819401	755646	832882	627950	757239	735054
PC O-22:0_20:4	896.678	851.68	[M+HCOOH-H]-	16.49	310.3	692904	713721	716120		863462	657155	687164	776628	764968	575263	592758	580193	599433	592683	565951	695614	785687	726856	642323	630388	826306	714743	795282	768963	840266	563347	2122458	736018	808551	848941	808648	878801	685610	837893	799019	932291	962958	775544	821764	735927	889988	663092	666184	836565
PC O-22:1_20:4	894.661	849.663	[M+HCOOH-H]-	15.88	309.6	1328109	1185506	1255281	1300644	3474237	1172959	1223321	1384337	1229386	998098	922880	1106589	1078260	988406	978294	1308072	1193908	1268076	1186772	1232745	1345662	1219757	1262069	1311608	1509863	994718	1262165	1389208	1233930	1375067	1115972	1409682	1359430	1651890	1475282	1540981	1677740	1426862	1416359	1461895	1539197	1065509	1120393	1368200
PC O-20:0_22:6	892.645	847.647	[M+HCOOH-H]-	15.8	309.5	286259	282969	286682	637109	298344	255593	267911	305287	294375	233789	244444	249070	231092	562400	255880	271899	261796	530517	253936	258242	671834	301619	259523	279002	278226	264887	285485	304877	216799	362014	275784	296640	263455	333997	338381	416594	350610	325119	346198	335452	353472	208386	233063	307534
PC O-24:1_20:4	922.693	877.694	[M+HCOOH-H]-	16.55	314.3	1784238	1803565	1800325	1978401	1948024	2002189	1880629	2105085	1829143	1562570	1441925	1458516	1638334	1596752	1568465	1793995	1700808	1766672	1701414	1908226	1939385	1970088	1904508	2084119	2113763	1593627	1882736	2027519	2124949	2113143	2146494	2121992	1910372	2162410	2369887	2402003	2823950	2201038	2204779	2027051	2260855	1847942		2157703
PE 17:0_14:1	674.478	675.485	[M-H]-	12.87	260	4122460	4031878	4374193	3973102	4322471	4566804	4380842	4274496	4350749	3706599	3610858	3287598	3920879	3381784	3327202	4138542	4358761	3763539	4097344	3997706	4307380	3795379	4299952	4569789	4298483	3458928	4025411	4306535	4574436	4339618	4577696	4538763	4401165	4320526	4006299	4531836	4480084	4467943	4209045	4202412	4218868	3711898	3720648	4364568
PE 17:0_14:1 d5	679.509	680.517	[M-H]-	12.87	259.9	6689684	6985210	7485771	7420151	7401348	7725369	7544708	7306216	6625011	5662395	5907718	5895035	6441184	5649288	5823640	6049859	7702041	6924211	6364590	7329146	6610750	6833454	7396758	7212409	6993717	6841435	6756813	6858862	7610006	6677541	7169565	7322831	7031571	7489366	7602985	7810713	7970863	7339299	6672609	6688478	7027258	6072382	6449615	6693306
PE 17:0_18:1 d5	735.572	736.58	[M-H]-	14.63	272	5348377	4761819	5813179	5454829	5128528	6187284	5352681	5459656	5216457	4738801	4693754	4521922	5017904	4357704	4474127	5055013	5493053	5097848	5122625	6026817	5506940	5088721	5536654	5772821	5545877	5156129	5859199	5206507	5892127	5754708	6082506	5756187	6068948	5991740	5701484	5456768	6587895	6897131	6298271	6056875	5643143	5482095	4869456	5897606
PE 16:0_18:1	716.525	717.532	[M-H]-	14.21	268.6	1166525	1123240	1121037	1160854	1109592	1208475	1187923	1236631	1145211	876145	886753	1000926	1031145	1032423	1099057	1100712	1074346	1050786	1077788	1056601	1260335	1210327	1249178	1267881	1219171	1120080	1086914	1123554	1157124	1298326	1223723	1232586	1129053	1460408	1270132	1257574	1355541	1277455	1360369	1157916	1207720	1075758	1093558	1308082
PE 16:0_18:2	714.509	715.517	[M-H]-	13.64	267.1	1898092	1964851	1690125	1799422	1581178	1884618	1712562	1795461	1557503	1644069	1572678	1663456	1793391	1622223	1698824	1687928	1702213	1982683	1826631	1798198	1821667	1823258	1703374	1872009	1887828	1709649	1814832	1922545	1901818	2115950	1996042	1877361	1662203	1841138	1965301	2215594	2294954	1841054	1844813	1831123	2337435	1626993	1631338	1832700
PE 16:0_20:4	738.51	739.517	[M-H]-	13.68	271.2	1933045	2281918	2000237	2077461	2092549	2393377	1981709	2279337	2234367	1878113	1831331	1815323	1864340	1810210	1908913	2276355	2276169	2106087	2163137	2211084	2034999	2014435	2211918	2216449	2530162	2040057	2474038	2364700	2201965	2428276	2288508	2511771	2322143	2375009	2060129	2422314	2611685	2421364	2434303	2200097	2372719	1926210	2188906	2352814
PE 16:0_22:6	762.51	763.517	[M-H]-	13.62	275.4	2012761	1987183	2048253	1953881	1966822	2111235	2016889	2126088	1733402	1717126	1637034	1796331	1479358	1721646	1836728	1807505	1752421	2196874	2107999	1920387	2151576	1976134	2383506	2080574	2258474	1931532	2129242	1999291	1999757	2394892	2209848	2149286	1988033	2118856	2042045	2473550	2527335	2113600	2037604	1858433	2011858	1838830	1964561	2402781
PE 18:0_18:1	744.557	745.564	[M-H]-	15.04	275.2	1099892	1297897	1104045	1119136	990467	1117416	1026390	1168809	1050887	836920	920195	962915	1057365	800124	1026959	1112997	995074	1157993	1046663	1013073	1111476	1214518	1111776	1186325	1138464	1036791	1254462	1152892	1206687	1170483	1110425	1200891	1170623	1237049	1210089	1213465	1354339	1302991	1261153	1078517	1162818	1018478	1062040	1313080
PE 18:0_18:2	742.541	743.548	[M-H]-	14.53	273.8	4315897	4811781	4723563	4687397	4594126	4975440	4422107	4944381	4552153	3842414	3806902	3776770	3832181	3816967	3647884	4552529	4376146	4744914	4297958	4754224	5420447	5095211	4993891	4457282	4713282	3916667	4795446	5013508	4869716	5391750	4602188	4610500	4858776	4405084	5146656	5522397	5218632	4596568	5339321	5123569	5035343	4385350	4649874	4992808
PE 18:0_20:4	766.541	767.549	[M-H]-	14.56	277.8	7105952	7369306	7220850	6915715	7403047	7162866	6850301	8045751	7004390	6219153	5862979	5613057	6603991	5606613	5629200	6984743	6882129	7543390	6477646	7022296	7434574	7652170	6956989	7875340	8167165	6404236	7382586	7816416	7178404	7175954	7450970	7980269	7446234	8212125	7776102	8417645	8594897	7803202	8258093	7183018	7288119	6405725	6567210	8607807
PE 18:0_22:6	790.542	791.546	[M-H]-	14.5	281.8	1142351	1321871	1306535	1443405	1362939	1478547	1538397	1474678	1286962	1159975	1043587	1240697	1123888	1125484	1203597	1176885	1242911	1263385	1299060	1396834	1319630	1320244	1256731	1267681	1390813	1129572	1303405	1364089	1540611	1443357	1415210	1669992	1196019	1540633	1478165	1405809	1873004	1384932	1365219	1535446	1564346	1257956	1361297	1408478
PE 18:1_18:2	740.525	741.532	[M-H]-	13.9	271.7	1091355	1153576	1178019	1229656	1283341	1241328	1238554	1304966	1266663	953266	1183688	1016484	1137632	979398	1054800	1152451	1152129	1210195	1173676	1106541	1248504	1176541	1243046	1135017	1341157	1078195	1241286	1223925	1198458	1448520	1392226	1218592	1114926	1367368	1398394	1537356	1517110	1351209	1313629	1184948	1375657	1217128	1256242	1312997
PE 18:1_20:4	764.525	765.532	[M-H]-	13.9	275.6	927035	1187055	949549	1036554	959926	1044984	956255	1112692	995164	869633	847670	792846	1211386	889895	821617	1081688	936363	1018215	953469	1137121	950918	933541	1157343	1055213	1196420	936866	1050818	997196	1270297	1019498	990661	1161325	958072	1106223	1129605	1239702	1327453	1143496	1177361	1216806	1108133	954047	959180	1162104
PE 18:2_18:2	738.509	739.516	[M-H]-	13.3	269.6	312112	343505	351643	390091	356927	390598	301046	388206	411070	303854	298943	359795	314463	296364	292990	327643	347481	370248	332288	327745	352807	381351	363797	345184	400364	291495	412084	333888	337772	349884	339352	443476	290274	386754	350045	425708	522844	360122	391381	363506	371163	295574	360153	361717
PE O-16:1_18:1	700.53	701.537	[M-H]-	14.72	268.2	646168	606168	781100	711287	615297	755561	668325	648267	737463	617063	582794	572010	511182	644614	612385	688012	656196	788483	715235	910256	1871731	761271	727007	775528	799962	554561	656399	678148	766632	768394	786253	775779	804840	845121	903475	941601	889946	708447	803291	753242	688703	603733	642324	709908
PE O-16:1_20:4	722.515	723.522	[M-H]-	14.21	271	5238688	5906025	5564804	5661669	5513110	6004168	6213644	5908657	5344984	4430216	4554561	5043648	4698474	4746514	4945219	5491541	5106902	5787714	4950734	5034020	5972970	5708764	5634716	5670278	6596641	5302421	5291543	5428142	5969586	6100353	6340273	6704472	6296306	6152237	5862257	6935598	6504723	6636981	6240862	5729844	6446246	5264129	5218645	5867702
PE O-16:1_22:4	750.548	751.556	[M-H]-	14.83	276.3		678294	1465980		644210		706540	2126602	727590	935662	439375	494102	531080	606569		628982	1512080	713202	783656		632090	489753	645473	735567	1250914	1173967	481364	911212	803769	575017	687197	758713	887765	1569037	772647	831813	727656	656707		639592		802022	574800	735243
PE O-17:1_20:4	736.539	737.536	[M-H]-	14.63	273.9	585494	515382	504221	541721	565750	1584413	537819	491544	548608	533703	431210	477647	483868		484477	522266	1329767	557354	470501	610428	493674	519825	558731	628013	648164	501614	529052	547922	674899	599670	605597	535083	549992	617910	588154	602702	658216	546958	637994	544649	566474	471856	540649	569269
PE O-18:1_18:1	728.561	729.568	[M-H]-	15.51	274.5	669315	683011	750789	755387	753372	701082	713806	751425	650742	520357	728425	593157	643199	621389	584692	781812	669613	696303	704442	683159	862340	694388	828330	798136	819856	674642	770266	775100	827447	862859	847984	873829	677590	944742	809887	865340	916849	875891	876849	843399	763929	647825	695015	855491
PE O-18:1_20:3	752.562	753.569	[M-H]-	15.31	277.8	741042	819327	864050	918832	846341	862027	1015353	958169	955183	760930	711882	2134050	881236	814849	719019	1159372	879354	1051110	812692	2364752	833069	838603	841019	854686	1122983	665975	883893	892431	908422	1034194	996957	903275	899911	851493	996435	1061851	1138762	833289	993950	1101141	1100905	854403	876341	935136
PE O-18:1_20:4	750.547	751.554	[M-H]-	15.04	277.1	10662439	10481405	12312971	9798172	11385757	11789732	11412413	11262490	9825024	9271276	8588916	8655482	9395911	8109800	8616569	10223170	9877695	10677136	9731712	10774328	9942717	10002838	11204904	12009783	12668605	8406978	11302673	10794869	11825346	11885307	11893356	12020215	11223952	10917502	11713670	14004918	13072383	11681675	11077363	11258559	11134146	9919086	10270178	11140974
PE O-18:1_22:6	774.545	775.553	[M-H]-	14.96	280.8	2105855	2093012	2022087	2008818	2279355	2199525	2088233	2121650	2064157	1671330	1714520	1617648	1677107	1826389	1605362	1888031	1986235	2176077	2038754	1947517	1982447	1899997	2074581	1938023	2373719	1752644	2124955	2341260	1944989	2299216	2101889	2177283	2256298	2378968	2080235	2463509	2552792	2435734	2542498	2259280	2199709	1922699	1955543	2188834
PE O-18:2_22:6	772.53	773.538	[M-H]-	14.31	278.9	921680	867372	889080	788747	905086	885407	956218	853003	883363	684891	811154	808279	927000	745627	741588	812535	1013496	1012228	787389	968196	1024829	986575	873112	868070	1079381	831699	1046322	917191	1055104	1118138	926718	1017958	1040776	1077399	1056643	1020340	1073384	1227451	999911	974547	1016937	907143	938971	1085106
PE O-18:3_20:4	746.514	747.522	[M-H]-	13.89	273.8	470400	345628	376437	416974	382863	362184	297065	468383	348600	334598	314935	323671	333994	375093	371092	410284	362262	466611	429381	390557	394701	430130	341404	420743	426417	378919	396362	421709	378551	432663	467300	309785	428798	441105	512692	499451	560929	494057	518548	471015	435389	346984	410825	397360
PE O-20:1_18:2	754.576	755.583	[M-H]-	15.78	279.3	456341	479898	482215	469257	484733	514742	464574	505905	411309	350009	346875	378028	383129	332381	357977	479520	484395	506270	469910	499283	467852	479392	461042	518405	535654	444630	485950	476228	475607	522396	493347	510116	474698	539262	556328	552500	553165	507522	532902	530303	511180	499628	461710	529483
PI 17:0_14:1	793.49	794.497	[M-H]-	11.39	282.3	2342898	2555035	2579541	2935544	2569443	2776962	2475636	2674389	2505979	2126868	1917750	2260020	2098476	1961874	1897410	2372127	2619740	2553200	2160010	2533898	2420495	2543726	2633387	2864911	2475818	2376909	2486844	2539138	2688197	2834032	2751576	3049850	2773702	2774243	2958704	2830670	2778397	2874324	2611990	2801006	2651880	2073848	2465368	2725920
PI 17:0_14:1 d5	798.521	799.528	[M-H]-	11.39	282.3	4995850	5284742	5082227	5384112	5219181	5323359	4941488	5070403	4571753	4333343	4126679	4015823	4350340	4017783	4033245	4573525	5112837	4978009	4815576	4951672	4855836	4795033	5375018	5769493	5190623	4388028	5057740	5279911	5465976	5903426	5286313	5664574	5732399	5848936	5513266	5933871	5494529	5188266	5247252	5317853	5343330	4894887	4313990	5694372
PI 17:0_18:1 d5	854.584	855.591	[M-H]-	13.28	292.9	2955027	2776601	2960550	3054927	3090806	3508531	2723172	3095211	2938485	2626993	2694651	2574471	2497691	2861957	2488245	2734976	3107398	3112781	2601422	3240409	3270638	3490835	2718219	3358732	2988643	2466018	3080832	3193103	2762375	2980118	3100821	3135394	3180469	2796258	3472424	3114851	2943463	3181934	3016316	3172849	2970244	2698263	2721072	3208400
PI 17:0_22:4 d5	904.599	905.607	[M-H]-	13.39	301.8	1755822	1792644	1641769	1658046	1556116	2076736	1673760	1608024	1743412	1592535	1467134	1475140	1387358	1455871	1357111	1616037	1926116	1693425	1562238	1810907	1745922	1411247	1726369	1693621	1618104	1821816	1647921	1789149	1950885	1897649	1745419	1485228	1827485	1707406	1815556	1588377	1941978	1816678	1809854	1678662	1561225	1734974	1557679	1598537
PI 16:0_16:0	809.521	810.521	[M-H]-	12.53	286.6	295416	369182	358613	385947	359062	335393	358286	394158	346827	333558	356113	295324	319019	311492	346685	286441	318239	0	386022	379272	356442	380235	342202	391597	421810	320960	443104	380883	400375	399178	335716	394285	457148	447620	369549	409426	457483	364160	464491	376023	386868	391418	398233	433058
PI 16:0_16:1	807.505	808.512	[M-H]-	11.85	284.5	839979	742824	829295	870246	813281	955627	1004169	969664	796199	633913	577364	705359	715280	619607	686997	739640	763338	854995	917205	855307	831784	863508	805572	897559	974059	684443	885105	837306	845745	951379	841105	913351	873636	882872	1055537	1108589	1044798	925436	921626	891439	1028785	680346	830693	998836
PI 16:0_18:1	835.537	836.543	[M-H]-	12.83	291.1	5049390	5673423	5361338	5885701	5920534	5991161	5353264	5607487	5013126	4705878	4474490	4652207	4700105	4232758	4603198	4822864	4851242	5730341	5295046	5080323	4783868	4770199	5210520	5107543	5157848	4771493	5185819	5170404	5401334	5590309	4734071	5752990	4902137	5222380	5392022	5728891	5526316	5078407	5349038	5475750	5435981	4892575	4575915	5682900
PI 16:0_18:2	833.521	834.529	[M-H]-	12.21	289.1	4558826	4689936	4782471	4323942	4789676	4680039	4659597	5319114	4285562	3748354	3842381	3497574	3782323	3503877	3752986	4277880	4569568	4418701	4337974	4313014	4757066	4485929	4623283	4931180	5241881	3895118	5218909	4729794	5081924	4942520	5015406	5038988	4459167	4529020	5178692	5582769	6036004	4927301	5016829	4315947	4662258	4158920	3831960	4722528
PI 16:0_20:4	857.522	858.529	[M-H]-	12.27	292.7	4336910	4508697	4846751	4624771	4400375	5234706	5041828	4827524	4018086	3496521	3748390	3441196	3935178	3792064	3450053	3871749	4580589	4402747	4307070	4437586	4677747	4728353	4664366	4665213	4939785	4149380	4300292	4375406	4707574	4901978	4876136	5439136	4696395	4898851	4505698	5373368	5189567	4630635	5013606	4587303	4820462	3839628	4037996	5165932
PI 18:0_18:1	863.568	864.575	[M-H]-	13.7	297.4	1620470	1763250	1774829	1488307	1548406	1717198	1533765	1611397	1465068	1360946	1550523	1496833	1551155	1381914	1498500	1587960	1790326	1681324	1656920	1782177	1568251	1708005	1478751	1704239	1895688	1554941	1805483	1637156	2077626	1629754	1761844	1603781	1671822	1618717	1655414	1758776	1871588	1809881	1698951	1683322	1665412	1541292	1602621	1799193
PI 18:0_18:2	861.553	862.56	[M-H]-	13.16	295.4	8522167	8194946	7552669	8158995	8898894	8241004	7411141	8340881	7297133	6358816	6771931	7526062	7008887	6623349	6297464	7099752	8156892	7852928	8086546	8415191	8122577	7723448	7782477	8169297	9423599	7457291	8763066	8285488	7939269	8718771	7802464	8086780	8157813	7887430	7885855	8734231	9151775	9128142	8644886	8533470	8685153	7674165	8188012	7834703
PI 18:0_20:4	885.555	886.562	[M-H]-	13.22	299	36818208	36192192	35020688	35111152	32001938	35355568	33494044	38989976	34494488	28578088	25601048	27412086	28976596	31395208	28330676	32890500	32834266	31067606	31701270	30859004	36858492	33245970	34081068	32114126	37944276	28496026	33689744	33943172	33174280	35826152	36545600	37874292	34394076	35375772	31940008	36465956	37066680	35088188	38071216	34184488	34427060	29139530	30398164	36819232
PI 18:0_22:4	913.584	914.591	[M-H]-	13.86	304.1		282836	261748	318565	308658	357892	340439	354909	348669	274575	300146	247789	286081	289011	274137	314993	0	411711		322018	369946	326477	250799	321803	342740	296167		319207	332725	400759	382902	453576	292989	349025	351342	317509	343962	374988	412659	377698	337927	339717	294824	361927
PI 18:0_22:6	909.551	910.551	[M-H]-	13.16	302.6	831348	784986	813936	803280	929605	936785	1024396	869183	757955	758755	708141	687117	759577	769556	729710	774024	767673	844091	782343	809802	899808	870699	876578	1015017	893104	721638	1002802	944930	1026458	1041497	803717	975084	941759	888791	826288	959665	1116297	1100321	923552	887898	932873	661482	790703	1048447
PI 18:1_18:2	859.536	860.543	[M-H]-	12.56	293.7	1689665	1906914	1918387	2406506	2222039	1926284	2323168	2672816	2252320	1613276	1522784	1614411	1625304	1520283	1454458	2172883	1702339	2124941	1661522	1806795	2507882	1887176	2138435	2208584	2182497	1741264	1950818	2290174	2124240	2178329	2075065	2340590	1830661	1988529	2317445	2490997	2849161	1844870	2249850	1898784	2255605	1627326	1839725	1940541
PI 18:1_20:4	883.537	884.544	[M-H]-	12.6	298	1932940	1807595	1960931	2006957	1874353	1961977	1815739	1912966	1844773	1637639	1503323	1567268	1712695	1422711	1529176	1784977	1964019	1952639	1691774	1900767	2006999	1751111	1903495	1879121	2200110	1643701	1897029	2103922	2063618	2075989	1910530	2047294	2161234	2146338	2181377	2316283	2531644	1975591	2254686	1985204	2197867	1768629	1971879	2209620
PS 17:0_14:1	718.468	719.475	[M-H]-	11.53	270.5	1876337	1941993	2010351	1995134	1958527	2006066	1945854	1801556	1949015	1630400	1307139	1470780	1574077	1472387	1349875	1714966	1977432	2015272	1893668	1932803	1985876	1711532	2066611	1994878	2147186	1698119	1792268	2087898	2005188	2150185	2040749	2012830	1931891	2292971	2046603	2211149	2111643	2130412	2104117	1756771	2093787	1773676	1706678	1754173
PS 17:0_14:1 d5	723.499	724.507	[M-H]-	11.52	270.5	3653249	3619677	3545482	3635952	3367725	3403530	3359539	4205119	3462932	2872530	3107441	2422793	2837228	2535449	2507181	3651888	3195803	3583108	3020439	3429391	3926577	3946249	3536952	3346328	3899283	3448361	3353132	4126002	3403306	3524607	3392899	3700291	4247273	3793072	3594559	3902682	4602833	3496502	4131704	3412500	3891067	3014662	2797758	3119573
PS 17:0_18:1 d5	779.562	780.569	[M-H]-	13.38	281.9	866305	923929	966051	1081547	1083721	1109742	1207513	1046496	998816	745501	832949	885765	1022489	725971	827953	830350	942269	919418	1079868	1110830	1213297	836529	818442	1117089	1038190	987843	919893	1167238	937025	1100040	1029752	891161	940747	988620	1328012	1085847	896224	1035021	1165317	1043803	1043498	958740	1150494	1142547
PS 18:0_18:0	790.562	791.569	[M-H]-	13.63	289.2	1285581	1349917	1417682	1318009	1447610	1381029	1487879	1468260	1351071	1186503	1267292	1087164	1215087	1119191	1033101	1281584	1449261	1256495	1320632	1432331	1372956	1343455	1350587	1373097	1664156	1211014	1296522	1413350	1468877	1392038	1445024	1488777	1397154	1425400	1485174	1553280	1705601	1467693	1414921	1373128	1454122	1250805	1408624	1549509
PS 18:0_20:4	810.535	811.542	[M-H]-	13.37	286.7	106333	198590	108797	92756	108461	91905	73130	106046	201385	88955	64124	81379	58028	68699	76381	77654	94173	113219	87015	102623	103331	92938	101228	67256	101127	56225	103625	69204	87145	145494	85667	80049	96348	207681	104556	92853	104077	115672	121194	61948	111374	85931	97563	98751
SM d18:1_12:0	691.504	656.537	[M+HCOOH-H]-	10.48	273.9	3310718	3120515	3542868	2871791	3931104	3554270	3759669	3197050	3481120	2392784	2001090	1981509	2231137	1785748	1840645	3246004	3359929	3215407	2087501	2564786	2983865	2441925	4405943	3927116	3615974	2422555	2565068	2867976	2906273	3039374	2907967	3452326	3722516	3876618	3415687	3909206	3527004	3710636	3730853	2993332	3563970	1900519	2027088	2230795
SM 18:1_16:1 d9	754.609	709.61	[M+HCOOH-H]-	12.02	284.8	10817095	11484651	11997739	11896966	12133580	12229309	11822755	11210831	11335622	10118555	8298934	8866639	9480424	8490294	9134096	10273840	11832802	10847179	10023753	12611845	11240966	10972590	13460164	13892356	12181177	10038951	10657809	12880493	12706774	12952720	12069334	12586000	14021786	13240552	13740695	13279922	14348261	13510442	13045535	13318268	13121300	9802540	10538379	11911240
SM 18:1/18:1 d9	782.64	737.64	[M+HCOOH-H]-	13	291.5	6182666	6805894	7091812	7585761	6980507	6445236	7167342	7144224	7135745	6189275	6382726	5894685	7064891	5765291	6193551	6421042	6815053	6902297	5883995	6838883	7042830	6569172	6930969	7357324	7169950	6812903	7071120	7631186	7162417	7236971	7001614	7012097	7671785	7015399	6665031	7687666	7769326	7472145	6893500	7164912	6845715	7186839	6980545	7395172
SM 18:1_24:1 d9	866.735	821.737	[M+HCOOH-H]-	15.52	308.5	4702965	4831709	4953667	5304863	4779370	5214248	4833060	4754130	5091251	4765455	4321625	4951508	4654810	4723061	4505350	5015519	4808121	4315126	5016035	5596492	4911362	4472657	5394143	4787150	5414660	4654625	5130650	5512363	5185173	5561637	5189761	4565369	5469629	5564259	5206071	5707826	5351560	5745964	5507143	5668723	5643251	5372555	5176470	5261766
SM 34:0;3O	765.574	720.576	[M+HCOOH-H]-	12.13	291.9	387576	449273	396903	414069	406214	458970	360477	423282	446971	360974	415416	326129	311545	380878	307656	389605	380942	434856	409435	394201	430964	479952	461477	407888	469315	395815	441345	379694	458620	430051	384189	494699	437543	380101	413179	517529	451670	406341	514675	446489	494668	430653	497484	553389
SM 34:1;3O	763.562	718.564	[M+HCOOH-H]-	12.24	288.4	698278	766095	763627	880937	788384	826355	719582	779458	781525	658184	874406	691026	641706	683370	731926	742112	770089	722806	712879	728572	859461	814130	774184	814003	837916	752067	838264	799140	819554	841148	794547	752405	768280	743082	821165	876690	856880	749842	949986	793559	867206	804292	798473	863047
SM d18:1_16:0	747.567	702.569	[M+HCOOH-H]-	12.71	287.1	104096680	101926280	101281864	95332592	97062120	96519368	91233152	109823736	90763952	93409824	100855192	87026384	90468584	102649280	102631352	100807664	101717712	101087584	96094792	107970528	108229672	106952920	97638960	111887736	106745376	103475104	113637200	95888192	103541048	116222656	114051496	103799408	100233112	99358928	104984192	128387360	104762888	105299352	102251456	109329008	98459824	95262504	113953104	104360872
SM d18:1_18:0	775.6	730.6	[M+HCOOH-H]-	13.72	292.4	13035253	13189821	15516836	12153979	12464056	14785305	12430422	14339063	12156511	13543404	14897691	15125376	13690398	12041032	13745009	13827359	13206979	14411509	15521554	15398711	14587873	15412256	14449878	14804379	14835246	15142371	17695656	14219229	14439661	16407450	14941841	14894524	14493284	14338053	13974678	16363616	16450126	15581406	16078323	14229338	15739569	14236060	16508476	15340352
SM d18:1_18:1	773.584	728.586	[M+HCOOH-H]-	13.06	291.6	8532471	9195180	9729224	11216636	10207864	10451325	9773495	10097566	9739558	9042681	8728180	8249918	8953262	8599143	8112712	9338846	9354661	9372342	10872280	10270190	11212966	10254086	9088004	10156144	11119128	8548557	10280929	10257680	9288698	9903259	10671723	10549882	9345539	11736096	10049625	11877182	12400007	10653250	10833982	10193638	11713576	9513785	10005168	10413301
SM d18:1_24:0	859.695	814.696	[M+HCOOH-H]-	16.18	310.1	39051976	41520408	40493860	43246292	39516284	41685392	44167360	41349184	36909932	38910148	37834580	38868652	38798448	38613512	38693660	40215828	38290800	43550284	40238980	37609412	42524724	41636004	38737080	39953980	47483664	37126836	47353420	46593168	40378372	47121464	44863760	46197192	37347408	45242368	39896460	46459168	47847848	40834580	44148264	42392468	46304332	41223676	42121700	43630652
SM d18:1_24:1	857.68	812.681	[M+HCOOH-H]-	15.52	308.2	63259380	67066888	42983944	62184844	59936792	44351620	63944228	46243552	61647700	58983264	43378384	41380424	54291908	56153612	60145324	63548396	42802092	47094312	44547240	47556152	65620204	64998576	67609728	42579824	50480576	43519720	63208304	50785396	67807608	62327576	66911736	51199360	46369928	65155748	50288848	49409136	51944416	55377392	63228852	47479796	49396820	43816764	57873888	66131796
SM d32:1	719.537	674.538	[M+HCOOH-H]-	11.66	280.2	10067059	9988637	9555147	10397662	10209744	10319625	9782285	10623362	9593161	8137492	9137948	8511889	8666386	8331190	8592439	8976591	9745898	9835358	9124774	10048710	9463129	10830501	8955381	9698104	10391010	9088174	10673507	9892584	10693148	10421851	10433387	10934327	9650116	9986889	10032289	11578198	11654039	9990745	10521521	9263183	10293063	10078823	9303999	9949068
SM d32:2	717.52	672.522	[M+HCOOH-H]-	10.82	278.7	915374	962298	975018	968588	859506	1087577	954822	985744	876745	705406	741315	764943	731031	772072	761264	919823	950940	852676	899633	968034	1010048	1037187	938485	951248	1074993	895032	924108	1011208	898771	1140035	927481	1109130	932287	952587	987931	1106846	1154172	1006785	1121704	975409	1178705	799990	745774	1081052
SM d33:1	733.552	688.554	[M+HCOOH-H]-	12.19	283.4	6301230	6696094	6329553	6931710	6862392	6604332	5789136	6886350	5931583	6108414	5790380	5973309	6275063	6032278	6249231	5995508	5972818	6161608	6573227	6649291	6682199	6464158	6952718	6993975	7122965	5799753	6982645	6014336	6468236	7172479	6419331	6746304	6425831	6359711	6900415	6967195	6981075	6150403	7331159	6398663	6103788	6010006	7069620	6928888
SM d34:0	749.582	704.583	[M+HCOOH-H]-	13.1	288.8	4386143	5253154	4926016	4929957	4968814	5205922	4608638	5031264	4423010	3925638	4598266	4471117	4621388	4446642	4408561	4397355	4551084	5189806	5196657	4645670	4769311	5003041	4738952	4838832	5765995	4694297	5572164	5281647	5150296	4918772	5655435	4745177	4394268	4286910	4637377	5408678	5587588	4631732	5594524	5291128	5423310	5868293	5189242	4864080
SM d34:2	745.553	700.554	[M+HCOOH-H]-	11.97	285.9	18717132	20830892	19615826	18072188	18468230	18352124	17681150	20693066	18003558	12560574	12916305	13361493	12413336	12075831	13291632	18696764	19910954	19855318	16740823	15898986	17739598	18560420	19704868	20844840	22195512	14878937	19020586	17442898	19900372	21601600	20958402	21447246	18777044	18575098	18797942	23128282	24826960	19570958	22729704	20412128	21386722	14308552	14086659	18982346
SM d35:1	761.583	716.585	[M+HCOOH-H]-	13.25	289.6	2124983	2452469	2227214	2362385	2283755	2321072	1993825	2370325	2222580	1902719	1979671	2191096	2220161	2170168	2189177	2202117	2310500	2486569	2235504	2129296	2243836	2314343	2022009	2358014	2547702	2231899	2653160	2274245	2204011	2456414	2417486	2426195	2254013	2243068	2739400	2812170	2352763	2311331	2299213	2448279	2773983	2257726	2390603	2411025
SM d35:2	759.567	714.569	[M+HCOOH-H]-	12.55	288.4	431918	458778	480363	461989	434746	475340	465955	519331	478946	372415	359111	410691	372618	454937	414407	441657	468095	508100	547946	610197	538577	491968	1478433	533156	568125	510419	505419	545674	556993	512082	611770	529219	518294	552111	557889	539683	556663	525459	521045	524224	601316	461855	463871	561014
SM d36:3	771.568	726.569	[M+HCOOH-H]-	12.41	289.8	960691	1146031	1110883	1062505	1125070	1040319	1191843	1239996	1089786	1005705	860880	965514	1090659	895637	918922	1074425	1046452	1134401	1126081	1105638	1301122	1240716	1111133	1227743	1370465	1019389	1235535	1244665	1158998	1321375	1247376	1303953	1095520	1390233	1236011	1401826	1525404	1398424	1331851	1137650	1465947	1032112	1041036	1121168
SM d38:1	803.631	758.633	[M+HCOOH-H]-	14.66	298.6	10082577	9925361	9539472	10155638	10585251	10482309	10285513	10622178	8932583	9832851	9521282	10363532	9251965	10309591	10444818	10664897	10024438	10983266	12280377	10962098	10902200	11247837	11147411	10468641	11280653	9908073	12743647	10290012	11218110	11877250	10880772	11878197	10444055	10891198	11299223	13145825	11398723	11318300	12295319	11146757	12106329	10624115	12504759	11787058
SM d38:2	801.615	756.616	[M+HCOOH-H]-	14.01	298.4	3298393	3678216	3781299	3441827	4548372	3634766	3985848	3452456	3348340	3300250	3274686	3579937	3455678	3532738	3297119	3586047	3479230	4131587	3677265	3520504	3858831	4135481	3670544	3894191	3900719	3714265	4168123	3724950	4018493	4020437	4545320	4077295	3766257	4043384	3809325	4492554	4294140	3796721	3934965	3919033	4828293	3645216	3898803	4169609
SM d38:3	799.598	754.6	[M+HCOOH-H]-	13.36	295.9	306674	385557		316741	288952	328441	268647	373585	336521	254389	275495	259413	282547	307124	260430	809643	346867	331273	350227	262037	381066	370271		340368	272136	299271	255789	347082	371910	360726	375636	378304	301940	801998		383507	902273	350794	316346	329585	425524	299025	323355	308477
SM d39:1	817.646	772.648	[M+HCOOH-H]-	15.1	301.3	4884192	4334431	4699004	5026286	4255237	4820857	4752593	4639234	4454621	4483995	4191859	5219196	4734729	4509334	4615813	4416000	4648821	4740317	5309005	4792301	4890446	5197189	5105584	4466905	5337031	4625992	5344854	4847954	4235168	5650796	5201983	5295561	5069663	4993185	5385892	5212077	5649549	5751997	5288325	4797013	5341987	5030484	5637768	4653151
SM d40:1	831.663	786.664	[M+HCOOH-H]-	15.42	304.4	48418192	46628072	44996964	48170128	47093416	47090312	45855748	47902108	47059912	43430072	41332924	50416816	46964128	42019072	42481484	42082560	42493948	44143040	50814044	46287504	48947768	51252416	48700100	45847612	50595812	45024932	55439480	50602856	46194288	46682664	50197480	49910696	50674580	46003736	43194144	50825544	51834480	48817436	52561428	51193528	53383452	48287272	50470284	57665804
SM d40:2	829.647	784.649	[M+HCOOH-H]-	14.91	303.1	11137802	10031089	9633142	10812189	10406122	11377222	11093137	10723062	10739460	8348323	7828204	7700199	7631235	7871026	6993844	12718188	11820906	9735580	11800094	11172869	9726404	10130945	10175896	11959941	14447084	8194499	10366055	12437601	11832124	10302364	10110467	13869432	8646209	12503703	11979772	11244575	12726602	9460564	10508501	11329193	12347902	10605983	9772998	12913919
SM d40:3	827.631	782.633	[M+HCOOH-H]-	14.21	301.2	1288827	1551346	1269497	1302184	1361030	1794393	1423739	1494824	1285372	1145507	1233274	1285402	1232289	1131081	1323450	1280778	1439578	1304664	1312159	1346300	1534650	1342912	1340904	1640956	1582057	1348315	1474382	1326089	1448326	1600494	1500834	1594013	1321508	1573796	1557540	1691628	1526424	1441084	1701934	1646859	1529539	1558340	1378994	1553704
SM d41:1	845.68	800.68	[M+HCOOH-H]-	15.83	307	23935324	27114982	24358702	25854334	25307930	23853870	22948346	22682242	19868384	23751786	21170730	23722402	19966784	20574332	22850580	21545578	20730470	24831664	24883318	24284162	24736076	25293692	24425006	24399672	25819746	24158432	27394944	23538462	22235140	25871630	25388078	27293042	24119328	23096306	26884050	27078062	25551088	27177410	24955336	23613626	26789936	27115406	24923562	25883556
SM d41:2	843.661	798.663	[M+HCOOH-H]-	15.3	305.8	6650344	7283333	7158837	7261103	6887442	6856379	6939479	9992604	6655839	6387735	5925920	5949399	5906946	5733469	6389541	6921291	6958246	7718185	6165592	7046638	10212376	6836745	6753216	8342475	8302848	6634057	7914210	7368715	7522942	8213251	7723716	7651475	7431819	8014727	10421613	9465482	10831476	9111072	9203099	7466513	8011210	6929010	6969040	9622971
SM d41:3	841.647	796.649	[M+HCOOH-H]-	14.62	304.3	672468	632757	705041	826691	683581	643539	653753	917922	704680	563712	689679	625446	750054	596092	639536	645460	775634	808463	641261	696785	772819	718148	831787	679552	800352	641613	828772	763334	727336	829818	771804	796201	764507	747237	748554	927932	949758	761596	848511	713544	748942	739909	668982	830985
SM d44:2	885.707	840.709	[M+HCOOH-H]-	16.23	314.1	418709	389434	436417	431700	460098	396403	476018	458620	403930	348894	442854	470541	434781	397969	367037	465255	373981	456965	462069	489246	461839	437167	427403	475872	450780	392228	453685	465133	463575	493789	479521	494516	510145	496892	449625	540410	519319	423239	598918	475718	485711	437152	497996	505730
SM d44:3	883.689	838.691	[M+HCOOH-H]-	15.75	313	495968		597421		478389	539757	529043	583034	567394	447547	422195	444898	467953	412087	484446	539129	469029	526401	508596	472523	588652	488403	565270	514410		477392	580376	501129	552242	602180	536761	1419921	513804	513125	639289	666369	607481	479563	510150	497539	679133	516092	564020	710090
Name	m/z meas.	M meas.	Ions	RT [min]	CCS (Å²)	220826.1_neg cal 1	220826.1_neg cal 2	220826.1_neg cal 3	220826.1_neg cal 4	220826.1_neg cal 5	220826.1_neg cal 6	220826.1_neg cal 7	220826.1_neg cal 1	220826.1_neg cal 2	220826.1_neg cal 3	220826.1_neg cal 4	220826.1_neg cal 5	220826.1_neg cal 6	220826.1_neg cal 7	220826.1_neg cal 1	220826.1_neg cal 2	220826.1_neg cal 3	220826.1_neg cal 4	220826.1_neg cal 5	220826.1_neg cal 6	220826.1_neg cal 7
Cer d18:1_17:0	596.526	551.528	[M+HCOOH-H]-	14.5	260.4	42392964	43328276	37532044	34940156	30684864	22991586	20373818	37988176	41187444	36583488	35450996	29639158	24154528	17240396	43675588	42752412	39328084	36645992	31700666	26661784	18313860
Cer d18:1_16:0 d7	589.554	544.556	[M+HCOOH-H]-	13.99	258.4	70634408	72342176	66483828	58101248	56671884	40834348	30998780	69634056	69751376	72000080	65098416	56375356	46426092	26865120	78062768	73595864	75425328	67090944	62873056	43919696	31568660
Cer d18:1_18:0 d7	617.585	572.588	[M+HCOOH-H]-	14.92	264.4	41549536	42580404	39878956	38684064	38608244	35048804	34908228	38480988	39124240	37796684	42576292	37881524	36995368	34751912	40217980	45664572	44210624	39955232	37563788	39589720	36473516
Cer d18:1_24:0 d7	701.682	656.683	[M+HCOOH-H]-	17.11	282.8	23198344	22502924	21254754	22828296	22022110	21637074	22707462	21404634	23846066	25712410	23904094	24070634	23713348	22560024	23318150	23014380	24121440	25048300	24592498	25632534	23530150
Cer d18:1_18:1	608.526	563.528	[M+HCOOH-H]-	14.33	261.3	3776019	6890619	14407396	31513152	51039820	86267688	138768112	3827378	7365458	15547030	33564152	47967512	89539328	140730288	3983503	7364074	16833342	33143038	52840936	93759280	143308592
FAHFA 16:0_18:0 (5-PAHSA d9)	546.546	547.553	[M-H]-	15.6	241.2	7986056	8302921	6598354	7251605	6876765	6830055	6164045	8374345	7643095	7477127	8430243	8024379	7293631	5577391	9346771	9092509	7403713	8676637	7636943	7685865	6887713
FAHFA 16:0_18:0 (9-PAHSA d9)	546.546	547.553	[M-H]-	15.93	241.9	6201950	5859702	6067812	5763186	6145697	4807071	3963629	6703707	6134888	6165200	6374295	5951785	5276909	4562625	6752504	6811353	6749134	6725638	5986136	5247632	4731261
FAHFA 16:0_18:0	537.49	538.496	[M-H]-	15.97	241	474531	871722	1867899	3054395	7021747	12881049	34057064	485115	918413	1869970	3304027	6342108	16261556	30457696	510182	1149089	2038963	4074798	7304391	15733101	34644916
LPC 17:0 SN1 d5	559.378	514.38	[M+HCOOH-H]-	6.34	242.6	22105750	21935690	24831984	24500216	22185252	21405820	20715510	23194060	23145454	22194880	24615728	22069270	22534934	20252568	24660762	26305558	23340098	24458762	25981070	22750754	21101754
LPC 17:0 SN2 d5	559.378	514.38	[M+HCOOH-H]-	5.98	241.8	1043664	1071967	949374	1089883	1075952	1045334	1120024	1159947	1120436	964813	1134487	1115356	1091742	988932	1162766	1356606	1195767	1339175	1206541	1193484	1170781
LPC 17:1 SN1	552.331	507.333	[M+HCOOH-H]-	5.24	239.3	28847546	27716454	26843614	28487782	25046340	26348908	24155116	26477160	28172934	26222200	26811642	24574606	27862202	21944402	28445284	33459072	29718730	29786572	29087480	27104766	25769890
LPC 17:1 SN2	552.331	507.333	[M+HCOOH-H]-	4.93	238.4	1010489	976962	893376	940238	884782	963735	960618	1024561	991626	891597	1008876	912500	993176	946555	1001453	1125234	1091102	982885	1093945	1001411	1113644
LPC 18:0 SN1	568.361	523.364	[M+HCOOH-H]-	7.14	245.9	2420584	5307004	8821944	21330202	41019148	65196500	117130416	2364154	4749920	9150563	22797774	40176760	67240432	106448152	2445237	5113139	9944065	24762646	39157660	73744928	117367240
LPE 17:0 SN1 d5	471.326	472.333	[M-H]-	6.49	214.9	7237804	6149371	4786620	5601800	5009335	4860835	4836250	7348526	5981891	5248860	5204366	5423074	5524235	4611735	7648007	6356935	5784927	5970983	6042160	5900346	5846260
LPE 17:0 SN2 d5	471.325	472.333	[M-H]-	6.14	214.3	665299	591385	614321	617135	498683	648384	519105	747244	719664	616413	665853	564022	568620	535913	670459	707713	612799	589984	701404	753017	659642
LPE 17:1 SN1	464.279	465.286	[M-H]-	5.38	211.9	11455138	11839614	11911663	11883941	10434870	11388174	11840398	11155839	12846645	11516258	12916121	10770450	12855521	10991596	13746213	13717435	16594241	13264504	13654714	13900471	12951900
LPE 17:1 SN2	464.279	465.286	[M-H]-	5.07	211.6	1773060	1860677	1656331	1738012	1820946	1570767	1775309	1693891	2004505	1778222	1991011	1746913	1942015	1682525	1852318	1860207	2192752	1837248	2008795	1956766	1739852
LPE 18:0 SN1	480.31	481.317	[M-H]-	7.29	218.6	765775	1527097	2796675	5049302	10762089	24619600	45986928	903596	1500820	2898009	5718198	10032369	25323902	38510456	887083	1583410	3067927	6569333	12329623	28317488	46172948
PC 17:0_14:1	762.531	717.532	[M+HCOOH-H]-	12.72	285	2181770	2455282	2175004	1963337	1493024	1414506	1287181	2150466	2294796	2068728	1993109	1616624	1478853	1103942	2441861	2521092	2310671	1999503	1827062	1642949	1318791
PC 17:0_14:1 d5	767.563	722.565	[M+HCOOH-H]-	12.71	285	25481324	24904442	19327522	16884134	12709644	9220563	7742612	22422412	24111642	20573906	18434566	11954394	9916123	7536749	25152250	27227294	20736788	20239186	12651023	10063318	8308498
PC 17:0_18:1 d5	823.626	778.628	[M+HCOOH-H]-	14.53	295.6	12234374	12491801	9807929	9889708	8319735	6647869	6032999	11539662	12338370	10585796	9811726	8032863	7381588	5647237	13447693	14005497	11149432	9777200	8904246	7250612	5689037
PC 17:0_20:3 d5	847.625	802.625	[M+HCOOH-H]-	14.29	298.7	10339116	10538978	9933110	8137405	7868945	7136489	6338633	9303320	10709672	10599420	10052229	8138275	6870593	5604406	10708993	11670068	10534780	9876055	8311885	7685436	5670514
PC 16:0_18:1	804.579	759.58	[M+HCOOH-H]-	14.1	293.4	4406679	8765314	18337084	34673792	51564440	91176832	140425088	4792621	9431394	19001604	34118156	55062068	91506040	138235616	5146818	9839236	21435024	35932928	53895860	88778440	145634336
PE 17:0_14:1	674.478	675.485	[M-H]-	12.87	260.1	4513614	4686354	4389221	4190467	4961893	5362378	4525186	4573856	4411597	4157187	4312664	5046732	5487670	4448418	4624477	4594974	4785593	4630194	5227305	5850444	4613863
PE 17:0_14:1 d5	679.51	680.517	[M-H]-	12.87	260.1	7459515	7233685	7299490	7884768	8404103	8993262	8191371	6883667	7297306	7445955	8314572	8447717	9691203	6899881	8699149	7634690	8388566	8187390	9141848	10083741	7634892
PE 17:0_18:1 d5	735.573	736.58	[M-H]-	14.64	272.4	14316040	13517228	12372624	11702743	10654832	9500369	8069028	12300120	13691708	12206193	12017758	9478641	10124028	7401349	14458422	15433353	13985204	13605572	11167154	11163141	8195013
PE 18:0_18:2	742.541	743.548	[M-H]-	14.54	274.4	709607	1510865	2461525	4887713	8001506	16090209	25962598	780150	1539288	2964327	5431345	8454988	17043042	24920222	739382	1570850	2817147	5249995	8128474	16239441	28067058
PG 17:0_14:1	705.473	706.48	[M-H]-	11.71	267.3	5860901	6309782	5570386	5789117	6121694	5958536	6710983	6118348	6465972	6044238	6488880	5620291	6475054	5754163	6092819	6536397	6729629	6295171	5757465	6723010	6517194
PG 17:0-18:1 d5	766.567	767.574	[M-H]-	13.53	278.7	2859956	2783431	2808637	2620815	2615809	2518725	2284719	2696750	2977395	2922174	3014120	2742678	2679140	2200688	2971972	3090360	3138210	3192995	2824684	2989256	2277306
PG 16:0_18:1	747.518	748.525	[M-H]-	13.1	275.6	234829	420668	735389	1386336	2073191	3616840	5780665	213736	390410	660443	1369293	2108426	3810865	5328082	219396	431074	702761	1453611	2542912	3946806	6197421
PI 17:0_14:1	793.49	794.497	[M-H]-	11.4	282.3	4139440	4262570	3787239	4145967	3845211	3708562	3777292	4168509	3889324	4274623	4103189	3707060	4219606	3946537	4180211	3995103	3999011	4285575	4096938	4228714	4444067
PI-d5 (17:0_14:1)	798.521	799.529	[M-H]-	11.39	282.5	7950694	8968012	7039346	7719839	8023037	7682737	7583775	8535727	7203079	8061478	7398907	7565351	7676410	7053951	8320336	7765304	7954758	8178390	8076165	7880876	7955600
PI-d5 (17:0_18:1)	854.584	855.592	[M-H]-	13.26	293.4	7655214	7435923	7337621	8200446	7528780	7684107	6631886	7357039	8579649	8210671	9061843	7873367	7625678	6032250	8563198	8529108	8510982	8377365	7582031	7340146	6632563
PI-d5 (17:0_22:4)	904.6	905.607	[M-H]-	13.42	300.7	6821196	6589288	6276517	6215927	5914310	5333776	4772280	6461985	6510867	6615404	6934366	6066014	5567884	4671259	6363943	6999795	7207192	6805472	6492875	6143975	4861034
PI 16:0_18:1	835.537	836.544	[M-H]-	12.82	290.9	1383563	3013168	4938864	15589815	35074176	66376200	98027688	621240	2420886	6093144	17913994	37378416	67123704	87276256	1572121	3007705	5862083	15488508	36688716	68596496	95014456
PS 17:0_14:1	718.468	719.475	[M-H]-	11.55	270.7	3237757	3510030	3061899	3580191	3788514	3804065	3786257	3276026	3588306	3149424	3666686	3400049	3862370	3559046	3652749	3595048	3679536	3613202	3482282	4204188	3883145
PS 17:0_14:1 d5	723.5	724.507	[M-H]-	11.55	270.9	5534450	5990379	6672782	6398056	6115422	6549432	6588712	5935795	6154171	5564743	6520678	6358846	6755499	6309383	6251840	6122144	5934863	6661828	6361727	7326131	6457713
PS 17:0_18:1 d5	779.562	780.57	[M-H]-	13.43	282.2	2898263	3589165	3284357	3080104	2817779	2719827	2035493	2823652	3291885	3514769	3550012	2936030	2600484	2528058	3582913	3246869	3601969	3888351	3462877	2894644	2505122
PS 16:0_18:1	760.516	761.523	[M-H]-	12.96	279.2	852605	1665927	3705816	6407878	13061936	31037434	50190040	819958	1595739	3404452	6453032	11141255	30931218	52486564	859210	1661078	3762713	6721086	14453513	31574574	54060224
SM d18:1_12:0	691.505	646.506	[M+HCOOH-H]-	10.48	274	8963240	7587375	7364322	7907453	7952617	8083811	7870703	7490117	8264596	9018332	8289238	7690851	7995932	6458652	8500219	8659851	8231171	8404337	8001453	8729097	6924447
SM d18:1_16:1 d9	754.609	709.611	[M+HCOOH-H]-	12.01	285.1	29385832	30540504	28227860	28583330	25528636	28969944	27597170	29516078	29716278	30287494	29248400	28774158	28557970	28118378	30887810	32018966	32322100	31740270	28887552	28644204	30049232
SM d18:1_18:1 d9	782.641	737.643	[M+HCOOH-H]-	13	292	15790842	14976069	12036073	9611579	7866488	5746070	4663671	15088935	13580054	13071707	9927550	7909483	6193187	4637320	18059490	17011656	15690460	11361522	8068612	7019870	5274622
SM d18:1_24:1 d9	866.735	821.737	[M+HCOOH-H]-	15.52	308.3	11883417	13693529	9532167	8201295	6823613	5284444	3975052	12845821	12119185	10004187	8691873	6663966	5384650	4120464	13871397	14014520	11554173	9493013	7070231	5716639	4543329
SM d18:1_16:0	747.568	702.57	[M+HCOOH-H]-	12.72	287.8	2191923	4121682	7221592	18210346	33922272	57210212	83827872	2157646	4353816	8075247	19889526	35449100	59736192	83989600	2235497	4735526	8725674	20096300	34339460	60516032	84807656
Name	m/z meas.	M meas.	Ions	RT [min]	CCS (Å²)	220826.2_neg cal 1	220826.2_neg cal 2	220826.2_neg cal 3	220826.2_neg cal 4	220826.2_neg cal 5	220826.2_neg cal 6	220826.2_neg cal 7	220826.2_neg cal 1	220826.2_neg cal 2	220826.2_neg cal 3	220826.2_neg cal 4	220826.2_neg cal 5	220826.2_neg cal 6	220826.2_neg cal 7	220826.2_neg cal 1	220826.2_neg cal 2	220826.2_neg cal 3	220826.2_neg cal 4	220826.2_neg cal 5	220826.2_neg cal 6	220826.2_neg cal 7
Cer d18:1_17:0	596.526	551.528	[M+HCOOH-H]-	14.5	260.4	44082248	39306952	41399400	36864956	31928492	24709892	19227770	44505816	43164608	43271084	34432008	32438358	26815622	19231650	45219336	41358440	39192244	39282044	33444016	23954304	21043474
Cer d18:1_16:0 d7	589.554	544.556	[M+HCOOH-H]-	13.99	258.3	70236032	72427064	71702568	63313344	50771204	42862588	31997084	69571432	79690304	68708496	65040956	57520516	46391044	35863368	69271776	84720160	72936144	72942128	59612368	40126028	30367362
Cer d18:1_18:0 d7	617.585	572.587	[M+HCOOH-H]-	14.91	264.2	40314868	41278672	42647396	43242060	40020392	35938724	33449802	41640556	42506580	40894956	40260244	39638316	36105644	37853584	39254372	47088784	41425852	40855248	40914664	33884836	33938832
Cer d18:1_24:0 d7	701.682	656.683	[M+HCOOH-H]-	17.11	282.8	23195136	24070460	25930316	25887614	23960638	24350576	21890074	25727120	25359292	24128334	24987288	24688076	25838646	23037030	25252788	26496554	25961742	28021382	25683526	19743254	23446950
Cer d18:1_18:1	608.526	563.528	[M+HCOOH-H]-	14.31	261.4	3724681	7902794	15178796	31677116	49948272	84580816	148604224	4389865	8087568	17509438	33611024	51748876	90837056	164386384	4544115	8700402	17911660	33015336	55351556	85810320	138781696
FAHFA 16:0_18:0 (5-PAHSA d9)	546.546	547.553	[M-H]-	15.6	241.1	8982511	7667899	7435506	7868439	6963519	7887288	6868656	8395065	8839858	8721043	9032219	7966410	7927909	6939659	9551271	9223812	8990779	8626755	7931082	5928252	8142304
FAHFA 16:0_18:0 (9-PAHSA d9)	546.546	547.553	[M-H]-	15.92	241.8	6403399	7169102	5789238	5907442	5456666	5200842	4624102	6863363	7293648	7621803	6725318	6219611	6108605	4517570	6401107	7902034	6872638	6663967	6135721	5260085	4945558
FAHFA 16:0_18:0	537.489	538.497	[M-H]-	15.96	241	476319	1017328	1782776	3661820	6765310	16522770	31957390	532223	1170432	1919174	3609436	7729736	17153418	39100236	566271	1210928	1947319	4436847	7681141	13031972	30243720
LPC 17:0 SN1 d5	559.378	514.38	[M+HCOOH-H]-	6.32	242.6	24320636	24528200	24117786	23378512	21581104	24658342	22854310	24951304	26907250	25901132	24630758	24743856	23447000	22636564	23841572	28814826	26109786	24495110	24780048	20152650	24138186
LPC 17:0 SN2 d5	559.378	514.38	[M+HCOOH-H]-	5.96	241.9	1168057	1180274	1126808	1234445	1092494	1184762	1362762	1211616	1179461	1286726	1177238	1175268	1277506	1140665	1304428	1481375	1264068	1252994	1376817	1142127	1377487
LPC 17:1 SN1	552.331	507.333	[M+HCOOH-H]-	5.22	239.3	28002160	29556964	25011034	29076364	24545086	25144662	28495570	27332130	31228526	28236198	29876016	29676806	30126856	25890740	27635530	33605148	30637430	28186618	31729078	24380220	26310898
LPC 17:1 SN2	552.331	507.333	[M+HCOOH-H]-	4.9	238.6	1146507	1165277	973224	1063354	1083673	1037806	1079936	1094234	1215859	1151364	1130260	1105868	1164785	1094280	1107381	1203616	1198729	1140979	1141976	961966	1228971
LPC 18:0 SN1	568.361	523.363	[M+HCOOH-H]-	7.12	246	2530057	5363911	9001656	22695982	38640480	65016624	118970936	2332398	5189690	9763541	23148748	43373400	70522344	121863288	2690940	5421503	10772503	25267476	39888628	61912788	113021384
LPE 17:0 SN1 d5	471.326	472.333	[M-H]-	6.47	214.8	6236665	5800165	5552980	6135946	6022021	5394173	5454453	6568006	6522625	6196287	6284603	6222896	6176771	5956852	6337193	7255791	5618308	6823250	6629986	5273521	6052900
LPE 17:0 SN2 d5	471.326	472.333	[M-H]-	6.12	214.3	623787	628686	585783	583027	678908	692058	601205	733467	703921	650273	818580	666734	712670	692332	828990	710794	704228	794173	831355	614885	663424
LPE 17:1 SN1	464.279	465.286	[M-H]-	5.36	211.8	12917850	12556740	12009604	13190543	12589438	12835132	12722289	13045879	14938052	13359548	13030094	13503663	14420027	13720527	12882068	17813206	14436994	15437413	15259081	12665260	13816278
LPE 17:1 SN2	464.279	465.286	[M-H]-	5.05	211.5	1891194	2048126	1748828	1954004	1938944	2012726	1891571	1908306	2265639	1884048	1949319	2000890	1880561	1997976	1978877	2484935	2124939	2353671	2296667	1922598	2119350
LPE 18:0 SN1	480.31	481.317	[M-H]-	7.28	218.5	861690	1633373	3128271	6313045	12198984	23236638	46048396	938953	1728399	3789524	6275807	11260755	27964530	43153772	816737	1907532	3173104	6674409	14564983	24889804	44111232
PC 17:0_14:1	762.531	717.533	[M+HCOOH-H]-	12.71	284.7	2280472	2505816	2284217	2062664	1796333	1479150	1264756	2630052	2321728	2475621	1888267	2082957	1617060	1242504	2528672	2845955	2507580	2221734	1895749	1496625	1320475
PC 17:0_14:1 d5	767.563	722.565	[M+HCOOH-H]-	12.71	285	28764258	22505746	22836846	19756692	14390629	10495429	8112939	26364176	24291126	23611782	17904204	14397532	11081857	8371925	25693680	28295806	23699882	21388160	14792279	10175119	7659843
PC 17:0_18:1 d5	823.626	778.628	[M+HCOOH-H]-	14.53	295.4	11949731	12702391	11163065	10147745	8118186	7013968	6217781	13181601	13729372	11999515	10196140	8716432	7997550	5975359	12868617	16235719	12314468	11848433	8630948	7078516	5956814
PC 17:0_20:3 d5	847.625	802.625	[M+HCOOH-H]-	14.29	298.5	11031108	12688317	9747219	9732462	9048518	6907066	5450502	10272500	11573629	10134289	9803810	8381565	8938819	6487471	11408439	14001084	10776675	11208408	9171016	6740974	6420444
PC 16:0_18:1	804.578	759.58	[M+HCOOH-H]-	14.09	293.4	4769175	8622619	19150970	38237808	54229760	90680808	141245264	5230228	10212974	22899936	36200196	57701676	93714376	142118240	5268219	10420439	22772548	38704172	56415372	95278616	146498256
PE 17:0_14:1	674.478	675.485	[M-H]-	12.87	260	4731114	4608301	4611615	5043400	5308410	5692047	4574762	4581212	4707708	5029595	4773205	5569126	5726811	5049808	4814047	5610597	4809940	5152166	5808117	5692628	4900338
PE 17:0_14:1 d5	679.509	680.517	[M-H]-	12.87	260	7742917	7756673	7603971	7649224	8515364	8951937	7828252	8089886	8857213	8103133	8277411	9727881	8889142	7375014	7256861	8788213	8125738	9048228	9963904	8919474	8106497
PE 17:0_18:1 d5	735.573	736.58	[M-H]-	14.64	272.2	12992510	14121393	12997369	12391123	11509084	10410654	8266203	14666372	16072462	15080401	12433150	14135984	10818030	8135864	15799698	17147428	15435854	14609039	13509623	9660282	7931255
PE 18:0_18:2	742.541	743.549	[M-H]-	14.54	274.3	787548	1464841	2544411	4751489	7677203	16924054	30708722	783523	1637234	2763209	5366375	8763269	16654574	30909582	711098	1712230	2844981	5362288	8266825	16377984	30093300
PG 16:0_18:1	747.518	748.525	[M-H]-	13.09	275.6	209610	393040	722144	1444232	2262085	3820372	6318747	214858	519716	761244	1485793	2469560	4412621	6940858	243976	493598	862671	1489905	2670190	4202503	6239360
PG 17:0_14:1	705.473	706.48	[M-H]-	11.71	267	5724722	6540832	6439073	6175737	5918557	5871482	6233210	5994190	7001266	6430829	5933072	6858364	6624586	6410407	6925077	7460867	6190869	7213479	6687272	6409945	6754208
PG 17:0-18:1 d5	766.567	767.574	[M-H]-	13.53	278.7	2797480	3136326	3019706	3062828	2864956	2891637	2136325	3240396	3048008	3241531	3048727	3124010	2891117	2569121	3369199	3691367	3264998	3193023	3228278	2701592	2903996
PI 17:0_14:1	793.49	794.497	[M-H]-	11.39	282.4	3787423	4432380	3910739	4280639	3848941	4111271	3954705	4220233	4350388	3912487	4187356	3942293	4680710	4069909	4159327	4684534	4277480	4688496	4314639	4146271	4514701
PI-d5 (17:0_14:1)	798.521	799.529	[M-H]-	11.39	282.3	7518672	7978647	7982178	7706913	7771427	7434962	7425240	8116514	8426342	8566934	7868967	7812724	9114064	8263911	8108077	8853241	7567653	9218057	9017194	8076410	8855077
PI-d5 (17:0_18:1)	854.584	855.592	[M-H]-	13.26	293.3	7371462	7527240	8239537	8529910	7885548	6856365	6500036	8369762	9549966	8268807	8181736	8498686	8064597	7126314	7844841	8992269	8191934	9739964	8603330	6987085	7720507
PI-d5 (17:0_22:4)	904.601	905.608	[M-H]-	13.42	300.8	6306907	6584084	6352188	6620869	6124416	5666410	5111395	6674443	6819855	6879393	7036905	6594384	5879068	5049449	6602043	7263111	6307378	6954347	6398783	5735167	4913440
PI 16:0_18:1	835.537	836.544	[M-H]-	12.82	290.8	804450	2706107	5484503	14442887	37836836	66578220	88085576	1245066	3336648	6052600	15499715	36344104	68060448	94338608	1275044	3500327	5704813	16983926	40054144	62173512	91465552
PS 17:0_14:1	718.468	719.475	[M-H]-	11.54	270.7	3249023	3633983	3647779	3372081	3688532	3853278	4018712	3537919	3713147	3480979	3506650	4186386	4223736	4178603	3650368	4227054	3629450	4076033	4355001	3645705	3831301
PS 17:0_14:1 d5	723.5	724.507	[M-H]-	11.54	270.7	5867935	6431713	6372199	6486313	6696301	7025474	7501712	5937418	6912745	6801911	6806430	6434890	7675232	7069294	6334666	7137649	6670550	6766966	7302040	6738634	6263108
PS 17:0_18:1 d5	779.562	780.569	[M-H]-	13.43	282.1	3206667	3759828	3201918	3745694	3609597	2984848	2392244	3650386	3936628	3302648	3363442	3160151	2660357	2600366	3376228	4105617	3725761	3624646	3385242	2877842	2356379
PS 16:0_18:1	760.515	761.523	[M-H]-	12.95	279.2	790502	1768412	3149587	7076902	12607582	30143642	54534256	877999	1857061	3722242	6643447	14719407	32676198	55003680	823470	1842056	3317802	7556688	15571540	29331484	53038076
SM d18:1_12:0	691.505	646.506	[M+HCOOH-H]-	10.47	274	8280331	8530088	7820945	9278769	8484037	9197589	8378893	8715804	9054887	8622572	7723429	7737159	8869568	8518570	8642422	8484452	8689484	8939374	8347863	7103036	7723266
SM 18:1_16:1 d9	754.609	709.611	[M+HCOOH-H]-	12	285.1	30802570	32005934	30825464	29976082	29777026	29487538	26993060	30941636	33393250	31687002	28482856	30375412	31886288	31471664	32480578	30725910	32383060	34399572	32836340	29394126	28091778
SM 18:1_18:1 d9	782.641	737.642	[M+HCOOH-H]-	13	292	14830684	16554179	13909218	10139907	8803488	6177378	4684704	15840205	16658941	14802512	10683736	9026097	7186796	5374889	16473225	18674534	12817836	12012557	9322094	6997587	5719115
SM 18:1_24:1 d9	866.735	821.737	[M+HCOOH-H]-	15.52	308.3	13268355	13991736	10977927	9586803	7762767	6006714	4244150	13573794	14888816	12186547	9294458	7737362	5858055	4268851	13544777	14534276	11803643	9989155	7421130	6906564	4656327
SM d18:1_16:0	747.568	702.57	[M+HCOOH-H]-	12.71	287.8	2156504	4458583	8302553	20637644	36830580	62017444	87030288	2454558	4405015	7748561	19119892	34699572	59772704	85915432	2597470	4694160	8855703	20140974	36316884	58028032	89965736
[truncated: 20 more columns]

## Sheet: pos Interday extraction nmol-ml
			Inter-day extraction	220826			220813
	new cal + ISTD		with new set of Stds	n=64	lipid class	TOF pos	n=96	lipid class
		Analyte	nmol/mL	CV %	average CV	nmol/mL	CV %	average CV
	TG 14:0_16:1_14:0 d5	CE 14:0	1.04328	24.3958		1.45319	27.9068
	TG 18:1_18:1_20:4	CE 14:1	0.119216	20.1946		0.186416	30.8678
		CE 16:0	24.8303	18.96		37.5123	27.7139
		CE 16:1	16.6398	26.1137		23.1922	26.8905
		CE 17:0	0.230196	19.2365		0.259012	20.6509
		CE 18:0	0.850559	32.7377		0.974815	30.3178
		CE 20:0	0.0345328	63.6979		0.00430551	93.7799
		CE 20:3	3.82545	19.0452		5.47803	25.2385
		CE 20:4	88.1029	25.4343		114.826	24.5432
		CE 20:5	6.41836	19.1998		9.1849	24.5693
		CE 22:6	2.93598	22.1408	26.5	3.85748	24.3942	32.4
	Cer 18:1_16:0 d7	Cer d18:1_20:0	0.0830053	16.1916		0.0648928	25.9453
	Cer 18:1_18:1	Cer d18:1_22:0	0.530582	15.4038		0.595979	23.0755
		Cer d18:1_24:0	2.24334	39.7604		5.29592	59.0984
		Cer d18:1_24:1	0.53737	14.3266	21.4	0.469967	21.1994	32.3
	Cholesterol (d7)	Cholesterol	967.86	18.66	18.66	625.5	21.48	21.48
	PC 17:0_18:1 d5	DG 14:0_16:0	0.17522	18.7812		0.100457	30.0217
	PC 18:0_18:2	DG 14:0_18:2	0.234886	15.1991		0.109514	34.6238
		DG 16:0_16:0	0.597379	12.3369		0.403565	21.5144
		DG 16:0_16:1	0.531858	10.7466		0.282159	28.669
		DG 16:0_17:0	0.0288263	24.1439		0.00709789	61.3351
		DG 16:0_18:1	2.80595	12.2496		1.64015	25.8183
		DG 16:0_18:2	1.78819	12.5022		0.868302	31.9841
		DG 16:1_18:2	0.274918	27.3419		0.13115	41.3217
		DG 17:0_18:1	0.0344656	16.271		0.0157757	36.431
		DG 17:1_18:1	0.0565048	15.285		0.021616	40.717
		DG 18:0_16:0	0.29153	18.1686		0.594355	40.28
		DG 18:0_18:0	0.149532	42.5446		0.894659	92.9391
		DG 18:0_18:1	0.446499	13.842		0.251619	27.7664
		DG 18:1_18:1	3.23246	11.793		1.44213	34.353
		DG 18:1_18:2	3.75142	11.1849		1.73344	33.1426
		DG 18:1_20:4	0.439219	12.7738		0.158274	40.7418
		DG 18:1_22:6	0.0907598	16.3326		0.0273992	51.0712
		DG 18:2_18:2	1.28484	12.375		0.508553	38.0797
		DG 18:2_18:3	0.161865	26.639		0.07018	44.2901
		DG 18:2_20:4	0.323	12.5936		0.12189	39.4271
		DG 20:0_18:1	0.0223038	42.9998	18.4	0.0159032	44.1903	39.9
	LPC 17:0 d5	LPC 14:0 SN1	0.76847	11.3667		1.34916	30.3069
	LPC 18:0	LPC 14:0 SN2	0.0681252	14.5946		0.191704	54.9796
		LPC 15:0 SN1	0.459689	10.9958		0.745953	26.1237
		LPC 15:0 SN2	0.0376312	13.3038		0.102404	53.1886
		LPC 16:0 SN1	134.944	8.91601		127.857	8.63855
		LPC 16:0 SN2	14.3132	10.4498		17.4364	13.3909
		LPC 16:1 SN1	1.64374	12.9625		2.47865	25.1216
		LPC 16:1 SN2	0.12387	14.2557		0.269874	42.362
		LPC 17:0 SN1	1.0791	10.7142		1.47673	19.6381
		LPC 18:0 SN1	50.3563	9.96346		46.9625	9.92099
		LPC 18:0 SN2	3.38928	13.2792		5.28596	24.8073
		LPC 18:1 SN1	22.0307	15.3669		22.6702	14.6552
		LPC 18:1 SN2	2.08145	13.8875		3.34589	26.5911
		LPC 18:2 SN1	31.9677	12.3021		34.4039	11.9443
		LPC 18:2 SN2	3.14145	11.4822		4.54783	21.0591
		LPC 18:3 SN1	0.119357	12.0366		0.31256	52.0226
		LPC 18:3 SN2	0.0145203	18.3		0.0428847	62.3463
		LPC 19:0 SN1	0.0758143	13.5478		0.148436	36.5885
		LPC 19:0 SN2	0.021009	26.7347		0.0447929	43.9242
		LPC 19:1 SN1	0.0336492	16.9325		0.0520411	27.0951
		LPC 20:0 SN1	0.122099	14.0717		0.337558	53.9597
		LPC 20:1 SN1	0.195378	19.5295		0.323256	29.6711
		LPC 20:2 SN1	0.192164	12.312		0.379185	36.2097
		LPC 20:3 SN1	1.84505	12.7161		2.35249	16.1693
		LPC 20:3 SN2	0.219775	16.5409		0.383006	31.56
		LPC 20:4 SN1	9.81519	12.4595		9.78493	11.2667
		LPC 20:4 SN2	1.59793	14.7918		1.43577	14.3588
		LPC 20:5 SN1	0.259965	14.0401		0.0705184	32.5083
		LPC 20:5 SN2	0.0349503	15.5839		0.467781	38.434
		LPC 22:0 SN1	0.0303566	14.5288		0.0708354	45.0773
		LPC 22:1 SN1	0.016052	59.3948		0.0253944	50.3999
		LPC 22:4 SN1	0.152579	12.1743		0.246578	26.2566
		LPC 22:5 SN1	0.306865	14.1162		0.496274	27.3624
		LPC 22:6 SN1	1.11097	13.777		0.200275	20.6268
		LPC 22:6 SN2	0.15518	20.9784		1.57286	21.8009
		LPC 24:0 SN1	0.0629227	19.4318	15.5	0.122884	37.5319	30.5
	LPE 17:0 d5	LPE 16:0 SN1	1.52776	8.87863		1.82327	12.9347
	LPE 18:0	LPE 18:0 SN1	1.98771	10.9024		2.36475	14.2773
		LPE 18:1 SN1	1.37494	9.02971	9.6	1.72278	14.3917	13.9
	PC 17:0_18:1 d5	PC 14:0_14:0	0.197027	14.6372		0.0710759	41.3159
	PC 18:0_18:2	PC 16:0_16:0	19.5381	12.7017		10.622	28.4417
		PC 16:0_16:1	22.3079	15.0129		12.3156	28.8486
		PC 16:0_18:1	225.353	12.1794		175.36	16.2787
		PC 16:0_18:2	320.956	12.0784		365.3	13.0197
		PC 16:0_20:4	215.528	11.7325		195.833	12.7001
		PC 18:0_16:0	3.61172	12.9801		0.988424	47.392
		PC 18:0_18:1	33.9167	12.1396		27.6458	14.7091
		PC 18:0_18:2	257.749	11.1527		202.896	15.6872
		PC 18:0_20:4	160.614	12.7493		109.543	20.8084
		PC 18:0_22:6	23.7758	12.1906		15.8595	21.7124
		PC 18:1_18:2	136.098	11.4615		107.681	15.7024
		PC 18:2_18:2 Cis	29.5933	15.4845		15.0971	31.8973
		PC 20:4_20:4 Cis	0.942748	11.9188		0.41126	34.8654
		PC 30:0	4.36731	11.9493		1.73153	37.7747
		PC 30:1	0.340065	13.1599		0.145656	36.1559
		PC 31:0	0.458576	16.2114		0.243236	31.0337
		PC 32:2	3.88947	12.7513		2.15407	27.7574
		PC 32:3	0.0497475	16.0069		0.0168177	43.5324
		PC 33:1	2.24048	11.9016		1.11939	30.8386
		PC 33:2	2.7988	12.4909		1.35031	32.2754
		PC 34:3	10.9244	13.187		5.96343	28.4961
		PC 34:4	1.57147	11.7931		0.746582	32.3585
		PC 34:5	0.0556751	13.0185		0.0137535	49.6572
		PC 35:1	2.15718	12.6752		1.12159	29.8564
		PC 35:2	6.46833	14.6723		3.93789	25.5214
		PC 35:3	0.745006	12.9608		0.414217	27.8928
		PC 35:4	1.04056	12.6116		0.434837	36.6224
		PC 36:5	18.928	13.2915		11.1868	25.9411
		PC 37:1	0.183165	12.1061		0.07	42.0971
		PC 37:2	0.975643	30.1685		0.329107	57.2082
		PC 37:4	3.39381	14.0434		2.18336	23.5245
		PC 37:5	0.364221	12.2442		0.209304	25.7317
		PC 38:1	0.451537	13.9954		0.143029	44.8092
		PC 38:2	4.29775	12.8417		1.71234	32.7528
		PC 38:3	54.3849	12.0554		23.0403	35.9166
		PC 38:5	48.8999	12.2589		36.5032	17.693
		PC 38:6 (PC 16:0_22:6)	58.9006	11.4163		47.4315	15.3579
		PC 38:6 (PC 18:2_20:4)	10.7353	13.694		4.96172	33.9551
		PC 39:6	0.719236	11.9829		0.387703	28.3057
		PC 40:1	0.0283394	13.1358		0.006773	49.0459
		PC 40:2	0.0660229	11.23		0.0227885	41.3294
		PC 40:3	0.168831	15.691		0.0714784	40.714
		PC 40:4	5.61502	13.6574		2.5855	34.0165
		PC 40:5	10.1828	15.1963		4.82476	34.3807
		PC 40:6	1.89775	13.1262		1.08522	27.2292
		PC 40:7	3.60658	14.1704		2.15174	26.2355
		PC 40:9	0.0378984	17.5225		0.0118056	38.7886
		PC 42:10	0.17488	15.9306		0.061929	42.3907
		PC 42:4	0.0679446	17.3159		0.0169853	50.8243
		PC 42:5	0.149568	15.1316		0.0533251	41.8529
		PC 42:9	0.141573	13.5932		0.0536746	37.5014
		PC 44:5	0.0333168	18.9813		0.0082013	51.8595
		PC O-32:0	2.24297	11.6734		1.09427	30.8528
		PC O-32:1	1.81239	13.0104		1.00825	33.059
		PC O-32:2	0.499318	52.3947		0.172436	56.5
		PC O-34:0	0.390349	12.6365		0.125824	43.4346
		PC O-34:1	4.72172	11.0846		1.4239	44.5206
		PC O-34:2	4.74054	12.1619		2.50375	32.3601
		PC O-34:3	9.46661	12.3917		5.17306	28.2571
		PC O-35:3	0.321554	25.0935		0.136888	42.5212
		PC O-36:1	0.432149	15.6522		0.177529	38.941
		PC O-36:2	1.69563	14.1633		0.967726	32.4572
		PC O-36:3	1.10336	27.8685		0.931074	25.6993
		PC O-36:4	14.5698	16.1429		7.45802	31.8661
		PC O-36:5 (PC O-16:0_20:5)	0.510944	16.7862		0.246112	34.4063
		PC O-36:5 (PC O-16:1_20:4)	12.1183	12.4993		6.84726	31.2173
		PC O-37:5	0.595809	19.2604		0.252312	37.9771
		PC O-38:4	7.43283	11.8338		4.09826	27.5982
		PC O-38:5	12.3566	11.6		9.14391	19.28
		PC O-40:4	0.91701	14.0655		0.313937	37.5331
		PC O-40:5	1.93117	13.9514		0.659251	36.89
		PC O-40:6	1.03574	12.817		0.490132	27.3954
		PC O-40:7	1.19396	14.9685		0.559337	28.9083
		PC O-42:2	0.0600521	13.7163		0.0219308	36.9147
		PC O-42:4	0.445567	12.0563		0.100761	47.5022
		PC O-42:5	1.05222	12.456		0.350644	37.6978
		PC O-42:6	0.472755	16.5346		0.159661	39.4371
		PC O-44:5	1.28699	11.801		0.350812	42.7041
		PC O-44:6	0.830646	12.1015		0.193816	46.6903
		PC O-44:7	0.122838	16.8402		0.04803	35.0512
		PC O-46:5	0.0531972	13.2488		0.0217274	33.7025
		PC O-46:6	0.0997866	14.215		0.0366594	42.4352
		PC O-46:7	0.130141	13.6672		0.0330107	45.1583
		PC O-46:8	0.0725645	14.542	14.5	0.0170944	49.7702	34
	PE 17:0_14:1 d5	PE 16:0_18:2	2.89966	17.9153		2.43466	18.7851
	PE 18:0_18:2	PE 16:0_20:4	3.74322	17.2826		2.93411	22.481
		PE 16:0_22:6	3.58886	18.9661		2.59376	23.3671
		PE 18:0_18:2	8.01657	18.1801		5.76123	22.898
		PE 18:0_20:4	14.4514	15.9122		8.31081	28.2825
		PE 18:2_18:2	0.186459	23.4262		0.179462	20.8377
		PE O-18:1_18:1	0.499168	18.5458		0.480131	17.9704
		PE O-18:1_20:4	13.1834	14.2348		7.37289	28.1416
		PE O-18:1_22:6	2.74293	17.8523	18	1.96198	22.5196	22.8
	PI 17:0_14:1 d5	PI 16:0_16:0	0.26265	21.33		0.304955	29.8883
	PI 16:0_18:1	PI 16:0_18:1	4.37311	12.5649	16.9	4.16458	14.1172	22
	SM 18:1_18:1 d9	SM 34:0;3O	0.0897296	32.1776		0.105672	27.8958
	SM 18:1_16:0	SM 34:1;3O	0.187381	11.4674		0.215765	13.725
		SM 34:2;3O	0.03755	17.2885		0.0682444	36.3171
		SM 36:1;3O	0.0137318	18.1846		0.0225494	31.1941
		SM d18:1_16:0	87.1497	11.4065		82.7032	12.2651
		SM d18:1_16:1	8.8112	7.36195		6.11857	18.2765
		SM d18:1_18:0	15.754	12.3781		15.6748	12.32
		SM d18:1_18:1	7.33158	8.67062		7.37969	11.3547
		SM d18:1_24:0	12.5252	12.476		11.4759	13.6808
		SM d18:1_24:1	24.7939	11.6861		23.4999	12.9003
		SM d31:1	0.0714294	12.0714		0.0706815	11.698
		SM d32:0	0.121695	11.2867		0.155553	17.4964
		SM d32:1	5.23633	11.9704		4.78252	12.9731
		SM d32:2	0.31023	10.7376		0.338542	13.4248
		SM d33:1	2.5256	10.8588		2.74876	13.1814
		SM d33:2	0.0478758	12.8657		0.074998	26.5901
		SM d34:0	4.03428	12.2271		3.77972	14.8746
		SM d35:1	1.60001	11.7775		1.90772	15.1682
		SM d35:2	0.151548	13.9062		0.174605	16.6143
		SM d36:0	0.88558	14.1402		1.08513	17.4109
		SM d36:3	0.476031	9.7078		0.553608	14.1404
		SM d37:1	0.646069	12.6764		0.836332	19.2505
		SM d38:1	8.08207	12.7984		8.38777	12.4221
		SM d38:2	3.3902	10.1806		3.8935	13.0909
		SM d38:3	0.184391	13.8185		0.288782	26.9238
		SM d39:1	3.06519	11.6585		3.10781	13.707
		SM d40:1	22.355	11.5589		21.7482	12.1545
		SM d40:2	7.78377	16.2204		12.9241	29.5649
		SM d41:1	8.43084	12.6454		6.62279	17.0628
		SM d41:2	3.719	12.4069		4.17575	14.0999
		SM d41:3	0.406082	13.4738		0.505125	20.244
		SM d42:3	17.116	12.9269		15.3636	14.9619
		SM d42:4	1.31673	14.251		1.69322	20.561
		SM d43:1	0.31814	12.6682		0.426929	18.9433
		SM d43:2	0.822292	16.4499		0.672962	19.6533
		SM d43:3	0.165424	14.4481		0.236043	23.986
		SM d44:1	0.0319475	32.2295		0.0756158	50.0719
		SM d44:2	0.0689411	21.2191		0.148602	42.6425
		SM d44:3	0.173617	23.0484	14.1	0.218824	23.8192	19.4
TAG 40:0	TG 14:0_16:1_14:0 d5	TG 10:0_14:0_16:0	1.1474	86.5739		0.227429	109.426
TAG 40:1	TG 18:1_18:1_20:4	TG 10:0_14:1_16:0	0.262956	42.9255		0.139689	49.5931
TAG 44:2		TG 10:0_16:0_18:2	0.662427	34.0544		0.804191	29.8624
TAG 46:4		TG 10:0_18:2_18:2	0.0390877	56.824		0.0525582	45.6356
TAG 41:1		TG 11:0_14:1_16:0	0.0361514	75.0726		0.00934049	93.5222
TAG 41:0		TG 12:0_14:0_15:0	0.158802	65.3995		0.0246411	92.7664
TAG 42:0		TG 12:0_14:0_16:0	2.30537	65.7755		0.72163	81.4181
TAG 44:1		TG 12:0_16:0_16:1	2.29508	56.635		1.79334	51.7702
TAG 46:2		TG 12:0_16:1_18:1	3.62815	31.1284		3.81573	27.5626
TAG 44:3		TG 12:0_16:1_18:2	0.506904	29.8717		0.659279	28.2681
TAG 48:4		TG 12:0_18:2_18:2	0.537207	17.69		0.967874	34.9562
TAG 44:5		TG 12:0_18:2_18:3	0.0567587	23.3323		0.110879	39.2014
TAG 50:7		TG 12:0_18:3_20:4	0.00920684	23.9694		0.0174551	37.9579
TAG 45:2		TG 13:0_16:1_16:1	0.440806	88.1737		0.0587119	116.528
TAG 43:0		TG 14:0_14:0_15:0	0.85482	83.0819		0.0905945	113.798
TAG 44:0		TG 14:0_14:0_16:0	4.36422	69.0761		1.73021	79.2608
TAG 45:0		TG 14:0_15:0_16:0	2.47285	84.2807		0.234898	111.134
TAG 45:1		TG 14:0_15:0_16:1	1.65449	76.9057		0.183858	105.493
TAG 46:0		TG 14:0_16:0_16:0	6.23898	69.8383		3.04092	74.8582
TAG 46:1		TG 14:0_16:0_16:1	8.34998	44.6933		7.10892	40.1216
TAG 48:1		TG 14:0_16:0_18:1	18.3296	31.1178		22.9268	28.0144
TAG 55:0		TG 14:0_16:0_25:0	0.143127	80.8817		0.00861804	115.803
TAG 48:2		TG 14:0_16:1_18:1	17.8598	16.2345		21.6627	18.4881
TAG 50:4		TG 14:0_18:2_18:2	8.63458	10.1895		15.2416	31.4159
TAG 50:5		TG 14:0_18:2_18:3	0.862275	13.5538		1.67718	37.2781
TAG 49:5		TG 14:1_17:2_18:2	0.019321	99.4923		0.00833134	106.226
TAG 50:6		TG 14:1_18:2_18:3	0.128761	82.5545		0.168604	62.9265
TAG 47:0		TG 15:0_16:0_16:0	2.53081	91.3445		0.294567	121.105
TAG 47:1		TG 15:0_16:0_16:1	2.88896	77.0707		0.463302	103.312
TAG 49:1		TG 15:0_16:0_18:1	2.012	69.3321		0.914918	76.1691
TAG 47:2		TG 15:0_16:1_16:1	1.53746	89.4505		0.277472	113.239
TAG 49:2		TG 15:0_16:1_18:1	1.90197	67.3068		1.16594	66.7743
TAG 49:3		TG 15:0_16:1_18:2	0.538229	54.5076		0.397832	51.1861
TAG 51:3		TG 15:0_18:1_18:2	1.36916	19.9271		2.16517	28.866
TAG 51:4		TG 15:0_18:2_18:2	0.461456	30.0646		0.774416	34.4633
TAG 51:5		TG 15:0_18:2_18:3	0.094655	37.2854		0.151522	36.5728
TAG 49:4		TG 15:1_16:1_18:2	0.0567531	41.1766		0.057572	35.4432
TAG 51:6		TG 15:1_18:2_18:3	0.0236188	48.9463		0.018303	45.8095
TAG 48:0		TG 16:0_16:0_16:0	6.10367	62.8723		3.80848	62.3763
TAG 50:0		TG 16:0_16:0_18:0	2.36787	52.4322		1.89345	47.6318
TAG 50:1		TG 16:0_16:0_18:1	28.2319	23.983		32.9947	21.6607
TAG 56:0		TG 16:0_16:0_24:0	0.160824	79.2994		0.013455	112.08
TAG 57:0		TG 16:0_16:0_25:0	0.0607518	117.643		0.0026835	144.883
TAG 50:2		TG 16:0_16:1_18:1	66.3819	14.7183		85.576	18.6107
TAG 57:1		TG 16:0_16:1_25:0	0.097905	79.3888		0.00367904	116.494
TAG 51:1		TG 16:0_17:0_18:1	0.574737	59.7888		0.409448	56.6015
TAG 51:2		TG 16:0_17:1_18:1	1.80794	34.9938		2.15508	29.82
TAG 52:0		TG 16:0_18:0_18:0	0.841447	72.6938		0.28465	85.8307
TAG 52:1		TG 16:0_18:0_18:1	7.64477	36.0112		8.06298	31.9179
TAG 52:2		TG 16:0_18:1_18:1	88.5512	23.648		126.929	26.106
TAG 52:3		TG 16:0_18:1_18:2	153.843	15.5387		240.358	26.7669
TAG 55:1		TG 16:0_18:1_21:0	0.105489	93.4429		0.00594795	118.31
TAG 56:1		TG 16:0_18:1_22:0	0.175837	76.5829		0.0160196	108.772
TAG 52:4		TG 16:0_18:2_18:2	86.9973	14.5012		131.295	25.3527
TAG 56:8		TG 16:0_18:2_22:6	1.89805	11.5742		4.58936	47.6286
TAG 58:10		TG 16:0_20:4_22:6	0.302461	12.9565		0.646908	41.7673
TAG 50:3		TG 16:1_16:0_18:2	38.6898	11.0072		53.9829	21.2182
TAG 48:3		TG 16:1_16:1_16:1	4.91135	18.1982		7.06612	25.4195
TAG 52:5		TG 16:1_18:2_18:2	16.2285	11.7564		32.2849	38.6398
TAG 52:6		TG 16:1_18:2_18:3	1.65679	13.9393		3.36452	39.801
TAG 52:7		TG 16:2_18:2_18:3	0.238568	70.0629		0.287205	54.855
TAG 53:2		TG 17:0_18:1_18:1	0.577958	27.5645		0.849348	30.9346
TAG 53:3		TG 17:0_18:1_18:2	0.856129	19.4289		1.27166	26.3403
TAG 53:4		TG 17:1_18:1_18:2	0.554371	33.6824		0.935334	37.1363
TAG 55:6		TG 17:1_18:1_20:4	0.0761441	33.1761		0.138763	39.9271
TAG 53:5		TG 17:1_18:2_18:2	0.184311	16.2713		0.311543	31.184
TAG 53:6		TG 17:1_18:2_18:3	0.0932131	71.5274		0.0894233	60.4627
TAG 54:0		TG 18:0_18:0_18:0	0.3718	83.4739		0.0551926	110.144
TAG 54:2		TG 18:0_18:1_18:1	4.71099	39.401		5.50596	34.2538
TAG 56:5		TG 18:0_18:1_20:4	1.71557	79.4481		2.29954	61.0743
TAG 54:3		TG 18:1_18:1_18:1	22.9894	33.5388		32.2867	31.8769
TAG 54:4		TG 18:1_18:1_18:2	33.6252	17.7047		56.7223	30.7001
TAG 56:2		TG 18:1_18:1_20:0	0.164292	54.3017		0.0772161	62.2009
TAG 56:3		TG 18:1_18:1_20:1	0.168651	29.7614		0.245301	33.0262
TAG 56:6		TG 18:1_18:1_20:4	3.63758	14.2154		7.68212	40.9758
TAG 57:2		TG 18:1_18:1_21:0	0.0346659	81.4444		0.00321292	113.359
TAG 57:3		TG 18:1_18:1_21:1	0.035564	98.2575		0.00380124	125.914
TAG 58:2		TG 18:1_18:1_22:0	0.067629	68.4357		0.0167824	88.408
TAG 54:5		TG 18:1_18:2_18:2	21.0144	12.8417		40.4265	36.5594
TAG 56:7		TG 18:1_18:2_20:4	3.53533	12.1484		8.46676	47.2339
TAG 58:3		TG 18:1_18:2_22:0	0.0196759	43.6263		0.0154893	41.7544
TAG 60:3		TG 18:1_18:2_24:0	0.00625485	41.2486		0.0052317	39.27
TAG 58:6		TG 18:1_20:4_20:4	0.434362	19.6313		0.887894	40.8482
TAG 54:6		TG 18:2_18:2_18:2	9.19256	11.8424		18.7923	39.1782
TAG 54:7		TG 18:2_18:2_18:3	1.86774	10.5673		4.07274	42.4384
TAG 54:9		TG 18:2_18:2_20:5	0.411267	11.7962		0.93331	45.1194
TAG 54:8		TG 18:2_18:3_18:3	0.333033	83.6201		0.434781	65.4641
TAG 56:10		TG 18:2_18:3_20:5	0.0389982	37.1292		0.0772266	43.8836
TAG 58:11		TG 18:2_20:4_20:5	0.0628292	19.8831		0.12665	40.7452
TAG 60:12		TG 18:2_20:4_22:6	0.0356274	61.3309		0.0594512	52.9651
TAG 58:12		TG 18:2_20:5_20:5	0.00446408	50.2227		0.00779513	46.1864
TAG 36:0		TG 8:0_12:0_16:0	0.456845	81.1518		0.0796508	106.058
TAG 42:1		TG 8:0_16:0_18:1	0.618346	46.4598		0.47624	43.4711
TAG 42:2		TG 8:0_16:0_18:2	0.123116	47.0805		0.131929	38.8888
TAG 42:3		TG 8:0_16:1_18:2	0.0105415	100.528		0.0143891	68.7572
TAG 43:2		TG 9:0_16:1_18:1	0.0415353	71.2065	48.5	0.0124268	87.8794	59

## Sheet: pos - analyte peak area
Name	m/z meas.	M meas.	Ions	RT [min]	CCS (Å²)	220826.1_pos repetiton_R1	220826.1_pos repetiton_R2	220826.1_pos repetiton_R3	220826.1_pos repetiton_R4	220826.1_pos repetiton_R5	220826.1_pos repetiton_R6	220826.1_pos repetiton_R7	220826.1_pos repetiton_R8	220826.1_pos repetiton_R9	220826.1_pos repetiton_R10	220826.1_pos repetiton_R11	220826.1_pos repetiton_R12	220826.1_pos repetiton_R13	220826.1_pos repetiton_R14	220826.1_pos repetiton_R15	220826.1_pos repetiton_R16	220826.1_pos repetiton_R17	220826.1_pos repetiton_R18	220826.1_pos repetiton_R19	220826.1_pos repetiton_R20	220826.1_pos repetiton_R21	220826.1_pos repetiton_R22	220826.1_pos repetiton_R23	220826.1_pos repetiton_R24	220826.1_pos repetiton_R25	220826.1_pos repetiton_R26	220826.1_pos repetiton_R27	220826.1_pos repetiton_R28	220826.1_pos repetiton_R29	220826.1_pos repetiton_R30	220826.1_pos repetiton_R31	220826.1_pos repetiton_R32	220826.2_pos repetiton_R33	220826.2_pos repetiton_R34	220826.2_pos repetiton_R35	220826.2_pos repetiton_R36	220826.2_pos repetiton_R37	220826.2_pos repetiton_R38	220826.2_pos repetiton_R39	220826.2_pos repetiton_R40	220826.2_pos repetiton_R41	220826.2_pos repetiton_R42	220826.2_pos repetiton_R43	220826.2_pos repetiton_R44
CE 14:0	614.587	596.553	[M+NH4]+	19.14	281.7	42816096	31850166	24331496	31472492	37810120	34405344	38677484	34699612	38027152	25379042	20359270	23862038	25784388	26277216	16901874	30286968	22004590	22158106	18172880	17330752	18753678	16308528	17629010	21314976	17988208	16915690	12432389	19182482	17260112	16594261	15191517	18022058	38727092	22519558	14103602	11783307	10550037	15209172	19412520	32335992	15808699	17559640	12388758	10032125
CE 14:1	612.571	594.537	[M+NH4]+	18.94	279.4	10398068	8923724	10905270	7766808	9193852	9102922	8283811	10185300	9048853	5252463	3973247	4101530	5098169	4537240	4308454	5329382	4404164	3633798	3108323	3486751	4152658	3064672	4909987	3800394	3918642	2777231	2184739	3894976	2820817	3152329	4453437	3794548	7398660	4964342	2734981	2044921	2104199	2639458	3325878	7941999	2838589	3327070	2316246	1567420
CE 16:0	642.619	624.584	[M+NH4]+	19.39	285.2	488807328	445422336	441038496	458789568	480948000	427354016	482644736	526102912	445858560	332187552	261389888	254713712	286899936	248740304	239874784	365236736	283108064	230772992	185745104	199431904	250680624	189983392	233131264	205780464	215748256	149012208	146299136	211010400	223607952	226544800	190477872	184050656	431125504	264304016	174402240	132729080	120114960	162927040	233682096	402431360	174516960	184214160	104428072	91270376
CE 16:1	640.602	622.569	[M+NH4]+	19.18	284.3	306360448	304626656	242020368	246513184	273838080	267504688	283332352	347760576	267543872	226426432	192932480	202754992	204495504	206026384	170881952	247220448	193881616	143082032	145661616	153053424	149641376	129112936	156605520	166827456	160021872	126503688	113439656	167639088	155444160	141374960	112439640	140165808	253816144	171983488	125467408	100666280	86440768	129886576	142148368	268613600	122506944	149871328	103239584	72712928
CE 17:0	656.633	638.6	[M+NH4]+	19.5	287	19558936	19394476	12605155	13257228	16278020	13825880	14037850	21298678	13652138	10246659	7033867	8059899	9106881	7577026	6405937	10560268	9063519	6420558	5321780	5448322	6158891	4245366	6647648	6283610	5787761	3851512	3923880	5779775	6020729	5927707	4841996	5450711	16309602	7944235	4567133	3737877	2909558	4946996	6292244	12397306	5025005	5659668	3473427	3275943
CE 18:0	670.649	652.615	[M+NH4]+	19.65	290.7	101251840	53848648	46300824	43617088	57646868	43225220	48856788	66461156	52321940	25864304	19007600	18436550	22684302	21907874	16211160	35255032	24817470	17094022	13210554	14231296	18031436	13248696	16580774	18064536	16025080	10573821	10708931	16243276	15598532	15379557	12835834	14408773	58860600	20623018	12023056	8756333	8750710	10883585	16692194	46725004	14425122	12987928	8042859	6511404
CE 20:0	698.68	680.647	[M+NH4]+	19.91	296.3	1763973	1620394	1802699	1629070	1772592	1665423	1738631	1839072	1631445	1530458	1426381	1304810	1312861	1376535	1242681	1454932	975844	1359147	1387791	1362189	1334362	1237290	1237912	1207448	1196376	1275600	1170233	1290951	1373565	1396686	1166888	1250544	1148999	1142909	1107432	1161870	1134427	654876	1346171	1520121	1067726	1278067	1204511	1163631
CE 20:3	692.633	674.599	[M+NH4]+	19.32	295.8	134162600	122610704	109206456	109828688	130090976	111385792	119452072	135269744	140328896	80716256	67493696	71183240	71495936	66884244	56640908	98365464	71822112	62853764	44396164	48448268	56549920	45636076	60390776	61392276	56504084	41979200	35941092	52398760	58814984	49045820	44920936	49090780	127116616	57789208	39646880	35965332	31340202	43580292	54866316	95326480	43167008	53586812	35069492	23375154
CE 20:4	690.619	672.584	[M+NH4]+	19.17	294.2	1174268288	1107999488	993251776	1043149440	1129781376	1027110016	1082878592	1265704832	1087704960	833937472	703819456	698643648	724839552	707886656	635862208	909910208	707756224	595383936	467173184	569986112	576739712	462552416	606583168	548635776	556263488	458623168	442527904	602622464	574272512	549190848	448632320	554803264	984748608	578595136	439874272	378019936	340469184	456207360	541698432	965137984	518832704	538222400	339454912	263539872
CE 20:5	688.602	670.568	[M+NH4]+	19.02	291.7	189689872	170011600	160949920	174203280	193566432	144464000	182415408	206458864	176291440	121902688	95159344	102862728	112485192	106662624	81488848	130564664	113370168	96008944	66936936	72960320	90153136	79111632	92383896	87621440	84007080	51742516	54405000	86316472	78151848	77253168	63569936	78252192	158818992	101025672	61190464	46772828	41546116	54543928	74234032	149849824	61091824	63159320	46632652	37059716
CE 22:6	714.618	696.584	[M+NH4]+	19.12	296.1	126759632	92807632	74566176	83085144	98851208	90217320	96108200	94682808	92110776	66208732	51338828	52150756	58740256	58560880	42710492	69866832	59253424	46193048	40204032	42600624	50875796	40221760	49325044	49600968	42064652	33585716	33582184	49006000	44711280	42150060	44190328	42323208	82212080	47591300	34225000	33812144	26739176	33610716	41074304	76573064	37861296	43491584	29438514	23439604
Cer d18:1_17:0	552.535	551.527	[M+H]+	14.5	260.7	99131208	89693960	98444448	104844128	99503920	104078488	88621144	101887048	88693448	95380632	91458304	75733920	99114888	84948768	90737568	94518456	95421448	86446576	85468392	99648808	95483176	100599416	93232864	92646704	96189608	91479696	101720672	100896616	101961384	91724816	96365112	105197240	89510872	99234096	107432096	98837112	107352848	96052136	92203808	91316352	83687904	91439720	90759792	82387352
Cer d18:1_16:0 d7	545.563	544.556	[M+H]+	13.98	258	132548584	135833120	165682896	147572608	170178320	165427216	160425152	165516992	156628720	139153008	137656416	169882144	142955328	149540768	137440608	142960064	149163808	135236112	152945312	159676656	141745904	153697152	148496368	149566656	144246656	133779664	163658624	161991488	151039504	140650992	175950144	136696592	148812080	149695984	166890224	172722832	157002080	170497440	151416096	158103152	163092544	164084544	162377856	152916640
Cer d18:1_18:0 d7	573.594	572.587	[M+H]+	14.91	264.6	77163648	83683064	90101576	89220464	89268192	92707064	79822008	90283184	74047072	76745552	73642216	78970224	73765800	82687608	68881360	93120232	91343536	84007456	80476056	82243976	85759264	81213592	86340696	81899288	80659144	78579016	88188440	79230480	96064160	90322256	81283456	87811680	84098992	81855760	84372432	80617528	89523600	93324440	78108336	80918440	91130520	77876280	70869944	82354048
Cer d18:1_24:0 d7	657.689	656.681	[M+H]+	17.09	284.2	62809596	73091512	70220416	84410416	60649192	67065640	60645712	63907948	59949380	73428984	67304664	73959488	65308288	73389368	70870200	54209316	50982900	45987140	49066620	49257356	53528368	50416332	48444608	48555976	47610916	51165048	51655216	52676028	47043240	53395700	48763388	48375972	51465536	46453628	38527648	32935774	34578408	31794310	34594048	40887644	43772644	44035416	29208070	35403340
Cer d18:1_20:0	594.581	593.573	[M+H]+	15.76	270.2	1240705	1518300	995908	1132944	1273416	1454539	1156385	1181546	1281533	1024911	1060392	903343	1046441	1230147	1157628	1127420	1057178	1177842	1126229	1503157	1142169	1376762	857469	1124409	1322259	933202	1228437	1338320	1096763	1326671	1159269	1208148	1166917	1412374	952424	1366068	1458406	1129185	1346630	1254839	1092182	1158792	1149396	946738
Cer d18:1_22:0	622.613	621.606	[M+H]+	16.47	277.1	7132417	8261753	8315150	7467135	7747413	8028884	7168522	7960159	6935105	6524726	6881491	7582561	6638387	7137848	7298888	7447862	6404085	6701959	6838851	7213198	7111559	6869712	7139509	7456809	8198189	6578760	7789170	7965672	8027164	8005148	7052733	8207524	6896559	7566254	6130727	6531125	6222357	6824991	6371275	7529127	7082890	5435886	6422669	5859115
Cer d18:1_24:0	650.645	649.637	[M+H]+	17.11	283	37261908	43029372	41103328	47870560	39670876	36003020	33153806	41426720	31358384	42283376	38504508	43507940	38475244	38740652	46203716	28613606	28054650	25288912	29260436	26782940	28305278	29184948	27599118	27627566	26777386	26411462	28284422	26351828	28242600	29375594	26141984	24910194	30523636	25731442	21287970	17015492	18004884	16451460	20647706	27912200	24283254	22120710	18404974	20266374
Cer d18:1_24:1	648.629	647.621	[M+H]+	16.55	280.1	7458373	9413278	8635967	8986395	7173742	8844376	7734980	8531585	7435410	7159562	6740843	6736432	6483156	7009685	6465169	7143189	6328185	5550316	6933089	7032727	7767570	7093260	7321739	7671486	8202464	5976463	7891412	7578686	6495528	8049521	7395549	7873658	6166893	8121049	6824446	8744063	6798568	6932331	7321761	7243722	6462956	6532103	6671364	7160653
Cholesterol d7	376.395	393.399	[M+H-H2O]+	12.76	207.4	7317797	4197571	4220230	5356967	5508017	5908375	6100275	5987419	4919730	5769501	5985293	5836865	5652747	5134052	4340250	5139064	4964455	5710020	4556538	5825802	5263156	4599489	4372176	5737036	5034365	5252275	4849668	5634480	6295300	6533950	4997572	6502364	4480377	5118846	5362635	5196964	4948822	5748712	7913868	5017250	6420374	5916271	5491781
Cholesterol	369.352	386.355	[M+H-H2O]+	12.82	207.1	209913104	221335632	262436400	256228048	207745840	293603776	230048448	241256416	218808736	224103888	225216672	228919312	207486336	221925120	232988800	282696608	240353808	259721264	275245856	255065632	258145488	236422272	250410432	234991632	243822448	266700320	227791360	244033520	226091808	285221664	227708976	239130704	240967360	243279504	303519168	230045216	252230016	247371120	211891040	206343328	253597472	200284816	273080480	222020144
DG 14:0_16:0	558.508	540.475	[M+NH4]+	14.95	254.5	2791108	3180052	2341045	2859921	2718503	2789699	2657508	3032595	2591690	2226830	2013978	2459576	2149089	2543501	2483666	3070885	2620474	2496758	2694732	2683501	2278546	2961945	2958630	2882569	3752131	2921387	2355262	2317759	2563894	2724874	2348266	2466896	2624867	3565569	2981622	2457143	3315451	2274158	2446050	2369145	2583035	2649788	2857887	2645473
DG 14:0_18:2	582.509	564.475	[M+NH4]+	14.65	254.4	3527272	3479121	3776085	3617020	3318133	3408779	3413150	4090104	3414663	3464737	3179477	4001670	3286597	4125414	3857444	3700666	3441664	3152680	4146740	2867859	4096029	3779424	3079344	3343106	3847675	3508029	3779900	3458590	4705077	3731812	3215514	3549331	3392704	3547203	4425377	3069058	3742886	4944220	4862379	4618875	2558325	3494507	4054049	3604208
DG 16:0_16:0	586.54	568.506	[M+NH4]+	15.78	260.7	8508615	8393997	9105780	10431148	9043029	9371916	8498194	11621833	9155122	8466976	7397127	7398128	8460548	8692925	8627685	9627792	8242226	7927434	8019471	8680734	9115906	9269111	8336756	8215322	10826750	9131621	9214575	8437927	10237855	10610806	8438744	9335966	7902524	9159914	8782836	9341405	8520772	8975994	8729759	9793296	9397849	8156368	7705708	8560937
DG 16:0_16:1	584.525	566.491	[M+NH4]+	15.2	257.4	6914391	8147205	7627362	8080668	8143510	8992520	6773022	8946575	6836955	6717273	6449912	7096210	7063418	7390163	6903877	7804078	7603184	7667547	7800817	7457225	7915974	8521444	7617535	8252890	8978867	6963340	8186962	7291440	8503273	8296101	8035739	7933749	8192984	7785549	7316101	8080119	8764230	9480336	7222460	9232392	6970596	7341205	7449059	7853908
DG 16:0_17:0	600.555	582.522	[M+NH4]+	16.14	263.6		594838	604028		509095		424125	680531	1059974	494553		424856	477375		526817	576234	688499	437812	514655		480775	634117		665634	1126474		532170		621445	556973		607322	542036	750210	480094		483468			586381				496015
DG 16:0_18:1	612.556	594.522	[M+NH4]+	16	265.5	37186108	39332540	43146472	41612000	39752812	40867188	35169200	45619812	36141540	31438952	34791632	36395948	35182808	36712724	37796964	34553192	35064520	38076252	36783692	34767996	38317600	38805512	37478180	37797988	44030952	31707368	40724852	38054076	40407584	39441280	38154324	40838848	38816772	41619236	37969160	37719488	38313856	40167656	34078500	44156324	36952580	31815402	36495060	33680284
DG 16:0_18:2	610.54	592.506	[M+NH4]+	15.52	261	23778054	25742518	24028956	25240700	26452408	26808168	23788712	26016796	23705026	23946330	23227472	23073436	25141726	25103280	23351930	26368836	23658478	22756486	24129852	22381842	25122984	26145224	22565572	23532120	26201368	27098312	26074556	26042316	25549042	25887726	21908712	24842214	27269336	25840678	26676098	25389572	26815940	24516852	24500066	26815778	27482566	23893794	25490320	24492286
DG 16:1_18:2	608.524	590.49	[M+NH4]+	14.9	255.8	5337782	5145386	11625113	3843406	5184427	3866212	5159684	5758769	3413844	3334317	2985009	4918877	4701517	3252988	5728831	4128845	3200788	4090657	3478512	4857670	4415433	4081700	3795261	3590904	5511102	3262308	5079922	6238308	6166513	3747162	5116709	6029091	4951661	6295337	4261163	3651730	6170702	4179411	3682161	6095950	5469638	3532028	3832064	6036052
DG 17:0_18:1	626.572	608.538	[M+NH4]+	16.32	267.9	679356	833140	631009	750595	767218	792143	687331		717718	595149	713698	749260	577735	743432	706661	712054	717537	679830	745287	678025	803246	2006160	728008	721429	900751	732853	620875	1948572	682996	729888	677333	870078	802839	751344	1884495	708017	662170	693788	714230	678025	554043	596344	598603	673416
DG 17:1_18:1	624.555	606.521	[M+NH4]+	15.81	264.2	900287	1171957	1228343	1046142	1136138	1024164	881811	1327999	929818	841117	763074	986272	885362	1094936	995976	1167477	1021585	1156147	2864792	973131	1196342	1240306	1055392	1125652	1336656	1185018	1081655	1116628	1195683	1314336	996013	1289653	974496	1059408	1053254	1083581	1032217	1226842	1019936	1098007	986563	1003798	1155279	1166256
DG 18:0_16:0	614.571	596.538	[M+NH4]+	16.53	267.4	5001756	6525099	6212851	6349210	6242086	5932149	5779806	5450768	5267749	5545919	5424210	5245824	5193235	5203931	5166431	5194069	4680651	4304429	4597299	5116143	4642220	4961563	4433611	4692619	5443515	4926248	4963598	4867611	4958908	5085837	4564339	5039451	4772393	5293864	4782332	4029244	4659580	4166936	4118054	4683476	4211112	4302605	4199064	4278523
DG 18:0_18:0	642.603	624.569	[M+NH4]+	17.19	273.5	2900008	3963773	4140229	5110885	4216839	3773472	3346709	4217358	2998212	4885071	4743784	4965817	4350319	4345154	3764779	3028713	2412144	2417817	2920915	2951582	2409324	2907015	2364945	1909912	3046051	2371513	2594278	1950338	2632764	2319089	2202335	2201695	2249170	2419791	2160041	2152440	1892077	1620178	1917643	2819433	2654162	2275660	2314799	2204610
DG 18:0_18:1	640.587	622.553	[M+NH4]+	16.7	271.6	7700874	8318889	8009808	8393412	8423037	8517966	7210516	8286705	7112797	8520193	7281621	7996217	7482542	7832608	7894764	7954667	7813493	7049272	7881344	7229589	7726277	7360781	7395801	7432015	8567542	7504661	6965426	7651375	7665516	8845488	6932029	6911622	7436210	7781601	7427646	6970682	7372240	7468093	6065887	8131103	6619913	6761003	7100191	6158459
DG 18:1_18:1	638.571	620.537	[M+NH4]+	16.18	267.4	44420744	50522228	46871824	48496860	48888740	49894176	45177084	50660080	43937364	43316236	40118532	42127284	47644952	45637980	46968996	45767680	39618608	42655484	42363428	43496012	42751468	46778604	45327604	45660988	50713872	41000920	44342232	45745424	45906848	48887252	45039900	44031064	45244232	45608972	47894364	43321496	45851916	46232220	40483828	48960752	44238112	39564740	41944492	41608536
DG 18:1_18:2	636.556	618.522	[M+NH4]+	15.7	263.3	48268824	47972472	48190760	54735296	54471664	56072484	51654788	58569120	49015048	41775060	41824976	47872936	43449244	50189216	52661888	52123756	42367880	43590924	48661016	48604612	50908732	54749288	45719384	45515940	59738896	47242736	51065900	53344340	52753136	56656636	49143488	54842140	49509704	52903276	57035904	53423648	48983052	54843816	46215968	58722336	49746680	46992484	51590792	48057304
DG 18:1_20:4	660.556	642.521	[M+NH4]+	15.68	268	7049722	8499005	7425137	7740156	7464944	7906095	7811281	8103657	7389255	6190813	6962645	7159577	7225018	7919982	7662881	7540198	6213688	7122765	7159430	7634012	7317711	7981695	6791059	7303728	7713733	7510255	7579537	7839877	6520585	7656374	7572061	7684973	7730598	7198651	7763658	6791899	7733289	7931097	6940762	8743824	7816157	6620529	7423710	7204192
DG 18:1_22:6	684.555	666.521	[M+NH4]+	15.58	271.3	1808321	1779273	1742728	2066832	1629967	4064696	2180180	1717739	3926332	1512638	3075338	1902201	1819084	1962390	2180695	3379259	3725642	1692521	1803366	3639488	1998138	2084774	1845119	1590960	1643695	2867064	1819990	1888429	3720851	1787884	4238876	3492885	1468580	1977288	1744471	3707644	3640715	3406661	1247932	1896491	1355620	3462107	1980445	1547072
DG 18:2_18:2	634.54	616.506	[M+NH4]+	15.17	259	17605258	22177704	19344408	18257922	19344038	19042138	15577467	18846902	19381910	17718920	16954006	17499880	17587576	18572490	18314234	17982856	17457516	18221302	17368258	15582226	20962662	18427984	20079478	18610844	19105252	16795702	19061506	18101478	19235220	21423738	17972306	20171912	18748876	19449612	18662566	22703832	20284142	18648736	19108710	21582764	18327250	17472984	18600514	19285842
DG 18:2_18:3	632.524	614.49	[M+NH4]+	14.71	256.7	2387016	3968947		2121449	3094217	2120681	3984544	2656575	2631391	3377306	1751958	2485244	2658893	1906524	2377374	2504903	2368127	2227463	2434287	2078710	2604968	2825485	2055578	3247230	3203839	2644059	4247152	2282944	2652136	4119499	3417245		1931669	3297149	2578956	2164326	2972012	2966044	2342163		2334262	2782111	4437896	3206118
DG 18:2_20:4	658.54	640.506	[M+NH4]+	15.16	263.6	5228867	5972492	5068888	5446397	5408069	5706078	5125241	6107314	5648436	4886317	4446644	5234637	5062316	5548674	5111411	5228674	4982247	4972154	5223668	4950212	5359712	5638011	5811408	4907157	6002789	5630745	6123204	5359144	5793962	5613794	5427271	6225712	5197298	6140078	6713922	6260888	6433389	5037649	5082171	6108116	6071027	5552928	5491281	5152776
DG 20:0_18:1	668.618	650.584	[M+NH4]+	17.32	277.8	542161	739402	836919	708972	735437	608294	576880	867650	548736	623949	599739	548591	746773	578616	658245	425464	327804	300692	434600	465700	376652	376651	393865	320515	470344	399476	315166		408929	412705	354137	368745	508609		219073	271766	554297	459259	217785		660220	369005	682220	562208
LPC 17:1 SN2	508.34	507.332	[M+H]+	4.99	233.2	4066780	3075086	4305275	3677481	4000631	4685107	4265291	4320422	4210299	3428531	2975438	2880652	3674625	3864341	3326171	4307256	3954714	4226310	3674748	4394663	3936570	4472164	4609311	4392549	4371655	3692224	4111320	4960571	4922972	4520968	4290319	4450118	4398669	4295636	4401155	5089760	4831945	5476989	4294115	4520533	5196454	3931523	3893718	4220753
LPC 17:1 SN1	508.34	507.332	[M+H]+	5.3	230.6	97029744	89155928	117280312	102738368	109930392	124783976	123923792	113576152	118719888	91943880	84212048	82330288	105874072	108833224	90384568	133182656	105018552	102744312	103638904	123100648	119029760	103514072	126341200	120296792	117743848	112129328	122027872	138486336	129680104	124639792	121603504	125165312	123167232	111077344	135200752	136971248	130254352	150124464	140486496	125938488	136753616	106754144	114645456	112403544
LPC 17:0 SN1 d5	515.387	514.379	[M+H]+	6.39	237	83297696	71379344	92336152	83943960	93384504	94726544	92684824	89330072	84219240	80284192	70739424	71475952	91698696	97796120	80066248	82746688	87384904	82974320	87125680	89210968	86860768	92131888	84644136	93161520	95276328	84353760	90087104	89546592	90941688	101498312	88563240	88134504	90457072	96244392	102506456	97630824	108897672	116774472	100591256	97656680	91048976	102416744	94250904	96353800
LPC 17:0 SN2 d5	515.387	514.379	[M+H]+	6.04	238.5	4607903	3925724	5665911	4376247	6053650	6502461	6105991	5412318	5476400	4980367	4828910	4993953	5771013	5888901	4725080	6035162	5200833	5413122	6167998	5563912	6178849	5869110	7048132	6959095	6120664	5624578	6435739	6204268	7044069	6361476	6493630	6189115	6119111	6027470	6848985	6529818	6764625	7360300	6548971	6672445	6397864	5942234	6431723	5741412
LPC 14:0-SN2	468.308	467.301	[M+H]+	3.98	226.6	938185	1016798	1064330	1116405	1313148	1156418	1072481	1168647	1097279	1005118	882724	1034806	989145	1008639	988242	1177822	1170796	917239	962575	1089348	1014478	1297874	1378617	1354795	1270069	1121593	1148437	1393027	964708	1408364	1323015	1441957	1245639	1288913	1236639	1273278	1122498	1393413	1288649	1382753	1400409	1156465	1039476	1155319
LPC 14:0-SN1	468.309	467.302	[M+H]+	4.25	226.2	8662323	7664400	8933797	8178283	8333570	9354566	8210155	9248294	8138872	7362177	6464734	7628306	7835750	7845020	7787427	8302716	8326318	8659710	7360357	7862619	8410559	9223250	9175001	9443518	10202733	8202687	8202810	10108034	8374210	10010866	8784506	10333815	8912542	8761795	9960896	10735640	9239369	10900438	9163933	10160047	9281969	8369761	7698618	7787776
LPC 15:0-SN2	482.324	481.317	[M+H]+	4.62	230.9	720443	648360	630093	639231	682729	572052	740379	727652	718681	604404	579581	592784	610756	556621	645173	773030	684210	736083	754758	696504	736122	811173	589898	793026	857721	633315	778076	596867	788121	811127	877024	840173	707876	775851	900856	727079	896272	777531	687173	875554	845486	700214	727953	729053
LPC 15:0-SN1	482.324	481.318	[M+H]+	4.92	229.2	5049874	4818858	5485987	5044437	5638514	6177102	5938143	6221150	4907322	4828598	4352200	4467024	4792454	4805064	4811944	5296364	5209315	5334777	4705993	5009165	5864608	5752903	5734158	6312617	6473812	5296268	6142395	6011611	6260553	6276982	5628967	6764715	6124900	6362372	6846105	6997689	7135617	6884650	6165942	7113552	6749015	5486455	5433354	5818102
LPC 16:0-SN1	496.338	495.332	[M+H]+	5.64	232.6	608557248	519855360	606468480	604911488	618985280	648005056	590131776	645294848	568041024	566335808	496209216	547391296	565351616	593599936	628519168	604930368	613363648	592231168	640300672	624800960	659773184	702137216	660265088	694908416	712631168	625311232	634039424	717625792	684679616	721017472	644102208	741600768	701089216	674136192	710012864	800155968	795117952	779509440	714847936	754475456	686962880	644197376	651188608	657209216
LPC 16:0-SN2	496.34	495.332	[M+H]+	5.3	234.1	87294744	80109624	96398920	84900448	95337800	108688824	97937984	106044312	86406888	76053136	80518296	84259752	88592920	89202576	93448864	102732528	99844704	95524888	92295952	100083168	107405128	99560864	112331600	108898152	109523688	100486792	110726760	111884272	113267488	114456376	105475680	123331576	101275080	110112232	116552584	116965440	112991864	129928936	101281728	115991992	106073232	92332624	103011616	106046416
LPC 16:1-SN2	494.324	493.317	[M+H]+	4.37	229.9	1891082	1763128	1789446	1748099	2166370	1900258	2118615	2252234	1878965	1664936	1354462	1675310	1789280	1706113	1759531	1938315	1845835	1874458	1903310	1700154	1950356	1958247	2085454	2333021	2197642	1700182	2029504	2426893	2207192	2270910	1969463	2428552	2113375	2063244	2268456	2340340	2071587	2428714	2086860	2545121	2630700	1772201	1733707	1645874
LPC 16:1-SN1	494.324	493.317	[M+H]+	4.65	228.8	15111068	16447631	16044557	15579238	16755415	21404318	16320901	16742688	16260135	13265037	12701519	12684848	14182329	14658341	14038510	16308218	16066011	16342257	14784452	15229652	16743897	17122066	17253030	17690372	18074984	15369404	17479640	18887018	18142550	20974890	16603370	19458886	20403554	18017680	19046344	19763496	18078002	19518064	16941838	18885102	18410522	15363426	15421954	16634616
LPC 17:0-SN1	510.355	509.349	[M+H]+	6.39	236.9	11210720	7027752	10188436	10967463	12924229	12285802	12384766	13825106	11995613	9761326	9341471	9988620	11466426	11538661	11449444	11661172	11962719	11484778	12200761	13070003	12962612	12681796	12575672	12506056	13144466	10711737	13287073	12824395	13139408	13450826	13005465	13454441	12472385	13576858	13876068	13448034	14691847	15099653	12253381	14625158	11946910	11526867	12563777	12727264
LPC 18:0 SN1	524.37	523.364	[M+H]+	7.18	240.1	248423488	243070960	282925824	257348928	290925568	305390944	296012416	307319136	278226976	240503264	234278528	239037104	275535904	276359744	255592064	278937312	296420096	293645248	301697504	289632160	309248032	289973728	337463616	302402656	334428640	248146608	360000352	305691968	318760384	342042944	327053952	332494272	315958912	326668256	322001024	341882464	329474752	346708992	320192736	326488736	344153728	314732320	320753568	319568064
LPC 18:0 SN2	524.371	523.364	[M+H]+	6.8	241.6	28088090	27318138	30299952	29126314	30933106	30682966	31376772	33949872	29740230	27921304	26763506	31634586	29031486	30550176	28313366	31205434	31348728	31114322	29431388	31548826	30347278	43267984	35609544	30993702	36609736	29793618	31722994	33674812	32040252	33243280	34028196	38776204	31238260	33390776	34402860	40187648	38117248	38104864	30455598	34846956	36483848	33279108	29854136	34433148
LPC 18:1-SN1	522.355	521.348	[M+H]+	6.06	235.4	127435576	94395936	133164024	109912512	125002144	142227408	132313632	146763296	151125552	110133376	106039056	116988488	133330696	122478760	124163368	158378768	150423072	144753872	123705320	165781280	146940944	151613488	145321920	158310784	196686528	160771792	172440080	163246080	163842992	158668864	178009152	151840240	162114192	174644096	203523920	193445568	162881616	197668304	163710896	200826672	190014960	133218824	140715440	142779856
LPC 18:1-SN2	522.355	521.348	[M+H]+	5.73	237.2	17878812	18075776	18566866	19174522	18844510	21655444	19504414	25114148	22220998	18192278	15827823	15608991	17576954	17575768	18844026	24132380	22226064	21124098	19122532	22793736	18911374	22882692	22777342	23812860	23665884	20078422	21826928	23905620	24580274	24379660	18452916	23611796	21606220	22579838	25256790	24531402	25811616	23233218	20673768	29018684	26161126	20251534	19327504	20539526
LPC 18:2-SN1	520.339	519.332	[M+H]+	5.17	229.3	192394752	173352784	189647136	187969200	206976784	219499776	207217264	207262048	184254896	162612704	151253696	160916784	166357376	176037968	180126704	207488304	184933040	202242816	197332160	202129152	189252352	200966672	223821984	219796144	259659392	184730144	204208560	229795536	215325488	269886528	217579376	248262368	199760336	232865984	239468272	235756112	258792560	257391120	217836624	260697488	226236112	188156784	167776880	186019696
LPC 18:2-SN2	520.34	519.333	[M+H]+	4.87	232.4	27948968	26158496	28687244	28226702	30552402	29066102	28204702	34546628	29873150	26806714	22613726	23790456	25714264	27840784	25604628	29199668	30079896	29681806	27619006	30091400	31528664	32533038	35538380	35119288	32906880	30604756	29084804	31513288	32988668	35081924	30557332	36722912	31368180	31861706	34274240	32358426	32445862	33588980	33254700	36485256	35508396	29653530	27778560	27643178
LPC 18:3-SN2	518.322	517.315	[M+H]+	4.21	228.7	269724	655138	333067	261805	364861	297796	304658	398264			259019	243685	310280	302986		273583	278247	340692	281565	307599			292685	316932	355501	283599	408948	254599	403386	410083	364263	367980	293127	364328	398014	343327	293014	335063	354527		1002098	339458	340390	290449
LPC 18:3-SN1	518.324	517.317	[M+H]+	4.49	226.4	1786927	1753074	1891811	1881333	2212303	2166571	2224188	2217374	1705222	1663218	1441991	1638794	1726887	1795752	1839985	1844376	1993600	1849310	1821322	1980109	2214762	2070228	2206438	2018693	2046299	1832372	1985710	2073793	1900140	2457663	2254284	2361381	2133419	2097318	2209121	2126199	2164808	2582139	2253457	2475351	2279133	1787344	1802241	1789180
LPC 19:0 SN1	538.387	537.38	[M+H]+	7.96	243.4	1216651	1244783	1226956	1137386	1236021	1264672	1213630	1363271	1172096	1187598	1089032	1198158	1321777	1381021	1210189	1560005	1378939	1308452	1404269	1480961	1355944	1511954	1450443	1589476	1683351	1540815	1718642	1332788	1342136	1575660	1325856	1666011	1204655	1560627	1682503	1625642	1823053	1673479	1430238	1766731	1463676	1362853	1445013	1414791
LPC 19:0 SN2	538.387	537.38	[M+H]+	7.67	242.7	334585	538996	400078	422271	501182	425170	426604	1032005	528099	356096	392462	395524	360511	520647	450690	531806	476913	476004	523134	476849	590992	534286	420675				568103	453837	487848			573698	368045	495666	1063036	529493	479516	611770	988677	656808	340438	322932	910458	314077
LPC 19:1-SN1	536.371	535.364	[M+H]+	6.78	238.8	665105	732149	619095	579170	691779	696302	703240	999121	611272	518925	462951	631543	551513	685331	544391	654162	639356	695427	535713	698130	873963	766874	734799	785774	792099	695868	767248	698593	777173	746891	753782	774950	682465	940047	745895	895044	809620	961988	751996	664738	763333	709187	727106	690608
LPC 20:0 SN1	552.402	551.395	[M+H]+	8.73	247.3	1916635	1792695	1784704	2076637	1977057	2256759	1985775	2130973	1908165	1851603	1825709	1822954	1926184	1910294	1697974	2301788	2032374	2558731	2225789	2178224	2082086	2145871	1953505	2585695	2628731	1978619	2390326	2302575	2384359	2353356	2340065	2560545	2003708	2149419	2829255	2403081	2409593	2326617	1895107	2378596	2112427	2150515	2288413	2364897
LPC 20:1-SN1	550.384	549.377	[M+H]+	7.51	241.5	1794726	2137940	3054563	2838668	2911961	2790961	2662123	3408497	2882972	2257553	2706839	2395810	2266611	3000509	2600162	3381010	2809778	2986332	2663685	3169197	3029571	2923667	2919643	2922006	2969451	2940323	3888554	4098619	3517701	4463412	4149605	3747007	3138445	4147516	2958785	4631996	3420089	3659724	3247980	3696407	3653633	2578021	2905580	3238462
LPC 20:2-SN1	548.37	547.363	[M+H]+	6.54	237.3	2806548	2466620	2842264	2640315	2433207	3231976	3011215	3117451	2689634	2420628	2242291	2548783	2386332	2850298	2834273	3310460	2976788	2899753	2880409	3077782	3071707	3163345	3513418	3507229	3427285	2862977	3221461	3118598	3675030	3667020	3054681	3673927	3174259	3287881	3628434	3552825	3544409	3836989	3484968	3500273	3199215	2856687	2945853	3094243
LPC 20:3-SN1	546.355	545.348	[M+H]+	5.74	234.1	17001396	18334474	17068668	17109254	18195070	21898386	19005176	20592720	18539142	15451790	13684760	14703183	17880764	16867562	18192272	20010026	18189818	16803198	17838080	20746038	20343030	21769284	20984956	24108872	22413610	18454696	19274120	20825106	22508554	23562566	20898016	23629134	21871686	22996120	26561966	23810270	24300226	23558426	22033946	23543932	24768132	18212454	21726678	18586266
LPC 20:3-SN2	546.353	545.346	[M+H]+	5.44	235.8	3270212	3002427	2802337	2945773	3012143	3041309	6632856	3980164	3349405	2585315	2582219	2716480	2711822	3248555	2822067	3069449	3325247	7134450	2963366	3385146	2615934	3782048	3762658	4171626	3484994	3798792	3863259	3254067	3516442	4282013	3624019	3666049	3202308	3900651	4302516	3682805	3685298	3826257	3858189	4475818	4991132	3507328	3406181	3325044
LPC 20:4-SN2	544.34	543.333	[M+H]+	4.92	234.8	14431145	12677090	16907316	15028427	15099935	13275664	15787213	21131012	17322758	16252478	13179903	14060004	14820784	17651692	18173206	18831214	18801278	16757678	16938410	16796844	18650978	16778674	18140142	22249796	19984518	18752476	20268272	17133328	19085394	18650740	16409046	20531952	17139460	18067258	18132436	20153638	18066826	16336383	17957256	22465322	24291884	20537188	17498446	17556134
LPC 20:4-SN1	544.34	543.332	[M+H]+	5.19	232.7	69531360	64345864	80187168	68270664	75823272	80647416	75362272	86474424	72255192	53702824	52034596	59768464	60296904	79767968	65578780	84807024	80904880	86907888	75428352	77315824	86862096	78603160	87269016	84130736	92471496	69493432	82668224	84101880	95675696	91411608	82294072	94720528	80916888	87411664	93010632	87138056	96846416	120862528	83730664	97436528	85467584	77792984	76949752	74298192
LPC 20:5-SN2	542.324	541.317	[M+H]+	4.23	231.8	637989	672956	653537	722130	764120	569474	873757	748857	778797	610332	591323	617759	621753	702925	628871	710397	878200	766307	788788	762138	850195	685339	713073	823538	798416	832200	798487	941048	813144	839796	710902	858619	694630	702445	773634	670260	706656	1926112	735547	1008262	981368	838384	800243	739684
LPC 20:5-SN1	542.324	541.317	[M+H]+	4.47	230	3364034	3096038	4245725	3346277	4094945	4759291	3871348	4189853	3822682	2885598	2554692	3149502	3246518	3535300	3299047	3890375	3448746	3683797	3904143	3964649	3873576	4144795	4683274	4505221	4192095	3289428	4123316	4298730	3928666	4646934	3632524	4541956	4308129	4612654	4930619	4338573	4007875	5136428	3879154	4832983	4894331	3727589	3397032	4064957
LPC 22:0-SN1	580.434	579.427	[M+H]+	10.19	254.2	664717	633006	669436	595357	635199	678818	707932	834939	683233	650489	531759	667312	717221	622593	573461	661126	717279	670942	673195	686830	703595	699185	738892	652770	743951	651915	878872	811671	808872	988033	672271	749851	715251	765171	745873	803835	691541	865220	636548	882041	912430	655749	824833	697190
LPC 22:1-SN1	578.417	577.41	[M+H]+	8.96	248.9	230487	261810	352918	233222	303486		307351		297156	254797	228147	313117	770782	280024	286240		256323	326965	307850	389114	375223	369218	302730	366894	306010	352642	350166		362321	375806	290625	292006	327554	329359	795878	835428	897267	325959	778543	394311	342451	807219	918609	968244
LPC 22:4-SN1	572.371	571.363	[M+H]+	6.36	239.9	2207310	2137646	2702427	2530084	2525119	2923985	2552209	2528232	2141279	2147195	1865595	1956083	2058569	2501115	2048256	2610923	2791225	2668472	2603835	2690586	2875815	3109879	2916792	2768928	3059848	2235972	2554515	2820032	2917896	3046898	2667034	3045193	2648467	2534231	2865856	3149167	3209443	3576032	2736652	2801458	2912377	2496240	2500341	2281792
LPC 22:5-SN1	570.355	569.348	[M+H]+	5.58	236.7	4631476	3613712	4455298	4169283	4708471	5037711	4508616	3738084	4413307	4586585	3789950	3740446	3944690	3812026	4024139	4921255	5208575	4544639	4020786	5036955	4511051	4015970	5226222	4687443	5724873	4222180	4981223	5063814	4696261	5284082	5197109	5450417	4679182	5743202	5453287	6045374	5347734	5767943	4913479	6230856	5155546	4153529	4847565	4589264
LPC 22:6-SN2	568.34	567.332	[M+H]+	4.91	237.4	2296843	2173947	2286634	2477656	1792898	1961012	2650169	3422860	2802841	2176851	2270511	1902990	2241893	2397377	2618128	2653011	2761766	2560016	1689995	2621762	2971294	2402401	2726283	3267825	1932894	2800501	3450911	2826686	2280511	2904172	2708479	3379613	2805301	3201162	3047042	3276809	1989966	2978240	2826876	4123964	3882819	3298009	1801611	2423660
LPC 22:6-SN1	568.34	567.332	[M+H]+	5.16	235.3	11927239	11253659	13138738	12567148	13183206	13364457	13446019	15479974	13123900	10048904	9764331	10780738	11143761	10895737	12461054	14390866	12869558	14204182	11220088	12732678	13899255	12410329	15228419	14089827	16200820	11945651	15123573	15817823	12627926	14718384	14042375	15639371	14510701	17021866	16328215	16612698	15278128	17416162	13651460	18008212	16994644	12375510	11117660	12080192
LPC 24:0-SN1	608.464	607.457	[M+H]+	11.56	260.8	1202119	1013197	1251940	1476001	1375778	1506923	1109887	1317180	1195248	1227318	1454054	1154735	1271081	1195212	1173946	1317107	1175006	1459217	1409651	1518642	1754170	1355685	1384148	1514405	1448432	1329446	1251128	1173810	1707519	1568045	1639006	1552069	1207649	1560574	1409889	1364055	1428424	1517297	1233821	1398268	1763074	1226771	1147363	1101976
LPE 17:0 SN1 d5	473.34	472.333	[M+H]+	6.55	220.4	4137791	3871145	4290024	4399514	4538017	5007911	4352196	4513226	4156790	3774603	4261099	4406500	3886636	4687545	4437547	4685395	5107682	4344662	4127661	4487768	4498965	4472557	4760486	4607062	4680694	4532282	4736407	4670313	4971392	5368178	4696188	4848599	4422517	5575308	5308318	5007030	5051423	5749193	5235097	4559584	5048892	4385300	4928059	4815449
LPE 17:0 SN2 d5	473.34	472.332	[M+H]+	6.21	223.1	435464	480675	442080	544034	501858	522100	491222	389205	499948	472283	396216	489568	394760	488596	516345	488176	476485	489328	485543	441694	565211	393523	498823	474648	427170	457033	512348	490485	496945	594222	495383	599172	510579	494581	623182	538448	497791	625673	590122	482376	601501	414878	619066	498938
LPE 17:1 SN1	466.293	465.286	[M+H]+	5.45	213.6	8992468	6948105	9292596	8471921	8041965	10463813	7979051	9660734	8494114	7365903	6176083	6451797	8061748	8185529	7438208	9089252	10156738	8393267	7664983	9784766	9276292	8143853	9297923	9148196	9441664	7946469	9146965	9502668	9536672	9593400	9603593	9110937	9735342	10687043	10579513	10584810	9702977	11329989	10624298	9516548	10003468	9436667	8895451	8671810
LPE 16:0 SN1	454.293	453.285	[M+H]+	5.79	216.2	1638557	1414496	1784563	1680961	1634613	2110699	1649120	1693559	1489457	1384184	1631514	1384079	1627780	1607633	1875549	1847068	1892389	1580970	1639021	1930925	1832232	1767397	1933799	1751291	2305390	1608422	2065997	2115334	2039052	2227903	1754909	2065744	1771851	2425633	2083204	2200095	1994784	2112425	1913763	2113635	1971173	1420250	1982559	1964944
LPE 18:0 SN1	482.324	481.317	[M+H]+	7.34	224	2264308	2031723	2345373	2248576	2385876	2545705	2380843	2542531	1995265	2204241	1988353	2336909	2093168	2259834	2365063	2271482	2278835	2179125	2378011	2207318	2558595	3084218	2198949	2508046	3048665	2537990	2544938	2934189	2738995	2742682	2826332	2818343	2541213	2786139	3174385	3103673	2840282	2660376	2350889	3311586	2798849	2636440	2519216	2678622
LPE 18:1 SN1	480.308	479.301	[M+H]+	6.23	217.8	1465343	1404377	1694434	1520628	1820357	1982333	1542124	1748079	1538950	1466011	1319169	1382776	1589849	1763704	1730706	1790915	1604635	1505789	1678936	1570051	1920184	1824329	1908585	2010835	2057301	1494109	1680013	1716679	1643924	1937701	1624277	2137088	1717056	1959997	2006721	1792016	1825171	2000575	1724962	1964573	1859427	1494828	1700077	1567395
PC 17:0_14:1	718.538	717.53	[M+H]+	12.71	280.3	38249676	33605832	35457004	40065288	39171468	44698184	38873960	42300672	37259180	32920730	28401142	34262748	33341000	36120824	29169208	37366264	36132584	34213316	34723244	41451940	41174120	38507632	41311180	38086952	40648368	34459036	43722756	45620328	38404356	41899992	40174400	39936312	41587864	38587216	44738744	39314748	40958744	45923292	37943844	40264232	46620576	37382180	39648064	37810808
PC 17:0_14:1 d5	723.569	722.562	[M+H]+	12.71	280.2	247166384	203290960	214516544	254938144	261089792	279334368	252786464	244960064	224708128	217976416	190337712	217192912	198434688	206021232	184998496	236263568	236984192	229639712	221725776	260873760	229558592	225778736	255781920	243700912	260484912	220765360	258125728	243154064	258857968	237192192	253499136	240309680	236964576	225897216	251567040	266341808	241186304	273362112	224621600	254294416	263273696	242188768	223882080	218920400
PC 17:0_18:1 d5	779.632	778.624	[M+H]+	14.5	293	123354344	117793992	136492000	139638928	145263712	153694320	122929752	129859064	131368640	134114296	112841320	105579896	130959864	136049216	120909280	141595008	129148664	105087872	119210448	145249312	131807992	134194872	130974632	136566800	138275664	117207728	131864344	123616872	133483240	151509728	139988992	131303512	129815784	122690312	139719728	145243456	141742880	144044912	129614008	128072976	96611008	131125208	113471704	114964536
PC 17:0_20:3 d5	803.632	802.624	[M+H]+	14.28	294.9	114838952	108884480	133375168	132921528	137619360	147589968	131324472	134511680	123540768	119266832	105637472	118614768	109474368	123426480	114144592	116154272	130768552	113410552	114734752	115677552	130717896	120007560	141737728	143291824	135539264	118871648	130548104	141699008	140866464	141074288	121207656	137710800	121706040	122207504	139102224	142580816	137667968	134815904	128462080	141219088	138159936	130908680	122461872	120641240
PC-O-18:1_18:1 d9	781.677	780.67	[M+H]+	15.37	296.4	113052752	89332920	104806728	105350704	107542176	111619720	99167848	96899472	106147728	85720528	69942768	83284208	90108576	77889784	93613784	104803336	97256328	98688952	83496520	93766216	96331976	97632192	97465056	105152928	114405296	78647424	94504288	106270816	108661168	110466360	98090032	99209936	108029296	98118696	116664232	123497744	124444048	123510000	107195288	96153168	115393544	94586464	90871824	106937552
PC 14:0_14:0	678.506	677.499	[M+H]+	11.82	275.5	2883723	3010499	3572591	3610705	3288359	3470669	3468382	3810100	3171775	2939777	3193557	3474592	3342942	3729532	3767325	4085041	2933064	3399997	3174640	3850547	3968819	3644847	3677957	3299432	3775286	2810511	3571290	3507627	3603818	4190757	3486342	4070569	3313776	3813095	3651613	3703829	3262633	3646836	3541070	3636841	4089952	3111755	3539544	3835174
PC 16:0_16:0	734.569	733.562	[M+H]+	13.82	287.1	241232608	270760704	232742752	252952256	274274304	329158368	261054272	279293792	244743712	232463952	251926976	235600736	241751936	241993248	255895248	245600624	236690272	222463584	224088944	265576768	258840640	231129344	246711120	240132704	270219456	263982784	274247744	282529280	268058448	271261408	257143520	284054080	235634480	276233376	283777344	280883232	310621760	284468800	239215232	294404224	273731744	265573136	259454272	243236400
PC 16:0_18:2	758.57	757.561	[M+H]+	13.47	287.3	3271109888	3287796224	3307643904	3286383616	3734234624	3456497408	3195539456	3214188288	3163415040	3470321664	3184846080	3087279872	3538808320	3280295680	3331592960	3682667264	3597285888	3493672448	3262393088	3587581440	3316949248	3258456576	3336039424	3136419584	3441182464	3485445376	3334747904	3341492224	3460499968	3664413952	3638054400	4184709632	3706874368	3678686208	3584299264	3714006528	3560806912	4044263680	3478232320	3631222528	3737009152	3553107200	3565926400	3268035072
PC 16:0_20:4	782.57	781.562	[M+H]+	13.55	290.9	2330461952	2426988032	2579691520	2520001024	2577959424	2636841728	2524608000	2724302848	2574491648	2109764864	2287183104	2362049280	2293841664	2290774784	2457701376	2450404864	2253369600	2396005888	2419332608	2419915264	2527611904	2525398016	2461182976	2368340992	2548650240	2427753984	2551640576	2504800768	2699052544	2569896448	2651483648	2836289024	2455338240	2538123776	2620659200	2363526144	2530591488	2595844608	2577170944	2651648000	2548274944	2473946880	2507698432	2507421696
PC 16:0_16:1	732.554	731.547	[M+H]+	13.16	283.8	290978080	275664064	250595280	302460928	226961504	339398784	259843312	313461472	290266688	212502736	241345408	320071008	255499184	257771216	263520976	282927296	275555104	283583584	249658992	265213344	281636992	308996768	285022304	298118592	280952896	241254160	294323136	297848928	293981184	337242016	290440352	307012832	322424416	332757568	314924320	278921184	295074912	301695520	285082112	332328160	315783328	258637456	282190880	283801408
PC 16:0_18:1	760.586	759.578	[M+H]+	14.07	290.4	2527934464	2466531328	2378900736	2562385408	2558288128	2690032640	2303726592	2773012480	2313955840	2115812480	2212316160	2122183808	2455772672	2257730048	2583982080	2596092416	2564186880	2042782976	2285964288	2270782464	2494073344	2515056640	2477839104	2823195648	2454404608	2347315200	2624817408	2563063040	2184987136	2740363008	2417528576	2553762816	2636819456	2598898944	2573753088	2798619904	2566489344	2653195776	2342995456	2870963200	2846096640	2391376640	2252587520	2736604672
PC 18:0_16:0	762.6	761.592	[M+H]+	14.7	293.2	55048140	56122284	59048516	55082796	64468568	56349044	58749600	52576420	56446088	45324900	45172676	48697024	54061904	53805848	55362140	57719504	51349516	53222264	58136276	46141972	56543892	59083912	53102488	50206484	66482436	55537064	56980512	62601476	57675884	62926656	55405852	72546344	61226696	64700692	62249400	59156504	65805780	55801548	56230168	58190016	59928696	48398532	56863028	52969420
PC 18:0_18:1	788.617	787.609	[M+H]+	14.94	295.9	468865632	447618688	493484672	464341024	519110688	520633824	426144576	500395136	475415424	348090528	356955040	359140320	450734304	448375488	391885824	468640160	440108064	438593248	399266080	488929440	471842016	503214624	463698240	480389280	489644192	431309600	460457408	515903552	513131232	495807872	443251456	501736160	494525568	470615200	529176288	436377248	509478208	512941440	448177632	527848288	485687680	369638336	404160192	422131552
PC 18:0_18:2	786.602	785.594	[M+H]+	14.38	293.2	3170091264	2895882496	3222747136	2851476736	2806033664	3200394240	3070823936	3159371776	2781284864	2843409152	2602338304	2860334336	2808429312	2721616384	3199830016	2904206848	3065132544	2671987456	3059939072	2867022592	3046112768	3060936960	2874504960	2854163456	3337438720	2622308096	3025732352	2963972352	3000841472	3202986240	2835624192	3037952768	2856025600	2985734912	2941250304	2954609408	3119211008	3060572928	3201539328	3150498048	2949625344	2833978624	2660682752	2879018240
PC 18:0_20:4	810.601	809.593	[M+H]+	14.43	297.1	2067654144	1782846720	1964128000	1916925056	2121582464	1982861568	1826569088	2375453184	1890001792	1774525952	1599859712	1832192384	1836135040	1949748480	1895466368	1849627648	2025256832	1877827712	1882873856	1967007616	1990107776	2081224704	1886521984	1848262272	2103812736	1664907008	2111700608	1967598848	2025531904	2125793664	2056161280	1971311616	1946108032	2016524160	2138110080	2107931264	1948808576	1989721472	1953535744	2120181504	2333164032	1812987264	1865313024	1823646336
PC 18:0_22:6	834.6	833.593	[M+H]+	14.34	299.8	351299904	318748992	366614976	357127872	321122784	405312160	342871584	393737344	360161888	272793984	316253760	304334752	329556960	326728384	318294944	347263520	345201248	365616480	361881056	321923904	343509952	370927968	382483680	350764768	397288032	316885344	353901280	358175552	342953792	405473792	328899360	386362496	335021888	359422432	350763424	380363552	382906432	366491104	330086848	412258112	370243904	316234016	309105632	337176384
PC 18:1_18:2	784.586	783.576	[M+H]+	13.83	291.3	1670422912	1543218688	1416023040	1555857920	1673998592	1930538496	1566011008	1568752000	1489352064	1365312512	1343958016	1366789376	1498725888	1561049088	1443622528	1612192384	1451725056	1624675968	1342382464	1591933312	1502186240	1498878848	1488317184	1512240128	1751748096	1532947712	1517716224	1535711488	1767708160	1842194176	1782320128	1649648128	1691370368	1782011520	1760849536	1855741568	1742183680	1941356800	1624865280	1865045504	1558568448	1528314112	1665436800	1606326656
PC 18:2_18:2 Cis	782.57	781.561	[M+H]+	13.14	287.9	389496992	397140128	354496576	433025632	462763168	433626144	412895840	433540320	455660960	275984256	300653440	359532800	374543936	354943840	296825696	441029504	354621184	340905056	359036672	342283936	354680608	349621120	377167808	425951840	410239296	344592064	376977536	420810400	503298912	456932000	390116480	480558240	426085216	417920032	423830720	430342240	382109824	451633120	450056032	470120512	485940192	402385920	352296864	405669728
PC 20:4_20:4 Cis	830.568	829.561	[M+H]+	13.11	294.5	17744024	18530472	18503906	19425418	17052230	21570962	18570958	19700088	15168534	16962472	13738838	16188170	14514050	17137410	15510577	17255872	17564368	16233685	15954357	17202206	19388348	17503926	17617572	21083218	19181308	15707670	17583776	18864390	18255708	20386758	19305214	20765210	17969650	17280494	19411098	21794474	18561208	19569986	16675048	20877446	18323674	16581363	17916642	17102830
PC 30:0	706.538	705.53	[M+H]+	12.86	281.4	57351392	57447252	67489776	66783112	66312396	68702888	62838108	66626908	67445216	54378164	57137740	57609264	56379648	59546116	64344752	59229456	59565600	59997144	59133116	61150064	64733068	65271932	60691940	58240764	67803736	53599804	68895512	67855632	66981876	70177384	65053876	68990528	58581268	68539688	65531976	69762416	67861160	71773224	59702700	71660264	65124644	58905104	66512356	59196936
PC 30:1	704.522	703.515	[M+H]+	12.14	277.7	5605994	5444863	6251742	6523561	6054649	6256260	6195047	6766792	6127097	4635245	4382766	5109483	5477146	5321350	5006347	6018338	5190350	5682805	5899614	6460919	6541498	6555546	6076056	6053751	6402243	4962078	6354238	6691145	6173467	7022088	5755783	6549941	5661130	6959734	7202456	6643068	6988568	6823267	6399766	7161480	6706243	7077016	5880107	5462690
PC 31:0	720.553	719.546	[M+H]+	13.36	283.9	7981817	7714146	7183099	8535607	7130571	9182749	7263384	9528526	7493523	7771787	7110497	6681850	7556277	7376543	7274662	6792190	6640734	7557252	7273148	7441796	8159801	8947750	9455857	9144562	10239558	6834031	9917647	8913366	8234680	6832911	7557292	9123792	8245108	11300376	9520679	8875590	7849580	9357256	7436853	9866769	8252740	8476028	8023926	7638360
PC 32:2	730.539	729.531	[M+H]+	12.51	280.6	54145416	49468556	58250924	58217648	57353576	60439968	57816388	60629516	53464304	47119856	46291332	50054244	52771408	53977436	52237208	58303432	52176348	57947268	54722048	57998620	57215696	64269636	60025440	57813980	63759272	47037196	60564344	60088892	62241108	69488728	58162388	65076900	59043888	60701360	62201068	69910080	57474228	69403120	58756240	70294496	66961164	55681756	56576000	55030952
PC 32:3	728.522	727.515	[M+H]+	11.93	277.6	1077084	1001627	1296021	1096095	1184599	1292997	1107008	1332112	1106702	818803	865248	908936	1096242	1155281	939086	893109	837239	1116523	1174165	940000	1163405	1285520	1055684	1200998	1215322	728450	1177545	955530	939664	1216597	1210736	1066539	1160213	1146046	1253451	1463545	997417	1153916	913238	1573602	1181263	997743	1175639	1096630
PC 33:1	746.569	745.562	[M+H]+	13.61	286.9	30841072	35156552	37085352	40089724	35644980	35599984	38832104	38791112	39622156	28350750	30367512	33721444	36893436	35727256	31485760	37393908	34647096	33271950	31915300	32082266	37277748	35189772	39018720	35516484	41742360	30261224	33523210	41010100	36418864	42450788	39884124	44668872	39351360	41573160	39842692	40025848	36782868	43479688	36484012	39423780	34931228	37003472	32739240	27674778
PC 33:2	744.554	743.546	[M+H]+	13.02	283.2	45048060	39930988	44267968	45391548	41743680	49079040	40542168	51317472	36909212	35293844	35386588	37367008	39483600	41662228	40316416	43890912	40609816	41741632	38083916	47484208	45462096	46402508	45747828	45292584	49201512	37857036	50728224	44387872	44098000	49742188	45272144	46974732	44605560	48469128	48696872	50096444	48485760	52989328	45815968	50101228	48834516	41298440	37318196	42653700
PC 34:3	756.554	755.546	[M+H]+	12.92	284	153755616	142145664	166257776	157182176	143956160	157695696	155658704	168974512	149986976	127102176	122434024	133097192	130855608	138066416	136676000	146901728	137944592	154911552	138669264	148826672	165408304	171358848	158822128	161147824	171544528	134684832	170898976	162179552	167992512	160375408	161828336	164280960	148364592	177839968	185434672	176607664	172681504	175989520	162967280	192938512	170586576	140043744	133055312	130162520
PC 34:4	754.538	753.531	[M+H]+	12.55	283.8	25314650	24080110	25434874	27555188	26815448	29008498	24973888	29649916	24779250	22719032	19765570	22759142	23911894	24087220	24603776	27848730	23634110	24760376	22929680	25892630	24786670	26907648	25256382	29029244	28731882	24232904	26618796	27104372	27729572	29967090	25447956	29640628	28190228	26487904	25402664	29612534	32879118	30703272	25602376	32346610	27905278	26033632	23422824	24723704
PC 34:5	752.522	751.515	[M+H]+	11.96	279.6	958040	1023233	1267561	1373665	1258399	1374032	1192654	1217905	1257407	977571	1046885	1126631	1186984	1303305	1080354	1136577	1120020	1184846	1173131	1328257	1174797	1097017	1254518	1174875	1463516	1065837	1278572	1096946	1297133	1419377	1384133	1458398	1275921	1303407	1414720	1499897	1449808	1352675	1267649	1312658	1326495	1436069	1075671	1220545
PC 35:1	774.6	773.593	[M+H]+	14.5	293.1	36975888	35384792	39694500	36964616	36528148	40183496	39580468	39779880	30159540	28849678	32528570	30149176	33095274	33274170	34725976	36295920	34061560	32491960	29347436	32196882	34610800	44799096	34742216	39314740	32614718	32653834	44529640	35778512	32326536	43072408	39103792	36022012	36761344	41009476	37214400	39413776	33984576	32441688	38355704	43312852	26335878	33479098	35550132	31233934
PC 35:2	772.585	771.578	[M+H]+	13.94	289.4	97574144	81248824	119262040	100074448	107658200	90166672	94452344	94380800	117472272	75867912	74422752	87285568	80329600	81877376	72819256	90906144	79353864	82792424	85867784	98189592	90815832	94730496	92873024	94226536	112164648	86551472	93007792	104561216	104226792	107785984	97961400	113558200	114659968	98503840	101757968	101985768	106708016	111034536	105786160	130000480	95071768	83694392	100064488	91784528
PC 35:3	770.569	769.562	[M+H]+	13.36	288.5	13720287	13243560	12513171	14538626	13186031	16713073	17853884	15233294	13067076	12061250	10156480	12814769	11702528	13082308	12695065	13516938	13810187	13239824	11055073	13177818	14088437	13888755	14871580	14931596	15241280	13685609	14272453	13550222	14063544	14354356	12431221	12664444	12610258	14716914	15019820	12676157	14681678	14970788	13652116	15776934	12596747	12979977	11723216	12439633
PC 35:4	768.553	767.546	[M+H]+	13.05	286.5	17171050	17765126	17476934	17628130	18823218	19775808	15947741	19228242	15158484	18227984	13361447	15676053	16114090	18815042	16388463	19114878	16453633	16392621	17305968	17690922	18208760	17389454	19012672	19175102	21289496	15820462	18121514	18027186	20226596	21674174	19373358	21830324	20250530	19867438	19435368	22623510	20090926	20212778	19635872	21071680	19120282	16105141	16585526	19062118
PC 36:5	780.554	779.547	[M+H]+	12.98	287.6	253362304	237131648	237406400	307729824	255331168	255812080	269693440	287810016	234277952	218752608	204610496	231639264	241695744	250104832	233474928	267682272	249976960	244084272	231171008	252284096	258429760	287850688	268544160	276035104	300359552	222379568	277315552	274429088	281458816	321541984	257562544	282145120	275911264	281070784	275736320	309761216	289847392	331762368	292481408	316918272	302596864	239393088	222724560	250409552
PC 37:1	802.631	801.624	[M+H]+	15.32	299.3	4077326	3337689	9452486	4671028	3609749	10726511	3554599	10301433	8869319	3755657	3062823	3313028	3827351	3713816	3642677	3616318	3613687	3871697	11062142	8066162	3596634	3989543	10786845	4609216	11309826	3411775	4155365	9899900	3706501	11021075	10756464	10325730	3875433	4425347	4523749	4578365	3662306	11393667	3789076	4871541	9241759	3626846	3966247	3540176
PC 37:2	800.615	799.608	[M+H]+	14.78	295.3	9329337	20683214	23074108	19501438	9330873	21203472	19774722	10174590	19786670	18299208	16173371	17030776	19351196	6572105	18637278	22728888	21333768	8637482	20292176	18991954	20963456	22916472	21104108	20898052	25789294	18701272	22130052	9360224	21621632	23058206	8785505	24814036	25660482	9240057	23150002	8165115	25996168	24347756	24160100	25164350	20212406	17824360	16889164	18196458
PC 37:4	796.585	795.577	[M+H]+	13.97	294.1	54431592	50453964	58023128	62810868	65666540	54406048	51033588	63399616	57921556	43678136	40238936	49157572	45910244	44971844	47082932	54889192	49628972	49554968	55920552	48456852	56269680	60328556	52889556	54792964	62322488	48415160	55820356	60207028	54279836	63349068	56891012	70846256	61249336	61010000	65273216	61689460	62584672	57832944	53643612	72311112	58091676	49320284	53942856	48043404
PC 37:5	794.569	793.561	[M+H]+	13.36	291.3	6782809	6312033	6812089	8900222	7753065	7135008	7557130	6673899	7562037	5954352	6584382	6087972	5978015	6960065	7376967	6965680	7713065	6861466	6705285	6258145	6899975	7469387	7854614	7382445	7446282	6727088	7552056	6957188	7766811	7863305	8275551	7078958	8500101	7891193	8785281	8203073	6617695	7384882	6346391	8953703	6681742	7604602	7272869	7128118
PC 38:1	816.647	815.639	[M+H]+	15.67	301.2	9005174	7179047	9339433	8978414	9572000	9391859	9244777	10778748	8425164	7386347	8453363	8755781	7813316	7153603	8379381	8501925	7755449	8385916	8504643	10291929	10538753	8560128	9123921	8653235	10591772	8526308	9540601	9861803	9461325	10574710		10097081	9132522	10496770	9594420	9464437	8786563	10147288	8987611	9901240	9983315	7482948	0	8024915
PC 38:2	814.631	813.624	[M+H]+	15.15	298.9	66847208	67638016	69271392	71462336	78454784	82526224	65893540	96489960	75944456	58596416	59278060	67157920	60020688	57957152	58256104	69062408	59875344	62811040	61914440	77709208	74900368	72149800	70545568	77999368	78012056	62060372	77548472	74597664	78219520	80574568	70701968	82338184	72437144	76771240	76729584	79574592	78235512	76119024	71516168	79917072	74983800	57758072	67357160	68013656
PC 38:3	812.617	811.609	[M+H]+	14.72	297.6	738603584	658670464	731101312	713984256	683878848	705339264	728299008	761900416	666749696	581472256	572451264	616615360	663096896	628817472	670703232	728805056	661606464	688169216	687460800	639811392	739302976	721563328	744798784	696356800	856776768	599633984	749875200	764947712	755117184	788591424	791840704	861532160	792111296	843748032	826653248	758452608	784239296	766920192	677096320	786102016	699279616	642443392	704921984	612901632
PC 38:5	808.585	807.577	[M+H]+	13.75	294.5	674514880	685823360	653445184	608356032	706610304	735277696	657428544	695820096	720885248	585915200	466947616	563997824	565674368	586715648	631260672	636830656	600150272	631477056	603943488	685994112	647102592	633323456	581898432	597684928	692243584	601657152	659144000	686651264	699374912	648803520	660134912	682988800	727742784	718043904	711259456	715560832	753354624	704775552	670815104	752824128	689745664	608531264	589595584	604726720
PC 38:6 (PC 18:2_20:4)	806.569	805.561	[M+H]+	13.17	291.7	152603344	136971104	148916848	157178512	133410752	189695360	165520480	164441648	163139728	135908320	120679848	134906432	155410592	147035856	148605760	167300976	157465744	158765664	131496664	154078768	140376832	193532992	161024640	177652624	170034640	143893536	159023040	159200400	166087968	168490736	161947424	158606640	186578960	166177376	155595200	185441216	175549968	194336928	167613312	190304624	178037072	155713088	138657872	136316704
PC 38:6 (PC 16:0_22:6)	806.569	805.562	[M+H]+	13.42	293.4	791075584	757883392	714932288	754984320	839032064	804150272	754742464	752843456	746090432	696531712	601807680	663053440	791621248	751582144	769560960	856271872	767994816	804881600	655267328	730862912	718447680	772153792	721965056	822905728	910218688	743284608	761497920	839368448	717887488	765480896	784693568	801431552	816816128	776702080	816143680	956572032	794555328	802971968	775546624	847936640	793618432	761683776	740172160	749336000
PC 39:6	820.584	819.577	[M+H]+	13.91	296.6	15729264	13320970	12505924	16059272	14162370	11982784	13385090	14279342	13911785	12853587	11066615	13632503	12643558	13875422	12579095	13873267	14650961	11232774	13433198	13463683	12579651	14552866	14159008	12948181	16521486	12941841	13300606	15035145	14335070	16971814	12631599	36276824	15737076	12639664	15428568	15980723	15602184	14321482	14950377	16144136	13182865	12939936	11660571	14316498
PC 40:1	844.677	843.67	[M+H]+	16.44	307.1	767767	711442	855129	850663	747208	743438	662620	826781	720221	666891	599452	740250	832365	821725	777205	755842	691149	758343	607146	728611	857580	792357	714926	779861	876319	640945	776902	711607	843086	800382	775208	764716	779905	791246	816062	809567	927482	735746	709025	913264	668509	734339	743578	788227
PC 40:2	842.663	841.656	[M+H]+	16.01	304.5	1728465	1562477	1529030	1797751	1568894	1919188	1425805	1805877	1473667	1402193	1386866	1340044	1530396	1619339	1440285	1719087	1565108	1428270	1533399	1708128	1656980	1641722	1605402	1542391	1666651	1358527	1775615	1753476	1698791	1833825	1528617	1731238	1697019	1747613	1807907	1872597	1741751	1678145	1562156	1717515	1625291	1542497	1434276	1465663
PC 40:3	840.646	839.639	[M+H]+	15.51	302.9	3734853	3649705	8359992		8510144	8833192	8472202	4258473	8333147		3487731		8116942	3931657	3536511	3247587	3479234	9352775	3212364	3191018	4318676	3365453	4445223	8779818	4488617	3126972	3968903	9054573	4102339	10452080	9067722	9836483	3799276		10181000	9749793	3803866	5191138		4127721	9086738	7073976	3399745	7925766
PC 40:4	838.631	837.624	[M+H]+	15.05	302.1	87172192	90674952	85765304	83653192	103108728	99760168	92025976	96195960	88422832	81581896	75276912	73533968	86712112	87934096	88730872	93229936	89649328	93274240	88223488	90648144	88092088	90286592	93176208	96857176	118753680	76777528	90443720	92427032	97829448	109657920	87866568	102994288	96009240	106823016	99071696	123028096	96329464	99509896	89342000	112625832	102418784	86098624	83511336	86504736
PC 40:5	836.615	835.608	[M+H]+	14.58	300.5	167636352	162552208	154498704	159033888	163770128	187747984	172838544	198154880	157774368	135930496	125223984	164859184	165381216	142010048	135889008	172645360	159510512	165797088	145094432	163635120	158780416	168530784	160381072	178893968	171960000	142785136	177402544	169436880	166755392	172461168	160997584	172163024	151180592	171364848	172533520	200300496	177880128	170654704	168719568	213196672	42344604	151285152	141917904	145387504
PC 40:6	834.599	833.592	[M+H]+	13.99	298	29926040	34214880	42418300	40803628	30408196	33923480	33563156	36302464	33734760	26813486	28141544	32333684	30388924	31310054	32642128	34322652	32016876	33635788	31423558	33681028	29989214	37212948	43373472	36678380	41156584	27284402	36891740	35743868	32768152	35888012	34231996	36647628	41005032	35752104	33459924	39162712	36358476	37837656	35108956	39863800	35562208	33162558	29549926	31853586
PC 40:7	832.584	831.577	[M+H]+	13.72	297.4	66928200	60506740	63512508	69152080	61642344	62947776	62145648	69747664	59648996	53691892	52244984	52912456	52254928	58186648	54725800	65278952	58409700	57014672	54321652	55109948	71079288	76061664	63394332	62436948	67642064	51523868	62315556	62029368	57311312	61889964	57224628	69286384	60559368	66782532	55976660	67339200	63627464	63342212	58494260	80116192	69678656	57897512	55351564	60146380
PC 40:9	828.553	827.546	[M+H]+	12.6	291.9	996175	960442	1079982	1258329	978150	1004906	1148104	985000	811117	788013	733956	895877	865347	822485	737294	1003040	812717	1021480	784368	854421	1224695	858069	884456	1011578	1100963	829858	1249285	1107143	1250496	1193183	996254	996581	905892	933182	976717	1026114	942758	774409	898591	1198288	997206	875618	921887	995020
PC 42:10	854.569	853.561	[M+H]+	13.06	296.8	3168102	3805718	4102334	4166668	4399076	4941945	3617265	4646675	3485036	3809255	3575173	3236465	3886143	4198096	3589627	4310624	3453797	4217895	4117457	3462491	3335619	4114213	3662296	4198655	3869564	2910035	3460787	4485847	4542578	4180695	4456867	4988273	4206535	3779407	4278038	4745955	4498392	4808944	4586227	5225872	4876323	3147291	3603192	4081469
PC 42:4	866.661	865.654	[M+H]+	15.66	309.1	1998889	1437299	1603672	1628566	1752083	2196964	1973282	1869886	1946717	1603023	1514076	1298914	1539490	1925473	1478120	1818460	1993444	1960181	1633582	1572440	2036427	1714800	1892286	1786733	1691045	2198835	1574887	2098361	1843959	1811993	1635533	1843622	1702607	1776528	2196214	1554824	1626133	2052884	1396674	2310461	1552872	1677048	1337567	1609286
PC 42:5	864.646	863.639	[M+H]+	15.23	306.4	3313365	3551474	3461002	3422814	3975456	3811333	3460002	3769472	2827903	2800867	2343750	3600976	3787158	2826211	3113214	3387873	4066594	3249112	2686811	3418434	3622006	3461262	3298286	3545170	4399728	3078653	3471228	3792267	3247006	3841938	3854608	4274267	3488506	3361542	3560160	4088905	3502401	3558833	3921850	3996989	4158643	3215688	2978657	3163489
PC 42:9	856.585	855.577	[M+H]+	13.36	298	2921302	2916403	3174423	3368697	3180952	3170533	2723841	3538093	3194558	3035963	2941622	2578671	3434342	3026337	2622131	3511784	3314692	3657067	3459653	2832645	3488062	3537603	3547019	3582915	3855827	3006033	3304745	3206177	3441000	3426408	3696856	3629691	3787535	3140299	3690916	3377798	3535425	3865826	3278371	4250280	2978926	2666566	2833630	3479788
PC 44:5	892.677	891.67	[M+H]+	16.11	313.1	797785	905749	933258	1136041	1139133	1105915	1105836	1023367	522364	780239	597167	1007238	761413	823738	831989	962760	742203	912265	954669	826129	929852	876924	1092058	890373	907359	734756	999893	1046820	872758	1099283	628136	934044	1007500	1031758	1225294	1058108	969908	897799	1034673	1013338	926942	721431	775550	929262
PC O-32:0	720.589	719.582	[M+H]+	14.39	288.4	32526816	33377172	38063884	32895464	34229240	37653320	37340920	37124284	32364656	77506168	32093178	105754880	33403964	42652292	32442696	31952628	36892372	31080918	36621292	35503668	36466412	38171292	37937496	32365638	38315068	85418120	36920980	33679956	38148852	107938112	33403822	37947392	34129544	37520152	33381998	38851480	35970344	40324428	34840644	37981540	35936904	38117908	95865880	39334724
PC O-32:1	718.574	717.567	[M+H]+	14.35	285.7	30103914	26740178	34954348	25501778	29108916	34362124	29457008	30371244	26126914	27697196	65124712	25171842	29649418	30041402	28918290	30473310	26186182	26412224	34366872	26877264	28362652	32220334	27410440	30364178	36971016	24698302	25426466	25731890	32182236	36150308	26479370	31715730	33023514	27381788	27801012	32090632	34007924	32302168	27574094	27289416	26214726	26706302	27245998	29198660
PC O-32:2	716.558	715.551	[M+H]+	13.72	282.9	5846908	16404581	6253950	6482384	15873217	6100818	14678832	16019626	13319916	5468878	6676843	5423235	5279921	7556390	5987974	6257383	5982598	16234055	6390742	6512372	5659718	6573033	6138872	14556742	7602961	15460894	15322892	16372005	6962427	7264087	7725805	16989574	7028566	6370505	6940637	7086621	15349615	7379930	5793342	8663190	6959822	6448331	6738190	5838314
PC O-34:0	748.62	747.613	[M+H]+	15.28	294.6	6539633	7059015	7474094	7409791	7083711	8338239	6839128	7320754	6516263	6704659	5986864	6637135	7072769	6634449	7131533	7006636	6515790	6763086	7122868	7445534	7549307	7526984	7378705	7894596	9550780	6831273	7655399	7140558	8634612	7298417	7454615	9514987	7239822	8729005	8185599	7947019	8131287	7774451	5968239	7860006	7388270	6736298	6226559	7839597
PC O-34:1	746.605	745.598	[M+H]+	14.64	291.6	72231032	69778480	68019048	77917656	75268360	83513344	63364352	81321272	70621872	63881896	61044196	67481072	63382384	74412992	69604240	74340432	66627352	82851984	65348316	69717048	73696520	72779416	74686704	70822464	77848496	64185808	78822608	73010816	71159104	77064280	73387264	72559448	74057616	75415072	70305720	74165512	76063232	81963144	67010788	87864984	55072348	69899728	67658408	68105304
PC O-34:2	744.588	743.581	[M+H]+	14.09	287.8	197904192	64664076	170864800	82178936	200382064	69818912	76921064	207644384	64553176	62266880	61908288	61331424	177848128	67068100	73190368	78163784	68471320	77684320	175842240	67204928	73052000	69144936	201055520	177295120	82877680	66918800	78633800	72291968	68191712	72650520	72494592	84334360	72177200	178860144	77140408	80159584	71790520	78515656	63701372	84915640	216189120	65208684	167534448	71660088
PC O-34:3	742.574	741.567	[M+H]+	14.01	285.4	122331472	114330240	128956128	140523488	148233088	153070608	144100128	137646944	138303296	129207512	114911376	114470320	129598512	129203384	124545704	155578208	113842960	130043792	139063568	128754576	145242832	140432080	140059216	145803056	147467104	127431824	139473744	137510672	136909264	156176464	123404488	147646624	126222984	141584208	143217536	134390448	144649152	139157952	141442208	143749488	144670208	113940448	128113184	134093024
PC O-35:3	756.588	755.581	[M+H]+	14.38	288.3	6117760	5512869	14168672	4878629	9070022	7260715	5743180	6150450	6926840	5172724	4512836	5349123	5677307	6038898	11849048	5153252	6403320	5069502	13455057	6807026	4933197	5350715	5445542	7598395	8074440	5588044	6364870	5610997	6840202	6893539		6369148	15293207	5384494	6796015	5643960	15634110	6283177	6979968	7503951	5199737	5509625	4936303	5797634
PC O-36:1	774.636	773.628	[M+H]+	15.46	297.9	7687189	7913774	8466886	8025405	6324625	9994428	9328834	8853175	8400521	7573113	5913492	6490529	8977179	8082018	6587668	8560703	17979384	8767421	16633947	21458690	7531327	15782253	7429098	8380672	8197019	7125685	7056531	10505427	9510899	8388113	20058746	10833414	8893653	8018161	8562669	9353209	9429708	9407630	8005299	24197750	7991925	8515584	8129579	7985978
PC O-36:2	772.62	771.612	[M+H]+	14.97	294.4	60560984	29397582	32866708	29382822	73353736	29831514	31581922	79179480	73607536	24184008	25620364	24269934	63704068	22203484	25438402	27138604	29923604	28840504	25413892	67633256	30309726	29142432	30397462	79201824	75450080	26201750	30021304	31270262	32242980	29313984	70421256	35214604	30954288	30790202	33974308	65458836	78754432	75493992	26000290	33050018	28318432	26884488	25918072	24149080
PC O-36:3	770.605	769.598	[M+H]+	14.91	292.1	20184386	20830300	20683308	21286578	24928038	23892470	19990342	22867500	18392100	13437571	13291211	17897726	15080964	20784568	14201305	23354444	21219250	18659624	38828472	22048666	16518310	48679376	21040048	16540043	24905658	36692308	20050284	42432496	19732374	46137628	22217882	17158010	18026120	16710893	18311624	20077000	23541730	21902328	56048060	22985088	19194796	14723225	34558844	19633500
PC O-36:4	768.589	767.582	[M+H]+	14.12	292.4	182139824	203245824	251013152	234871168	229219712	203694736	203729984	207244944	197112416	167704784	199025152	193810944	183642848	193336256	173645888	241229680	186049264	220916368	191955456	180023296	241194752	186669632	199339904	189153296	211776176	183364256	198887936	216578592	249943632	267718496	191038400	208866384	232573424	208028848	214792752	284952512	210759472	170271200	197551104	194100192	259741232	168153296	171955792	190094128
PC O-36:5 (PC O-16:0_20:5)	766.573	765.566	[M+H]+	13.61	289.8	9634378	9698341	9407987	10189795	10812022	9402273	8355574	9888511	9663203	8569352	8097992	8705753	9666653	9120298	8446457	10025129	9032427	8477458	10561909	9431064	10911723	8982113	10602354	10144600	10775365	9920272	10237010	11738987	9367133	9938348	12010514	9840520	8112703	10848648	10260674	10490073	10245706	12016212	8009499	11726503	12786481	7699943	8905780	8232813
PC O-36:5 (PC O-16:1_20:4)	766.574	765.567	[M+H]+	14.02	288	178245296	167561104	184416176	185647296	177491152	186272864	174097664	208879216	169531200	157708224	150425824	159319504	171675728	164290096	168127040	188831984	165955088	136372640	449914400	182554848	182082576	184914064	185096240	194815680	494728640	172158784	178316656	167826016	155447152	171045904	166950928	180355088	160710848	197672272	179376368	168047520	177668528	183274080	174415424	216560816	185543728	145938320	373795424	162330608
PC O-37:5	780.591	779.584	[M+H]+	14.37	291.1	12820067	9498018	8830531	10676957	10028706	10340740	10260703	15329535	9372140	9137242	9863142	9350098	8876055	10234446	8880523	10086479	9996618	25168508	11988435	10149021	15346939	25981116	11028054	11613060	17123262	9459811	9580729	11633111	8944813	13269612	12520795	13500297	9713284	14630443	11900242	15943379	11116888	14003471	22805282	11450227	10154898	10881599	10664713	11016396
PC O-38:4	796.621	795.613	[M+H]+	15	298.1	113499200	121896176	127289568	112949440	119171192	136907440	119033832	133430248	109373848	100384208	98553120	93220112	110418344	102767440	104390392	114012432	115195344	118153624	104179744	120971792	121997656	115714760	122188136	115827256	122804192	107608200	126469648	114158008	123181144	133134232	110004032	122439920	116912424	115958488	128273176	117961472	114063160	126947712	115308360	131770976	119700720	109650576	109708048	104636048
PC O-38:5	794.605	793.598	[M+H]+	14.31	296.1	218785856	197956000	236327360	201784416	239575296	272308544	212754080	243856240	233284880	184373712	181988240	184321104	205536352	222648912	200398080	251687136	204730688	238978176	213179072	206859664	225341664	240025072	233064160	243133536	261619776	197202912	228592160	244434736	223863760	232742800	187911248	245557232	240916048	230751200	243868448	258881264	240739520	244865280	226669408	244690720	233513120	189128816	178731792	201197856
PC O-40:4	824.652	823.645	[M+H]+	15.78	303	19410822	14777944	14501557	16265593	19577418	18198258	17334518	19145906	16760774	15247296	11610087	14803859	16884682	18206218	17286240	19225952	15094843	17540142	14019286	20735704	17327462	21181108	17820354	17714170	20617276	17148676	16368211	22290140	18794330	18403136	20643648	20153828	15464315	16509793	17474256	19025060	20205806	18928912	14833423	16191258	17495634	13779354	18079938	17512680
PC O-40:5	822.636	821.629	[M+H]+	15.12	301.4	34752952	28772856	31407378	29011774	36368004	39461244	33124502	39150984	37319952	28741640	26404024	25622278	29713420	28930624	30341886	36657492	30233242	34522768	24363408	35611748	32674444	35223612	35393656	36506980	38669500	32321692	36289748	38119624	34428168	37217420	38493036	37864796	33854980	38445552	42292572	40293432	39087976	42492992	36870076	41091236	38332992	30074726	33744952	30571950
PC O-40:6	820.62	819.612	[M+H]+	14.53	299.4	19961422	15155433	19261646	17167850	20376292	17798982	18242314	24399046	19300474	14871782	15928482	18229580	19324180	19132686	20323168	22878682	20856904	18780632	17577258	17782964	22018072	23523928	17813142	19099618	21942908	16906314	21528856	20409196	20852404	15724687	19964612	23304736	20131994	22834802	18089006	23596160	23700724	23028072	17510098	21735658	14566125	19275882	17680742	16755210
PC O-40:7	818.605	817.597	[M+H]+	14.25	298.7	19000488	23447628	23277536	21386658	17260064	24657216	21894622	24184910	21777080	18122012	16278851	17523022	22105630	17549834	19792990	22463548	24194744	22369674	18760818	19820124	25599452	26554402	18670018	21854470	20424354	18925682	22613440	21321350	23041800	25586984	20601424	23831770	22945434	23361312	26255692	28657528	24195266	26290736	25289566	24648942	24907380	23041420	21155552	22814190
PC O-42:2	856.714	855.707	[M+H]+	17.1	313.1	1662459	1633878	1818354	1731432	1511765	1786406	1460931	1718561	1376308	1425599	1275179	1537312	1427976	1408762	1587550	1644436	1341890	1478709	1272337	1537707	1683700	1684044	1540107	1745884	1712110	1234927	1675825	1584632	1481410	1829234	1446794	1698583	1838966	1654799	1649437	1556031	1586661	1459115	1295206	1573845	1646276	1345750	1367371	1334229
PC O-42:4	852.684	851.677	[M+H]+	16.51	309.6	10184887	9334909	8966766	8826617	10660560	10753374	9289062	10101590	9446566	8445667	8058589	8235203	9379211	8724848	8625382	9480869	8601354	9108085	8666408	8962136	9885290	10298947	9622245	9026510	10461686	7361416	8414374	9791528	9739914	10804568	9216663	9044080	9434097	10091166	9283753	10498890	11006349	10758123	9398422	11070015	9815290	8919421	8817871	7919522
PC O-42:5	850.668	849.66	[M+H]+	15.88	308	19141040	19385778	23197700	21336492	19052710	27422370	19733958	24518610	19025480	17701650	15850747	17514456	19504350	18386844	19603024	19504020	19343138	20661592	18894304	19446364	21334024	20412656	20100264	22473070	24115526	17732410	21523734	19306184	20060770	23205226	20665802	22188568	19182844	21017314	22528912	22164010	20941342	23151058	19654578	24281454	21553258	18881496	18490504	17924954
PC O-42:6	848.651	847.644	[M+H]+	15.33	304.9	9594897	8177558	10143975	9623270	9315153	8799801	8825051	11009966	10642493	8864055	7994263	8015674	8105055	8181246	8449589	9215052	8278646	8109026	8695855	10036594	12443024	9941205	10523431	11799895	11901585	7703569	10280729	9835445	9552194	10832204	9449063	11052257	9208232	11193375	11564712	10271771	9815043	9666443	9323382	13335988	11483603	8944145	8288012	10432933
PC O-44:5	878.699	877.692	[M+H]+	16.57	313.7	23835728	24292208	24720528	27074030	27592938	26095282	25254828	28878110	24497192	19618844	19917826	21167970	21177042	22492780	23209388	24824806	21000780	23824074	23321928	27640002	26103648	27498418	24705000	25526284	28826094	22188584	24672880	28083234	26106484	28730938	22779824	27513838	23762008	27237304	28753342	28272090	26516602	27965508	24011230	30042128	26179168	22366292	23270044	23716470
PC O-44:6	876.683	875.676	[M+H]+	16.08	311.8	16200071	17123000	16051954	18427604	19192304	18383644	15970029	18309160	16997866	16731175	12088943	13478833	15856609	16576440	15584741	17287264	16481924	15299447	16831430	18221326	15811802	18960218	16106726	16603623	18011528	14129667	16002533	17909956	14996486	19249164	16762333	17804918	17162514	17117880	19606272	21618734	21389460	19894622	19935042	22289700	17498220	14895304	17109786	14375816
PC O-44:7	874.668	873.66	[M+H]+	15.78	310.8	2493696	2551435	3004508	2663388	2470499	3187368	2576009	3083034	3159806	2688568	2274315	2240454	2435526	2489909	2556751	2798634	2816827	3150342	3808201	2857437	3050140	3110729	2724769	2773621	3388098	2025248	3166899	2735192	2972344	3576129	2837082	2979915	2894579	2893081	3013815	3938421	3050885	3379945	3141245	3393958	2821790	2701739	2784828	2706425
PC O-46:5	906.729	905.721	[M+H]+	17.12	318.6	1447920	1378140	1802800	1786246	1519582	1714751	1445808	1735588	1503630	1274811	1338578	1415226	1348300	1480185	1240785	1383513	1238858	1237780	1162587	1416427	1445777	1504472	1398107	1475170	1741801	1241091	1512490	1696514	1321324	1766180	1338513	1481075	1431009	1534557	1525824	1825695	1501112	1524174	1276367	1629482	1356156	1147295	1324309	1201084
PC O-46:6	904.713	903.706	[M+H]+	16.71	317	2062359	2441588	2876702	6892855	7189807	2555070	2475824	2836353	2646265	2094780	5417821	5149041	2438737	2388457	5417586	6628347	5846676	2311182	2232787	2554352	2726634	2549027	2578376	6519183	2996604	1933512	2564982	2965505	2207211	3107731	5884935	6981582	5992703	7289213	7406675	7559081	2618787	3040300	6257220	3096536	2391532	5132902	5408852	5814584
PC O-46:7	902.698	901.691	[M+H]+	16.49	316.5	2984205	3018117	3338005	3099547	3545475	3645372	2860152	3888180	3124632	2482612	2757834	2743118	3559402	2838455	2699872	2951397	2977847	2821613	3046353	3299267	8652498	3370917	3324696	3207301	3487053	2516771	3457449	4016472	3339693	3766001	3327447	3371226	3051111	3360304	3544597	3524685	3315455	3632501	3280101	4282125	3406167	3010989	3241437	2757548
PC O-46:8	900.681	899.674	[M+H]+	16.01	313.8	2159321	1818813	2168151	2011306	2395498	2524171	2136724	2723679	1916689	1791319	1675191	1949252	1950514	1823316	1748708	1922802	1957235	1988223	1615371	2048260	2270819	2188895	2399156	2301463	2446658	1498248	2355992	2253603	2393991	2607585	2308636	2432337	1899929	1977663	2437898	2024877	2083375	2162429	2238584	2771976	2011103	2066493	1795651	1993881
PE 17:0_14:1	676.491	675.483	[M+H]+	12.89	267.1	20768532	16889328	21364082	21658438	20312624	21933156	19986036	19019704	18192442	18195654	16938494	18065324	18714914	17071264	18744280	19848014	19297292	18984260	16214934	20169712	21189610	19122800	19665064	20511456	19017774	16362012	19448044	20949830	20346138	19433352	22140604	19255802	20109810	18156006	20066018	20586388	21834298	21200650	18968186	17400770	19813412	17199924	19555602	17505572
PE 17:0_14:1 d5	681.522	680.515	[M+H]+	12.88	267.2	33529414	26820274	34234304	32817460	31855874	36835692	30550714	25009398	33049916	28989976	26724914	25402878	31339928	29366566	31504664	31273586	26812918	28690538	29660112	28260998	30949726	31290628	30368900	30294896	28957960	27715488	31392674	34829712	28922170	30360652	31987050	30846830	31233564	30484132	35378320	31717122	33710072	34230152	32165224	28534290	34310772	27859448	30964938	28814106
PE 17:0_18:1 d5	737.585	736.577	[M+H]+	14.63	280.6	22629544	24102020	26550466	29832374	29507194	29323422	27298408	24876828	23802770	26585368	22367178	22716932	23259876	24967806	27453078	26488216	24030990	25237820	23125400	27153948	27573566	24846774	26269316	24027418	28040110	24010740	26808418	26784156	25918072	27428970	27513370	26549784	25973796	24014298	26777088	29618456	29318040	28754148	29273090	27828252	20324544	25210918	27753440	23074942
PE 16:0_18:2	716.522	715.515	[M+H]+	13.64	274.8	12243679	12762135	10741621	13202168	11619806	12865169	10391493	13455005	12270393	8078677	11648937	11480814	12670249	11475834	10109076	12466675	10891282	10615166	14418951	11863320	14824759	11916567	14509547	13439687	12805686	13519816	15285021	12400815	11058144	12922558	12052221	10536141	14544762	14612783	11151526	13832745	12708109	15338258	12319839	14141703	12337470	10442764	13619036	11983948
PE 16:0_20:4	740.522	739.515	[M+H]+	13.68	278.5	15057468	17045994	16493537	16385025	13964274	14175208	14200541	15927309	14257186	11074649	12665238	13319797	13190187	13080195	12635197	16041481	14902737	17099358	13408930	14593683	16269107	18171798	16999214	14641569	17698366	11307659	17416616	16984752	13632810	18269984	18343754	15595549	16389988	15753692	17724510	17239402	16591722	18344118	32776124	19526210	17244892	16601370	16169246	14608227
PE 16:0_22:6	764.522	763.515	[M+H]+	13.6	280.5	16107040	16126124	14256182	20639874	15157306	15475552	15485820	15388554		12245849	11121029	13366124	12454160	16762082	13680865	16088484	13380702	12631561	14208435	12705053	17137926	16734890	17267944	17717320	16858158	13847546	14453969	15532768	16310555	17417088	19737904	17799714	16526867	14390610	12466984	17371370	18984482	17899794	16069161	19706562	14356987	12895287	16294907	13575296
PE 18:0_20:4	768.553	767.546	[M+H]+	14.57	284.9	41414360	41768720	37626968	46510360	44507692	47538944	40987644	50752684	43050540	39400208	32097182	38054588	45899668	40042848	41251244	42858584	36964164	38761028	40586416	44652240	43744924	44435844	45024716	41638880	50244708	37542048	49706596	46773328	46594720	48851404	43612944	46709304	40548992	45211692	44590248	53766816	46130180	47455296	45140880	46995020	32573440	41012216	42867796	40862640
PE 18:0_18:2	744.553	743.546	[M+H]+	14.53	281.2	26396754	24728748	29277868	26008270	26530224	27269970	25294868	35907288	24738790	21562012	20656378	24706562	25911212	27460666	29080866	26715224	23610336	24257052	23798448	29112546	28783840	30799152	25638826	28526168	32816274	26025782	29627834	28031124	25162886	30968674	27522366	30073204	26105708	29040252	28436504	27884312	28468468	30923096	30133762	30800546	20062190	26208934	24447828	27014364
PE 18:2_18:2	740.522	739.515	[M+H]+	13.3	274.8	1566402	1816247	1279367	1729887	1988882	1444822	1406183	2130621	1347711	1451768	1188572	1404225	1566918	1562685	1279452	1785870	1532022	1579466	1480431	1659446	1663136	1404373	1975944	1678084	1812250	1339224	1883379	1951273	1671327	2280467	1605395	1730537	1760189	1935365	2128129	1931524	1864090	2773967	1897847	2029316	1502794	1408489	1619224	1482491
PE O-18:1_18:1	730.574	729.567	[M+H]+	15.51	284	2557101	3302209	3401574	3290383	4534236	3821355	3304572	3639242	3141628	3551596	2885650	3373446	3430537	4173955	3257737	4027825	3042753	3308664	3724678	3636928	3419197	4052708	3219839	3239799	4693175	3409113	3787348	4139823	3364788	4279850	3087742	3706355	2908296	4407918	3578525	3778067	3696469	3715269	2731503	3149081	4165792	2675001	3817016	3701076
PE O-18:1_20:4	752.558	751.551	[M+H]+	15.04	282.4	36837828	37955684	42563312	42758976	40521272	48120640	37842156	46258732	35709640	34166192	32429302	30820880	35636304	37591760	34722412	36133512	39270660	38899960	37392700	36677016	43941924	41463916	39512268	39773252	44386864	35457132	39897752	42824084	41382072	41653980	41793244	40532556	39851468	46182276	44094336	42186956	43755132	41701280	36696796	43808344	37595192	38034200	37032052	33406866
PE O-18:1_22:6	776.558	775.551	[M+H]+	14.95	285.5	11482337	12370915	12146528	15076040	11985251	12630706	13127708	14463625	11692138	10728525	10502522	9386918	10675205	11600959	11827433	12254460	12618164	12363212	11791098	12325728	13581076	14122570	12894698	14194544	13621441	9370960	12115842	12799212	11279193	13714622	13898626	13139471	10883538	13948239	14771807	16219902	12098625	16473345	13067365	15074062	11832909	11846297	12561745	11719103
PG 17:0_14:1	724.511	706.478	[M+NH4]+	11.56	280.3	3775179	3648272	3803493	4258738	3866884	3823478	4016968	3899745	3662142	3859272	3559005	3761597	3778391	3500345	3752759	3745457	3868186	3553614	3317691	4001927	4329293	3472204	4315236	4701552	3828924	3793780	3830134	3741871	4357666	3882551	4286595	4164941	3502254	3758534	4046209	4412840	4059935	4516382	4238205	4281164	4357487	4598359	3807039	3884299
PI 17:0_14:1	812.528	794.494	[M+NH4]+	11.25	290	1347787	1291546	1592363	1667552	1628875	1748522	1386201	1449729	1465546	1370030	1318678	1326738	1499282	1496625	1324458	1694619	1410484	1371341	1305522	1555243	1625757	1414392	1395001	1507204	1579432	1387526	1567447	1623930	1781704	1756849	1775077	1699924	1503552	1493634	1741717	1747058	1746885	1935653	1678957	1597033	1567403	1368488	1429795	1250432
PI 17:0_14:1 d5	817.557	799.525	[M+NH4]+	11.25	290.1	2749229	2371314	3316206	3261496	3310993	3361460	2977213	3048334	2864271	2631445	2499963	2441917	2790356	2859982	2669601	3002656	2900081	2552571	2772657	3029645	3125686	2798922	3063222	3295628	3420560	2805522	3090890	3304255	3551346	3512043	3336767	3387524	2804584	2979134	3455858	3165711	3008901	3211762	2898660	3149921	3588203	2865236	2863524	2803433
PI 17:0_18:1 d5	873.621	855.587	[M+NH4]+	13.11	302.1	4260198	4232085	5328862	4832057	4514074	5791094	5129256	4503985	3789399	4759065	3544928	3886325	4600179	4685215	3316673	5559267	4078684	4317544	3934317	4281827	4693598	4411483	5203775	4738510	4374825	4165050	4632678	5172177	4648255	4706051	4787263	4490772	3909086	4397432	5677280	6116645	4066745	5199528	4574069	5230335	4879354	4526075	5760242	3993863
PI 17:0_22:4 d5	923.637	905.603	[M+NH4]+	13.27	308.2	4924550	4612440	5269823	5013594	5373539	6536271	5029721	5337732	5067017	4331603	3949942	4407987	4867337	4518926	4316511	4669246	4676148	4300348	4235556	4783851	5178087	5141210	4994167	5508781	5448897	4010038	5546324	5485429	5626830	5670873	5612179	5454777	4524241	5035313	5999860	5723552	5141159	5876237	4105796	5482965	4779304	4913506	4971729	4742785
PI 16:0_16:0	828.561	810.526	[M+NH4]+	12.37	297.4	223191	219780	196593	224894	274947	181475	250756	255906	196378	217782	195893	200445	225490	221110	180593	262851	216684	242014	276850	223436	296486	274308	243956	239893	320482	164864	224054	240564	217070	258954	273115	683507	239835	304729	247860	332520	245857	352286	270604	230289	286525	281490	205829	223456
PI 16:0_18:1	854.574	836.541	[M+NH4]+	12.71	299.2	3484681	3499349	3910117	3898680	3671725	3671581	4347307	4330601	3469754	3123644	3755388	3525318	3444583	3240470	2905738	3311762	2911589	3050589	3033097	4386200	3658665	4067585	3677139	3464161	4029112	3144503	4553828	4313020	3700452	3692895	3923500	3777755	3322887	3756409	3760326	3913231	4290733	3985911	3615075	4254115	3923043	2938154	3729790	3316436
PI 18:0_20:4	904.59	886.556	[M+NH4]+	13.06	305.8	38694948	35768260	41374388	43031792	42814304	44034128	42700772	43227280	38362796	35653844	29996910	30189872	35042612	41326128	34230920	43726764	31833066	38892460	35475588	39409988	40461252	41254052	40915448	38619804	46104440	34660856	38617276	44876128	40087768	51690740	41306228	46564416	39429940	47283692	46793748	52624632	46861300	49035536	38429080	53025500	45096748	35907116	35501616	36658236
PI 18:0_18:2	880.59	862.556	[M+NH4]+	12.98	302	24666672	21084570	23251962	23951052	24322414	17867898	23887624	31200882	26209554	22552154	18356254	22466522	24275928	25527974	23524294	27712322	21741992	25534330	21843672	22387092	24106342	29562032	28600576	28435202	34406756	19445944	28818006	26260556	21488684	32606848	22816962	25493742	28616450	30209760	30918102	35808656	33098348	34351552	29311974	35755820	26564800	25014974	22821472	19928202
PS 17:0_14:1	720.481	719.473	[M+H]+	11.46	275.2	1677865	1516060	1879625	1805428	1686080	2187907	1705533	1921763	1582356	1538148	1325086	1472568	1641149	1605007	1466267	1663453	1747480	1583340	1621543	2028515	1845603	1811680	1732465	1740319	1635578	1554991	1807826	2020232	1989606	1972106	1694393	1774282	1705302	1749165	2050334	1757823	2194984	2180689	1713357	1940005	2008134	1662583	1805589	1700752
PS 17:0_14:1 d5	725.512	724.504	[M+H]+	11.45	275.1	2899635	2777475	3090541	3338484	3025549	3264719	3144927	3085430	3445075	2951722	2348954	2520986	2751580	2761870	2745172	3113038	2862401	2871798	2832562	3048945	3075992	3277566	3282200	3147616	3150782	2884369	2850772	3883611	3222489	3124571	3213885	3134733	2879469	3621476	3358484	3526569	3038495	3734782	2762564	3223135	3529916	2903967	3128442	2924642
SM d18:1_12:0	647.513	646.505	[M+H]+	10.51	276.5	48395128	51029536	50957624	55464868	44688156	48553216	48556716	51026144	51306400	53504960	55736708	55971796	58605040	60922524	56860688	48430816	48331248	47248456	59907632	62941360	60738456	60474772	49638188	51989928	54636624	62542392	61860880	61855600	57574212	60161532	61397600	51708552	54452092	58357516	57632080	63892708	55203864	59728420	51494004	56793888	56300240	60223888	63442712	57860000
SM d18:1_16:1 d9	710.616	709.606	[M+H]+	12.02	285.1	130613960	107280768	135199744	129217008	139205664	147320688	142186848	134132448	139328208	118537232	108745160	126066032	128398488	135155440	121819688	140962496	129514560	117293712	124228584	140759568	141398848	132037648	144010432	147380656	142228032	137225808	149284688	148709680	132319064	145413360	138419392	136872608	135975632	137447136	168231216	153719808	153116864	152979632	144355952	160391552	165904736	150334832	123725272	131075824
SM d18:1_18:1 d9	738.647	737.639	[M+H]+	13	291.3	103313416	87286784	115040600	110557544	119165656	120141224	111491760	116368872	108535384	87871088	93441776	94859440	105525792	107264640	93207344	120902336	112634416	90043160	99469168	117529312	113804240	109942640	119415912	120943056	116857712	90255168	118388664	118000336	123087048	128845016	117602784	116128640	129836568	121604944	131557128	152709232	130322640	138620016	122701472	116474272	122554192	110126880	107129016	110822016
SM 34:0;3O	721.583	720.576	[M+H]+	12.14	291.2	2240811	2149089	2120901	2332182	2102051	2271054	2312325	2346158	2227662	4702617	2185438	2182177	1872406	2289958	2259690	2244203	1954530	2225644	1986554	2067891	2390501	2342726	2293127	2333341	2594871	2022373	2548630	2344249	2278203	6319864	2376460	2246515	2304604	2315321	2193816	2579052	2141186	2363192	2251951	2454592	2214225	2244635	2020451	2133871
SM 34:1;3O	719.569	718.561	[M+H]+	12.24	293.5	4341060	4517959	4199806	4851048	4923368	5061471	4452590	4803709	4235252	3828399	4029591	3961993	4247924	4568108	4459348	4999109	4099125	4346005	4424261	4340392	4526997	4552756	4760741	4437212	4786944	4577859	5077281	4720421	4743334	4824691	4519709	5464653	4857659	5063183	4995602	5209198	5149742	4629516	4107162	5107862	4526939	4140131	4659158	4459058
SM 34:2;3O	717.553	716.546	[M+H]+	11.5	289.1	983022	973628	1094394	1283794	1032101	1182559	968071	1095739	870931	914876	1038839	1071143	876866	841137	1057588	1231504	754500	1197207	1118567	1124573	1082615	1241414	906689	1040436	1039072	821966	1054956	1217570	1047205	1127946	1395908	1376945	1045612	1170654	990099	1134613	1151165	1289038	1034561	1189318	1033735	893851	1491058	941843
SM 36:1;3O	747.594	746.587	[M+H]+	12.19	295.2	372074	393767	436740	511706	564629	482350	438145	407852	361678	400810	309521	422831	366749	424763	453914	354952	359013	379652	599621	496334	443346	545527	487243	437561	494932	509215	441402	466728	428277	501305	375306	520428	419418	422393	381333	476212	537877	567370	429505	418625	440591	404740	519391	526578
SM d18:1_16:0	703.576	702.567	[M+H]+	12.72	287	1121002624	964625856	958475712	1161928704	1205978368	1197989120	1074692224	1224859136	1041459072	1069348480	999834112	1113523712	963839936	1148913152	968338944	1145511808	1180960768	1177741696	1223152000	1221277824	1186941952	1091568640	1162264704	1154991488	1356043008	1151761664	1370509696	1125120768	1278839424	1259666944	1246155136	1142426112	1271653376	1285515264	1266839808	1290249856	1184423040	1185331712	1055004288	1365366912	1312691584	1168353152	1198152064	1167106176
SM d18:1_16:1	701.56	700.552	[M+H]+	12	282.7	138339168	120243592	136638576	153358000	143369376	153338160	144153920	160458672	146286160	125590416	122306496	115526608	140136944	136794816	138165968	148322912	138288176	128014576	137199600	144784384	142023920	144213056	160536336	146605440	171360208	137175712	161985904	151583200	155065264	153405840	146378144	158637888	148191136	157002960	168855728	174531088	162483664	165595824	146554464	167686336	162552208	149923376	140519120	152954528
SM d18:1_18:0	731.606	730.598	[M+H]+	13.71	293	230749040	234664960	256385408	271032256	251451616	307545440	250056416	278156896	246974896	230999808	206254176	254370656	238652912	253688960	259234608	255732496	215465184	251817520	277008192	255107008	254959072	317180832	239792208	243283600	292561664	228609632	261504928	269536352	255173120	278446976	250784672	276904608	263036912	277766944	266727504	270296768	253174528	291361056	234332000	323020256	269717920	245488960	287311008	270574208
SM d18:1_18:1	729.59	728.583	[M+H]+	13.05	289.9	112941800	125294968	132811208	121353072	135048256	136107296	125179560	137793840	126375848	113925736	96359432	107840480	118668712	129377160	111060416	136297056	111749912	114552328	122198720	134623248	133187120	126197512	138930016	129998264	144266736	106216288	124422616	133535048	145691344	151432432	127473768	147630496	123053656	134976224	129795208	147724112	147373104	146505504	134091976	153550208	134592880	120420384	124451928	132322768
SM d18:1_24:0	815.701	814.693	[M+H]+	16.17	309.4	225001920	218357248	243206688	245368352	241179936	258207712	223160384	263895184	233404688	208275648	198686416	218578096	215096944	233436304	246210944	227808480	199366416	236802176	234945312	251092128	241302144	258273616	224361584	224041152	273403488	230131568	277982400	255249424	257750512	260886832	255502080	239560960	252788464	282333216	254921456	235629808	231625424	244180064	224684000	259746000	235730640	205193536	218865664	209255408
SM d18:1_24:1	813.685	812.679	[M+H]+	15.51	306.7	400044896	433313120	395189920	451451456	434498528	533241664	415680992	462036672	405391712	381026784	361594016	395350944	355662080	407761216	392881184	426055936	347118720	410651968	431983904	419678400	402256928	400999360	397953536	384808128	463894112	453283520	414987648	464317472	423297440	485530208	454491744	442240480	484370816	475646272	492303872	462741440	499136416	448202816	405761376	451800864	437872448	384656640	478372768	409656736
SM d31:1	661.527	660.52	[M+H]+	11.07	278.1	1611832	1758235	1648351	1811459	1545868	1631516	1710260	1782730	1595742	1587444	1426094	1778780	1488691	1733837	1674048	1735392	1739815	1743310	1831687	1654005	2001826	1945749	1628004	1826012	1872652	1747443	2000303	2005044	1816690	2016674	1749939	1949935	1994338	1851422	1878881	1846316	2184998	1925890	1709760	2080636	1855808	1562810	1856886	1771928
SM d32:0	677.558	676.551	[M+H]+	12.08	285.4	2731473	2432481	2845868	2758711	2727802	3349952	2864374	3178506	2578248	2863415	2501059	2859990	2649430	2576613	2865528	2849755	2677506	2869618	2776928	2887033	2869494	3147239	3162473	2854769	3206643	2644923	3301905	2923256	3130450	3174791	3075073	3003104	2816807	3242372	2925238	3357268	3420969	2909850	2542203	2962976	2943480	2938055	3127630	2869551
SM d32:1	675.543	674.536	[M+H]+	11.65	280.9	74142440	80250776	84852024	87149376	83727408	89197416	85883544	93830520	77308696	77602408	78818752	73706296	78144792	92732560	80645824	81899344	80854240	88645608	79328232	91243384	95407056	98620208	83725480	108920408	110517952	76698760	86110552	88576568	88655464	89038176	89295560	90250640	86167024	109636968	86130736	88544256	90448016	102799408	93793224	95138656	87353656	74856344	107172096	92564704
SM d32:2	673.527	672.522	[M+H]+	10.84	277.3	5784461	6020126	6709624	6766767	6293539	7365662	6653694	7444079	6429736	5990033	5485480	5669976	6347640	6558607	6184118	6622804	6213782	6879168	6126022	6478847	7210231	7347400	7347446	7246198	6906696	6232578	7375730	7626862	6520415	7434054	6918991	7294768	6910914	6925326	7480056	7616732	7272649	8040038	6521858	7964229	7324857	5697232	7168056	6956160
SM d33:1	689.56	688.552	[M+H]+	12.2	284.3	42235596	42885316	43201576	45347036	49461728	50315528	45822760	52698876	45734052	41295020	34956300	41473360	41592876	41045140	46402828	48821996	44055360	47658732	45427452	45339704	45776580	45617472	44365112	43372960	51674480	40639868	54279876	48108016	50258404	53315788	45412144	53734648	43811512	51488712	48973608	50821040	49752812	55721292	46485784	49966712	45554408	46082984	49240432	46996736
SM d33:2	687.542	686.535	[M+H]+	11.46	279.9	1097361	1061932	1284898	1242489	1245118	1281128	1269484	1340772	1180940	1152343	1231169	1202722	1358278	1120843	1153477	1327235	1186351	1130178	1078423	1292266	1308734	1422213	1154449	1505565	1215812	1171454	1258738	1359994	1419807	1328764	1108806	1361764	1135784	1426772	1261139	1530856	1361483	1391742	1266643	1438922	1309139	1414852	1248233	1578127
SM d34:0	705.59	704.583	[M+H]+	13.12	290.7	72954808	71497168	67987624	72764360	60680472	82835512	72253216	88820152	61726300	63991180	57386292	70148136	65173536	70385008	64107184	74821864	64862024	65774076	71557976	69533400	70518440	70533696	69142016	76009632	75726944	75463288	73560408	74148408	74303192	81179992	72852840	82418448	71272888	83075544	82350720	81105280	69092992	77134672	66924136	90960216	84212264	69793592	76048496	74804072
SM d35:1	717.59	716.583	[M+H]+	13.24	290.1	30971282	28771856	30369550	33991912	29341158	36042568	29582000	36601660	27359626	28149324	30377394	28533386	28550864	31915580	32436706	34134864	29289384	32181244	32359082	29049680	33747680	31098742	30137980	33672996	34622920	28618844	31799328	31665882	30064842	35688764	28731968	32933716	35198584	34491856	29958802	35628068	35480128	32966030	33438836	40318420	32205538	32672856	31711650	35431484
SM d35:2	715.574	714.567	[M+H]+	12.55	286.8	3636952	3526189	4127006	3114338	3505652	4200830	3515124	3805333	4301067	3038416	3086192	3016002	3435498	3952602	4794947	3333557	3547579	3644585	3049573	3404421	4311526	3272824	3316459	3984886	4445751	3391401	3826618	3785042	3599444	3759561	3699766	4276639	3927469	3836504	4226154	4705667	4683257	4069872	3958464	4369070	4622115	4363586	3572142	3712568
SM d36:0	733.62	732.613	[M+H]+	14.05	296	19775748	16808638	20365172	21936388	22422684	19912230	20751672	23920434	15009568	19603674	18821194	18659658	19126354	19391906	20779054	20365682	16559870	15089748	16731774	17697610	16939858	20468168	18399486	19212174	19635838	18261218	18944580	20023932	17378022	19699504	18578256	20599854	20807514	19415158	20187314	20776348	20370730	22110660	17984076	18937276	19805616	17078780	16669130	23267732
SM d36:3	727.574	726.567	[M+H]+	12.41	287.6	10110598	9821289	10785704	10376157	11026641	11825495	8613603	11572117	10519003	9311952	8573903	9325832	9889891	8832778	9601868	11081779	10488080	8982618	10179815	10871007	10754638	10382458	10757854	11221133	12654232	10239305	11614386	10104696	11986349	12351430	9241789	12255080	10436176	11121834	13216188	13851643	12842902	12228676	11787354	12903123	11441496	9891386	9634565	9227262
SM d37:1	745.621	744.614	[M+H]+	14.19	295.8	14566172	13896255	15132320	13867557	14375000	15716599	15356142	16831302	14187397	13680420	9631381	13789824	14598641	12971073	14594250	14739730	16125641	13836076	14223006	13547109	13149736	15446360	14931823	15450299	15886737	11270690	15213299	14993020	15621530	12308155	15792591	12609679	13873166	14595795	16056863	15857310	16144198	16146685	16306651	17706126	15248112	14842230	14527441	14262120
SM d38:1	759.637	758.63	[M+H]+	14.64	298.8	141470944	144476848	143006608	154097200	147446592	169784080	128446664	150639344	131205520	135713472	129965224	144293984	134575312	144722800	145041872	158726416	133879904	143526960	145423904	144543552	139654128	157929696	137020752	141427296	161384080	139277648	157047120	139018048	159053408	160601008	150347392	154593168	146667696	147612400	147565616	162887392	173274352	164319120	137983984	174655072	100915608	142134448	148469936	144694608
SM d38:2	757.621	756.614	[M+H]+	14	295.9	57234108	62955924	68255096	62174004	71692616	74475152	62509088	64983360	63511276	57337088	59047076	60792224	63429768	64425408	66956636	73572168	60065908	59046692	62864104	57630828	66165676	74058616	58964736	69222168	73358288	56569572	65610736	68585104	70615320	73806896	68409584	74818680	63486152	76286472	72345912	71009776	76069832	70575744	66474992	76701608	65341680	55508088	63536904	67015432
SM d38:3	755.605	754.598	[M+H]+	13.38	293.2	4373216	4773890	4041195	4632915	5574017	4751328	4539296	5520553	4532089	4205389	4048426	4822399	4909634	5048656	4384323	4325917	4021967	5443008	4263625	4702109	5096758	4280396	4521514	6026705	5099761	4314553	4381219	5480421	4733639	5383325	4512138	6414559	4358338	5499727	5125552	4778970	4434755	5382992	4832052	4872894	4482790	4348159	4456390	4834278
SM d39:1	773.653	772.645	[M+H]+	15.08	301	55476376	57029452	59966664	62662616	61351204	67149256	53852280	64572844	56494620	58342080	48043564	56256388	58766964	57309864	60056476	66632468	55046844	64420540	58181048	62837804	60956860	61671916	54776924	61642672	70107704	55234744	62420980	61293024	71048208	68204632	65568276	62802040	65227332	68551304	71488536	64114800	62346780	64854408	53795408	69811568	61620760	65910704	64989256	61812776
SM d40:1	787.669	786.661	[M+H]+	15.43	303.1	400458112	380239328	378756064	424358912	387995584	402939200	374344736	454751200	406654112	335043264	350859680	358173408	334612832	337671840	314122336	374893216	322473632	388140928	369379744	392232384	387507936	362368704	390157824	369433632	419762560	334494304	400246720	398351840	415060352	425373024	406172288	451160096	399182048	418763616	430544096	384588352	415437952	388224128	347218560	439743744	389173728	372215872	369253632	382208704
SM d40:2	785.652	784.645	[M+H]+	14.91	300.8	168723968	162678656	163681648	193092320	181186976	183025536	154192608	201570272	146676560	116666944	113410040	120718136	129552552	133993664	118502560	160965904	139541248	139922656	140705728	131228840	143110576	173408640	157143168	148174352	177122064	126863336	166815520	133368712	146849408	161885888	131327336	155764288	139870928	168467312	142958800	151771888	144167584	170504048	142224976	185149408	149201056	139394832	108074608	112747016
SM d41:1	801.685	800.676	[M+H]+	15.81	306.6	156283664	147403728	171049776	178326240	178477232	157556784	152300928	195807056	160572560	147849472	139188992	150776368	133940976	142483360	141270256	145110032	133026544	164566960	162450736	152563600	180757296	170655072	159062544	153502336	188611936	152415408	171664784	176394720	183258784	192914960	167500256	199350272	158320192	177677472	175940352	176616912	167395344	168406864	141874272	180749600	172526656	140097168	157731792	159550528
SM d41:2	799.669	798.661	[M+H]+	15.3	304.1	72902304	73969296	74703808	85185696	76538616	81649048	66251388	88456968	73177408	64454588	59784764	68635104	70573112	69296200	63290140	77574616	65844400	72744584	79690696	72756056	83273240	77680112	75330344	67177632	79763280	61697680	80926360	78266144	81199088	116983088	73853016	80604792	80285384	81662352	80904040	84543928	79608088	78146408	69840832	82596368	77789152	66124916	76276008	71779016
SM d41:3	797.652	796.645	[M+H]+	14.61	301.9	9231413	9299224	10475751	11838838	11512344	9887445	12130944	11058690	11013497	9009836	8946077	7828120	10636047	9648225	10080358	10181370	8567104	9582304	8874263	9667470	10309253	10178729	10465479	10016224	12043272	9347846	10638856	9882021	10865255	11601859	10196793	9748980	11246556	10740805	11998302	10720094	11785627	12387344	10124853	10799753	6292196	9031555	10399316	9203906
SM d42:3	811.669	810.661	[M+H]+	14.99	304.4	281136864	315640256	296661888	317192800	334646688	376227520	286277888	321697952	321404992	264121696	252115824	238441744	309479872	299622624	297432992	300341248	310576384	337596224	282299232	280230400	319998400	369534560	277869568	291334656	354128640	283736928	287342560	310035584	350340672	318163776	298165216	292605760	360158880	329878176	354790016	316854848	355674496	343582784	304884288	379482016	283986720	292902400	285336544	278554592
SM d42:4	809.651	808.644	[M+H]+	14.44	301.9	30958582	32706188	28170690	31974850	28521552	32491890	29152400	29917764	29635676	27391526	23357756	26828280	36501244	29423942	28043276	31453222	29442530	29302538	27383698	28208362	30950802	37038936	31486652	30113042	31189484	30095400	33995716	28694830	36848540	40520788	29294864	32626582	28952182	29068682	31640952	30240456	34073204	34330520	29611850	31882652	37098268	27662612	25836972	27215562
SM d43:1	829.715	828.709	[M+H]+	16.44	312.7	8174017	9533399	8731813	8871291	9040972	9573453	7619065	8929418	8524719	7429378	8246434	7839308	8505589	8535356	9169745	9190332	8021068	8047571	8291118	9410326	8712661	9776049	8419014	8476386	9182991	7781166	8402247	8806877	8942267	9451933	8708229	8658048	9167588	9382218	8743641	8664668	9044200	9764682	8780278	9257582	8225219	7863064	7969308	8133445
SM d43:2	827.698	826.691	[M+H]+	15.75	310.4	22070664	16108646	15902537	20947878	22677352	17920002	19105292	17748432	23282294	18785056	13269497	19684018	16536090	16525000	20716372	20223378	20683574	21564272	20075452	22369738	17259252	23335788	14461021	20119846	17314440	15974947	22575266	20616804	15625391	24029102	18240574	21340404	20133764	20072122	22812792	28602190	17684282	19819582	21143852	17963744	18268434	21020028	17082154	20922130
SM d43:3	825.679	824.672	[M+H]+	15.37	306.8	4956050	4929885	5389055	5532642	4459837	4217064	4423230	5316027	4528658	3798565	3894406	5045961	4630207	4476840	3984542	4901482	4019567	5039795	4020039	4104354	5507898	4733629	5071914	4518073	4937816	3803460	4407932	4609785	4532289	4131673	4960570	5145728	4148871	5147448	6061976	4846822	5148509	5224359	4915311	5091203	5057702	4367999	4114497	4393675
SM d44:1	843.725	842.718	[M+H]+	16.84	314.9	1169572	1664190	1533232	1712162	1095698	1571345	1143060	1292275	1203280	1217726	1178058	1266183	1408004	1263120	1117075	1149530	1011551	1175345	1198898	1413955	1253707	1348233	1322228	1110727	1425675	942904	1070249	1388274	1348614	1203691	736431	1152060	1011953	1143536	1001594	864759	961648	876973	1047028	1163353	1060822	605781	667612	1008986
SM d44:2	841.712	840.705	[M+H]+	16.38	313.5	2132816	2201390	2106685	1981764	2067383	2312651	2431761	1914681	5033496	1852404	1833698	2265742		5674060	2425502	2284796	1905817	2476653	2475580	2547459	2694347	2310754	1841896	2162261	2206141	4282023	2356343	2036862	1863206	2210075		3362411	1826165	2645412	2135372	2105002	2201221	2035576	2152154	6325374	5711856		1691998	2132860
SM d44:3	839.698	838.69	[M+H]+	15.75	311.1	4059745	4521686	5434009	5717344	4957732	6654776	4290366	5802321	4798726	3809339	4114701	4938500	3893838	4836212	4801644	4484818	4833081	4254802	4816145	5359248	5339447	5635391	4646339	4612123	5355528	4220951	5959069	4306129	5453569	13017369	4881216	5327687	4868562	4524362	5322639	5527956	5036644	5917110	4410845	5066977	5150535	4061823	4904472	13114233
TG 14:0_16:1_14:0 d5	771.724	753.69	[M+NH4]+	18.59	299.9	392697312	328423808	316054816	298668192	325932224	273428480	288240480	375142976	314936416	234474864	177835792	194991600	192788928	197861856	164872592	212586208	171624720	139514912	114966464	142285008	145022160	116961968	157595504	144126288	117438632	105410896	93737672	136894144	124746368	117060056	117702552	95951344	250585872	135528624	91160688	69216880	54035896	86099272	107002928	224770432	103603736	128281112	77919968	68822344
TG 17:0_17:1_17:0 d5	869.832	851.798	[M+NH4]+	19.28	320.3	72296416	52409264	56142520	51197020	62114840	52547452	60402336	61572216	63264048	35677020	34078940	30928202	38199832	35270008	28423590	36729952	36584480	27409258	20968988	27542212	26548200	21409090	32070392	22453404	20103210	19244876	16617886	25552980	22473596	21492524	22053906	21016458	50048700	21986478	19895018	15918834	13901152	18207338	21742160	38757424	17891396	25310428	14265103	11538256
TG 19:0_12:0_19:0 d5	857.832	839.798	[M+NH4]+	19.34	320.5	124867272	92847288	86389032	82832640	106971896	89350536	92102496	96658408	104733472	63316940	48420604	50714940	60992348	48411468	43949968	62062340	48034592	35459672	30676898	33501628	41339456	29494032	42714936	38658316	38493140	27782354	23905312	44097156	36984584	33678720	33023598	28984246	95526120	37610144	24826722	20518580	18165012	23954178	35923392	67130792	28541156	37652020	21434988	15789745
TG 10:0_14:0_16:0	712.645	694.611	[M+NH4]+	18.25	290.9	30902154	24313260	25191014	24355714	24455868	21063882	22641554	29416200	23096618	20787918	19929632	18627856	19270114	20406508	18805850	22359176	21571262	16894328	14808112	16226681	17457564	15726092	19574120	17279578	21469724	14980298	17655678	17420274	18453796	15673829	17225458	18324090	21993706	16561217	12677082	15230730	13752150	16392606	16782874	20696844	13809484	18099830	16406040	15950521
TG 10:0_14:1_16:0	710.629	692.595	[M+NH4]+	17.93	286.3	10861204	10764895	11227254	10972910	12217881	9264212	9743142	12447470	10416533	9106396	8775945	7709123	9424449	8301506	8470637	8338736	6879008	7562189	5732685	7290225	6482004	6057197	7289403	6444489	6752448	5936545	6633280	7099683	6619176	7311244	6394989	6026280	8894955	6521965	5035601	4576380	3910416	5299578	5838995	7777416	5474979	5315563	5381174	5540805
TG 10:0_16:0_18:2	764.676	746.642	[M+NH4]+	18.43	297.8	38067692	35152468	28950310	30799650	32877406	26636754	27365810	36895196	28301364	20956164	17862174	20304272	19948628	18973146	16274516	22334594	13084406	14295565	14758992	15400939	15068723	12971827	14424277	14461584	16683717	11172277	12151483	13533538	13421842	13402893	13307325	12833735	22914120	13532650	9810021	9619864	8780933	9567632	11448766	23062036	10938778	14214058	10587894	9673237
TG 10:0_18:2_18:2	788.675	770.641	[M+NH4]+	18.3	298.8	4287231	4459688	3886899	4569206	4312965	3201165	4186418	4943725	3888585	2634737	2599430	2482233	2593666	2667836	2170597	3010354	2007119	2211617	1584010	1489031	1772020	1642302	1597928	2227872	2136369	1377823	1258713	2166935	2326206	1630990	1714315	1907475	2744965	1666628	1417025	964365	834917	1363397	1033855	2515508	1084907	1862619	995591	1197202
TG 11:0_14:1_16:0	724.643	706.609	[M+NH4]+	18.14	290.6	2404116	1626661	1561765	1601918	2110962	1752357	1539193	2098883	1752556	1644399	1334053	1565804	1376725	1446754	1255756	1917026	2119805	1257054	1298833	1173459	1182413	1254172	1367683	1407085	2551032	1308583	1196060	1204945	1563639	1303170	1210314	1153342	1867264	1237854	1111360	1031975	1191177	1084169	1267961	1640192	1215987	1244001	1160828	1119832
TG 12:0_14:0_15:0	726.66	708.626	[M+NH4]+	18.4	293.7	4114101	4823251	5037721	5256726	5744191	4733813	5160192	5693234	4588296	4977925	4411748	4825959	4008830	4135003	4512507	4724368	3921536	4431393	3689732	3972988	4534447	4387289	4273416	4025302	5912286	4469633	4012439	3829749	4357870	3782637	4760430	4114534	3421267	3897033	3875449	3741912	2984934	3703872	3378985	4472413	3800558	4157626	3381673	3402415
TG 12:0_14:0_16:0	740.676	722.643	[M+NH4]+	18.56	296.1	51071424	46814516	48944760	46749476	50541360	39603784	42014412	54765164	46990952	41113136	36804864	34736468	33983660	39218876	32811360	37318376	37580592	36845084	29186318	30331818	32179110	30802476	34254516	31876100	36668504	29724460	28736848	30036892	35115472	27518392	30183846	29539966	43868216	33064720	27629558	25409580	23762590	25599434	26817750	38314500	29369278	27811606	25330164	24525558
TG 12:0_16:0_16:1	766.692	748.658	[M+NH4]+	18.63	301.1	68083912	62035944	59037080	58087624	61257264	52338060	55675676	67538560	61377392	42372164	37996300	41847472	39560000	41080164	36303692	49253724	46317840	35722872	31351754	31237318	36950312	32409482	36633124	33150358	44918840	32607464	29804438	35934092	34310760	33186140	30455094	33131624	50016632	34055892	27654532	24726600	22839084	25847032	32647510	46348492	28005204	29776280	27528474	23253310
TG 12:0_16:1_18:1	792.708	774.674	[M+NH4]+	18.68	304.1	122101432	126021376	117278992	112853352	130050952	100166032	101121576	145078624	122400072	78389704	69479688	70982224	73671384	68189512	62458832	82262232	54161204	51863240	51747508	53929752	59918124	44838100	54923336	48398520	58490760	45232200	43911664	56605128	57907380	52539592	48927252	48756056	69204320	55627084	45433484	35979492	33158410	34347788	46793816	81026720	39638568	42985468	38151696	31925050
TG 12:0_16:1_18:2	790.692	772.658	[M+NH4]+	18.52	302.4	45572972	28961332	30268852	27444310	27656986	22533378	26023848	37909820	25973964	19240342	15952097	17514844	16509386	16690522	15381137	19242824	18291496	13680350	11612753	11333044	13754793	11399699	12934853	12247236	15185964	10757883	9971375	13978882	12483387	12169538	10315249	12832840	22795770	12531137	8884179	7674809	5888468	7742803	9153747	20460102	8547845	10909066	7998051	6653001
TG 12:0_18:2_18:2	816.707	798.673	[M+NH4]+	18.58	306	41958120	41185800	34553452	32317384	38987080	31517734	29920622	43213612	35695308	23515770	18428820	18571314	21201708	20150620	18170240	24142266	14506679	16160578	13387323	13943940	16272332	12541115	13912538	13187289	14080694	11105920	11160531	15727529	14638205	13777635	12837361	11738125	23087352	15440006	9286786	8221605	7701648	7759061	11206933	23909754	9562733	11155356	8189411	6449382
TG 12:0_18:2_18:3	814.689	796.655	[M+NH4]+	18.44	304.6	8909051	6982828	6082647	6186563	6406469	4915646	6162440	6984347	6245104	3822049	2952456	3356229	3603965	3690909	3177533	3945163	2844795	2837178	2100353	2407025	3014946	2224176	2457391	2520025	2253442	2099118	2174942	2420600	2342560	2217135	2426414	2321604	4065866	2427826	1657949	1425868	1164837	1606298	1769082	4090218	1889031	2032969	1407223	1417216
TG 12:0_18:3_20:4	838.69	820.656	[M+NH4]+	18.39	307.5	4869110	5276010	4308566	1573666	1790347		1445205	2217072	1378740		901994	2740771	1173623		803573	3137388	642309	740032	681649	754844	870995	719305	850209	791722	763084	522728	561274	716495	648696	733014	599201	679541	3380498	646920	436405	930396	916800	271323	648559	2890131	533694	1409588	1074370	382756
TG 13:0_16:1_16:1	778.691	760.657	[M+NH4]+	18.59	302.8	10738149	9321401	9147988	8935080	10339146	9510635	8981625	11009392	10129448	8734834	8397542	8057117	8689257	9076690	7940999	11606011	12486171	7973132	8281580	7431108	7802808	8366680	7659780	7938392	14135028	8007235	7752771	8223700	8355028	8139155	7715574	8440261	9473991	7598071	7593981	8193113	7702376	7323498	8767899	8859456	7866586	8482906	7947188	8206355
TG 14:0_14:0_15:0	754.691	736.657	[M+NH4]+	18.67	299.6	11440082	14258543	13646813	15485464	14923834	14368077	13334639	16284149	15162199	14272569	14051024	15763778	15222916	14365340	14595776	17326770	13478498	12620082	14870032	13797102	14566099	13984858	12744077	14074733	20967428	14389199	12655279	13364686	13592146	14162328	14945068	12244470	10223407	12259477	13064781	13400423	12486188	13653770	13695647	14374583	12920932	13027181	13657448	13672448
TG 14:0_14:0_16:0	768.707	750.673	[M+NH4]+	18.78	302.6	85811464	76071056	72106392	72791296	85230288	73337904	75409016	89560600	77748912	62431772	53155860	52824736	62037048	64500292	56657936	67356008	55644128	53050416	50852432	54347176	55314492	48544980	47445076	53417460	60372284	50618956	43905040	55312752	53297740	54194388	48658108	49903952	61554916	54316620	43699628	46800432	43316372	45943296	49439220	68997600	48976496	45823516	46461148	42350244
TG 14:0_15:0_16:0	782.722	764.689	[M+NH4]+	18.87	305.2	25902036	28694636	31171814	29315164	32465390	31235134	29856294	29078202	32883028	27810502	30949082	27789340	34619644	27162582	30830476	37198496	28269252	33127078	30114396	28668846	31539336	30167304	28516864	29102568	41117264	33443492	28923226	33693644	32620614	34126944	31996286	31943640	23720702	30922614	33225052	30584062	30465616	29807912	28882860	25387826	29177578	28165470	31634942	30309332
TG 14:0_15:0_16:1	780.707	762.673	[M+NH4]+	18.73	303.7	63986116	26006258	28263584	27157820	24824638	26212646	25571580	30333904	26025786	26044170	25799602	25758832	22951094	24921868	24737760	33249518	27006912	24502692	23712622	24169940	23564658	23895422	24587294	23461522	36138136	24016514	23246634	23704756	23292070	23128682	22522540	25718156	17280664	21066996	21347130	20656698	19636858	23696208	22907782	27170578	23253632	23076812	21856966	22114068
TG 14:0_16:0_16:0	796.738	778.704	[M+NH4]+	18.97	308.6	108760024	90354184	102413144	98387000	112421768	95681288	93791760	113793768	101890368	85268288	77449832	75765672	72011496	74662280	79512152	91522520	72772112	65642412	68502904	72348872	69242520	60690740	77314096	67259520	78835712	69941440	62960104	75361240	75953128	66564912	75560584	70958768	90678576	70161712	64588312	53640936	60263216	56461236	60073532	85378608	63572204	62904444	63368408	56697760
TG 14:0_16:0_16:1	794.723	776.689	[M+NH4]+	18.83	306.6	223345056	176940080	178839232	170211904	196476896	155168464	175655488	213730864	212719424	141892800	104567384	124634232	134187648	115976192	112760664	147652800	112740136	100453144	88389392	92603288	95698960	87751536	99221184	96482944	121697840	86383912	76623576	103778208	90360248	89696312	86635280	89523448	144905760	97708568	78241544	68909120	63714340	75991640	86548464	143345856	74325752	84305760	75042408	68411280
TG 14:0_16:0_18:1	822.754	804.72	[M+NH4]+	19.01	312.5	456646080	357602176	387400288	381688224	405002624	346968384	375829856	454714432	406809536	273027616	226756688	251075760	243452720	246222048	207804528	280372480	224558576	197910944	181859152	192400160	211706288	167719008	188731168	194344176	199505568	151420544	146885936	206763568	189287408	185196864	176243360	187288960	316169568	213718352	142874416	123130656	112751096	133597496	160988944	305571040	153182112	155803680	129169952	110447896
TG 14:0_16:0_25:0	922.878	904.844	[M+NH4]+	19.82	335	3981418	4768337	4933628	4656575	4221708	4980974	4412320	4647456	4326100	4354242	4138495	4365147	4143481	4623957	4379893	4587513	4172222	4695667	4509096	4536241	4108915	4526365	4273322	4292255	4155634	4158835	4339229	3952052	4297580	4248857	4370006	4406625	3540162	4123594	4302163	3761267	3980891	4193491	4033488	3804999	4137553	4349082	4193400	3907314
TG 14:0_16:1_18:1	820.739	802.705	[M+NH4]+	18.87	310.3	486458016	476864384	410087456	452006400	491125600	385047648	442530240	554670464	427108416	298716288	253954576	267768176	261670272	261357776	206579856	294375232	199625040	202932464	181626432	201770784	218515616	154770160	201171968	196983072	201906576	164110736	147534640	201627904	189778464	192953488	199462432	176437984	328408768	214665120	144179104	116327904	100948392	128966264	166637504	353378656	146051328	165679088	127760608	102988800
TG 14:0_18:2_18:2	844.739	826.705	[M+NH4]+	18.79	312.3	365045792	316418624	282888832	285323296	319982272	245132544	254243184	345262752	305054464	196494256	163463856	158380624	182074416	176019072	140508928	198925440	149814656	124647984	111878720	121566840	132423936	105709064	125059912	118280512	119530096	93511032	85885184	133543080	123340616	120793184	106933136	95108768	252772640	131279424	81219112	70923744	51112884	75945872	99939864	206008912	91346600	103696592	68876896	50070784
TG 14:0_18:2_18:3	842.722	824.688	[M+NH4]+	18.67	310.6	51919692	60061888	52499480	53469000	59303868	42867580	47733048	64901640	52911040	36261164	27679852	31064234	32976462	33656476	25859660	36039924	18609442	22218664	19118074	19752606	22630338	19880024	21591962	20683996	17474236	15218585	16684205	20982234	21165262	21377764	18612030	18154674	29544968	21222732	14067907	12308886	9352269	12632633	17525842	35945156	14880297	18386018	13755125	10808318
TG 14:1_17:2_18:2	828.697	810.663	[M+NH4]+	18.59	308.2	1908368	1464797	3316813	1195334	1237280	2087931	1118189	1644915	2441621	1005591	874312	953467	1823779	858373	921305	938735	852137	789281	1516045	704069	832986	769166	881051		860135			843394	871300	765232	804895		933122	1646607	708116	634606	637296	696599	689876	1009082	705442	659277	1163809
TG 14:1_18:2_18:3	840.707	822.673	[M+NH4]+	18.54	309.4	11892067	9860438	9218125	9076790	9777338	8022190	8965869	11964546	8984592	5935629	5007303	5418191	15426233	5567254	4780506	6055582	4166127	4140968	3665631	3785666	11778541	3484176	3953236	3941696	10264910	2890202	3227314	3760286	9891376	4055123		3412215	6052892	3634216	2372422	2217629	4207825	2043004	2906134	6497619	2771556	3062857	2109563	1906309
TG 15:0_16:0_16:0	810.753	792.719	[M+NH4]+	19.05	311.3	25926172	28148642	31592486	29454360	31505774	32660584	30718410	29644770	34014048	32068730	32260156	31294092	28635430	28463206	32716912	31865950	29902286	33058416	36029644	30313492	34954640	31791562	33933360	29858214	38952376	32428960	35868696	31106038	28962050	34028896	32313134	34411896	23456584	26809432	27969264	29066600	30487366	30877100	31738192	28491782	28525856	32587586	34606440	33804772
TG 15:0_16:0_16:1	808.738	790.704	[M+NH4]+	18.92	309.7	38591968	38462164	42584652	44298304	41673068	37147276	37331884	46255072	40424532	41117560	37833072	38493288	36179364	35970352	39643464	47221176	40784172	33082600	37362392	37910792	36583052	34479236	37522384	36751960	53759368	36609236	35393836	36960720	35833488	38709896	38462180	36223684	30379374	35605196	34881324	35417756	35893640	32450346	30974352	39421488	33849648	35205080	35118900	34749124
TG 15:0_16:0_18:1	836.769	818.735	[M+NH4]+	19.1	315.4	42153776	38828104	46698708	35443124	48853736	37443640	35919680	45490308	43807316	37534456	32418126	28735216	37113352	33081754	32588614	36880912	31740288	33897840	31957004	34282260	32675974	29075522	29589070	31076358	38504632	28726220	30682158	32398178	30586022	31926584	32102982	37003984	37562024	31190412	26220944	25942336	26477918	24793060	28127260	36359444	27517412	27887886	24606298	25684250
TG 15:0_16:1_16:1	806.723	788.689	[M+NH4]+	18.79	308.1	26119896	23496786	26437322	26861342	27645678	25384456	27899802	30238006	25821214	28977810	23988288	22746678	23280334	21019128	22971368	29438310	29014854	21955480	22753712	25478694	25024382	19163900	22393418	22565722	37690036	24099176	21741944	23799790	25580154	22967876	23405814	23244820	19621546	21046670	21905236	20535414	19854110	19705154	20869876	24878248	19148376	20151526	20526808	19723852
TG 15:0_16:1_18:1	834.754	816.72	[M+NH4]+	18.97	313.3	55033220	46899684	46517116	43839892	52995792	41059172	43099004	48546144	43160416	39926388	37745080	32962668	36066048	35448116	35219348	40814768	35790260	26190400	28465214	29625522	28879414	26598824	30004644	31174596	38191964	31073678	25288024	32630114	30511086	28489456	29817388	27585042	37825072	30987580	25647946	23086806	22330506	26190398	28431198	42058948	22902176	24310658	23878886	22945456
TG 15:0_16:1_18:2	832.738	814.704	[M+NH4]+	18.83	312	24073408	22377758	55138936	51186728	22491072	19517828	18632922	22760316	23299630	16689028	14060825	13531006	15624699	13707985	13827343	17368496	12975722	11226174	10400561	11832880	12097013	11134920	12948752	10437835	14426817	12327531	9255830	12947449	11910052	11696199	11201499	11029012	16057749	13168002	10748114	9051195	8263551	9433593	10279075	17432846	9953453	10559439	9540393	8547715
TG 15:0_18:1_18:2	860.769	842.736	[M+NH4]+	19.01	317.3	72819328	70421544	58648416	68218160	65332428	54531184	64834872	76215184	67017828	51174524	34945024	42047196	38428512	44982584	34434680	44396916	36359616	27774522	26499498	28334700	30098520	29470624	30369022	35563452	29038180	20965030	22390488	29005796	24058310	25829444	26143306	28025884	49509504	34220716	21068588	18420992	16676584	19063410	23624328	49894688	20253892	22851290	18744264	16692970
TG 15:0_18:2_18:2	858.754	840.72	[M+NH4]+	18.88	315.4	38825620	38001456	34508036	31038668	32649360	25922774	27842982	35407316	31550050	19602170	18177290	18264644	18515972	16659957	15368621	22417334	13802892	14599139	13217935	12382748	39753032	9904394	13749157	12478544	32168366	9159144	9976399	10323859	11960684	13424781	11407608	10977335	23937442	13573866	7974518	7550074	6751182	7819646	11097502	21566962	10149340	11033439	8709699	6773807
TG 15:0_18:2_18:3	856.736	838.702	[M+NH4]+	18.76	314.3	33253912	10746987	8988547	8523970	10390245	7068022	8414336	11391831	9820571	5836620	4887191	13825643	5882533	6395747	4199155	5635001	5581157	4855237	3674340	3777699	3880156	3820877	3776392	3683621	4174695	2589895	2824325	9629244	4272254	3287323	3309666	3729347	7875669	10778281	2394008	2113224	2066320	2247863	3478034	7359203	2716213	3862519	2131013	2132973
TG 15:1_16:1_18:2	830.723	812.689	[M+NH4]+	18.71	309.9	5489915	14263098	5446841	4724141	5377951	3823741	4539665	5371042	5576079	3109103	2893144	2873242	3485427	3139647	2680091	4055431	2252174	2536451	2130791	2242063	2646957	2275243	2210558	2196708	2672619	1972179	2007279	2435936	2331875	2189031	2156082	2143059	3523201	2552833	1743797	1795913	1536302	1749074	2144056	3896819	1865850	2220491	1636012	1430210
TG 15:1_18:2_18:3	854.723	836.69	[M+NH4]+	18.66	311.7	2416086	1988476	1789889	4298055	1820550	4002056	3684934	2296344	5342075	3294740	1137108	2440273	1095885	1113331	2605260	3426774	777099	222362	1792289	1840079	2030970	807711	1795212	1563560	1622223	624221	1122790	1773726		1968354	1513999	1611100	3369500	1673791	622956			431233	649255	1580562		1916968	684763	472533
TG 16:0_16:0_16:0	824.769	806.736	[M+NH4]+	19.15	314.6	117977912	114006176	123983928	109059224	123728192	108236152	102679352	123677616	119241056	91836888	85543496	92356440	91704552	78387296	77552920	98087696	74173584	73898712	77263192	65867780	80061424	63699456	73883960	77407504	83118496	72906024	63733756	78982296	69455512	74121864	70802000	74157552	100992528	81259960	63183016	56310708	56042280	64633232	70777440	94837600	61173864	65533056	66706504	58093356
TG 16:0_16:0_18:0	852.801	834.767	[M+NH4]+	19.34	320.7	75560104	68232296	59914076	61722340	69967848	59218328	64062632	78491912	72070224	49406544	41732900	42438816	50404716	45478712	35166420	53848576	42900736	40156900	38521820	35224484	35648688	36283948	43116840	36171180	37629896	33964540	33071670	36883816	35907712	34509920	34904268	33725924	62399924	36223308	32075364	28510094	30375172	37792448	35771856	56000124	28636564	37911896	31420532	26328104
TG 16:0_16:0_18:1	850.785	832.752	[M+NH4]+	19.19	318.8	619848512	578563776	543832960	591897024	540331584	562291008	560263488	704030784	558784448	402242912	344473728	394545376	400632320	383755136	316086112	418214336	365007168	314295616	262252720	249112768	290467392	248856544	288060064	303559008	281724768	245251584	207778000	258383280	238043216	255362272	239611648	257917520	502733984	284869632	202082400	168552384	167102320	199234320	271018208	478416000	226862528	265675904	189908912	148918816
TG 16:0_16:0_24:0	936.894	918.86	[M+NH4]+	19.93	337.6	4970233	6091644	6005014	5213391	5709359	4881223	5067404	5557788	5128172	5033181	4954907	6072027	5131021	4565555	5270149	5355005	5076484	5913734	4956569	4326604	4529461	4880133	5406268	4908934	4332180	4738944	4892411	4719124	4610351	5282186	4915825	4782174	4201749	4718759	4750569	4316422	4054321	4805075	5086243	4180093	4182109	4359634	4487391	3986019
TG 16:0_16:0_25:0	950.908	932.874	[M+NH4]+	19.98	340.1	2424796	2634538	2567832	2053200	2161044	2223265	3094825	2236163	1852147	1978810	2441974	2358303	2142412	1955876	1684061	2525416	1286480	2088128	1531663	1388677	1699207	3046478	1854704	2179001	1404674	1840988	1437283	3234514	1577861	3281198	1238240	3328750	1520656	1663451	3313094	1145751	1437442	2716875	3208636	1272042	2541409	3114965	982075	1107063
TG 16:0_16:1_18:1	848.77	830.736	[M+NH4]+	19.05	316.3	1302652928	1203820032	1119411328	1224006784	1298539520	1000735424	1167478528	1596360832	1162183296	846478784	717619392	775588800	769355648	706641856	642312832	888594880	687518720	566610944	512129568	546851776	601077248	473701568	563820288	573382336	556027584	417436352	398773504	562820864	509369472	526081824	496140096	508300288	992391040	596531264	388550336	310213888	268231424	359638112	498268064	972943872	417555328	487564704	378623712	280605920
TG 16:0_16:1_25:0	948.893	930.859	[M+NH4]+	19.88	338.8	3167176	3558181	3761441	3553154	3443507	3269499	3624958	3761046	3370954	3676628	3674528	3595854	3345198	3277653	3246556	3428795	3296481	3331646	3609541	3376865	3191131	3405086	3135668	3208407	3486794	3245899	2885683	3320264	3173503	3312118	3157857	3184265	2598938	3587804	3467407	3132862	3073336	3014590	3046231	3232219	2989434	3134463	3089525	2953532
TG 16:0_17:0_18:1	864.8	846.766	[M+NH4]+	19.29	321.5	22081668	19581678	20922734	21331930	22524442	23520188	19877548	22323102	20340854	16203042	16337439	13910589	16079306	16738298	13184624	18778526	13681681	12732844	14239362	11617912	13467643	11935938	13062173	11033983	14790872	11958863	12329229	12247652	12301570	12803073	12471748	11477913	16084112	12080164	11146726	10019273	9983283	10512350	12486910	18780712	11422255	12700270	10320216	9516883
TG 16:0_17:1_18:1	862.785	844.751	[M+NH4]+	19.14	319	73849712	71271336	66470816	62371136	73880768	58244348	64832424	84199056	78063024	50417628	38809364	41079940	46460496	48018752	35925256	51376536	40162224	37180828	32639758	36039336	34008836	36231932	37174928	33772820	33235688	25739172	24108828	34449288	33969280	35980364	28629034	30163546	54073188	38555788	28921824	23026922	19838970	25345240	29386664	54219484	25440022	29186216	23208152	20804498
TG 16:0_18:0_18:0	880.832	862.798	[M+NH4]+	19.53	326.8	28375942	24329966	25002162	22092716	25380080	22683126	23072844	25302878	24277120	16875010	18398570	17228588	16636641	16792846	17732094	18614026	17654690	18989314	16484781	17454722	17452022	14219061	16220709	17485324	15917875	15660298	15143154	16778942	17288392	16746528	15971006	16054412	23699828	17259132	15661388	14348044	13927944	14247054	15424002	18481162	14954202	14002005	14778414	14163897
TG 16:0_18:0_18:1	878.816	860.783	[M+NH4]+	19.37	324.8	303228064	250129936	194414432	214150336	234063584	205085472	211940432	263105328	235108176	145795904	122022248	123623440	133941864	130446760	109599592	156525280	130724992	101399072	91692016	93039432	105291936	88061800	103311944	102951104	98882128	78330432	78147008	105815112	96133520	89944088	91594392	93415352	229196160	111782808	82993248	77335768	61294120	72553480	88292016	178787952	80397528	80992864	67822168	60865080
TG 16:0_18:1_18:1	876.802	858.767	[M+NH4]+	19.23	322.6	1661550592	1368169856	1253766656	1313908864	1468418048	1236817920	1358930304	1464720896	1454040448	1087344640	804883648	835316480	928314304	910665792	844756800	1019104320	818773120	741769216	622357056	673896000	665852288	621337600	751063552	710707456	645757824	511593056	473085952	715316928	662462336	581855232	592897664	565671424	1194761088	729233728	537307392	455860384	393846656	502042112	593652544	1083622144	545253568	645730304	410343776	371876128
TG 16:0_18:1_18:2	874.786	856.753	[M+NH4]+	19.1	320.5	2732482048	2364114176	2309446656	2220171520	2358817024	2051187968	2108042240	2550150656	2281989888	1669359872	1421437184	1351645440	1581254656	1513900288	1209006976	1667660032	1312732160	1118058240	958498880	1071695424	1087725440	955904320	1125243136	1089323904	961756608	731585344	799709120	977221760	908204736	979787072	904443904	939545280	1916761600	1079090048	825450304	671657152	578480448	755112896	930934976	1901599488	793276224	989298944	640988672	487310496
TG 16:0_18:1_21:0	920.862	902.828	[M+NH4]+	19.68	333.5	3259448	3405597	3733446	3255216	3801063	3764190	3577534	3611878	3317435	3503811	3473406	3310906	3385214	3470190	3672601	4011512	3188057	3813157	3273651	3516676	3383447	3161007	3187095	3425468	3519959	3457916	3361299	3064642	3241679	3224103	3478459	3349942	2897572	2962288	3195396	2932070	3000817	3386231	3286790	3056954	3140732	3130166	3331880	3273309
TG 16:0_18:1_22:0	934.879	916.845	[M+NH4]+	19.78	336.5	7736733	6905132	7009896	6779453	6954932	6926808	6212264	7480785	6179595	5891374	5460843	5240945	5585306	5418859	5377242	5868520	4868835	5967052	5490995	5318293	4879717	4954784	5116264	5138792	5462689	5023577	5127670	4901092	5378869	4981244	5177250	4938382	5119632	4947930	4918535	4324492	4347086	5002854	4633516	5192244	4487582	4918712	4406007	4651802
TG 16:0_18:2_18:2	872.771	854.736	[M+NH4]+	18.97	318.3	1845092480	1620683136	1580212480	1591000192	1763693696	1285210368	1433763840	1998534784	1504768000	1188146048	953082368	879483072	1058184320	960549568	756530496	1145940096	847408128	699276480	634099200	672384448	758592192	597324224	721266112	689500416	586686912	445889600	546273728	762730944	659437568	685425600	538567744	642506304	1138239744	793696320	495059744	396292672	354493056	419731520	561134080	1329322880	506410016	666528384	428914976	337636480
TG 16:0_18:2_22:6	920.768	902.735	[M+NH4]+	18.89	324.7	130430240	108330104	92411824	103839912	98477720	79636808	90331768	128525648	98368440	67224664	56144264	60170688	57707888	60936876	52079500	68844288	61921368	40124940	41477064	43563032	43311960	36785392	42181172	42613988	35012836	30650428	32281280	39109628	38449324	38066140	35521908	34312604	87851064	40416148	26966118	20486322	19685820	24634480	32965380	67279696	29917366	36111132	25996222	19406370
TG 16:0_20:4_22:6	944.768	926.735	[M+NH4]+	18.85	327.2	27411942	23274850	23013818	24112732	24181252	17683198	22811744	28433266	21101140	17390742	14696149	16958656	15680475	14650277	12877823	17975404	10897450	11292333	9930727	12164502	12004719	8774848	12603567	11402589	9555750	8778493	8004813	11175200	10070228	9766723	10041788	9452954	17999464	11269271	7116278	5840128	4800667	6859917	7863232	17549128	7092841	9002409	6154141	5477494
TG 16:1_16:0_18:2	846.755	828.72	[M+NH4]+	18.92	314.3	1090520064	922654976	841479936	853368960	956906944	756538048	744963776	1014020608	862380800	528649408	518642176	509894912	535113248	538536512	443270080	584742720	461976544	381176768	331363040	357603968	396708608	315643680	377296544	376935264	363825536	276102688	259796432	396434848	352514304	353301248	327908256	325832160	712597184	385587200	276155744	230968736	173444128	246472768	327275776	639911744	266047168	306638208	226654400	181446704
TG 16:1_16:1_16:1	818.723	800.69	[M+NH4]+	18.73	308.2	245091056	184441728	188409904	187379712	201006592	161258800	163588864	243000496	190568224	112563384	104090056	108702752	104807184	102132272	86674928	123527552	94242880	77374984	73238192	76751320	82033160	63921952	71366648	70685000	75661144	54121944	57657152	74110592	74156400	72180672	64331352	71833552	149331168	81597224	51487732	40060756	33154902	44119180	61469472	139008784	56419068	57144968	47139680	33118530
TG 16:1_18:2_18:2	870.755	852.721	[M+NH4]+	18.85	316.8	568135872	535165216	464125696	474234688	516065888	422965472	432599232	603411968	508623040	325151584	269657472	279196256	283200992	280355520	244678944	325091200	205436864	203726992	179972800	206959840	204910400	179757376	204144848	203736256	184984592	150397440	141279952	202655920	200222912	188032384	180736400	180858400	324451648	210336960	126455712	109810240	94106392	126448880	167496432	364500384	138017744	166087392	124373824	96374856
TG 16:1_18:2_18:3	868.738	850.704	[M+NH4]+	18.74	315.2	123879176	98984840	93184288	91904472	85606352	78123896	79949336	104720200	89242088	53065348	52513460	53373868	54743776	50385848	41287512	57563584	47884388	35792244	32618026	34366268	40399340	32131970	33694268	34142548	34794448	26082742	27651886	33416926	33269600	34736804	28491730	30392770	71191248	35314704	23023702	19181922	14040799	20641522	27882064	58434036	26435656	28426258	19795260	16611418
TG 16:2_18:2_18:3	866.72	848.687	[M+NH4]+	18.61	313.3	13384705	13490575	36320004	34711396	37539276	27005058	11595532	44877708	32884726	7836685	20594546	21665764	7790368	7623848	6413012	24214924	5221279	5231344	4971872	5322443	6067321	12286454	5127899	5067413	5252176	4205629	4678671	5507946	5349334	13764497	12234086	5172839	20946240	5661779	10019058	3175755	2391938	7931472	11150801	9346138	3655749	11709803	9690671	6953808
TG 17:0_18:1_18:1	890.816	872.782	[M+NH4]+	19.32	325.6	43066988	34118308	35592576	32059796	37657744	32242214	34607328	40581840	35380132	22344528	19193772	19480900	19514204	18293894	15949838	26476106	18781146	14601809	14560835	14905069	16486288	12782914	17490904	15579450	16145723	10624260	12193840	15689165	13784005	14968451	11777217	14012559	31351666	18122168	11069095	9753862	8742929	11390412	14422481	26244976	12072412	11559964	8546604	8136407
TG 17:0_18:1_18:2	888.8	870.766	[M+NH4]+	19.17	323.6	56514896	49349352	39050620	42960824	50836772	43217756	47320696	60425536	50584864	33488870	29032732	29306260	28178588	26836928	21768210	37492272	23085036	21803426	18477130	17965652	23744036	17171448	24034604	22294472	20588586	15233092	15665320	23427528	21034000	21120820	16550079	17620908	41016932	21402788	15711544	12799305	11456674	15315000	17867008	34185236	17428444	18971490	13244534	11519489
TG 17:1_18:1_18:2	886.784	868.75	[M+NH4]+	19.04	321.9	103456704	35153532	32780768	34250800	38874488	33415932	31613228	43044856	36887148	23107000	18988720	19272000	23465182	21766710	16189528	21694962	56949048	16078710	15257161	13638286	15522775	15156433	16342028	13200611	14258259	11394648	10875681	15937475	13716959	14603780	12951899	13502406	23307920	15625187	10784787	20367582	7484046	11085037	13342100	24504512	11819785	36223560	9829567	6967064
TG 17:1_18:1_20:4	910.783	892.749	[M+NH4]+	19.03	325.4	9713612	9572217	7768859	15610547	16334178	14854455	7306036	8293331	7475710	5319478	4508263	4214856	4463896	4540009	3996477	4549654	8650074	3982259	3654835	3612828	3915537	8301676	3809989	4086169	3496200	5936341	2285373	3081404	3247814	3700019	5745568	3182680	5536144	4123634	2655024	1987723	823752	1960628	2777357	7435379	1866356	2926114	2111078	2070475
TG 17:1_18:2_18:2	884.768	866.734	[M+NH4]+	18.93	320	19006782	14957702	14866000	15666347	18054620	13472423	15325338	15984910	15216570	10684881	9312844	9661021	9899674	11277365	7014250	11583544	10138553	6828336	7055587	6733244	6738511	6241320	5940979	6099149	6599859	6914783	4930896	5958988	5474997	6868031	6039287	6374945	13772738	6983565	5331100	3904192	3550826	3965036	6440504	12594187	4386257	5704130	3956415	3599685
TG 17:1_18:2_18:3	882.753	864.719	[M+NH4]+	18.83	318.9	6826101	5847235	8136742	5791853	16752954	5657324	5447122	6772084	6387296	3949360	8248990	3887509	3317933	3690151	2964881	3988542	8403645	2644488	6293778	2396790	2953827	2607184	2642427	2332822	2646978	4977586	4464853	2829495	2627296	2564584	1846924	2261792	5550882	2733134	1564225	2941598	2296448	3721538	5039800	4116690	1866076	5703429	3950627	2492815
TG 18:0_18:0_18:0	908.862	890.829	[M+NH4]+	19.73	332.9	23895164	10525450	9632628	9509995	9814292	10060867	9923515	10044867	9379600	10230017	8257882	8417201	8374686	9543009	9859930	10472073	8459922	9774825	8899333	9019717	7800793	8898389	8779465	8731908	8571835	8383203	8737029	8714348	8957630	8183311	8381219	8730166	8827684	8219236	8780639	8292685	8172209	8099651	8481501	8063763	7238940	8435041	8467983	7371856
TG 18:0_18:1_18:1	904.831	886.797	[M+NH4]+	19.41	328.5	221573552	176614896	149055472	164487552	173960320	147739456	171638128	208100384	175297808	113355976	75826608	85416728	91421616	90689648	75354032	124745664	90703816	77981272	64778764	64028856	72005360	63148916	77773000	71064304	71978112	55381996	47382804	67855528	70341528	62761696	61318228	67281176	157073664	73735688	58998484	46396268	44854404	53831112	59117756	135210720	56356964	61631644	45455040	41249656
TG 18:0_18:1_20:4	926.815	908.781	[M+NH4]+	19.26	329.9	182681904	67605640	60739796	61646180	149289328	51290980	53652852	160414608	134544256	99676512	84180448	38818420	40064076	36181220	74285704	41355996	30518566	67540280	271748	60505796	25624282	22358792	26870934	26516874	56650192	18501482	47731576	24398244	55653936	25349204	22592474	22349110	126327920	65892832	19002562	38063308	12023439	16325684	20923884	96654152	50808176	22800488	15492672	31439746
TG 18:1_18:1_18:1	902.816	884.783	[M+NH4]+	19.28	326.3	618296256	546220800	443584768	502927968	525365728	447091104	490281824	545114112	544408320	374523392	309520352	285418720	326631584	344901920	294325184	385762336	282954208	254825536	236950128	233158928	241497168	216386176	257638784	228007264	255143264	191442144	173742352	259640640	238420416	218526096	212613616	221342464	437307808	257283712	191355776	161693024	147030432	185745536	203922224	410638944	191335424	217393744	146080336	131265024
TG 18:1_18:1_18:2	900.801	882.767	[M+NH4]+	19.14	324.5	899206016	855198336	663766592	716459328	774067072	656398784	771007040	942160832	789196992	564658880	418283392	436852032	529268512	480905280	409472000	581040256	426671744	368244960	329143808	335746528	358610240	321200224	353780192	348157664	337757216	266394192	226528032	350473568	294639872	306812960	291976672	305433728	653511552	385579488	246402112	201559808	180733344	234299136	309501376	612233600	248171376	298177504	215535008	170297120
TG 18:1_18:1_20:0	932.863	914.829	[M+NH4]+	19.61	334.9	13930341	11245126	10710612	9149271	9631593	9151699	9431253	11628467	9762784	6140176	5774197	6499733	6144631	6074227	5688093	8174520	4132484	6146732	5522619	5231961	5626108	4522279	5695855	5526880	5040807	4710109	4521940	5005757	5322787	5127206	5050112	5031972	10919093	5679697	4995454	4398195	3719917	4714900	5134215	7337339	4554942	4816611	3927138	4005745
TG 18:1_18:1_20:1	930.846	912.813	[M+NH4]+	19.46	331.8	23695580	15777709	13582221	11950300	15903854	13056617	14379268	20775854	13156159	8072126	7764706	8104626	8172250	7677047	7120581	10612485	8740197	6200633	5225740	5670821	6931672	4805498	6615527	5825480	6016778	4813424	4191914	6495623	6203460	4946088	5187061	5980665	14114756	6633889	4801583	3632662	2554686	4389212	5582194	12695630	3636168	4535719	3665915	3118444
TG 18:1_18:1_20:4	924.8	906.766	[M+NH4]+	19.12	328.2	169886320	158420592	147034704	145645680	140919344	135313600	132591520	184485760	156445952	101749104	81735888	98977800	100633696	97349008	81299224	102126792	88585640	68938328	68690976	60898132	73179672	62041640	63533600	75735808	54325096	47392944	51741348	65407188	63100240	61000296	61063776	56116812	125586752	68148000	46588864	39838740	31259814	41008492	58079492	102741840	51046036	58376348	44729588	35157080
TG 18:1_18:1_21:0	946.877	928.843	[M+NH4]+	19.73	337.3	1693278	1278415	2088602	1873904	1747189	1782594	1405198	1561423	1149002	1984139	1019601	1681733	1780635	1495028	1677111	1772031	1459894	1685205	1614101	1537821	1437141	1269007	1411318	1495699	1672386	1536194	1417658	1618696	1479027	1613496	1632247	1471630	1404802	1557265	1594416	1434830	1308802	1356935	1181926	1343471	1374872	1455709	1213309	1410637
TG 18:1_18:1_21:1	944.861	926.827	[M+NH4]+	19.47	333.4	1521378	1382089	1408579	1656362	1971296	1609520	1714172	1748392	1602364	1616732	1409626	1221317	1346674	1346889	1623939	1631909	1483922	1534653	1258269	1517381	1356242	1611682	1384141	1498627	1522078	1440317	1499244	1732167	1260459	1303193	1431642	1289411	1416333	1297497	1249033	1361305	1337784	1258030	1351514	1318487	1264364	1661427	1409698	1651136
TG 18:1_18:1_22:0	960.894	942.86	[M+NH4]+	19.82	340	5535938	3978004	4662785	3931733	4374141	3848377	4067017	5006679	3875637	2894890	2736141	2658009	2902898	2835000	2807322	3361901	3033222	2798346	2414637	2791606	2537263	2545665	2724237	2391610	2608578	2308022	2290417	2654250	2630199	2748166	2557923	2617539	3340392	2996669	2593391	2231764	2339695	2325840	2704578	3179464	2376685	2384609	2178322	2193403
TG 18:1_18:2_18:2	898.785	880.75	[M+NH4]+	19.02	322.4	674584256	596806336	511131648	547509248	577372288	518730624	527469184	718920448	562865472	408108928	305030624	364628384	352249280	359589120	275550176	406552256	318830976	248903552	219891216	242855472	253875648	225099376	250168560	231824336	243663760	178462000	164683744	261849968	241117184	220591440	197294624	217878400	447642848	258771568	170047424	141980496	118470360	139258096	224649456	442237408	194068800	188105840	161509312	113474304
TG 18:1_18:2_20:4	922.784	904.75	[M+NH4]+	19	326.1	182549472	172766480	157907776	148604704	149186992	143430544	138310464	176617120	151520080	98610888	83451264	102904128	90509360	104888408	79644456	96739400	93741976	65640592	60423260	65784976	64532432	59164452	61169668	62670684	57576804	51720104	47308284	68388944	66280516	62174608	57233168	59247360	139403600	70251288	43792388	36025400	29970654	40241636	57649988	110524352	51303048	54161660	41916988	30513174
TG 18:1_18:2_22:0	958.877	940.843	[M+NH4]+	19.66	338	4021860	2671339	2747955	2102729	2779493	2485888	2546327	3847179	2569227	1563174	1462830	1318332	1429228	1529435	1150800	1803259	1585072	1168201	1061373	1245480	1188805	1144622	1397594	1091169	1211211	996158	785335	1116071	1149699	1127289	998766	1054512	3100194	1427719	1034013	768464	786475	893106	1044605	1840342	937113	902619	765577	663005
TG 18:1_18:2_24:0	986.909	968.876	[M+NH4]+	19.87	343.1	1658050	1167654	1230912	1078694	1171293	846170	1070616	1288261	925689	605242	436440	590127	580002	589682	572826	591495	654157	721346	600900	494257	520247	516276	449706	479451	410441	389320	345432	490308	564474	545194	431316	394512	810894	650243	435687	440302	360669	367404	446566	792798	435340	868409	312262	765839
TG 18:1_20:4_20:4	946.783	928.749	[M+NH4]+	18.96	329	41760084	33230230	30283412	31003046	32633538	28771616	30709964	34034060	31644474	24123364	18170656	18511882	21679400	18705290	15098486	21669394	17962018	14524314	12254589	13133185	14940129	12335682	12312109	13662737	12311224	11156105	8876517	12980015	13527384	13148487	12418538	11015510	28775560	13288751	10015515	7658023	5704938	8901715	11098370	21340228	10528555	12599934	7861774	7788762
TG 18:2_18:2_18:2	896.769	878.735	[M+NH4]+	18.9	320.8	362203360	339743040	291764192	296772608	332745568	261129440	314462176	413161504	316823264	233385312	189708048	182461056	193033952	193165632	155450000	236826496	163972656	125783072	123058888	129245960	140238672	119429248	128633056	128556440	119081032	96219448	101364240	138077552	125033464	131447936	100910688	111846856	258396256	153503712	93715184	74065528	65552436	81430440	109713136	252728304	91086256	117098032	80710224	59061976
TG 18:2_18:2_18:3	894.753	876.72	[M+NH4]+	18.8	319.9	131880992	113735368	97985176	90735200	103661112	82487920	88114080	115327240	95981008	70790616	50486128	58404252	59125596	60461024	51267548	63897128	53471176	39845132	37940160	40896876	41665472	34930292	37091676	39748068	38342972	28056404	30509722	39299204	36524868	36496444	34802948	34572112	79476608	37298696	25936078	22008572	16698495	23113252	35095068	74228256	30301608	31082488	25357624	20464948
TG 18:2_18:2_20:5	918.753	900.719	[M+NH4]+	18.77	322.6	34445560	35809384	30438810	32670368	31391878	24658676	28980788	37299136	32412932	19570752	17353824	19106226	20282650	21769404	17170452	21642208	34930836	14059387	12814840	15162633	14014985	11111974	12566951	13329132	11153782	28800330	10435418	13220393	13110810	12536359	11968322	11457262	19468726	13079580	8221053	6708616	5578084	8150058	9377556	22329590	8829883	11124616	7900784	6341127
TG 18:2_18:3_18:3	892.737	874.703	[M+NH4]+	18.67	317.2	20628976	54139092	18187370	52538656	18258958	14073689	14483820	20099256	15962811	12405653	31695346	11289118	31341194	9537575	9379517	33764000	7040126	20741296	6922322	6627615	22460122	18128388	21339466	7454044	6701932	5451076	6104887	7663089	6820644	20759702	19075830	17537384	10357651	20309112	13535353	3552884	3092491	4262786	5087004	11220242	15338536	17902396	4232350	3693465
TG 18:2_18:3_20:5	916.734	898.7	[M+NH4]+	18.65	320.3	4981391	5096357	4906874	4404308	4951693	3828577	4007574	5174229	4554677	3397676	3009324	3223709	3140554	3138032	2563168	3150002	1882886	2291162	2015958	1976206	2328014	1902943	2288911	2307419	1794606	1622910	1773987	2042573	1968740	2059901	1765671	1610182	7895311	1845697	1232570	1264518	1010331	3379209	1326550	3189753	1501532	1681117	1385948	1037214
TG 18:2_20:4_20:5	942.753	924.719	[M+NH4]+	18.73	325.2	8820108	8279743	8737284	8640347	8058758	5822605	6746945	8269083	7351309	5773214	4792653	4994149	5312804	4767025	3844350	4763398	3149342	3431526	3074446	3496683	3551185	3583974	2638753	3163450	2993574	2708460	2326442	3487285	2887713	3396215	3174287	2576361	4846661	3197687	2058202	1404068			2496285	5635340		2841148	1921429	1379037
TG 18:2_20:4_22:6	968.768	950.734	[M+NH4]+	18.81	329.9	4741617	4179983	4499503	4654565	4670157	9316119	4278978	4475792	4265509	2781321	2575106	2669077	2679166	2767440	2030203	2637528	1886490	2146899	2071714	1800648	4322625	1604162	1632125	1934855	1740238	1584434		2186317	1225968	1757105	1783368	2080054	2962650	1809428	1146371		900051	983490	1043374	2954197	3451112	1423837	1305571	918742
TG 18:2_20:5_20:5	940.736	922.703	[M+NH4]+	18.6	323.2	993954	1089822	910520	1295237	862508	2040542	1050520	1464913	1323418	575107	695275	1533480	597481	480665	632683	561921	532304	493675	359799	404743	1141162	391814	431956	399865	346676	336338	427770	387686	439146	416272	409201	304098	782313	1033952	266676	244818	134705	178662	334347	673377	335911	332782	212952	371148
TG 8:0_12:0_16:0	656.582	638.547	[M+NH4]+	17.27	277.4	12421286	12353144	11075922	12714344	10541623	9643043	11119489	12359370	10264354	10672197	12989645	12859167	11710475	11387205	10968213	8751309	8186595	7851079	9328171	8780074	8889241	7937708	6836778	7771245	8254520	7616395	7721381	8323518	7494624	8364498	8260151	7737905	8943914	8139954	6750225	6257818	6605107	6877793	6769756	7832121	6980118	8364311	7671702	7676203
TG 8:0_16:0_18:1	738.661	720.627	[M+NH4]+	18.34	293.9	25244568	26240974	24347640	24895424	25690990	19946220	22389994	31279486	25398702	17405778	15245673	15484059	14972044	16118490	14899479	17521856	15330048	12545285	12520921	13555117	12803566	12535170	13084479	11776007	15254533	11716773	11953028	12056768	14101231	11550048	11856071	12348598	15300681	12825957	10369683	9564269	8185986	9102265	10213225	17256640	10540656	10707462	10273820	8604910
TG 8:0_16:0_18:2	736.645	718.611	[M+NH4]+	18.05	290.2	11857712	9144749	7722634	8227748	7830734	6324067	7786204	9519017	8633412	6001158	5176333	5271376	5627982	5341776	5106132	5450118	5875451	3942125	3667376	3770729	4541984	4106579	4280731	4218435	4700527	3163706	3745959	4655967	4241137	4194015	3884748	3883105	6357241	3984300	2805448	2587320	1681424	2262023	2417559	5739174	3196937	3612278	2548708	2564474
TG 8:0_16:1_18:2	734.632	716.598	[M+NH4]+	17.78	287.7	1738571	930340	798242	871560	853379	793337	719760	1034748	1247414	986030	1679825	654878	614921	912627	985652	620522	955720	418497	624227	715861	867740	1868310	587662	486916	600284	565470	1831313	466123	726788	727585	637557	583517	1221870	634196	397043	1012190		567956	385342	803535	296992	512527	1244236	957903
TG 9:0_16:1_18:1	750.662	732.628	[M+NH4]+	18.29	295.7	2881227	2395355	2051858	2189300	2164688	1982207	2015021	2456089	2375516	1676349	1782942	665473	1685000	1827714	1754437	2465033	2962606	1633913	1450446	1663801	1759860	1643913	1747378	1737193	2624536	1523914	1501693	1817008	1016324	1379584	1544140	1574800	1960276	1478934	1573028	1202574	670507	1520575	1490864	1782522	1485288	1502153	1501267	1389170
Name	m/z meas.	M meas.	Ions	RT [min]	CCS (Å²)	220826 pos cal 1	220826 pos cal 2	220826 pos cal 3	220826 pos cal 4	220826 pos cal 5	220826 pos cal 6	220826 pos cal 7	220826 pos cal 1	220826 pos cal 2	220826 pos cal 3	220826 pos cal 4	220826 pos cal 5	220826 pos cal 6	220826 pos cal 7	220826 pos cal 1	220826 pos cal 2	220826 pos cal 3	220826 pos cal 4	220826 pos cal 5	220826 pos cal 6	220826 pos cal 7
Cer d18:1_17:0	552.535	551.528	[M+H]+	14.49	261.1	71705328	82269096	89963816	91492880	101664256	114290640	101893032	82464440	91474192	79850080	95199440	96846576	108195464	96665616	74174704	82451872	95376312	98851952	114663248	112421024	102523304
Cer d18:1_16:0 d7	545.563	544.556	[M+H]+	14	259	113169872	113837824	106361464	123194176	116483312	152921648	138171904	110719448	120988440	109077144	110805872	112342112	139595616	142794848	125814336	123392056	115913736	107175456	131043352	136998208	136702080
Cer d18:1_18:0 d7	573.594	572.587	[M+H]+	14.9	265.7	55227268	65541720	64866540	60511516	66966976	74630568	90598328	66351120	65183072	61461800	56126712	66087892	73706160	88254592	65402116	63892160	63377344	67883672	73206832	79650592	94942464
Cer d18:1_24:0 d7	657.689	656.681	[M+H]+	17.09	284	42769120	43387824	41104216	45598168	41205824	45358568	44530404	44525504	45199104	38994632	42604012	43542324	43649048	43076208	45264808	44611456	43277812	45199844	48406308	42222936	44085400
Cer d18:1_18:1	564.535	563.526	[M+H]+	14.32	260.5	7821220	15769715	35149112	60967500	109548408	262341408	504049696	9167440	17928140	32206840	59012488	128135944	263277072	423166528	7214657	17654434	32654440	67881920	125402992	251799360	521264064
Cholesterol d7	376.395	393.399	[M+H-H2O]+	12.78	207.7	12774629	11047913	12965811	11711334	10985563	8557244	7089440	15089717	15699041	12999080	10471310	9024685	7185940	5927048	13531434	13067924	14458872	13898380	11666611	5795676	4450939
Cholesterol	369.352	386.355	[M+H-H2O]+	12.83	207.4	17788708	34249544	72416736	114654632	164127280	212478352	336840288	21827778	45698264	76596760	106331640	147029472	220316976	275890944	26633770	43370736	76090944	108995304	180495808	196775168	327610048
LPC 17:0 SN1 d5	515.386	514.379	[M+H]+	6.39	236.7	133869496	141835920	133326448	129085632	131994344	141901216	144738848	146122704	153152064	128814408	130867856	133373544	139379904	126060808	142909792	140325072	141288384	148251200	155775088	147731040	150190832
LPC 17:0 SN2 d5	515.387	514.38	[M+H]+	6.03	238.1	8614812	10932946	9622935	9991849	9113193	9911430	10706368	11057804	10617893	10600382	9000371	9991495	8672466	9091523	9757294	9945063	10392768	11458750	10671471	9395699	11650328
LPC 17:1 SN1	508.34	507.332	[M+H]+	4.99	233.5	8238515	8386356	8256984	8555637	8249930	8008618	8693677	8806842	9742773	8485543	7611357	8172421	7949490	8700233	8377589	8090986	9246937	9128830	9083280	9044422	9393961
LPC 17:1 SN2	508.339	507.332	[M+H]+	5.3	231	157045856	172389216	154248784	167651616	165384640	156577760	168172480	175596400	180689376	160196336	158383808	158551088	169242352	162387056	167375536	177059712	178498400	181811376	179897952	168148864	175240736
LPC 18:0 SN1	524.37	523.363	[M+H]+	7.17	240.4	26051908	40728312	74967696	127018224	211905520	444743200	904855424	26699480	43471940	72440760	124464176	214646224	408615040	855467264	23426970	42061064	67967088	141914032	264493232	445464096	861878144
LPE 17:0 SN1 d5	473.34	472.332	[M+H]+	6.55	220.6	7272101	6742100	6003357	5755102	5826870	6099888	6615079	9006984	7614559	6211468	6334221	6146223	6488701	6433456	8044916	6922685	7097818	6723391	6676206	6233604	6233999
LPE 17:0 SN2 d5	473.34	472.333	[M+H]+	6.21	223.7	591279	679152	574319	532262	477160	629834	562640	781810	721033	551176	595091	532524	1596955	568674	518112	597947	1477947	621210	659134	636254	570556
LPE 17:1 SN1	466.293	465.286	[M+H]+	5.44	213.6	14347750	14657529	15236992	14398559	14263578	14520425	13923371	14347589	15930296	12906294	12935030	14210642	13064831	15407418	14734469	14943972	17538344	14883724	15321624	14729346	14361384
LPE 17:1 SN2	466.293	465.286	[M+H]+	5.14	216	1708753	1843385	1952034	1710299	1742941	1819932	1903589	1815723	2133024	1620610	1571017	1803438	1828422	1823433	2039172	1819938	2053822	2120906	2017109	2001796	1897351
LPE 18:0 SN1	482.324	481.317	[M+H]+	7.34	224.4	794019	1673025	3031661	6757277	11220261	24132434	49705196	785481	1723782	3016017	6003023	10385934	25592526	50152272	791191	1616057	3202057	6094061	13108459	25465032	53078640
PC 17:0_14:1	718.538	717.531	[M+H]+	12.72	280.9	35289408	36235200	32558566	37825180	39313664	45307100	50803524	35795748	38744492	36470560	33801236	42075436	40654496	44360260	37212880	39132064	40025300	42560288	42153780	37441284	46325400
PC 17:0_14:1 d5	723.57	722.561	[M+H]+	12.71	280.7	208201680	235717248	202491920	234272576	260304688	316922688	310447648	197211296	222740656	230359600	275980800	260552320	291315296	293777696	235675616	226071536	258812944	281322240	301735904	258980496	297464928
PC 17:0_18:1 d5	779.632	778.625	[M+H]+	14.51	293	163871904	169726160	168869536	159708448	158077008	190737824	174989152	155657648	189675040	149297488	163501104	172216528	151119808	152033344	152990800	171054432	190642768	169838512	176515072	163532528	166647360
PC 17:0_20:3 d5	803.632	802.624	[M+H]+	14.3	295	125039128	125938128	143961136	146997344	160599392	143584704	169790416	129682400	139667408	133287520	150928576	160109040	165326496	157721104	122873320	124318632	137289600	170768336	181430928	160453104	183180720
PC 16:0_18:1	760.586	759.577	[M+H]+	14.08	290.6	52463580	105886144	207535952	356811296	528906816	1417386368	2143752960	54331792	107270160	187666320	366103136	712114688	1259906816	2222339072	57979336	100504896	191287856	354099584	789174464	1269614208	2589288960
PE 17:0_14:1	676.491	675.484	[M+H]+	12.88	267.7	9319231	12250445	15843159	25970430	27615212	30535708	28375454	9242047	13311782	15429094	21456152	26257816	29300532	27194850	10868749	12912284	17880338	25480238	29680528	29978646	29496680
PE 17:0_14:1 d5	681.522	680.515	[M+H]+	12.87	267.7	15596616	22466214	27306472	40072864	46973824	50919352	45826648	16636542	22945000	27758182	32123164	41117052	52266448	43680092	17707842	22121800	33965872	39439728	55504032	49977964	50770220
PE 17:0_18:1 d5	737.585	736.577	[M+H]+	14.63	281	19443394	18137334	20784088	20657350	19515638	21560338	21145414	16930490	21104528	17533032	19920884	21257436	21157284	23332560	18672874	19396398	19774974	20824906	24107718	21661036	22524546
PE 18:0_18:2	744.553	743.546	[M+H]+	14.53	281.5	1421854	3835579	7975281	16410475	28029200	72026328	149456208	2162148	4675186	5913371	15206178	33326658	60031580	137157552	1911060	4167050	8621439	15133209	33369078	66405628	150042880
PI 17:0_14:1	812.528	794.494	[M+NH4]+	11.25	290.1	2272693	2426236	2213075	2386062	2329194	2320127	2297697	2154524	2677476	1976952	2287248	2240925	2159394	2208349	2235920	2448729	2440823	2121551	2000360	2364872	2397447
PI 17:0_14:1 d5	817.559	799.525	[M+NH4]+	11.24	290	3889375	4395525	4533530	4571652	4353242	4497982	4750937	4337909	4823467	4428456	3849562	3933290	4537358	4653815	4214405	4401818	4334295	4361240	4110280	4231328	4805871
PI 17:0_18:1 d5	873.621	855.588	[M+NH4]+	13.1	302.4	4312579	4142850	4515533	4800859	4331927	6059329	6010107	4091865	4569587	4528569	4372363	4395765	5112711	5591085	4326569	4797996	4528880	4787394	4958257	5468129	6802627
PI 17:0_22:4 d5	923.637	905.603	[M+NH4]+	13.27	308.5	3787918	4514038	4214560	4586019	4013394	4812066	5140707	4045374	4318336	3745147	3919869	3834964	4649441	4875877	4133625	3914581	4139606	4423299	4454343	4776046	5712755
PI 16:0_18:1	854.574	836.541	[M+NH4]+	12.66	299.7	745599	1521340	2519915	5097681	9059406	22832646	47402472	837099	1648600	2626441	4597882	8937544	19202710	51227412	842683	1573818	2998227	5246657	10415675	23646698	56496000
SM d18:1_12:0	647.513	646.505	[M+H]+	10.49	276.2	53946852	51045072	47080848	49969976	49106020	53213380	56954672	54083384	55782912	47066000	51786536	52758676	50717968	49632116	56064696	51860024	50726012	55706932	54518840	51503296	51805864
SM d18:1_16:1 d9	710.616	709.608	[M+H]+	12.02	284.6	117379888	118926864	114461496	116181992	103510496	112047944	110381696	123747392	131826712	121477936	121928600	113666616	124529888	129621240	123975056	136500816	136991904	119118544	133831336	127165576	140325184
SM d18:1_18:1 d9	738.647	737.64	[M+H]+	13.02	291.1	84981448	83315552	86046976	102082856	108190648	104933216	114540208	83352040	98940688	94781816	99452656	100124128	99724232	100605720	94045808	100249648	103590456	100489280	101111848	99735072	121078304
SM d18:1_24:1 d9	822.741	821.733	[M+H]+	15.52	307	92454680	87373240	86179752	84768640	65790520	77701472	91793704	82482600	89799784	81121992	93954768	72536504	76587160	89424416	87389760	89901712	86080832	84670592	86237376	76061440	93729736
SM d18:1_16:0	703.575	702.567	[M+H]+	12.72	287.3	21682428	48097228	82570032	174734688	287688544	617687744	966620288	21927076	48519408	76073992	153111792	322590848	554922176	1111019776	23787690	44075660	86278792	199928720	365310720	590906112	1131428224
TG 14:0_16:1_14:0 d5	771.724	753.689	[M+NH4]+	18.6	299.9	314669888	297238464	313817888	317633216	284523328	306332288	276992096	315813056	289739712	277878496	271604256	282761472	260095008	226067568	307799168	297040480	302318560	294982688	285682944	222166368	180153472
TG 17:0_17:1_17:0 d5	869.833	851.799	[M+NH4]+	19.27	321.1	196538096	187929440	140133520	134410672	142820960	135306960	84851728	97777696	47408120	41725272	36440176	55409180	78688320	48888232	44569260	23362964	19746492	19853278	35288856	56278864	37432868
TG 19:0_12:0_19:0 d5	857.833	839.798	[M+NH4]+	19.34	321.3	126391856	98681456	94738488	85683240	71770088	68446840	55200300	63709656	15216532	21645530	13800108	20100992	34475884	31746528	19825754	5295209	6145852	4099163	9257770	27704334	22983472
TG 18:1_18:1_20:4	857.833	839.798	[M+NH4]+	19.34	321.3	125573704	233264880	393595520	700056384	1118611200	1880395776	2020804608	112810960	206050800	330123296	613302016	1037053632	1316086528	1165795072	108286752	193352528	333018560	601881664	875502848	838489472	858763392
[truncated: 20 more columns]
