# Supplementary material for: Four-dimensional trapped ion mobility spectrometry lipidomics for high throughput clinical profiling of human blood samples
Source: Nat Commun. 2023 Feb 20;14:937. doi: 10.1038/s41467-023-36520-1 (PMC9941096; doi:10.1038/s41467-023-36520-1)
Supplement: Supplementary file 11 — Supplementary Data 8 [file 41467_2023_36520_MOESM11_ESM.xlsx]

## Sheet: CERT 2
	Quartils Plamsa	NIST neg	NIST neg	P1 - Plasma			P2 - Plasma
		210813	220826	210625	210702	210723	210625	210702	210723
	(Cer d18:1/24:1)/(Cer d18:1/24:0)	0	0	0	0	1	1	2	2
	(Cer d18:1/16:0)/(PC 38:5)	0	0	0	1	0	0	0	0
	(Cer d18:1/18:0)/(PC 14:0/22:6)	0	0	0	0	0	0	0	0
	PC 16:0/16:0	1	1	3	0	1	3	2	2
	CERT 2	1	1	3	1	2	4	4	4
	Quartils Serum	NIST neg	NIST neg	P1 - Serum			P2 - Serum
		210813	220826	210625	210702	210723	210625	210702	210723
	(Cer d18:1/24:1)/(Cer d18:1/24:0)			0	0	0	1	1	3
	(Cer d18:1/16:0)/(PC 38:5)			0	0	0	0	0	0
	(Cer d18:1/18:0)/(PC 14:0/22:6)			0	0	0	1	0	0
	PC 16:0/16:0			2	3	1	3	3	2
	CERT 2			2	3	4	5	4	5

## Sheet: calculation
Plasma ceramide and phospholipid-based risk				Baris Gencer1, David A. Morrow1, Eugene Braunwald 1, Erica L. Goodrich1,																					0	1	2	3
score and the risk of cardiovascular death in				Mika Hilvo 2, Dimple Kauhanen 2, Marc S. Sabatine1, Reijo Laaksonen 2,3†, and																					start
patients after acute coronary syndrome				Michelle L. O’Donoghue1*†									P1						P2						Q1	Q2	Q3	Q4
										4 Components	NIST neg 210813	NIST neg 220826	Plasma	Serum	Plasma	Serum	Plasma	Serum	Plasma	Serum	Plasma	Serum	Plasma	Serum	min	startpoint of Q2	median	startpoint of Q4	max
										(Cer d18:1/24:1)/(Cer d18:1/24:0)	0.312413	0.256775	0.320442	0.350516	0.270142	0.276423	0.431499	1.26164	0.462821	0.436031	0.556701	0.406364	0.554612	0.616285	0.093	0.382	0.486	0.612	3.805	(Cer d18:1/24:1)/(Cer d18:1/24:0)
										(Cer d18:1/16:0)/(PC 38:5)	0.00580146	0.0108645	0.0128402	0.00873465	0.0217011	0.0193629	0.0123304	0.0116132	0.00894152	0.0108127	0.0141797	0.00934249	0.0104353	0.011575	0.007	0.021	0.027	0.036	0.145	(Cer d18:1/16:0)/(PC 38:5)
										(Cer d18:1/18:0)/(PC 14:0/22:6)	0.173208	0.256904	0.168774	0.121696	0.23416	0.427119	0.16748	0.181788	0.298582	0.898594	0.56131	0.258185	0.140653	0.175707	0.109	0.606	0.968	1.618	23.765	(Cer d18:1/18:0)/(PC 14:0/22:6)
										PC 16:0/16:0	11.7092	11.322	16.3757	15.1413	8.62846	17.3679	10.574	11.0851	16.5889	17.4646	15.5697	17.6621	14.1918	13.9408	2.03	10.537	13.057	15.961	40.119	PC 16:0/16:0
										C1	0	0	0	0	0	0	1	3	1	1	2	1	2	3
										C2	0	0	0	0	1	0	0	0	0	0	0	0	0	0
										C3	0	0	0	0	0	0	0	0	0	1	0	0	0	0
										C4	1	1	3	2	0	3	1	1	3	3	2	3	2	2
										Final Score	1	1	3	2	1	3	2	4	4	5	4	4	4	5
