# Supplementary material for: Four-dimensional trapped ion mobility spectrometry lipidomics for high throughput clinical profiling of human blood samples
Source: Nat Commun. 2023 Feb 20;14:937. doi: 10.1038/s41467-023-36520-1 (PMC9941096; doi:10.1038/s41467-023-36520-1)
Supplement: Supplementary file 12 — Supplementary Data 9 [file 41467_2023_36520_MOESM12_ESM.xlsx]

## Sheet: P1
	210625					210702					210723
	nmol/mL					nmol/mL					nmol/mL
Name	Plasma	Serum	Blood EDTA	DBS - Venous	DBS - Finger	Plasma	Serum	Blood EDTA	DBS - Venous	DBS - Finger	Plasma	Serum	Blood EDTA	DBS - Venous	DBS - Finger
Cer d18:1_16:0	0.55114	0.386617	1.96175	1.21367	1.24372	0.487308	0.849716	NQ	1.43926	0.873355	0.442128	0.440662	1.54792	0.734228	0.788156
Cer d18:1_18:0	0.27319	0.226773	0.901295	0.443285	0.404173	0.242881	0.485193	NQ	0.488812	0.337328	0.207066	0.247083	0.608638	0.284636	0.284371
Cer d18:1_18:1	0.0737872	0.0621548	0.102473	0.0554477	0.0706916	0.104957	0.216624	NQ	0.0565766	0.0515563	0.113483	0.131326	0.0674685	0.047226	0.0417182
Cer d18:1_20:0	0.89237	0.692101	0.972315	0.457969	0.482583	0.842889	1.75039	NQ	0.550353	0.336014	0.815686	0.905715	0.788454	0.344638	0.316717
Cer d18:1_22:0	4.09773	3.59565	5.08457	3.77088	3.23113	4.71592	9.43867	NQ	4.25864	2.60725	4.1739	3.18456	1.40911	2.32814	2.43378
Cer d18:1_24:0	12.6513	10.4208	15.898	6.55442	5.93554	13.866	28.4937	NQ	8.98489	5.12183	10.06	3.4479	0.260898	4.5794	4.45007
Cer d18:1_24:1	4.05402	3.65267	18.8197	9.91287	8.9235	3.7458	7.87631	NQ	12.0623	6.52924	4.3409	4.35	15.563	6.05299	4.27449
Cer d18:2_16:0	0.0417836	0.0669739	0.06189	0.0648799	0.0653087	0.0508298	0.223169	NQ	0.0758032	0.0357099	0.0173241	0.0816261	0.0718274	0.0187686	0.0309421
Cer d40:2	0.923236	0.776217	1.12543	0.587672	0.62217	0.921111	1.98312	NQ	0.72607	0.414428	0.997243	1.26312	1.28155	0.434866	0.4281
Cer d41:1	5.21224	4.30112	2.60601	1.34268	1.21018	4.79836	8.65737	NQ	1.6252	0.777324	3.84674	1.62099	0.155014	0.869479	0.863524
Cer d41:2	0.922044	0.778377	0.50751	0.280469	0.258345	0.713391	1.65011	NQ	0.330564	0.169893	0.884795	1.12121	0.509572	0.220848	0.209197
Cer d43:1	1.29621	1.00557	0.578568	0.321981	0.288227	1.08924	2.11146	NQ	0.312672	0.174415	0.988386	0.820135	0.197809	0.189918	0.18218
Cer d44:1	0.210177	0.149279	0.435658	0.223048	0.220823	0.203759	0.326249	NQ	0.31043	0.181675	0.101406	0.0582663	0.0158873	0.155636	0.149043
Cer d44:2	0.0701559	0.0441015	0.432225	0.171419	0.190503	0.0625426	0.123362	NQ	0.237098	0.165139	0.0541789	0.0535526	0.360149	0.119972	0.117175
CerP d18:1_16:0	0.040447	0.0421181	0.0980597	0.0529653	0.0415339	0	0	NQ	0.042765	0.0325087	0	0.00105666	0.0531141	0.0279226	0.0239011
Hex2Cer 32:1;2O	0.194417	0.151909	0.197794	0.104072	0.126397	0.140957	0.332501	NQ	0.116208	0.0764998	0.161954	0.190052	0.164841	0.0797825	0.0478077
Hex2Cer 34:1;2O	1.74099	1.41033	3.74402	1.97395	2.04928	1.66681	3.25643	NQ	2.30688	1.64987	1.39574	1.83656	3.09548	1.36607	0.840514
Hex2Cer 34:2;2O	0	0.0927817	0.0801784	0.0613279	0	0.12295	0.190451	NQ	0.0378952	0.0433554	0.0330691	0.120288	0.072106	0.0293579	0
Hex2Cer 42:2;2O	0.266635	0.19402	1.09725	0.59939	0.53205	0.263925	0.442437	NQ	0.595846	0.42496	0.199723	0.266711	0.731566	0.350245	0.229888
Hex2Cer 42:3;2O	0.055581	0.0528926	0.0734336	0.0565973	0.0511375	0.0597464	0.119185	NQ	0.0697502	0.04545	0.0488502	0.0589679	0.0592043	0.0371209	0.0185861
Hex3Cer 34:1;2O	0.177616	0.145097	0.189725	0.105465	0.0967341	0.144083	0.290174	NQ	0.122305	0.0691284	0.136971	0.167983	0.144168	0.0639921	0.0411541
HexCer 42:2;2O	0.788773	0.804846	0.61464	0.683801	0.410526	1.2275	6.79322	NQ	0.360894	0.225348	1.33577	1.05304	0.429246	0.216457	0.218705
HexCer 41:1;2O	0.983307	0.813443	0.45114	0.20018	0.216389	0.926835	1.8791	NQ	0.261479	0.140682	0.817747	0.562439	0.129476	0.17412	0.0942146
HexCer 42:1;2O	2.6676	2.3245	2.93456	0.513921	0.991164	2.66446	4.86561	NQ	1.44566	0.399389	2.20039	2.89857	0.395268	0.6776	0.233463
LPC 14:0 SN2	0.50734	0.55319	0.60952	0.254898	0.469916	0.251572	0.522153	NQ	0.301433	0.0881334	0.382956	0.464053	0.260473	0.210357	0.141399
LPC 14:0 SN1	2.9576	2.93508	2.40087	0.97129	1.42578	1.11652	2.51109	NQ	0.629386	0.333313	1.88844	1.92494	1.00742	0.459188	0.455668
LPC 15:0 SN2	0.21272	0.267121	0.266764	0.200368	0.418817	0.168127	0.258525	NQ	0.0269259	0	0.25148	0.167484	0.160381	0.15869	0.163146
LPC 15:0 SN1	1.51869	1.49346	1.26882	0.647356	0.736639	0.704533	1.36122	NQ	0.428063	0.153445	1.14665	1.04885	0.779784	0.376776	0.339911
LPC 16:0 SN1	151.799	147.397	161.811	67.8042	80.1591	89.0211	162.826	NQ	43.067	25.0652	144.043	142.067	113.079	46.503	38.5301
LPC 16:0 SN2	11.9278	13.5719	16.47	6.72289	8.57915	6.18962	13.9486	NQ	4.51162	2.56517	11.925	13.0026	10.329	4.73358	4.05662
LPC 16:1 SN1	1.82088	1.83096	1.4028	0.691477	0.845268	0.931815	2.02774	NQ	0.413974	0.395784	1.4411	1.62963	0.903846	0.388204	0.556463
LPC 16:1 SN2	0.301606	0.21415	0.236248	0.314923	0.341807	0.212111	0.365276	NQ	0.0391639	0.0978383	0.337232	0.460224	0.238968	0.159767	0.187869
LPC 17:0 SN2	0.324331	0.187604	0.194612	0.249153	0.316781	0.16626	0.175597	NQ	0.0169891	0.110915	0.238305	0.171695	0.135151	0.127007	0.134642
LPC 17:0 SN1	1.91238	1.81995	1.83755	0.886407	1.26364	0.819093	1.69975	NQ	0.765535	0.2309	1.66462	1.65196	1.24731	0.589057	0.575992
LPC 18:0 SN1	61.9953	68.3252	72.1627	26.6547	34.2683	31.9319	72.9017	NQ	22.1862	12.8476	66.2177	64.0168	63.6072	21.8147	19.5095
LPC 18:1 SN1	41.0733	42.2824	25.1454	12.6675	15.5363	24.0797	62.9368	NQ	13.4933	6.86361	32.9182	44.474	22.3883	9.59126	8.43717
LPC 18:1 SN2	3.39046	3.5058	8.96107	1.62655	2.37209	2.56379	5.81926	NQ	2.02273	0.957666	3.99842	3.63662	3.53768	1.37442	1.19421
LPC 18:2 SN1	57.7978	59.1755	24.8604	16.5716	20.1661	45.7523	102.98	NQ	18.5478	9.84516	49.3368	52.8826	25.2917	11.2455	8.76088
LPC 18:2 SN2	5.39638	6.26309	10.3659	2.35563	3.53586	4.96444	11.12	NQ	2.84816	1.64852	6.44152	5.44889	5.46067	1.84051	1.469
LPC 18:3 SN1	0.157801	0.354232	0.136662	0.149465	0.19622	0.408415	0.853219	NQ	0.178658	0.106921	0.338812	0.226585	0.178115	0.126033	0.0895761
LPC 19:0 SN1	0.1803	0.0755994	0.17274	0.105854	0.258255	0.0999092	0.157282	NQ	0.227404	0.131763	0.171221	0.0988778	0.161134	0.15457	0.106461
LPC 20:0 SN1	0.222931	0.205189	0.309119	0.150497	0.210864	0.157058	0.278559	NQ	0.169919	0.10581	0.207955	0.257736	0.262261	0.145968	0.175895
LPC 20:1 SN1	0.341067	0.338131	0.312155	0.180289	0.324661	0.186451	0.376337	NQ	0.164914	0.0942022	0.340405	0.354016	0.281024	0.163238	0.199996
LPC 20:2 SN1	0.219882	0.207968	0.140952	0.120693	0.287826	0.191491	0.3906	NQ	0.164038	0.0760189	0.148152	0.304978	0.134431	0.13219	0.0765837
LPC 20:3 SN1	1.3288	0.679423	1.00146	0.528083	0.32398	0.744869	1.60107	NQ	0.354102	0.18989	1.39512	0.812262	0.614593	0.268636	0.186469
LPC 20:4 SN1	10.3633	10.6837	3.64115	3.78252	3.70125	5.10488	11.1897	NQ	2.05198	1.20059	8.10409	8.54059	3.74238	1.83324	1.4902
LPC 20:4 SN2	1.69592	1.71721	3.35443	1.03399	0.813769	0.930719	2.05554	NQ	0.9041	0.648049	2.2871	1.32785	1.45363	0.360677	0.677128
LPC 20:5 SN1	0.84993	0.837055	0.300409	0.269145	0.133617	0.487892	1.05477	NQ	0.251976	0.135111	0.8822	0.949385	0.398229	0.219114	0.178888
LPC 22:0 SN1	0.0639943	0.0889959	0.103362	0	0.068954	0.0407514	0.108632	NQ	0.0638804	0.088676	0.105198	0.0945641	0.114819	0.0447837	0.110953
LPC 22:5 SN1	0.40057	0.416513	0.197705	0.144029	0.209703	0.406277	0.358914	NQ	0.122597	0.0915288	0.240063	0.278887	0.239493	0.108132	0.0959033
LPC 22:6 SN2	0.736395	0.771026	0.755206	0.152759	0.389547	0.203729	0.681719	NQ	0.253277	0.128553	0.956239	0.606384	0.567613	0.20292	0.146847
LPC O-18:0	0.459398	0.276216	0.32465	0.189777	0.465037	0.23061	0.33838	NQ	0.196974	0.120536	0.237403	0.260756	0.216868	0.178564	0.166735
LPC O-18:1	0.243025	0.458638	0.392774	0.275427	0.41735	0.225322	0.451737	NQ	0.215057	0.132613	0.42924	0.487495	0.34131	0.240316	0.176751
LPC O-20:0	0.0731897	0.066258	0.0837341	0.0796302	0	0.0691747	0.0520072	NQ	0	0	0.0846156	0.0693061	0.0743374	0.0625662	0.0345221
LPC O-22:0	0.100175	0.0905882	0.105016	0.104475	0.0771299	0.0659914	0.124106	NQ	0.0198776	0.0543288	0.082896	0.088336	0.107045	0.0686444	0.0297792
LPC O-24:1	0.151022	0.154767	0.12156	0.10322	0.14087	0.100629	0.30124	NQ	0.1055	0.0479456	0.155015	0.133903	0.136504	0.0796693	0.0697092
LPE 16:0 SN1	1.98209	2.03825	2.6304	1.41944	1.92261	0.99425	1.74925	NQ	1.53763	0.495997	1.70379	1.91635	1.52073	0.81729	0.762063
LPE 16:0 SN2	0.277954	0.260672	2.09293	0.274416	0.440387	0.128382	0.251521	NQ	0.239789	0.118919	0.254633	0.273616	0.279002	0.17509	0.20232
LPE 18:0 SN1	2.34649	2.54996	2.94852	1.95805	2.28744	1.29557	2.44593	NQ	1.68625	0.884665	2.13628	2.20979	2.36517	1.40166	1.36254
LPE 18:0 SN2	0.283223	0.207615	0.210686	0.215042	0.354964	0.146848	0.242435	NQ	0.202269	0.0902497	0.238866	0.231435	0.21808	0.134449	0.148293
LPE 18:1 SN2	0.19439	0.388825	12.8012	0.768522	1.24901	0.475911	0.814093	NQ	0.900168	0.464527	0.144578	0.30478	1.22085	0.439149	0.544108
LPE 18:1 SN1	2.68571	2.68632	2.18426	1.41102	1.82294	2.55453	5.17572	NQ	1.74602	0.886695	2.02478	2.00726	1.2748	0.818846	0.750083
LPE 18:2 SN2	0.85451	0.793291	3.41495	0.581598	0.861454	0.561572	1.07079	NQ	0.648396	0.253387	1.00672	0.610173	1.08198	0.252894	0.355543
LPE 18:2 SN1	5.39379	4.96119	2.38323	1.74971	2.0462	2.69468	5.61561	NQ	1.46929	0.765758	3.73706	3.75307	1.92804	0.943514	0.859157
LPE 20:4 SN2	1.26162	1.021	18.4824	2.69193	4.13922	0.663401	1.07855	NQ	2.53932	1.46272	1.41643	0.666163	4.15436	1.32166	2.02777
LPE 20:4 SN1	3.74072	3.48578	1.91529	1.63956	2.19736	1.66258	3.47987	NQ	1.20124	0.651194	2.57861	2.69152	1.28315	0.842768	1.04547
LPE 20:5 SN1	0.153212	0.120968	0.97326	0.250792	0.390223	0.0842814	0.149945	NQ	0.228506	0.140853	0.232438	0.114194	0.39191	0.141073	0.223451
LPE 22:4 SN1	0.0379447	0.0830225	3.9965	0.620484	1.0211	0	0.125741	NQ	0.597	0.364451	0.0839639	0	0.885588	0.218648	0.439195
LPE 22:6 SN2	0.993351	0.90807	4.98561	1.06206	1.47709	0.585607	0.899276	NQ	0.894783	0.522055	1.35847	0.860994	1.66282	0.57911	0.722317
LPE 22:6 SN1	2.18656	2.13672	0.695449	0.918301	1.15634	0.935782	1.89837	NQ	0.625033	0.320588	2.24478	2.42838	0.925262	0.645583	0.678325
LPE O-16:1	0.198792	0.196385	0.206023	0.596953	0.563582	0.119866	0.226373	NQ	0.556873	0.271126	0.207152	0.234914	0.205144	0.428819	0.350583
LPE O-18:1	0.285941	0.125251	0.535857	1.00552	0.993401	0.10022	0.353202	NQ	1.0915	0.447948	0.272174	0.277978	0.360913	0.829015	0.667278
LPI 18:0	0.329163	0.210958	0.644198	0.553961	0.240628	0.198058	0.249441	NQ	0.730626	0.567845	0.373584	0.288798	0.345575	0.456217	0.435811
LPI 20:4	0.365698	0.365782	0.148031	0.320513	0.954295	0.327145	0.754326	NQ	0.36544	0.136535	0.239862	0.232525	0.245981	0.153393	0
PA 16:0_18:1	0.152777	0	3.81629	5.75468	2.33082	0.363352	0.388655	NQ	2.19861	1.32532	0.124046	0	3.31108	2.04198	2.0176
PA 16:0_18:2	0.0879275	0.0724029	1.75281	4.02866	1.89215	0.339936	0	NQ	3.49311	1.16575	0	0	2.98313	1.95525	1.69836
PC 14:0_14:0	3.1243	3.54431	4.11395	1.06295	1.17048	0.217421	0.449622	NQ	0.342659	0.130411	0.283978	0.299094	0.443684	0.203841	0.149694
PC 14:0_16:0	0.0355853	0.0802133	0.0436997	0.0849845	0.0720931	0.172994	0.115683	NQ	0.219833	0.0676538	0.222377	0.0434743	0.0624816	0.0598933	0.081325
PC 14:0_18:2	10.0923	10.3387	5.99754	3.65337	4.00502	5.12665	10.3006	NQ	3.03535	1.68476	6.63311	7.09189	5.21068	1.93851	2.11025
PC 14:0_20:4	3.68824	3.77615	1.29175	1.1785	1.15053	1.64756	3.45099	NQ	0.753751	0.437293	1.77541	2.02101	1.26057	0.307796	0.494546
PC 14:0_22:6	1.61867	1.86345	0.479287	0.362203	0.380465	1.03724	1.13597	NQ	0.189454	0.163752	1.23637	1.35918	0.808806	0.255643	0.33558
PC 15:0_16:0	1.02204	0.943874	1.59421	0.485123	0.612335	0.539547	0.905628	NQ	0.505151	0.31005	0.524005	0.550717	1.02702	0.289164	0.392036
PC 15:0_18:2	5.00986	5.83062	3.55449	2.02106	2.09657	3.70665	6.98727	NQ	2.43685	1.38854	3.60784	4.21463	3.48611	1.23696	1.40071
PC 15:0_20:3	1.20876	1.22442	0.648462	0.496071	0.487899	0.85735	1.58176	NQ	0.627423	0.31604	0.918302	0.91944	0.865897	0.313576	0.345482
PC 15:0_20:4	1.78542	1.73687	0.54385	0.503307	0.537498	0.911228	1.54856	NQ	0.472668	0.215755	1.0307	1.09967	0.681905	0.271595	0.266044
PC 16:0_14:0	7.68236	7.52631	10.3051	3.27525	2.87731	2.20832	4.41343	NQ	2.80937	1.5415	2.68151	2.84403	3.00168	1.52073	1.6245
PC 16:0_16:0	16.3757	15.1413	68.5525	17.4559	19.8876	8.62846	17.3679	NQ	18.5624	11.9939	10.574	11.0851	38.6447	11.7795	13.2741
PC 16:0_16:1	20.8435	20.6429	17.5804	7.56059	8.30784	10.8455	22.1381	NQ	5.38829	3.32533	13.3977	13.5349	9.05771	3.46354	3.92087
PC 16:0_18:1	419.05	363.916	536.936	202.127	231.656	294.037	498.961	NQ	247.482	144.825	319.392	345.048	296.81	154.737	168.253
PC 16:0_18:3	11.8043	10.809	5.00822	4.25024	4.29697	8.39189	15.8105	NQ	5.56243	2.75095	7.92205	8.33776	6.14538	2.33844	2.50092
PC 16:0_20:1	3.52301	3.652	20.9473	6.88349	6.59064	2.45051	5.0735	NQ	8.50869	5.18974	2.37058	3.82359	14.91	5.11559	5.42618
PC 16:0_20:3	165.673	166.843	101.212	76.208	83.1206	120.965	224.492	NQ	85.6305	48.2246	158.269	161.517	127.884	52.6013	56.5956
PC 16:0_20:5	37.6372	38.3287	10.6517	10.5897	9.07191	18.0382	45.1351	NQ	9.61191	5.13072	31.0396	37.497	22.8751	7.32218	8.15532
PC 16:0_22:5	42.923	44.2624	12.7346	14.0274	15.3247	22.4554	43.8838	NQ	12.896	7.13067	35.8566	37.9449	21.3808	9.79397	7.05276
PC 16:0_22:6	104.957	120.523	37.57	38.3293	38.5131	48.0122	81.9544	NQ	28.8537	15.1011	111.68	110.513	75.9979	32.1871	34.9447
PC 17:0_18:1	4.15012	4.11742	5.85566	2.43167	2.62593	2.92194	5.63937	NQ	2.71369	1.61404	3.45038	3.47092	4.30823	1.73487	1.88696
PC 17:0_18:2	9.81072	10.4521	7.66675	4.4235	4.96755	6.75555	14.2401	NQ	5.10302	2.88788	7.86039	8.08181	7.93524	2.88067	3.34824
PC 17:0_20:4	5.10396	5.35098	2.02678	1.73816	1.95763	3.00014	5.16185	NQ	1.67814	0.871867	3.34477	3.59267	2.65046	1.03355	1.0994
PC 17:0_22:6	2.04866	1.87256	0.532138	0.522825	0.636339	0.904342	1.87341	NQ	0.426338	0.276002	1.71608	1.93829	1.11584	0.478229	0.303242
PC 18:0_18:1	63.7785	69.4893	121.516	46.4355	44.9137	72.4339	143.16	NQ	67.7661	40.1301	68.7589	74.8906	101.375	36.3434	28.4016
PC 18:0_20:1	0.531549	0.549915	0.979329	0.40181	0.435037	0.42359	0.948245	NQ	0.434387	0.305052	0.620421	0.679511	0.869928	0.231571	0.183601
PC 18:0_20:2	3.99246	4.15765	2.49565	1.44491	1.53773	3.4682	7.09274	NQ	2.11704	1.07454	3.66465	4.20374	3.22457	1.11437	0.876263
PC 18:0_20:3	70.024	73.2447	25.3772	17.7696	19.2774	51.0398	106.199	NQ	21.1871	10.848	73.6618	77.7805	51.9183	15.1089	9.95859
PC 18:0_20:4	159.488	158.549	60.29	56.0864	57.8377	88.6857	168.552	NQ	54.9605	32.6809	111.142	128.145	84.8604	40.0248	30.955
PC 18:0_22:6	40.8888	36.2712	12.6676	10.766	11.8902	18.1636	37.0087	NQ	10.3013	5.4287	43.0455	42.5845	24.5002	10.1687	6.81219
PC 18:1_16:0	0.0626407	0.0550702	0.10871	0.0292403	0.05427	0.0743132	0.0784304	NQ	0.110388	0.0235374	0.0721027	0.109494	0.193991	0.0557312	0.0336378
PC 18:1_22:6	4.70184	4.64266	0.851114	1.44415	1.21738	2.3118	4.63931	NQ	1.18061	0.919922	5.32433	6.04825	2.65137	1.10759	0.87315
PC 18:2_18:2 Cis	19.7452	19.2449	8.33594	6.24962	7.00704	33.8105	70.0114	NQ	17.6219	9.12478	25.1535	28.5433	18.4543	6.48227	7.80741
PC 18:2_20:4	8.62292	8.91592	1.93354	2.39515	2.5414	9.35278	17.778	NQ	3.90352	2.13002	8.55933	8.88664	4.02444	1.74526	2.0377
PC 18:3_20:4	0.821234	0.724154	0.202892	0.220774	0.235811	0	0	NQ	0.0258344	0	0.791813	0.837829	0.395404	0.187764	0.190132
PC 19:0_18:2	1.10161	1.0814	0.656045	0.35205	0.460434	0.773345	1.3646	NQ	0.493812	0.23069	0.896705	0.923686	1.01915	0.215532	0.211669
PC 20:1_20:4	7.83366	8.27726	3.10192	2.96034	3.08452	5.04095	9.41552	NQ	4.66804	1.66734	8.04613	8.3213	4.60526	2.40058	2.38376
PC O-16:0_18:1	4.93041	4.67674	8.38967	3.12934	3.76439	3.65715	10.6625	NQ	7.02323	2.42238	4.78189	9.56266	6.22328	2.67282	2.76856
PC O-16:0_20:3	1.5372	1.75337	1.64098	0.537983	0.595443	1.58853	4.2061	NQ	0.90882	0.750615	2.50816	1.57021	2.61426	0.489851	0.504291
PC O-16:0_20:4	7.13082	7.50797	4.21923	5.27338	5.5337	8.58786	15.1892	NQ	4.34306	3.91352	6.27791	7.21933	4.69271	1.92539	2.10709
PC O-16:0_20:5	0.356828	0.710152	0.167243	0.343956	0.411834	0.499363	0.888206	NQ	0.34276	0.224595	0.574285	0.590532	0.787208	0.201666	0.23075
PC O-16:1_16:0	1.39443	1.33148	4.37019	0.863749	0.618718	1.00992	2.02631	NQ	0.910214	0.835554	1.17559	2.23049	3.23126	0.465412	0.553606
PC O-16:1_18:2	6.79215	6.03761	3.51752	2.94248	2.73142	6.406	13.0924	NQ	4.0164	2.25191	6.27552	7.02416	4.82222	2.00627	2.004
PC O-16:1_20:4	7.9865	7.46487	3.11386	3.02315	3.30079	6.6761	13.7081	NQ	3.98511	2.1029	6.31454	6.97768	4.44911	1.96579	1.36714
PC O-16:1_22:6	1.71936	1.87435	0.480507	0.574398	0.56942	1.44297	3.95833	NQ	0.835087	0.395517	2.90226	2.61084	1.16716	0.470015	0.487963
PC O-18:0_18:1	0.497287	0.817221	2.13552	0.57436	0.570299	0.331846	0.76141	NQ	1.05731	0.389972	0.600288	0.645137	0.969978	0.670173	0.7394
PC O-18:0_22:6	0.946909	0.931207	0.297115	0.32436	0.322135	0.54101	1.28088	NQ	0.373436	0.208349	0.891649	0.984624	0.667635	0.396062	0.187132
PC O-18:1_20:4	8.74442	8.86891	2.51185	3.12689	3.24031	6.27123	12.2001	NQ	3.09901	2.11161	7.24315	6.37098	4.73113	1.77533	2.3101
PC O-18:1_20:5	0.665651	0.306776	0.695431	0.0732	0.0370595	0.308388	0.59461	NQ	0.168869	0.0601473	0.668208	0.447981	0.0717036	0.116931	0
PC O-18:1_22:6	1.6366	1.42953	0.372156	0.473631	0.411981	1.13866	2.34448	NQ	0.516387	0.249439	1.57966	1.69559	1.02406	0.331398	0.251453
PC O-20:0_22:6	0.246574	0.284682	0.215173	0.147795	0.194284	0.233205	0.357502	NQ	0.148958	0.0817719	0.277541	0.259125	0.169664	0.132347	0.0690018
PC O-20:1_20:4	1.24179	1.30374	0.528325	0.44234	0.757051	0.889615	1.85677	NQ	1.14163	0.351551	1.15855	1.36229	0.989788	0.490234	0.427891
PC O-20:2_20:4	0.800015	0.789693	0.208194	0.617539	0.283242	0.504555	0.97365	NQ	0.27471	0.247472	0.769629	0.702996	0.400422	0.311107	0.215418
PC O-22:0_20:4	0.506979	0.481657	0.232466	0.103505	0.097741	0.3355	0.710009	NQ	0.134006	0.068941	0.372393	0.413565	0.273688	0.0799685	0.0639216
PC O-22:2_18:2	0.761695	0.757449	0.331493	0.309787	0.323248	0.622358	0.950785	NQ	0.353019	0.168196	0.699313	0.738061	0.496952	0.215653	0.231304
PC O-24:1_20:4	1.54294	1.6897	0.38294	0.384851	0.400405	0.999202	2.14279	NQ	0.407439	0.220699	1.12332	1.42566	0.785388	0.257916	0.183036
PE 16:0_16:0	0	0	1.40848	0.38622	0.652647	0	0	NQ	0.615635	0.299931	0	0	0.81511	0.309557	0.315017
PE 16:0_16:1	0.0561194	0.015695	0.58499	0.255343	0.363683	0.0258118	0.0566598	NQ	0.344048	0.16998	0.0308136	0.0311719	0.458475	0.176599	0.172117
PE 16:0_18:1	0.795423	0.739676	75.1044	26.9949	41.2025	0.5197	1.12	NQ	40.6251	18.7083	0.523916	0.591319	62.5332	21.4565	19.2596
PE 16:0_18:2	1.28712	1.35784	11.1324	6.12432	9.43369	0.638976	1.375	NQ	9.17372	4.43132	0.883149	1.04738	11.9731	5.17615	4.7074
PE 16:0_20:4	0.0704544	0.0554004	0.411028	0.41368	0.666032	0.022743	0.115946	NQ	0.668809	0.326754	0.0468047	0.0478213	0.646433	0.351172	0.300276
PE 16:0_20:5	0.0745006	0.080819	0.510417	0.630235	0.857766	0.0121742	0.0697127	NQ	0.874247	0.433474	0.0594099	0.0662326	1.20694	0.550363	0.544403
PE 16:0_22:6	1.78683	1.79687	5.11132	5.01535	7.7712	1.01486	1.91575	NQ	8.02148	3.40439	2.34706	2.28862	7.8184	3.99977	3.55786
PE 18:0_18:1	0.997527	0.853716	20.0331	7.13953	10.4877	1.06506	2.17243	NQ	10.5075	5.30278	0.912771	0.897665	13.9423	5.77535	5.59734
PE 18:0_18:2	4.63318	4.60235	21.3236	11.535	16.1304	2.82714	5.68318	NQ	16.8052	7.49231	4.19148	4.38593	18.4937	8.50613	7.4316
PE 18:0_20:4	7.31402	7.37285	20.7951	20.2042	30.8158	4.14606	7.74844	NQ	28.5522	13.7278	5.59322	6.1822	32.5894	14.1645	14.3034
PE 18:0_22:6	1.33489	1.4378	1.65856	1.61516	2.49016	0.717289	1.33449	NQ	2.15926	1.02019	1.56349	1.80027	2.99739	1.44414	1.31667
PE 18:1_18:2	0.782471	0.726434	10.0226	8.33163	12.2547	0.4925	1.03658	NQ	12.4393	5.76255	0.627904	0.657149	15.1299	7.00259	6.5942
PE 18:2_18:2	1.71408	1.65298	15.8909	14.1259	21.4778	0.782337	1.53856	NQ	20.9059	10.5222	1.15208	1.27151	23.2409	11.6953	9.74524
PE 18:2_20:4	0.0825765	0.0803264	0.640778	1.02306	1.38039	0.0872849	0.0945159	NQ	1.57981	0.703646	0.0597355	0.0516257	1.32445	0.808668	0.688026
PE 18:3_18:3	0.0219215	0.0265756	0.0232338	0.0335312	0.051084	0	0.004878	NQ	0.0395945	0.0160091	0.0163612	0.0173762	0.0356248	0.0385085	0.0172781
PE O-16:1_20:4	4.51169	4.12117	10.3039	12.6445	17.6884	3.89923	8.97231	NQ	19.0863	10.2513	3.31466	3.84094	19.9095	8.99144	9.01718
PE O-16:1_22:6	2.38673	2.19783	2.30631	3.62389	5.60575	1.94745	4.026	NQ	5.00234	2.42842	2.64722	3.08865	5.97354	2.9809	2.72028
PE O-17:1_20:4	0.207146	0.196008	0.403727	0.453167	0.708769	0.265759	0.580165	NQ	0.725618	0.346806	0.191434	0.203045	0.895688	0.354494	0.347333
PE O-17:1_22:6	0.0969173	0.0947619	0.0897653	0.101951	0.161035	0.0976623	0.223869	NQ	0.177945	0.0792503	0.166008	0.149715	0.122636	0.096093	0.0786469
PE O-18:1_18:1	0.561091	0.497435	6.69092	4.91096	6.19537	0.859114	1.75525	NQ	6.81725	3.22581	0.651885	0.663598	7.4699	3.62404	2.96887
PE O-18:1_20:4	8.20208	7.51507	33.241	51.0684	65.0336	9.0467	17.8225	NQ	72.949	32.5684	6.26544	7.31638	76.6339	39.6339	21.9776
PE O-18:1_22:6	3.67374	3.21976	8.4287	7.11618	16.3021	2.7728	5.69997	NQ	21.3276	7.14151	3.4612	4.09773	18.0582	8.40013	7.15905
PE O-18:2_22:6	1.17668	1.26457	0.880804	2.45537	3.00049	1.06216	2.09309	NQ	3.13178	1.49847	1.354	1.54669	3.09414	1.92417	1.68523
PE O-20:0_18:2	0.104218	0.0851494	0.23039	0.151876	0.22024	0.0966852	0.211731	NQ	0.222723	0.083164	0.0951467	0.087533	0.316704	0.122663	0.100761
PE O-20:1_18:2	0.300373	0.27671	0.229212	0.178578	0.225874	0.369313	0.753277	NQ	0.163655	0.121576	0.221128	0.278706	0.352205	0.135471	0.11341
PE O-20:1_20:4	0.516295	0.473696	1.1782	2.02343	1.97081	0.46899	0.984672	NQ	2.23362	1.0887	0.326691	0.359656	3.03917	1.2469	0.726934
PG 16:0_18:1	0.124843	0.0337406	0.285299	0.188717	0.0955906	0.0416125	0.126093	NQ	0.200602	0.131521	0.128705	0.0907648	0.332258	0.101066	0.0955823
PG 16:0_18:2	0.047613	0.0375118	0.0733738	0.101724	0.0877887	0.0165895	0.0347935	NQ	0.0850154	0.0572292	0.0338977	0.0325149	0.0596692	0.0666288	0.0394092
PG 18:0_20:4	0.00679597	0.00277971	0.164122	0.0833135	0.119074	0.00578314	0.0141702	NQ	0.140898	0.0511809	0.0050827	0.00384831	0.201858	0.0377572	0.0560938
PG 18:1_18:1 Cis	0.114178	0.115168	0.242826	0.0672128	0.185876	0.0406246	0.047899	NQ	0.109399	0.116677	0.0774337	0.102188	0.280241	0.1032	0.0937047
PI 16:0_18:1	1.48983	1.41344	1.53503	0.802002	1.15707	2.74634	4.1116	NQ	1.51096	0.890391	1.52788	1.77278	1.06699	0.620636	0.56079
PI 16:0_18:2	1.47854	1.47948	1.37698	0.688219	0.833643	1.34758	2.64846	NQ	1.11725	0.560496	1.6849	1.8346	1.61261	0.665206	0.538844
PI 16:0_20:4	2.3428	2.22539	1.63754	0.613501	1.57587	1.66883	2.9347	NQ	1.52388	0.8784	1.92209	2.20813	2.06414	0.988755	0.562331
PI 16:0_22:5	0.661107	0.587551	0.403114	0.46095	0.554181	0.623917	1.29764	NQ	0.94667	0.433244	0.579771	0.774671	0.75838	0.436655	0.400648
PI 18:0_18:2	3.9491	3.41942	3.4706	1.86385	2.21037	4.86479	8.56592	NQ	2.95781	1.54394	5.49818	5.9395	3.8912	1.83558	1.23648
PI 18:0_20:3	2.20425	1.96447	1.62216	1.18807	1.45017	1.8899	3.61949	NQ	1.68052	0.968722	2.97455	2.94037	1.93693	1.23375	0.754708
PI 18:0_20:4	30.1591	27.8088	20.766	13.3872	18.2449	25.5023	45.6604	NQ	20.6935	11.245	32.0962	37.871	29.6379	11.9475	6.8124
PI 18:0_22:4	0.0980001	0.0971392	0.134709	0.140653	0.210276	0.109154	0.224488	NQ	0.269856	0.0907155	0.120423	0.126023	0.18042	0.10105	0.0668191
PI 18:1_18:2	0.568605	0.543935	0.38753	0.312034	0.30977	0.759166	1.70011	NQ	0.585798	0.191821	0.765925	0.898648	0.668943	0.326667	0.269024
PS 16:0_16:0	0.171947	0.11897	0	0.125646	0.164872	0.127951	0.190347	NQ	0.119003	0.133541	0.125678	0.0757864	0.0484173	0.088479	0.0912705
PS 16:0_18:1	0.227851	0	2.04221	0.99449	1.04286	0.070945	0.173361	NQ	1.37165	0.901728	0	0	1.47866	0.732894	0.692735
PS 18:0_18:0	4.28638	3.74932	4.45904	2.64527	3.33852	3.68956	7.15555	NQ	3.63163	1.95325	3.22713	3.56735	3.24798	2.1939	1.78502
PS 18:0_18:1	0.208072	0.0933475	21.4996	8.03949	11.6258	0.319163	0.11298	NQ	13.1509	9.12876	0.123124	0.0734123	15.4532	8.39682	7.26769
PS 18:0_18:2	0.0616449	0.0145219	5.59573	3.2055	3.79473	0	0.0624956	NQ	5.14592	3.29162	0.00960154	0.0710357	6.00737	2.96557	2.55381
PS 18:0_20:4	0.338967	0.102921	62.749	57.2243	64.0596	0.372682	0.154601	NQ	96.8745	56.3531	0.0961607	0.0824352	89.2873	51.9663	28.2538
PS 18:0_22:6	0.166232	0.0264739	19.7583	20.2556	23.0247	0.142311	0.0803719	NQ	30.985	19.1398	0.064404	0.0705064	34.7481	17.6071	15.2705
SM 34:1;3O	0.237708	0.206188	0.401168	0.25731	0.308518	0.231763	0.325179	NQ	0.264818	0.206009	0.184705	0.229984	0.362298	0.154151	0.170587
SM 34:2;3O	0.0542429	0.0597734	0.0670326	0.0598838	0.162263	0.0730825	0.0901486	NQ	0.0314298	0.0399687	0.0487776	0.069868	0.0387998	0.0307038	0.0264734
SM d18:1_16:0	79.9998	81.4225	132.733	114.682	157.421	104.472	122.032	NQ	133.577	91.0844	87.1412	93.742	109.238	70.5732	73.1563
SM d18:1_18:0	12.7318	11.7674	24.1247	13.8119	15.9419	13.3385	19.3625	NQ	15.6774	11.0907	11.5121	14.0686	16.0447	8.90063	8.54096
SM d18:1_18:1	6.28808	7.06935	8.9415	8.13987	9.61106	8.5747	11.4827	NQ	7.8204	5.21361	6.94958	8.34692	6.36285	4.63917	4.38247
SM d18:1_24:0	19.2153	18.6605	70.2063	53.7227	56.9984	20.0167	27.8878	NQ	66.0681	46.33	15.1459	13.6757	44.1806	35.9396	20.3908
SM d32:1	12.0719	14.5862	18.5075	12.8877	14.6705	13.5392	23.8233	NQ	13.1563	8.69095	11.5544	16.0379	17.2602	8.13807	8.09862
SM d32:2	0.656461	0.650934	0.659216	0.538574	0.53738	0.638907	1.07779	NQ	0.516757	0.363049	0.6044	0.851755	0.532115	0.347403	0.311061
SM d33:1	4.25401	4.22076	6.82951	5.02168	5.38557	5.32755	7.8509	NQ	5.41622	4.22589	4.57038	5.5886	6.23182	3.18346	3.22124
SM d34:0	1.85702	1.8811	4.19935	2.96592	3.20069	2.66405	3.18216	NQ	3.27797	2.58546	1.71088	2.15483	3.24979	1.70903	1.90079
SM d34:2	16.1804	16.3611	15.645	11.9759	14.3632	17.9175	29.2481	NQ	12.1563	8.77614	15.0487	20.8287	15.5125	7.75834	7.35063
SM d35:1	1.65628	1.47432	2.27625	1.33469	1.56506	1.62191	2.34127	NQ	1.48367	1.06542	1.39805	1.78793	1.61389	0.840966	0.848086
SM d35:2	0.171124	0.16103	0.303693	0.156035	0.428187	0.23012	0.327677	NQ	0.511259	0.304541	0.176603	0.426819	0.178103	0.114577	0.0668346
SM d38:1	15.9219	15.0545	19.3917	9.46439	10.4275	18.5308	24.2429	NQ	9.8227	7.26511	13.4411	15.7193	14.1203	5.86091	6.65955
SM d38:2	4.4587	4.33999	4.57073	3.94996	4.69088	6.34388	8.12883	NQ	4.23223	3.07226	4.75374	5.56963	3.38637	2.34825	2.32005
SM d39:1	6.05589	5.56783	4.87913	2.68087	3.23264	6.42267	8.17217	NQ	2.90828	1.87551	5.16731	6.39339	3.56015	1.73562	1.64672
SM d40:1	33.9643	31.2168	59.1869	37.5874	39.6271	40.0815	49.6939	NQ	40.1542	30.6578	28.8982	36.9637	46.0137	23.4056	14.9347
SM d40:2	22.897	25.5353	21.6971	13.4499	15.7784	28.7226	42.6981	NQ	14.353	9.77093	25.6225	30.9423	18.7811	8.5554	4.9191
SM d40:3	0.438921	0.45075	0.327802	0.42421	0.501297	0.545041	0.685556	NQ	0.891934	0.524311	0.409663	0.767383	0.360741	0.408714	0.229909
SM d41:1	12.9478	13.5849	13.6889	7.3784	7.55867	11.6554	20.721	NQ	7.52359	5.15746	10.0213	11.384	9.00592	4.51644	2.73651
SM d41:2	7.53521	8.85493	5.17925	4.14417	4.80684	8.38401	14.4366	NQ	4.16767	2.77618	7.03427	10.6477	4.37657	2.5388	1.52329
SM d41:3	0.303588	0.319724	0.271063	0.335192	0.32958	0.426949	0.468469	NQ	0.262741	0.205017	0.28829	0.357782	0.258389	0.187625	0.0957464
SM d44:2	0.0991648	0.0963427	1.37366	0.907703	1.03564	0.117938	0.162429	NQ	0.950928	0.671736	0.0959569	0.0733298	1.34936	0.638074	0.429225
SM d44:3	0.111701	0.108328	0.712797	0.596467	0.701975	0.0518458	0.1701	NQ	0.743887	0.515187	0.0766734	0.124364	0.856111	0.391174	0.205643

## Sheet: P2
	210625					210702					210723
	nmol/mL					nmol/mL					nmol/mL
Name	Plasma	Serum	Blood EDTA	DBS - Venous	DBS - Finger	Plasma	Serum	Blood EDTA	DBS - Venous	DBS - Finger	Plasma	Serum	Blood EDTA	DBS - Venous	DBS - Finger
Cer d18:1_16:0	0.36082	0.463136	2.1733	1.69925	0.82929	0.557824	0.460808	NQ	1.53583	0.761291	0.366489	0.353533	1.76519	0.749924	0.762899
Cer d18:1_18:0	0.160862	0.186587	0.888434	0.499985	0.265124	0.220048	0.186224	1.48065	0.477116	0.29626	0.142281	0.136785	0.719491	0.239386	0.253495
Cer d18:1_20:0	0.337441	0.380792	0.947303	0.439162	0.234249	0.511338	0.440299	NQ	0.498133	0.285332	0.360459	0.339951	0.702813	0.24896	0.214713
Cer d18:1_22:0	2.0785	2.45888	4.23658	3.38473	1.71	3.40322	2.75999	NQ	3.61342	2.03302	1.87558	1.73391	1.76412	1.56813	1.47938
Cer d18:1_24:0	7.00782	9.19984	10.0485	6.47883	3.1854	12.6008	11.6595	NQ	9.21003	4.3271	5.98862	5.22932	1.05389	3.14652	3.01306
Cer d18:1_24:1	3.24336	4.01142	25.9184	17.2733	6.97675	7.01489	4.73799	NQ	18.6654	9.70009	3.32136	3.22275	24.0475	7.86389	7.12006
Cer d40:2	0.331927	0.414805	1.20515	0.666341	0.273596	0.564921	0.525114	NQ	0.597026	0.315475	0.375631	0.412869	1.04521	0.346573	0.320744
Cer d41:1	2.46901	3.01226	1.52655	1.02606	0.513863	4.43956	3.30564	NQ	0.680517	0.38127	1.91474	1.88631	0.333085	0.535888	0.48517
Cer d41:2	0.295444	0.385656	0.741788	0.458711	0.075129	0.561058	0.46192	NQ	0.23607	0.0862893	0.322621	0.321664	0.721004	0.192059	0.176791
Cer d43:1	0.646433	0.833497	0.454679	0.275683	0.136429	1.18219	0.985114	NQ	0.199772	0.114732	0.646698	0.668651	0.207701	0.148367	0.138885
Cer d43:2	0.320842	0.322647	0.219741	0.162295	0.0961844	0.421694	0.374821	NQ	0.0960763	0.0458425	0.374093	0.470118	0.280881	0.0981035	0.0904509
Cer d44:1	0.13509	0.177322	0.352214	0.30268	0.138015	0.239848	0.177504	NQ	0.395518	0.192643	0.100403	0.0735758	0.0645079	0.140214	0.123026
Hex2Cer 32:1;2O	0.0915948	0.107024	0.139217	0.115211	0.0481023	0.178224	0.160317	NQ	0.117907	0.0723676	0.0996089	0.110238	0.235286	0.063201	0.0612301
Hex2Cer 34:1;2O	1.67369	2.3875	4.99175	3.18231	1.43127	2.8875	2.7988	NQ	5.06237	2.51132	1.6379	1.66549	4.24968	1.56097	1.80026
Hex2Cer 42:2;2O	0.346977	0.431865	2.4669	1.53031	0.765954	0.75158	0.669275	NQ	1.56778	0.798473	0.34714	0.37322	2.13945	0.863071	0.827034
Hex2Cer 42:3;2O	0.0940973	0.118121	0.268358	0.235849	0.0947077	0.197307	0.15588	NQ	0.176811	0.0894253	0.103479	0.11515	0.25847	0.114282	0.11586
Hex3Cer 34:1;2O	0.146014	0.187111	0.227695	0.131897	0.0651064	0.26638	0.218897	NQ	0.159779	0.0905362	0.137091	0.162664	0.196855	0.0756194	0.120649
HexCer 42:2;2O	0.858945	1.07852	0.439944	0.31079	0.0674423	4.01899	3.26312	NQ	0.537241	0.560883	1.99796	0.913828	0.404896	0.203465	0.122505
HexCer 34:1;2O	0.430879	0.575133	0.754534	0.477385	0.226069	0.807821	0.676225	NQ	0.67892	0.353332	0.498569	0.467901	0.7573	0.246148	0.227601
LPC 14:0 SN1	0.472713	0.173241	0.314383	0.379482	0.15112	0.964383	1.01873	NQ	0.233116	0.155481	0.955857	1.01845	0.640073	0.313456	0.267418
LPC 15:0 SN1	0.516584	0.511371	0.396843	0.366625	0.167966	0.813211	0.782545	NQ	0.244064	0.162707	0.6796	0.845628	0.65555	0.275546	0.236101
LPC 16:0 SN1	95.5568	88.7682	75.9296	48.7148	22.2635	127.456	133.413	NQ	35.2004	18.039	102.909	113.822	98.936	29.6967	28.3736
LPC 16:0 SN2	6.47874	7.07235	6.69147	4.58151	2.23498	11.1425	12.3643	NQ	3.21148	1.87303	8.48454	8.8991	8.22277	3.05865	3.15605
LPC 16:1 SN2	0.236932	0.203955	0.478699	0.29695	0.180997	0.707944	0.488893	NQ	0	0	0.315866	0.409175	0.287011	0.191756	0.185856
LPC 16:1 SN1	1.0667	0.974649	0.719433	0.734976	0.226542	2.36231	2.70569	NQ	0.494903	0.348764	1.39249	1.63243	1.03887	0.660389	0.256775
LPC 17:0 SN2	0.743816	0.674591	0.660112	0.524741	0.265547	1.13891	1.23738	NQ	0.39692	0.21479	1.01968	1.06811	1.04165	0.463542	0.262594
LPC 18:0 SN1	26.6089	25.8454	25.1068	20.8378	9.29573	46.1343	50.6673	NQ	14.5923	7.06219	32.6815	38.4302	38.585	14.5116	13.5318
LPC 18:1 SN1	23.1806	23.8447	15.1747	13.2431	5.37099	40.4308	48.7665	NQ	6.11897	3.4675	26.124	29.7526	21.1389	8.00346	6.75687
LPC 18:1 SN2	2.41108	2.34182	5.55786	2.11039	0.900288	4.0167	3.85085	NQ	0.942219	0.606392	2.68561	2.95127	3.45289	1.07635	0.97593
LPC 18:2 SN1	39.005	35.475	20.281	16.2923	6.83873	55.3997	62.1147	NQ	7.03597	3.70798	41.9929	53.5099	24.2564	10.1511	10.2073
LPC 18:2 SN2	5.07042	4.04448	9.72539	3.00605	1.16806	6.68356	6.96737	NQ	1.47601	0.719329	5.50706	5.52557	7.2589	1.65857	1.50136
LPC 18:3 SN1	0.154216	0.185628	0.0632654	0.077136	0.100918	0.127711	0.256422	NQ	0.156545	0.0963578	0.335957	0.373033	0.236899	0.119835	0.10153
LPC 19:0 SN1	0.129895	0.0854777	0.12006	0.343156	0.139418	0.383209	0.235979	NQ	0.0788426	0	0.0766982	0.24291	0.185465	0.0888065	0.0862678
LPC 20:0 SN1	0.196226	0.154994	0.187125	0.255046	0.0898195	0.286828	0.278468	NQ	0.171147	0.0921171	0.194845	0.138953	0.289838	0.130681	0.122137
LPC 20:1 SN1	0.261973	0.301643	0.247384	0.309049	0.126472	0.433104	0.552606	NQ	0.227029	0.108575	0.386465	0.472945	0.387793	0.075043	0.187458
LPC 20:2 SN1	0.175986	0.163475	0.13541	0.172632	0.0714834	0.144429	0.450789	NQ	0.11114	0.0494066	0.208956	0.254824	0.189537	0.0915688	0.0945571
LPC 20:4 SN1	4.98945	4.9697	2.25753	2.33396	0.99595	6.15626	7.23041	NQ	1.8858	0.939954	4.99809	5.91727	3.1422	1.1797	1.24244
LPC 20:4 SN2	1.16527	0.871501	3.14038	0.974679	0.541567	1.42392	1.33188	NQ	0.67335	0.359986	1.0343	1.136	1.46585	0.315726	0.412986
LPC 20:5 SN1	0.114456	0.25532	0.184622	0.35281	0.142775	0.376453	0.210613	NQ	0.21293	0.153684	0.295051	0.401083	0.0627704	0.118536	0.106805
LPC 22:0 SN1	0.0681473	0.0613616	0.0706643	0	0	0.0841479	0.088906	NQ	0	0	0.0683229	0.0822967	0.103586	0	0
LPC 22:4 SN1	0.0813473	0.0940947	0.0688682	0.157152	0.0786198	0.0986542	0.1202	NQ	0.0124165	0.0276102	0.0915058	0.136817	0.0621403	0.0990214	0.0732872
LPC 22:6 SN2	0.481768	0.354214	0.640167	0.235028	0.118675	0.577579	0.451226	NQ	0.228731	0.133335	0.404883	0.395598	0.464034	0.130579	0.125369
LPC O-16:0	0.955234	1.18986	0.484193	0.687667	0.355974	1.18899	1.53349	NQ	0.40877	0.179758	1.29496	1.27973	1.17446	0.445673	0.580263
LPC O-18:0	0.173865	0.254256	0.159346	0.25432	0.118366	0.188381	0.181074	NQ	0.149521	0.045095	0.203062	0.154661	0.187554	0.0998455	0.128665
LPC O-18:1	0.400856	0.34154	0.363866	0.503336	0.229399	0.583758	0.576442	NQ	0.353446	0.237525	0.463947	0.504934	0.389758	0.371933	0.13786
LPC O-22:0	0.0644803	0.0654704	0.0674373	0	0	0.0977993	0.103695	NQ	0.0807265	0.0157875	0.038946	0.0762128	0.0918479	0	0
LPC O-24:1	0.157246	0.124264	0.143806	0.152216	0.0779619	0.169744	0.220584	NQ	0.146509	0.0830499	0.127384	0.159333	0.187426	0.0774128	0.0836183
LPE 16:0 SN1	6.09294	5.48849	6.51452	7.49155	2.79983	6.41185	8.69227	NQ	3.54388	2.08535	7.89492	10.3326	8.39033	3.60347	3.64267
LPE 16:0 SN2	0.834245	0.974668	6.99506	1.27504	0.844036	1.0182	1.27924	NQ	1.61094	0.748995	1.27218	1.48545	1.50534	1.09529	0.956494
LPE 18:0 SN1	6.72141	6.51746	8.92742	6.94273	3.93265	8.5536	11.4231	NQ	6.84665	4.03432	11.479	12.568	14.334	6.19231	5.81202
LPE 18:0 SN2	0.930188	0.797275	0.978111	1.31849	0.865923	0.966762	1.1716	NQ	1.33853	0.726085	1.04414	1.30256	1.34616	0.760774	0.832711
LPE 18:1 SN2	2.17356	1.98388	36.2542	4.02039	2.66553	2.20611	2.34928	NQ	5.13386	1.86437	1.19882	1.31148	6.10161	1.72448	2.19461
LPE 18:2 SN1	18.2542	18.1505	10.5742	5.25868	3.39425	19.4397	25.3402	NQ	4.52841	2.03608	24.3329	28.446	13.5974	5.83455	5.78288
LPE 18:2 SN2	3.95154	3.68157	15.1445	2.35285	1.62616	4.30569	4.25797	NQ	1.34467	1.16145	5.58356	5.16866	8.14984	2.11991	1.76323
LPE 20:4 SN2	4.58879	4.07042	111.734	12.3806	8.6754	4.63954	4.3382	NQ	19.0539	9.72751	6.15929	5.36666	24.2709	8.18772	9.18138
LPE 20:4 SN1	12.1622	12.0781	3.84606	5.1021	3.57939	11.2896	15.4845	NQ	5.45997	3.50021	13.7507	17.2896	7.46586	4.02662	4.22727
LPE 22:4 SN1	0.295685	0.127538	44.0845	4.556	3.18895	0.634593	0.585163	NQ	7.56512	3.56487	0.344726	0.250782	7.77942	2.91761	3.01867
LPE 22:6 SN1	6.99536	7.29587	3.70079	2.62933	1.09023	6.1444	8.74619	NQ	2.14012	0.825988	8.68833	9.69245	3.56601	1.33637	2.06685
LPE O-18:1	1.13852	0.88907	0.720494	4.5246	2.17168	0.874523	1.8646	NQ	4.27471	2.73284	1.4318	1.67988	1.68482	3.12739	5.45104
LPI 18:0 SN1	0.177237	0.205305	0.335664	0.395868	0.728387	0.203592	0.154421	NQ	0.631192	0.632579	0.200365	0.20348	0.271705	0.312691	0.428845
PA 16:0_18:1	0.184211	0	3.09672	3.49642	1.50213	0	0	NQ	3.31359	2.12522	0	0	1.86342	2.08428	2.74337
PA 16:0_18:2	0.190621	0.0519562	3.646	3.38489	1.88058	0.272661	0.173468	NQ	3.7885	2.27193	0.131298	0.0673446	4.0968	2.71311	2.57831
PA 16:0_20:4	0	0	1.5976	1.55184	0.693488	0	0	NQ	3.37227	1.25021	0	0	2.17217	0.461682	1.24063
PC 14:0_18:2	1.63087	1.9118	1.4312	0.772421	0.432682	3.50446	4.46182	NQ	0.768587	0.409509	4.67476	5.02312	4.71155	1.38244	1.33467
PC 14:0_22:6	0.538754	0.207644	0.130725	0.151415	0.0775408	0.392026	0.72128	NQ	0.13714	0.0579417	1.01158	0.778484	0.33596	0.17234	0.131722
PC 15:0_16:0	0.462659	0.519461	1.15042	0.572504	0.284069	0.519057	0.498153	NQ	0.608433	0.325882	0.581609	0.616944	1.39157	0.395372	0.457084
PC 15:0_18:2	2.72805	3.01488	2.28418	1.71486	0.830713	2.84085	3.61056	NQ	1.24436	0.690815	3.97073	3.83363	4.30152	1.43643	1.27044
PC 15:0_20:3	0.638417	0.739472	0.586607	0.42803	0.204485	1.04489	1.12174	NQ	0.260627	0.145314	0.933282	0.876187	0.961061	0.279861	0.289098
PC 15:0_20:4	0.799098	0.878509	0.475066	0.338762	0.163904	0.676863	1.0014	NQ	0.397418	0.213573	0.820267	0.912569	0.783788	0.244984	0.397568
PC 16:0_16:0	16.5889	17.4646	67.6697	25.0145	14.5337	15.5697	17.6621	NQ	36.197	18.0921	14.1918	13.9408	60.8476	14.9816	15.7523
PC 16:0_16:1	9.94235	10.7683	6.20865	3.91516	1.99556	14.8312	16.7795	NQ	3.05317	1.47271	11.8978	11.2853	8.90552	3.25159	2.95211
PC 16:0_17:0	0.372673	0.678152	1.16447	0.571917	0.298438	0.587481	0.380918	NQ	0.943639	0.199755	0.592678	0.400532	1.1685	0.379138	0.396183
PC 16:0_18:1	298.629	371.605	409.547	278.8	130.33	326.937	401.452	NQ	226.209	113.536	257.462	264.983	368.853	154.16	135.563
PC 16:0_18:3	6.98259	7.5097	4.91794	2.98766	1.62621	9.78785	10.6889	NQ	2.90441	1.47014	11.0254	11.1612	11.1483	3.29811	3.13948
PC 16:0_20:4	197.948	212.719	138.478	87.3084	48.0812	166.485	199.782	NQ	124.751	63.787	150.949	157.379	137.162	49.2421	47.6052
PC 16:0_20:5	10.1255	12.9499	7.19843	4.27315	2.14226	10.3896	13.2055	NQ	4.21293	2.23998	10.9194	10.8793	10.2419	3.15178	3.0072
PC 18:0_20:4	117.975	140.001	82.2328	54.1009	27.3315	108.948	133.746	NQ	73.2505	34.9557	96.0112	96.5757	93.2827	34.1856	31.3631
PC 16:0_22:6	61.9273	76.6982	40.8039	29.3464	14.6191	67.5814	84.0452	NQ	20.5488	10.7672	64.3614	60.1443	50.2824	19.0044	18.7429
PC 17:0_18:1	2.6859	3.81343	4.15372	2.6998	1.27971	2.98306	3.67034	NQ	1.71745	0.912018	2.49197	2.62212	4.2656	1.65846	1.54841
PC 17:0_18:2	7.49975	8.19332	8.33239	5.27628	2.37986	7.44026	8.78542	NQ	3.21804	1.60113	8.1028	7.6427	9.97451	3.41184	3.27775
PC 17:0_20:4	3.36808	3.80433	2.66736	1.35686	0.803838	2.86643	3.84517	NQ	1.40606	0.634262	2.87765	2.7505	2.45049	0.928328	0.936485
PC 17:1_18:2	0	0	0.644627	0.568951	0.140048	0	0.0296756	NQ	0.237095	0.122981	0.109071	0.0312702	0.591094	0.198651	0.147393
PC 17:1_20:4	0.196518	0.188202	19.3029	7.64182	4.3405	0.176378	0	NQ	8.68489	4.21543	0.128503	0	18.4767	4.99924	4.61426
PC 18:0_16:0	4.58721	3.10276	17.786	7.57555	4.40177	2.54749	4.14226	NQ	9.87594	4.81129	3.3966	2.09209	17.3188	5.00287	4.95692
PC 18:0_18:1	49.144	54.3287	96.1482	42.6515	23.6639	55.2236	67.9065	NQ	40.0828	19.2014	36.0549	39.1105	96.5303	26.2889	24.674
PC 18:0_20:1	0.554121	0.453587	1.44721	0.636207	0.368746	0.377711	0.775644	NQ	0.393847	0.268007	0.541726	0.49286	1.42985	0.38826	0.427491
PC 18:0_20:2	4.13791	4.60652	4.05134	2.3221	1.12017	4.46162	5.329	NQ	1.65154	0.910314	3.88674	3.55437	4.53666	1.30433	1.392
PC 18:0_20:3	36.719	44.2897	23.7192	13.5157	6.99811	47.3386	57.2161	NQ	14.172	7.68261	31.8344	33.392	25.8138	8.38488	7.96416
PC 18:0_22:6	19.9826	23.9657	13.6885	7.45911	3.77428	25.1011	31.0796	NQ	5.9677	3.36175	21.3152	20.6142	14.7942	5.89247	5.2065
PC 18:1_18:2	135.297	149.671	125.007	79.5357	41.3277	150.144	174.182	NQ	62.8804	34.3609	141.141	129.021	143.072	50.709	47.767
PC 18:1_20:4	40.3533	42.8327	22.1517	15.4956	8.31841	39.3397	49.3239	NQ	11.202	6.73834	35.1202	30.5429	26.2358	8.95439	9.71472
PC 18:1_22:6	4.5316	4.5838	1.81418	1.55412	0.784099	6.91765	8.07182	NQ	0.677059	0.342564	4.60913	4.29141	2.76178	1.11553	1.02182
PC 18:2_18:2 Cis	21.5187	22.5932	12.1691	8.32677	4.09512	25.0846	27.9812	NQ	5.11584	2.13871	29.9931	31.1091	25.3377	7.53409	7.56425
PC 18:2_20:4	7.51572	7.47583	2.74115	2.13268	1.10926	6.75562	8.55563	NQ	1.49043	0.756075	6.84703	6.45281	4.24326	1.62722	1.67652
PC 18:3_20:4	0.370652	0.39917	0.188759	0.12005	0.0544494	0.921875	1.08838	NQ	0.123277	0.0525121	0.533926	0.516467	0.313487	0.10362	0.139097
PC 19:0_18:2	1.18909	1.57883	0.841915	0.552727	0.270293	1.52009	1.72589	NQ	0.24489	0.211331	1.34344	1.20309	1.06686	0.382077	0.328748
PC 20:1_20:4	7.14097	8.47877	4.72218	4.97317	2.57392	7.73968	9.18938	NQ	3.27618	1.4506	6.35646	6.43617	5.18467	3.09283	3.59477
PC 20:4_20:4 Cis	0.475189	0.506041	0.375567	0.276416	0.149146	0.544592	0.667084	NQ	0.186133	0.139496	0.496054	0.469997	0.463215	0.131243	0.209963
PC O-16:0_16:0	3.81059	2.09805	3.71271	1.79352	0.959353	2.92062	1.99271	NQ	2.61381	1.19218	3.73444	3.25696	3.83855	1.12108	1.04039
PC O-16:0_20:4	12.4628	13.2984	8.06853	5.56581	2.62735	9.18917	11.0478	NQ	4.34612	2.23108	8.1869	8.84509	7.36428	4.68362	2.64897
PC O-16:0_20:5	0.454502	0.454696	0.335069	0.252633	0.135609	0.306362	0.38794	NQ	0.192129	0.0775128	0.350721	0.374089	0.367347	0.128763	0.297463
PC O-16:1_16:0	3.61735	2.4668	3.21931	0.956638	0.370136	2.0103	3.83603	NQ	0.728897	0.347581	1.60586	1.42133	5.43256	1.03942	0.643282
PC O-16:1_18:2	10.1577	11.6589	8.81161	4.74914	2.48882	8.02186	10.2813	NQ	2.33792	1.23689	11.5337	10.2767	10.0698	3.13996	3.1718
PC O-16:1_20:4	8.98127	9.23422	5.6476	3.58615	1.857	6.87688	8.21573	NQ	2.50163	2.04864	8.61726	7.91986	6.49905	2.35307	2.38709
PC O-16:1_22:6	1.3985	1.90794	0.802628	0.558828	0.297447	2.14383	1.56245	NQ	0.358922	0.118987	1.29879	1.46534	1.09725	0.362629	0.796667
PC O-18:0_22:4	0.697061	0.627377	0.494824	0.29802	0.174656	0.590239	0.825666	NQ	0.342933	0.166394	0.529503	0.505263	0.585604	0.123623	0.334578
PC O-18:0_22:6	2.40486	1.45128	0.908027	0.576595	0.271609	1.60433	1.80236	NQ	0.266519	0.298202	1.64939	1.5694	0.720131	0.242147	0.213013
PC O-18:1_16:0	7.81295	9.11197	12.1116	6.81148	3.98175	6.91068	8.90492	NQ	7.39048	3.58862	7.18384	6.87809	12.2453	3.88279	4.20264
PC O-18:1_20:4	14.2652	12.9242	7.45101	4.83637	2.61556	10.5275	13.0422	NQ	5.19661	2.36363	10.377	10.3688	7.56175	3.06248	2.50483
PC O-18:1_22:6	1.95859	2.36374	0.976903	0.639661	0.318056	1.81866	2.03809	NQ	0.398693	0.176521	1.72945	1.65453	0.663029	0.354623	0.389578
PC O-20:0_22:6	0.293582	0.310771	0.152124	0.192102	0.0482809	0.247173	0.648291	NQ	0.149505	0.0701274	0.263526	0.282363	0.154444	0.170292	0.0822806
PC O-20:1_20:4	1.28695	2.94123	1.26505	0.667373	0.279228	1.2826	1.54092	NQ	0.531245	0.467197	1.13416	1.15565	0.802044	0.514875	0.540876
PC O-22:0_18:2	0.319047	0.267777	0.472081	0.173119	0.135951	0.248071	0.361305	NQ	0.121675	0.0771969	0.213625	0.0779962	0.302057	0.114753	0.166015
PC O-22:1_20:4	1.37459	1.42094	0.694978	0.415881	0.214401	1.31239	1.58601	NQ	0.487246	0.138728	1.20807	1.26208	0.813489	0.257411	0.251364
PC O-22:1_22:6	0.240204	0.267123	0.167835	0.226782	0.0950756	0.273055	0.308052	NQ	0.0622049	0.074825	0.252796	0.263786	0.104836	0.0243681	0.134023
PC O-24:1_20:4	2.1884	2.1585	1.07231	0.568345	0.255739	1.78004	2.3343	NQ	0.659063	0.351182	1.45315	1.79317	1.37631	0.348167	0.346115
PE 16:0_16:1	0.0391096	0.0334587	0.261104	0.286154	0.115901	0.0271793	0.0261692	NQ	0.212031	0.0571636	0.0384482	0.0310122	0.235134	0.132571	0.130008
PE 16:0_18:1	0.314872	0.305135	42.8558	31.0649	16.7915	0.528721	0.551225	NQ	37.0779	18.3443	0.225265	0.246499	44.9796	16.5806	16.1353
PE 16:0_18:2	0.618392	0.685864	9.70426	8.2674	4.59888	1.20525	1.1063	NQ	10.9691	5.80312	0.668382	0.696304	9.63216	4.5562	4.46126
PE 16:0_20:4	0.880434	0.844101	21.4891	22.5248	11.6666	1.30121	1.58197	NQ	30.6125	15.7118	0.852795	0.807516	22.263	12.2126	11.7399
PE 16:0_20:5	0.00890406	0.0217573	0.39472	0.397932	0.205805	0.0364921	0.0330225	NQ	0.516901	0.294215	0.0283217	0.0223208	0.338305	0.215618	0.236945
PE 16:0_22:6	1.06303	0.815417	5.09926	5.19215	2.63164	1.41407	1.544	NQ	4.90429	2.48811	0.942487	0.901295	5.6494	3.20182	2.81015
PE 18:0_18:1	0.37825	0.339824	10.7553	8.76883	4.76642	0.750243	0.890006	NQ	8.98461	5.04258	0.252437	0.312576	11.0972	5.11848	4.98611
PE 18:0_20:4	3.79828	3.39092	30.1214	26.2013	14.692	5.92866	6.74174	NQ	28.9188	16.1478	3.21313	3.26946	36.0202	15.0609	15.6893
PE 18:0_22:6	0.529875	0.444842	1.36704	4.07048	1.63252	0.981852	1.04341	NQ	2.22235	1.01847	0.4808	0.541327	2.82244	1.65958	1.23653
PE 18:1_18:2	0.589833	0.536671	12.1628	10.7973	6.07054	1.32776	1.45809	NQ	11.0391	5.69414	0.559011	0.559073	11.9412	6.24877	6.06896
PE 18:2_18:2	0.0639629	0.0571501	0.652008	0.699324	0.35477	0.186814	0.21781	NQ	0.789638	0.393743	0.0932607	0.0901822	0.799882	0.421354	0.401391
PE 18:2_20:4	0.0256617	0.0432932	1.28176	1.79413	0.974917	0.0512689	0.0833452	NQ	2.08381	1.02723	0.0484663	0.0486897	1.69618	1.13616	0.949109
PE O-16:1_18:1	0.480277	0.420804	7.98319	8.08186	3.78717	0.513657	0.532308	NQ	12.408	6.98912	0.451358	0.431695	9.8405	4.54846	4.58826
PE O-16:1_20:4	2.54505	2.28405	16.6115	19.2532	8.90021	2.70687	2.72546	NQ	24.108	14.3934	2.32066	2.26565	19.4901	11.2152	10.626
PE O-16:1_22:4	0.319872	0.497535	14.2541	15.1581	7.07178	0.344223	0.367883	NQ	20.8315	10.1133	0.439319	0.557672	19.3428	8.74927	8.0118
PE O-16:1_22:6	1.5244	1.38269	3.30002	3.61509	2.00346	1.46223	1.70766	NQ	3.57121	2.27517	1.3217	1.51884	3.91836	2.39821	2.10275
PE O-17:1_20:4	0.19352	0.200267	0.650454	0.649492	0.360771	0.234983	0.233771	NQ	0.654589	0.408717	0.182239	0.164556	0.882003	0.401955	0.369577
PE O-17:1_22:6	0.101406	0.0700179	0.106474	0.124075	0.0542286	0.0843075	0.083426	NQ	0.0746338	0.0435157	0.0868131	0.066711	0.0782809	0.0756775	0.0719875
PE O-18:1_18:1	0.376674	0.423955	4.55433	4.84781	2.28544	0.355535	0.400158	NQ	6.95799	3.44061	0.407828	0.36652	5.22255	3.04618	2.48585
PE O-18:1_20:4	5.88337	5.39241	55.0479	58.9729	29.9743	6.2393	6.57857	NQ	72.4866	39.5971	6.06486	5.52905	62.9936	34.6709	30.9833
PE O-18:2_22:6	1.02223	1.00862	2.02635	2.84314	1.58709	1.19221	1.25644	NQ	2.1733	1.20743	0.929177	1.00888	2.96954	2.05241	1.95002
PE O-20:0_18:2	0.0431628	0.0436048	0.340723	0.310167	0.140668	0.0516966	0.076653	NQ	0.379382	0.196724	0.0309613	0.0536459	0.420168	0.165517	0.161837
PE O-20:1_20:4	0.263884	0.280958	1.59687	3.13684	1.19732	0.373206	0.448629	NQ	2.15852	1.46113	0.332046	0.302449	2.43301	1.16404	1.16099
PG 16:0_18:2	0.028899	0.0256914	0.053243	0.238056	0.113272	0.0317301	0.0222611	NQ	0.149268	0.0907812	0.0240674	0.021465	0.0722489	0.148492	0.117568
PI 16:0_18:1	1.10987	1.11609	0.86911	0.747069	0.402888	0.802433	1.82891	NQ	0.89005	0.385295	1.06065	0.981313	1.00026	0.513854	0.449377
PI 16:0_18:2	1.40969	1.16376	1.75575	0.975778	0.586654	2.33479	2.42738	NQ	1.61029	0.769021	1.47758	1.53442	2.63146	0.790185	0.763802
PI 16:0_20:4	1.74228	1.5054	2.05977	1.5841	0.846618	2.29712	2.4632	NQ	2.17564	0.936235	1.5184	1.56586	2.99961	1.08	1.02451
PI 16:0_22:5	0.816374	0.597853	1.02737	0.962198	0.504709	1.23818	1.3495	NQ	0.731436	0.328171	0.723711	0.731296	1.6274	0.657812	0.563025
PI 18:0_18:2	5.8184	5.8826	4.52121	3.7747	2.00689	8.80079	10.2958	NQ	5.04842	2.20768	6.42174	6.43012	6.456	2.58186	2.35146
PI 18:0_20:3	2.60131	2.49055	2.08236	1.73184	0.827333	2.70696	2.89559	NQ	1.97839	0.861811	2.2991	2.08639	2.29319	0.977863	0.913761
PI 18:0_20:4	33.4516	29.666	29.6071	21.6855	9.88007	37.2287	43.4321	NQ	25.0899	12.6328	31.2313	29.6327	39.3531	13.2967	12.434
PI 18:0_22:4	0.133811	0.126943	0.229774	0.225383	0.13353	0.108568	0.140228	NQ	0.421466	0.190847	0.11544	0.101598	0.31331	0.13307	0.137629
PI 18:1_18:2	0.683227	0.605322	0.749565	0.614592	0.34098	1.12852	1.36242	NQ	0.565555	0.211889	0.857617	0.810631	1.10334	0.439183	0.395603
PS 16:0_18:1	0.0299617	0.0156787	2.69982	2.2393	1.01766	0	0.0758919	NQ	2.76335	1.26956	0	0.0462526	2.73499	1.20431	1.22351
PS 16:0_20:4	0	0	1.06788	1.08324	0.504152	0	0	NQ	0.762989	1.04431	0	0	1.42119	0.723756	0.662659
PS 18:0_18:0	1.35229	1.69299	1.57524	1.89447	1.12133	4.009	3.80249	NQ	2.08944	1.20059	2.51044	2.72087	2.31978	1.55592	1.37617
PS 18:0_18:1	0.109376	0.122518	18.7757	13.2761	8.48934	0.264603	0.197456	NQ	19.5342	10.6934	0.13362	0.15832	18.7029	8.66391	8.57086
PS 18:0_18:2	0	0.0396541	6.36069	5.53678	2.6611	0.0751121	0.034311	NQ	6.78214	3.52166	0.0402965	0	7.33214	3.42809	3.28211
PS 18:0_20:4	0.0811973	0.0853026	94.4114	53.9886	30.1836	0.183684	0.110438	NQ	151.734	62.6196	0.114835	0.068239	106.393	55.9376	57.2298
PS 18:0_22:6	0.0546133	0.0278632	31.0039	25.7314	11.8227	0.11976	0.0371179	NQ	21.706	10.6117	0.0403377	0.0226789	33.7408	14.7845	13.645
SM 34:1;3O	0.383297	0.353036	0.682742	0.474629	0.286394	0.295352	0.296539	NQ	0.598118	0.322482	0.262711	0.321978	0.64108	0.253695	0.255803
SM 34:2;3O	0.0830328	0.0905525	0.103816	0.0998799	0.0515982	0.0748284	0.0798828	NQ	0.129911	0.0448976	0.0803158	0.0941502	0.115621	0.0494917	0.0308659
SM d18:1_18:0	15.8099	15.9666	24.0456	18.8034	11.0076	12.9944	11.0682	NQ	20.8952	10.7629	13.44	14.1709	22.9666	9.94265	9.75382
SM d18:1_18:1	10.1772	8.88738	10.21	10.4313	5.58352	8.20456	8.16335	NQ	9.52792	5.40154	8.45744	9.56604	10.2251	5.20829	5.552
SM d18:1_24:0	23.0502	21.772	74.8474	68.5747	34.6385	19.4415	18.5857	NQ	94.1991	52.3208	14.0455	16.1754	57.9003	33.0967	34.2966
SM d18:1_24:1	0	0	47.2838	12.672	8.86246	0	11.0123	NQ	119.653	23.9497	3.59685	11.6324	21.5897	0	13.3218
SM d32:1	8.38135	8.51521	14.7295	10.8809	5.66049	8.75035	8.44249	NQ	8.38667	4.62605	7.60296	9.2067	15.3613	5.37396	6.64455
SM d32:2	0.470309	0.451333	0.561909	0.516932	0.241262	0.7261	0.681195	NQ	0.272794	0.153434	0.571882	0.735727	0.628493	0.317373	0.320224
SM d33:1	6.18348	6.016	10.0271	7.96284	3.3863	5.49626	5.89894	NQ	5.34307	2.68225	4.51706	5.54352	9.04339	3.85441	4.23194
SM d33:2	0.0955067	0.0697561	0.0917726	0.0481082	0.0469879	0.0963811	0.0774608	NQ	0.0289199	0.0288441	0.0858102	0.0867175	0.0850765	0.0364803	0.0866119
SM d34:0	3.27853	3.24022	6.04581	6.27909	2.89723	2.5399	2.30178	NQ	5.14483	2.94199	2.32186	2.61419	5.46381	2.70191	2.83496
SM d34:2	19.743	19.4844	25.3174	17.626	8.64386	18.7829	20.2815	NQ	14.9996	8.57277	17.0452	19.9247	23.124	8.887	8.93745
SM d35:1	2.45494	1.99058	2.38314	2.04605	0.963834	1.97679	1.67998	NQ	1.52998	0.822673	1.62677	1.85524	2.17684	1.00288	1.03092
SM d35:2	0.237118	0.226956	0.265893	0.241101	0.117028	0.238006	0.208733	NQ	0.150554	0.131301	0.21704	0.250289	0.250132	0.126202	0.219157
SM d36:3	0.300272	0.264267	0.214924	0.237717	0.109153	0.331656	0.312719	NQ	0.104239	0.109803	0.289418	0.323375	0.230395	0.140525	0.142793
SM d38:1	14.7825	12.9395	13.1526	10.1449	4.43933	12.6335	11.6072	NQ	8.76437	5.01023	10.154	11.9764	10.5813	4.61866	4.6385
SM d38:2	7.29193	7.07792	6.58197	6.48088	3.11992	6.03097	6.3019	NQ	4.8682	2.37544	5.96928	6.94797	6.06064	3.48063	3.59162
SM d39:1	4.93323	4.78042	3.80922	2.67107	1.22751	4.16727	4.45803	NQ	1.43279	0.856096	3.58717	4.06861	3.39239	1.20218	1.23944
SM d40:1	37.0366	36.1205	52.9662	37.793	19.8422	32.8702	28.4907	NQ	51.5606	26.5818	25.1763	28.0465	49.3071	19.1892	21.0927
SM d40:2	32.3932	25.451	23.6183	18.3517	8.46241	25.3009	25.9816	NQ	13.7972	7.7409	24.2646	29.3469	22.8993	8.70673	8.70199
SM d40:3	1.17464	1.02405	1.76764	0.958293	0.63618	1.30724	2.18129	NQ	0.768604	0.448772	1.06605	1.36639	1.02223	0.534534	1.49423
SM d41:1	14.5505	12.8159	13.9071	9.47429	4.56318	11.6258	12.2297	NQ	8.10002	4.28691	8.6267	10.0734	9.27371	3.85252	4.47586
SM d41:2	9.08119	8.80211	6.65978	5.89985	2.93001	9.32715	9.3358	NQ	3.29773	1.86514	6.94115	8.52923	6.64363	2.95005	3.01383
SM d41:3	0.752286	0.610672	0.650622	0.652728	0.407901	0.71759	0.631155	NQ	0.4032	0.214881	0.66998	0.776238	0.684474	0.34644	0.380009
SM d44:2	0.210093	0.203392	2.07896	1.43147	0.692602	0.180221	0.169958	NQ	1.86277	1.1302	0.163044	0.223373	2.44636	0.705468	0.992105

## Sheet: P3
	210625					210702					210723
	nmol/mL					nmol/mL					nmol/mL
Name	Plasma	Serum	Blood EDTA	DBS - Venous	DBS - Finger	Plasma	Serum	Blood EDTA	DBS - Venous	DBS - Finger	Plasma	Serum	Blood EDTA	DBS - Venous	DBS - Finger
Cer d18:1_16:0	0.409193	0.442501	1.82958	0.998542	0.797132	0.463024	0.737182	NQ	1.40644	1.06654	0.565831	0.198828	1.58689	0.682185	0.79345
Cer d18:1_18:0	0.161287	0.173216	0.908945	0.486305	0.348606	0.225705	0.294421	1.94216	0.618442	0.476389	0.171357	0.0653588	0.776636	0.27327	0.265728
Cer d18:1_20:0	0.325884	0.453419	0.807989	0.354588	0.279941	0.325545	0.600298	NQ	0.445329	0.333727	0.339916	0.0566254	0.676996	0.220869	0.224424
Cer d18:1_22:0	2.19267	2.88004	4.38213	2.93977	2.12283	2.58208	3.96201	NQ	3.35645	2.66129	1.61833	0.696214	1.47011	1.60088	1.5323
Cer d18:1_24:0	9.23429	10.6331	13.134	5.75579	4.12793	9.46273	15.3661	NQ	7.21199	5.63143	2.54072	2.51773	0.375904	3.69087	3.1023
Cer d18:1_24:1	3.37767	4.60658	22.6376	12.6655	8.93246	4.03039	5.82109	NQ	14.2942	10.8328	2.48815	0.695351	19.3721	7.19507	5.9478
Cer d40:2	0.307359	0.450049	1.26501	0.71375	0.525759	0.360009	0.693251	NQ	0.896979	0.641999	0.390071	0.110404	1.34465	0.378201	0.337848
Cer d41:1	2.37107	3.35098	1.5961	0.767941	0.547714	2.81711	4.59683	NQ	0.969269	0.727355	0.723662	0.650403	0.152688	0.473435	0.430776
Cer d41:2	0.23155	0.321156	0.609597	0.338111	0.231649	0.262488	0.484852	NQ	0.391798	0.292997	0.258313	0.075484	0.666601	0.2045	0.169753
Cer d43:1	1.20487	1.64132	0.632333	0.317256	0.198086	1.73177	2.83277	NQ	0.438471	0.309341	1.3358	0.413916	0.286636	0.212945	0.156858
Cer d43:2	0.511332	0.60003	0.301314	0.162914	0.120356	0.724717	1.30904	NQ	0.282921	0.19457	0.449265	0.108875	0.225731	0.0876778	0.0764568
Cer d44:1	0.228516	0.255283	0.447819	0.234777	0.184116	0.215204	0.34474	NQ	0.328072	0.272433	0.0710379	0.0473169	0.0280409	0.146795	0.141663
Cer d44:2	0.0847983	0.106631	0.529961	0.189105	0.171271	0.107787	0.178434	NQ	0.327442	0.231178	0.0865175	0.028492	0.498839	0.14669	0.133187
Hex2Cer 32:1;2O	0.227501	0.327452	0.247299	0.134454	0.116597	0.303941	0.524609	NQ	0.236272	0.183363	0.31371	0.0773602	0.284861	0.109991	0.0986536
Hex2Cer 34:1;2O	1.88552	2.42815	4.0052	2.67498	2.03105	2.52601	4.14994	NQ	3.42343	2.60044	2.29279	0.59387	4.21989	1.61365	1.47597
Hex2Cer 34:2;2O	0.130136	0.172504	0.0934727	0.0206533	0.0448067	0.0271127	0.064271	NQ	0.0625465	0	0.214252	0.0475519	0.110001	0.0537883	0.0561021
Hex2Cer 42:2;2O	0.333857	0.388047	1.60213	0.974727	0.723151	0.3494	0.624606	NQ	1.36546	1.15347	0.406884	0.105956	1.53449	0.608498	0.557944
Hex2Cer 42:3;2O	0.0828077	0.0824793	0.146758	0.113278	0.0970637	0.107244	0.161878	NQ	0.166667	0.130925	0.122543	0.0395263	0.166824	0.0792227	0.0764727
Hex3Cer 34:1;2O	0.122698	0.169037	0.146067	0.0955809	0.0575341	0.161136	0.279793	NQ	0.122008	0.090874	0.176187	0.0463591	0.14243	0.0561452	0.0633355
HexCer 42:2;2O	1.99777	3.58689	0.41483	0.303631	0.203216	1.10433	2.58745	NQ	0.330449	0.474482	0.966833	0.338836	0.437795	0.173382	0.181877
HexCer 41:1;2O	0.441668	0.558847	0.204303	0.184421	0.156665	0.527882	0.815814	NQ	0.17643	0.277491	0.354595	0.136869	0.186405	0.115864	0.118119
LPC 14:0 SN1	1.4108	1.63757	0.785385	0.384711	0.400479	0.846934	1.12662	NQ	0.536673	0.404039	0.674029	0.355425	0.479071	0.2214	0.228875
LPC 15:0 SN1	1.06635	1.24955	0.569712	0.308572	0.239692	0.668703	0.91922	NQ	0.456921	0.351591	0.611508	0.268446	0.446842	0.199224	0.201871
LPC 16:0 SN1	87.3793	150.61	78.1085	34.7221	31.7056	98.2234	106.566	NQ	46.065	36.7677	78.7656	27.9415	61.3946	22.5178	22.5903
LPC 16:0 SN2	10.5981	12.9119	7.7638	4.06285	3.80022	6.87725	9.62014	NQ	5.0815	4.0426	5.70811	2.20061	4.79164	2.00124	2.26488
LPC 16:1 SN1	1.87766	2.22383	0.874972	0.405755	0.372262	1.37592	1.82609	NQ	0.71239	0.451257	1.01003	0.394058	0.57271	0.35597	0.226363
LPC 16:1 SN2	0.356385	0.491137	0.348987	0.244621	0.242234	0.29352	0.404597	NQ	0.444726	0.228006	0.160787	0.161594	0.206906	0	0.0586259
LPC 17:0 SN1	1.17218	1.65882	0.835755	0.58658	0.788375	0.959071	1.19565	NQ	0.845669	0.493189	0.707276	0.318709	0.642404	0.202899	0.31503
LPC 18:0 SN1	49.6121	64.2852	30.6002	15.931	14.5611	23.254	35.9439	NQ	20.5632	14.9535	25.6869	10.5383	24.4321	11.1694	11.1971
LPC 18:0 SN2	3.32839	4.19731	2.36654	1.73675	1.43213	1.83299	2.52647	NQ	1.76819	1.46212	1.80141	0.959376	1.72188	0.907101	0.961285
LPC 18:1 SN1	30.468	40.0086	14.3892	7.89915	6.56685	19.6043	30.1988	NQ	10.905	7.80632	14.5841	5.96225	9.79813	3.66794	3.94833
LPC 18:1 SN2	3.1745	3.79916	5.28604	1.18672	0.988492	1.91344	3.18872	NQ	1.71981	1.10339	1.54075	0.737918	2.54849	0.662677	0.785852
LPC 18:2 SN1	64.8901	78.9819	19.1229	13.0837	11.3254	36.7186	58.1792	NQ	16.651	12.4815	34.8037	16.4509	17.7808	6.66322	7.73784
LPC 18:2 SN2	6.47248	8.35195	7.89699	2.2415	1.68724	3.98035	7.21469	NQ	2.86984	2.08941	4.62135	1.96602	5.94905	1.17818	1.30991
LPC 18:3 SN1	0.413588	0.517383	0.149115	0.131262	0.111672	0.371641	0.26075	NQ	0.192084	0.135278	0.429695	0.151717	0.128609	0.0756699	0.122594
LPC 19:0 SN2	0.131951	0.191771	0.128733	0.221518	0.129723	0.105387	0.115585	NQ	0.298938	0.127568	0.0483818	0	0.0879122	0.0923677	0.0846462
LPC 20:0 SN1	0.192818	0.238101	0.150732	0.131175	0.121576	0.119373	0.159564	NQ	0.175334	0.130097	0.126074	0.0883391	0.122598	0.111608	0.110577
LPC 20:1 SN1	0.398266	0.532472	0.280687	0.232985	0.185748	0.249777	0.306126	NQ	0.246061	0.157508	0.22756	0.0999419	0.16302	0.116007	0.140331
LPC 20:2 SN1	0.32037	0.419497	0.0957384	0.110921	0.093322	0.161208	0.236103	NQ	0.165176	0.131486	0.142528	0.087726	0.110545	0.11315	0.133986
LPC 20:4 SN1	9.6771	10.8368	2.59654	2.09471	1.6381	7.50486	10.6429	NQ	3.2777	2.0824	5.5875	2.45034	2.49469	1.11489	1.36628
LPC 20:4 SN2	1.66177	1.89819	3.02382	0.898484	0.660996	1.15641	2.54565	NQ	1.42658	0.927593	1.60153	0.781033	1.93226	0.835585	0.643418
LPC 20:5 SN1	0.742173	0.941668	0.340181	0.172831	0.173273	0.56922	0.748343	NQ	0.304323	0.168368	0.322662	0.223392	0.164363	0.0968672	0.162864
LPC 22:5 SN1	0.107845	0.391846	0.0890149	0.111348	0.123684	0.338006	0.371557	NQ	0.170889	0.162563	0.273663	0.0764338	0.149825	0.0668775	0.104444
LPC 22:6 SN2	0.667486	0.675795	0.55998	0.183075	0.143461	0.0805101	0.687375	NQ	0.271053	0.202152	0.6425	0.31277	0.601967	0.162271	0.19249
LPC O-16:0	0.63491	1.45383	0.444278	0.652376	0.271205	0.950256	1.15491	NQ	0.540147	0.477952	0.583795	0.339706	0.207274	0.391724	0.324116
LPC O-18:0	0.184998	0.301725	0.173491	0.164996	0.143132	0.1361	0.146448	NQ	0.21839	0.144996	0.0973137	0.0636464	0.0871285	0.103224	0.125187
LPC O-18:1	0.478196	0.396938	0.213604	0.228481	0.222757	0.0505694	0.393639	NQ	0.495015	0.25392	0.260306	0.13897	0.218969	0.133096	0.175781
LPC O-24:1	0.194245	0.222712	0.148624	0.189118	0.104407	0.13456	0.158617	NQ	0.141244	0.108427	0.156514	0.0704315	0.151306	0.0830482	0.0838984
LPE 16:0 SN1	1.5961	1.61031	1.33053	0.913754	0.836508	1.08364	1.39163	NQ	1.14366	0.776727	0.765201	0.346139	0.64802	0.535307	0.554115
LPE 16:0 SN2	0.27144	0.255892	1.30433	0.217081	0.247218	0.184694	0.202894	NQ	0.318993	0.200448	0.111295	0	0.260828	0.131394	0.14124
LPE 18:0 SN1	2.18607	2.18772	1.70571	1.68374	1.48001	1.34838	1.72703	NQ	1.80038	1.33351	1.02767	0.56535	1.28042	1.01625	0.962786
LPE 18:0 SN2	0.196805	0.221742	0.182712	0.262144	0.151401	0.163969	0.17991	NQ	0.27715	0.143549	0.117638	0.157258	0.100109	0.111428	0.185947
LPE 18:1 SN1	0.118191	0.288581	7.70705	0.634989	0.609744	0.244878	0.365969	NQ	0.979805	0.578377	0.171193	0.190687	1.24779	0.425785	0.283775
LPE 18:1 SN2	1.65389	1.85802	0.925105	0.929378	0.760324	1.44208	1.92222	NQ	1.09966	0.721855	0.488852	0.326497	0.404646	0.355282	0.407837
LPE 18:2 SN2	0.761076	0.691489	2.14169	0.470855	0.374778	0.0656437	0.720051	NQ	0.583567	0.391539	0.478964	0.281107	0.950748	0.176958	0.29293
LPE 18:2 SN1	4.2063	4.56022	1.30033	1.19975	0.904536	2.64416	3.47522	NQ	1.33969	0.676965	1.88058	0.97474	0.977477	0.481139	0.570916
LPE 20:4 SN2	0.870964	0.845439	16.8465	2.85641	2.6204	0.647525	1.44433	NQ	3.80746	2.74607	0.74262	0.486458	5.8756	1.89114	2.0002
LPE 20:4 SN1	2.62357	2.63384	0.650284	1.00173	0.816239	2.24376	2.58252	NQ	1.45991	1.18787	1.26749	0.622041	0.278018	0.556358	0.674672
LPE 20:5 SN1	0.163165	0.131061	0.832848	0.204368	0.172067	0.227793	0.224233	NQ	0.261755	0.210081	0.101009	0.107301	0.310033	0.157306	0.194917
LPE 22:4 SN1	0.0788945	0.0863315	5.32244	0.854385	0.803544	0.085687	0.095665	NQ	1.05182	0.727218	0	0	1.65852	0.597827	0.610831
LPE 22:6 SN1	1.39018	1.42358	0.274457	0.53702	0.622845	1.04895	1.36492	NQ	0.608432	0.478487	1.09395	0.575182	0.456415	0.354779	0.373656
LPE O-18:1	0.257386	0.26867	0.197523	1.03249	0.859863	0.191676	0.210805	NQ	1.06339	0.678891	0.130836	0.0638307	0.183122	0.585516	0.530047
PC 14:0_18:2	5.70339	5.67915	2.68146	1.80628	1.41496	3.98754	5.58632	NQ	1.94673	1.3729	4.02853	1.39477	3.62908	1.19838	1.1722
PC 14:0_20:4	1.77237	1.94398	0.636046	0.419106	0.308782	1.28305	2.15427	NQ	0.455413	0.354008	1.12748	0.459745	0.872742	0.263258	0.242523
PC 14:0_22:6	0.673846	0.807275	0.186275	0.162871	0.189738	0.403295	0.679707	0.21627	0.126809	0.0849181	0.434576	0.132306	0.322451	0.197269	0.209556
PC 15:0_16:0	0.898244	1.01526	1.47744	0.66164	0.490586	0.610887	0.982613	NQ	0.680616	0.605097	0.543331	0.361349	1.32003	0.428042	0.481285
PC 15:0_18:2	5.09584	4.72934	2.35999	1.77782	1.55642	3.52356	5.27009	NQ	2.06352	1.49439	4.02175	1.76853	3.53235	1.22588	1.32151
PC 15:0_20:3	1.25287	1.36101	0.631288	0.443363	0.408944	1.07963	1.47863	NQ	0.499887	0.397617	0.701415	0.321668	0.640851	0.231576	0.285849
PC 15:0_20:4	1.64892	1.80835	0.493624	0.457885	0.332902	1.64164	2.34163	NQ	0.5654	0.409599	1.24771	0.484706	0.783617	0.282905	0.286596
PC 16:0_14:0	3.75931	2.93372	5.74863	2.3815	1.91734	2.43875	3.59951	NQ	3.09477	1.98608	2.14148	0	4.25512	1.53637	1.4787
PC 16:0_16:0	19.488	20.9859	50.795	21.5788	18.0033	14.4634	18.5856	NQ	25.0145	17.5016	14.2186	5.99149	52.2257	15.8676	16.4915
PC 16:0_16:1	16.9783	19.3794	9.82635	5.48052	4.81545	14.2178	22.9294	NQ	7.40316	4.79628	9.61564	3.77668	6.75853	2.91614	3.4216
PC 16:0_18:1	348.789	440.553	366.807	98.6427	163.373	487.345	384.535	NQ	311.694	188.198	253.152	109.489	269.81	121.061	146.547
PC 16:0_18:3	11.3572	12.1379	4.93107	4.66483	3.51695	10.5982	15.2772	NQ	5.14411	3.69936	8.9251	3.37748	7.69036	2.55163	2.8579
PC 16:0_20:3	174.067	185.675	86.6718	75.7509	55.5014	153.827	208.01	NQ	83.2757	56.4918	123.646	53.768	109.2	39.0272	42.2295
PC 16:0_20:4	265.137	298.072	107.302	99.9592	76.3728	280.545	377.151	NQ	130.542	101.545	253.538	116.049	196.329	74.991	81.0466
PC 16:0_20:5	35.2125	40.1468	10.3779	9.56629	7.20277	27.2653	44.4128	NQ	10.7285	7.20614	17.9556	6.44474	14.8125	4.54919	4.56766
PC 16:0_22:4	156.793	199.631	79.5696	72.0107	53.275	191.191	238.028	NQ	82.8534	54.3375	199.715	73.5596	123.987	46.7595	50.2369
PC 16:0_22:6	90.5655	106.975	32.6931	34.5364	26.8493	91.1824	114.205	NQ	35.0146	27.6863	96.0544	44.0448	70.578	27.0524	27.8874
PC 17:0_18:1	3.6534	4.01456	3.99849	2.16021	1.76859	3.95621	4.96561	NQ	2.67539	2.07327	2.06514	0.983834	3.70423	1.34716	1.45815
PC 17:0_18:2	10.0616	10.4115	5.86489	4.57112	3.08522	8.7357	12.0471	NQ	4.3869	3.32112	8.67049	3.59275	7.47122	2.66777	2.93218
PC 17:0_20:4	5.31067	5.85486	1.90944	1.7926	1.3504	5.55389	7.84388	NQ	2.21337	1.61544	4.54336	1.84407	3.22301	1.02265	1.19598
PC 17:0_22:6	1.71306	1.78782	0.436154	0.476596	0.353669	1.19173	1.89479	NQ	0.486527	0.406284	1.43137	0.630787	0.841471	0.303415	0.301919
PC 17:1_20:4	0.134458	0.222364	10.4841	5.08556	5.56699	0	0	NQ	5.97191	4.87629	0.12619	0.0505328	14.9613	3.16339	3.09102
PC 18:0_16:0	3.77016	4.22497	15.734	7.27493	6.36088	6.95067	5.32489	NQ	8.09182	5.76008	2.2154	1.05051	17.947	5.03314	5.27478
PC 18:0_18:1	66.9701	73.1838	84.0324	42.7503	35.8529	53.3792	78.7704	NQ	45.0338	32.8934	35.9005	13.8319	78.4104	24.2562	24.1369
PC 18:0_20:1	0.892173	0.642688	1.18931	0.464922	0.486164	0.591428	0.870334	NQ	0.489776	0.329232	0.581093	0.229127	0.844193	0.260107	0.288073
PC 18:0_20:2	6.14865	6.51492	3.0069	2.17583	1.6517	3.60354	6.00356	NQ	2.05832	1.49101	3.36188	1.22268	3.82095	1.15928	1.16558
PC 18:0_22:6	35.9247	36.9463	10.3112	9.91432	8.00862	26.9811	38.5174	NQ	10.5402	7.31873	33.9715	15.0438	22.153	7.75032	8.15994
PC 18:1_20:4	46.9344	54.182	14.9451	14.3693	13.0238	49.5405	67.1417	NQ	17.0918	12.893	36.3204	14.7189	22.768	9.04277	10.206
PC 18:1_22:4	9.4233	9.9116	2.53589	1.85025	3.43123	8.22375	11.5907	NQ	2.81859	5.62276	8.44682	3.05552	6.27063	2.82016	2.38399
PC 18:1_22:6	6.01897	5.29057	1.03316	1.41471	1.0582	3.66956	4.73623	NQ	1.36935	1.02132	3.35878	1.4295	1.82368	0.761359	0.789485
PC 18:2_18:2 Cis	27.4462	31.4751	9.68279	9.06032	6.35014	15.118	25.9868	NQ	8.00402	5.46047	25.6997	10.2716	16.6528	5.96183	6.56882
PC 18:2_20:4	12.1786	13.0879	2.68884	2.76295	2.12557	10.4358	13.126	NQ	2.99477	2.29317	8.68077	3.28223	4.42205	1.78199	1.95426
PC 18:2_20:5	0.732677	0.746224	0.261574	0.207166	0.187773	0.665896	0.87906	NQ	0.229669	0.171054	0.471529	0.218963	0.281581	0.107688	0.119244
PC 19:0_18:2	1.18103	1.97183	0.563804	0.401624	0.339888	0.926248	2.41245	NQ	0.436976	0.326443	0.780075	0.344483	0.695595	0.371075	0.255858
PC 20:1_18:2	65.0364	72.7644	20.1915	17.642	13.5292	55.8316	83.5718	NQ	19.8828	13.5707	35.9109	14.771	26.153	8.86672	9.24022
PC 20:4_20:4 Cis	0.8034	0.887611	0.230509	0.307273	0.25416	0.781169	0.996785	NQ	0.36135	0.247108	0.68943	0.300901	0.470729	0.201298	0.241963
PC O-16:0_16:0	3.18716	3.4514	3.01606	1.333	1.24789	4.44637	3.98594	NQ	1.54732	1.25985	4.5827	0.699476	3.16559	1.00182	1.01331
PC O-16:0_16:1	0.346467	0.951016	0.466058	0.353748	0.35669	0.503315	0.941271	NQ	0.591818	0.231347	0.443832	0.3745	0.770138	0.215854	0.25775
PC O-16:0_20:3	1.89283	3.51817	1.83754	0.9771	0.697922	1.87458	2.63294	NQ	0.805214	0.658593	2.82006	0.735721	1.99694	0.44734	0.574453
PC O-16:0_20:5	0.82842	0.853878	0.422965	0.327654	0.411447	0.45977	0.717918	NQ	0.305889	0.21686	0.411784	0.231769	0.560441	0.149788	0.140263
PC O-16:1_16:0	3.07908	2.61586	2.28694	0.627045	0.626236	1.5183	4.30306	NQ	0.899907	0.873756	1.53563	1.20415	4.58041	1.07278	0.973333
PC O-16:1_18:2	9.41402	9.87905	3.50894	3.50775	2.44359	9.65588	13.9358	NQ	4.21393	3.06098	8.56005	3.5555	7.03439	2.42873	2.32914
PC O-16:1_20:4	11.3332	11.5362	3.14668	3.46321	2.8777	13.1606	16.4724	NQ	9.85347	3.77673	10.4724	4.42124	7.0744	2.53354	2.86815
PC O-16:1_22:6	1.84076	1.86174	0.465086	0.494157	0.382836	2.37558	2.48237	NQ	0.766444	0.539712	2.0162	0.812796	2.31393	0.699889	0.444613
PC O-18:0_22:6	1.04691	1.12423	0.389313	0.446235	0.566498	0.935132	2.70152	NQ	0.669872	0.628842	1.53396	0.407693	1.00967	0.224516	0.451317
PC O-18:1_16:0	7.19225	7.12941	7.60621	4.60727	3.34612	5.42192	9.30429	NQ	5.10542	3.62246	9.119	2.24291	8.77665	3.03156	5.1992
PC O-18:1_20:4	13.0478	15.3633	4.30564	3.94785	3.26831	12.3298	14.9868	NQ	4.55202	3.83027	10.9426	5.24685	6.99934	2.87086	3.19214
PC O-18:1_22:6	2.03137	2.27412	0.453139	0.565843	0.372997	1.50805	2.18218	NQ	0.487416	0.290111	1.96635	0.668035	0.569556	0.310382	0.375959
PC O-20:0_22:6	0.724115	0.378341	0.100244	0.164038	0.218457	0.346969	0.417809	NQ	0.212023	0.19525	0.381947	0.178439	0.329611	0.0876463	0.177446
PC O-22:0_20:4	0.719946	0.753801	0.359147	0.149215	0.175889	0.3499	0.614919	NQ	0.144891	0.136059	0.704414	0.153977	0.759745	0.0922783	0.100816
PC O-22:1_20:4	1.9568	2.2597	0.443322	0.470316	0.35961	1.67047	2.3829	NQ	0.874681	0.380371	1.7972	0.623386	1.1609	0.580578	0.329745
PC O-22:1_22:6	0.276718	0.274026	0.189485	0.205259	0.0868504	0.229185	0.205313	NQ	0.0792156	0.0757379	0.322354	0.144848	0.284457	0.109063	0.115014
PC O-22:2_18:2	1.14904	1.05133	0.417435	0.400143	0.284093	0.772664	1.11184	NQ	0.347827	0.231445	0.931925	0.346043	0.684156	0.352145	0.266664
PC O-24:1_20:4	2.71037	3.48001	0.669259	0.612673	0.471228	2.20645	2.97599	NQ	0.630746	0.443422	2.7894	0.799137	2.00894	0.438593	0.432418
PE 16:0_16:1	0.0197807	0.0348703	0.568198	0.360027	0.250525	0.0559607	0.0722232	NQ	0.523625	0.272286	0.0201367	0	0.530747	0.234392	0.271385
PE 16:0_18:2	1.52729	1.79912	9.38473	7.55241	5.71051	1.38285	1.67082	NQ	10.162	6.40525	0.831501	0.370811	12.377	4.85201	5.5778
PE 16:0_20:4	2.66842	2.69267	20.0944	22.2662	16.0102	3.00793	2.89898	NQ	33.9561	19.2357	1.22984	0.629643	35.0532	14.8161	16.5828
PE 16:0_20:5	0.115056	0.116085	0.610446	0.784219	0.553513	0.0989956	0.111279	NQ	1.24145	0.727403	0.027962	0.0185344	1.61411	0.81435	0.858102
PE 16:0_22:6	3.52364	3.53987	5.97667	7.54749	5.3271	3.42902	3.85955	NQ	11.8574	6.96641	1.69481	0.888503	11.5687	5.22027	5.59396
PE 18:0_18:1	0.907622	0.891703	10.9624	6.95147	4.94353	0.92228	0.903112	NQ	9.48641	5.82582	0.272388	0.14049	10.3836	4.50415	4.93092
PE 18:0_20:4	11.1451	11.0818	26.6256	26.4116	22.1467	13.4859	13.7587	NQ	41.2502	26.9241	5.17377	2.56119	44.0441	17.4301	20.0276
PE 18:0_22:6	2.42523	2.32917	1.67682	1.93864	1.39691	2.4436	2.4557	NQ	2.81701	1.67177	1.24295	0.632286	2.83122	1.17901	1.51733
PE 18:1_18:2	1.17029	1.19514	7.48284	7.8058	5.81076	1.07977	1.04536	NQ	10.6156	6.06449	0.423372	0.206569	10.5718	5.22502	5.33111
PE 18:2_20:4	0.121223	0.130603	0.929027	1.42486	0.988282	0.217582	0.091577	NQ	2.12149	1.27301	0.0505819	0.0155621	1.9388	1.00381	1.06451
PE 18:3_18:3	0.0147263	0.0164325	0.019376	0.0454548	0.0324422	0	0.0116455	NQ	0.0412674	0.0234482	0	0	0.102862	0.0277997	0.0224081
PE O-16:1_18:1	0.577709	0.59768	7.06794	5.71394	4.23834	0.855333	0.864398	NQ	8.17947	5.2182	0.402043	0.169582	8.37876	3.93981	3.86383
PE O-16:1_20:4	5.27099	5.1258	13.485	18.0916	13.204	9.9656	10.8586	NQ	28.253	16.8131	4.16759	1.74932	26.0659	12.6692	13.6777
PE O-16:1_22:6	2.61427	2.43687	2.43449	4.26	2.90673	3.31648	3.18802	NQ	5.88424	3.57464	2.50228	1.10339	6.01881	2.92006	2.86625
PE O-17:1_20:4	0.421977	0.426077	0.528601	0.706307	0.486634	0.506644	0.511714	NQ	1.07233	0.591777	0.198804	0.100532	0.986321	0.465515	0.509786
PE O-17:1_22:6	0.283341	0.136534	0.0912165	0.123022	0.0916635	0.144784	0.153623	NQ	0.159754	0.105845	0.102521	0.053951	0.188587	0.0812419	0.0908134
PE O-18:1_18:1	0.679811	0.626669	4.76814	4.52634	2.85712	0.842175	0.864463	NQ	6.79132	3.55064	0.384086	0.179314	6.02285	2.57506	2.78288
PE O-18:1_20:3	0.586104	0.622861	2.68414	1.75301	0.811964	0.96491	0.967904	NQ	1.74178	1.01864	0.349835	0.176774	3.57495	1.17593	2.10517
PE O-18:1_20:4	11.1801	11.5538	43.643	59.9058	39.6892	16.964	17.1764	NQ	123.283	48.311	7.83766	3.63677	73.9609	35.7775	42.2595
PE O-18:1_22:6	3.05238	3.93459	5.98427	3.48064	6.33539	6.44784	4.13585	NQ	18.284	4.25485	3.77566	1.36903	12.9105	6.16134	7.01407
PE O-18:2_22:6	1.75063	1.65118	1.42151	2.46897	1.70079	1.86089	1.83498	NQ	3.73429	2.09994	1.46283	0.594238	3.39037	1.66459	1.86385
PE O-20:0_18:2	0.0850815	0.10049	0.258683	0.240338	0.168685	0.0722791	0.0979786	NQ	0.281151	0.163034	0.0736434	0.0398692	0.363132	0.137573	0.152125
PE O-20:0_22:6	0	0.00288968	0.0291059	0.0152792	0.026619	0	0.00380003	NQ	0.0201218	0.0255676	0	0	0.0198829	0.00587426	0.00997487
PE O-20:1_20:4	0.521368	0.603857	2.51896	1.84957	1.77267	0.64379	0.705037	NQ	5.87418	2.13374	0.507047	0.216433	2.92891	1.21189	1.3744
PG 16:0_18:1	0.0940085	0.0513055	0.199349	0.131774	0.142695	0.0597561	0.0505819	NQ	0.137677	0.326141	0.0296835	0.0138593	0.192437	0.0793826	0.112716
PG 16:0_18:2	0.0241052	0.0304934	0.068672	0.0706543	0.132387	0.0437365	0.0238002	NQ	0.0649723	0.113436	0.0251231	0.0172015	0.0574935	0.107511	0.0696966
PG 18:0_20:4	0	0.0116074	0.197902	0.13067	0.0930545	0	0	NQ	0.166329	0.0731103	0	0	0.226884	0.0340777	0.0700109
PI 16:0_16:1	0.0741369	0.0421953	0.0514094	0.0914807	0.0932437	0.24113	0.0411753	NQ	0.0397199	0.042595	0.0796916	0.0376584	0.0219502	0.071837	0.0700361
PI 16:0_18:1	0.300305	0.300037	0.308926	0.273828	0.243969	0.391643	0.289322	NQ	0.230487	0.227517	0.260898	0.288499	0.154286	0.2309	0.163065
PI 16:0_18:2	0.432438	0.439631	0.428454	0.369874	0.334046	0.341698	0.303975	NQ	0.299265	0.273723	0.669079	0.528312	0.493663	0.420954	0.384505
PI 16:0_20:4	0.619362	0.619362	0.619362	0.619362	0.619362	0.619362	0.619362	NQ	0.619362	0.619362	0.619362	0.619362	0.619362	0.619362	0.619362
PI 18:0_18:1	0.197473	0.197918	0.295019	0.216663	0.212023	0.213216	0.18182	NQ	0.200918	0.196638	0.189454	0.202345	0.166675	0.194062	0.16526
PI 18:0_18:2	1.23223	1.1894	1.00935	0.930927	0.823218	1.07338	0.916064	NQ	0.690913	0.665805	2.18039	2.20957	1.09167	1.06865	1.12573
PI 18:0_20:3	0.557811	0.526243	0.440539	0.498845	0.451495	0.522887	0.477029	NQ	0.407575	0.44816	0.688604	0.733796	0.401363	0.495468	0.521002
PI 18:0_20:4	30.5802	30.5829	30.4902	20.4935	19.2741	37.2522	32.1978	NQ	18.8462	20.5022	41.8521	39.3862	27.9413	25.6068	22.1053
PI 18:1_18:2	0.916625	1.00022	0.801596	0.617438	0.591219	0.849275	0.820016	NQ	0.414755	0.830871	1.32156	1.06277	0.757261	0.74002	0.802483
PI 18:1_20:4	0.919847	0.919847	0.919847	0.919847	0.919847	0.919847	0.919847	NQ	0.919847	0.919847	0.919847	0.919847	0.919847	0.919847	0.919847
PS 16:0_16:0	0.125678	0.146588	0	0.0902748	0.101937	0.204608	0.167768	NQ	0.196652	0.218256	0.120714	0.282211	0	0	0.071816
PS 16:0_18:1	0.0611364	0	1.45485	0.950862	0.787229	0	0.0680701	NQ	1.71108	1.1788	0.0444833	0.0282943	1.67727	0.692103	0.595851
PS 16:0_20:4	0	0	0.6482	0.795843	0.668905	0	0	NQ	1.0234	0.884003	0	0	1.08674	0.523108	0.331513
PS 18:0_18:0	3.06337	3.31617	2.22102	2.05541	1.87724	4.2256	5.20311	NQ	3.47035	2.4841	1.67521	0.870327	2.24706	1.81426	1.40952
PS 18:0_18:1	0.032257	0.0693985	17.0566	11.0795	10.7902	0.0594082	0	NQ	16.674	14.4142	0	0	19.0041	8.62059	7.66501
PS 18:0_18:2	0.058024	0	4.01744	3.11437	2.52314	0.0592209	0	NQ	4.48242	3.55938	0.0304064	0	5.38961	2.33901	1.99131
PS 18:0_22:6	0.136485	0.0949039	17.9399	18.6922	15.0654	0.118207	0.0743004	NQ	29.6992	22.5081	0.105197	0	33.9803	14.6054	12.2525
SM 34:1;3O	0.240085	0.281518	0.312615	0.253455	0.238251	0.189665	0.264946	NQ	0.301726	0.219647	0.242555	0.161034	0.441662	0.207118	0.200686
SM 34:2;3O	0.0646176	0.0624569	0	0.0737968	0.0443419	0.050096	0.0751645	NQ	0.0640213	0.0598517	0.0657999	0	0.065433	0.0347387	0.0399062
SM d18:1_18:0	13.4448	15.5866	19.0822	14.6027	12.6442	14.9574	15.8826	NQ	16.6961	10.9308	18.1483	11.4917	20.1443	10.8809	11.8063
SM d18:1_18:1	7.30621	8.19078	6.6905	7.80255	6.30101	7.46886	9.3496	NQ	8.77215	5.32677	10.8013	6.47587	8.53914	5.53399	5.5075
SM d18:1_24:0	21.2306	24.9831	54.9262	51.7836	46.0522	18.8902	26.8173	NQ	54.6586	33.9254	27.9873	14.3247	54.7193	37.1425	32.624
SM d32:1	19.0826	19.3368	19.1506	13.8283	13.6933	11.8943	19.5243	NQ	15.0432	10.7735	20.7988	8.9196	24.5325	10.9454	10.447
SM d32:2	0.775317	0.72251	0.47531	0.556368	0.422436	0.550081	0.87225	NQ	0.612977	0.377071	0.766969	0.373216	0.599135	0.358753	0.352187
SM d33:1	7.17971	8.03641	8.57131	6.86545	6.90144	5.74939	7.26254	NQ	8.15274	5.02127	8.29519	4.51022	12.2037	5.37887	5.96375
SM d33:2	0.0971409	0.111052	0.0780157	0.0984553	0.0877537	0.115736	0.127717	NQ	0.105207	0.0912865	0.14313	0.101336	0.108821	0.0724353	0.0911547
SM d34:0	2.90601	2.70572	4.38619	3.62594	3.53891	2.27123	2.91075	NQ	4.55339	2.94794	3.60251	2.22786	5.1783	3.18172	2.5682
SM d34:2	18.1637	21.0444	15.2785	13.3459	11.8596	14.8836	23.2385	NQ	13.7624	9.18353	26.6487	9.92072	21.4119	10.1155	9.56468
SM d35:1	1.88474	2.29207	1.96691	1.69019	1.39217	1.90278	2.47589	NQ	1.77378	1.17773	2.34143	1.51013	2.29775	1.26029	0.803695
SM d35:2	0.229002	0.24351	0.177249	0.186603	0.164296	0.214947	0.288958	NQ	0.236446	0.139545	0.307785	0.160191	0.235018	0.232334	0.148527
SM d36:3	0.27938	0.323356	0.154579	0.226089	0.16896	0.211589	0.34559	NQ	0.202858	0.1339	0.402021	0.20684	0.266201	0.126496	0.138941
SM d38:1	16.2626	18.7209	14.6538	9.21883	9.10228	12.4679	17.0254	NQ	9.76684	6.27306	19.9862	11.5903	15.8405	7.64299	6.30175
SM d38:2	4.1996	4.66085	3.13109	3.60394	2.9009	3.93536	4.88215	NQ	3.57462	2.31138	5.86273	3.28191	3.86229	2.34757	2.56651
SM d39:1	6.20589	6.18798	3.72619	2.43312	2.18475	4.74567	6.63615	NQ	2.90905	1.81078	6.39296	4.35343	4.17979	1.9343	1.62518
SM d40:1	35.533	40.9281	38.2328	32.1425	28.2055	31.2196	38.7497	NQ	35.6268	22.2505	47.0355	30.2059	47.6036	26.1813	21.1842
SM d40:2	20.9429	25.1961	18.9757	15.3244	12.5725	19.251	26.8947	NQ	14.7595	9.91066	35.3802	15.7562	25.7944	10.315	9.68383
SM d40:3	1.01664	1.12255	0.543722	0.730086	0.697794	0.902209	1.23819	NQ	0.840489	0.551653	2.77554	0.754352	0.886872	0.540221	0.505412
SM d41:1	12.5449	14.5423	9.28741	6.902	6.07566	9.91145	14.5218	NQ	6.76328	5.04128	13.3372	8.49179	10.1757	5.23906	4.90264
SM d41:2	7.87188	7.9484	4.50153	4.68993	4.58871	6.52145	9.80287	NQ	5.08344	3.26816	9.02601	5.22841	6.17183	3.15569	3.21933
SM d41:3	0.508233	0.684653	0.371373	0.502659	0.4573	0.579042	0.735711	NQ	0.523774	0.347229	0.747606	0.469022	0.543534	0.321206	0.317583
SM d44:2	0.167346	0.186168	1.23057	1.01738	0.995015	0.146118	0.212836	NQ	1.02124	0.700779	0.267861	0.159087	1.78088	0.77621	0.659462

## Sheet: P4
	210625					210702					210723
	nmol/mL					nmol/mL					nmol/mL
Name	Plasma	Serum	Blood EDTA	DBS - Venous	DBS - Finger	Plasma	Serum	Blood EDTA	DBS - Venous	DBS - Finger	Plasma	Serum	Blood EDTA	DBS - Venous	DBS - Finger
Cer d18:1_16:0	0.398879	0.354238	2.07595	0.98692	1.21436	0.41336	0.590869	NQ	1.18907	1.51694	0.409601	0.555512	1.84588	0.851536	0.721883
Cer d18:1_18:0	0.127541	0.144177	0.841454	0.324428	0.440183	0.212588	0.310274	1.81164	0.361527	0.465347	0.15514	0.193058	0.809827	0.304161	0.249945
Cer d18:1_20:0	0.274303	0.260582	0.913027	0.3206	0.442264	0.28532	0.405652	NQ	0.302822	0.452168	0.300776	0.433303	0.763866	0.268095	0.27219
Cer d18:1_22:0	2.13012	1.54011	4.15889	2.597	3.27111	2.03287	2.81243	NQ	2.22917	2.8545	2.13131	2.95588	1.55591	2.21951	1.83405
Cer d18:1_24:0	9.14	7.34738	7.9414	6.55578	7.91675	8.37268	12.9535	NQ	4.95281	5.94075	9.043	7.915	0.507509	5.50759	4.60719
Cer d18:1_24:1	3.23416	2.54983	27.7816	13.1703	16.9122	4.07104	5.21668	NQ	10.777	14.5284	3.57063	5.95208	28.8749	11.5537	9.07188
Cer d40:2	0.22449	0.212464	0.87928	0.382353	0.450699	0.243658	0.359169	NQ	0.510323	0.596193	0.33635	0.60235	1.07597	0.357005	0.288741
Cer d41:1	1.78059	1.52976	0.655498	0.463218	0.635167	1.74911	2.62413	NQ	0.759703	0.883871	2.14185	2.21755	0.115066	0.511987	0.422259
Cer d41:2	0.082959	0.133085	0.370331	0.147494	0.192377	0.147925	0.248698	NQ	0.283473	0.331355	0.219085	0.360751	0.487196	0.105809	0.137082
Cer d43:1	0.387136	0.350723	0.177726	0.122337	0.171556	0.396628	0.602897	NQ	0.196015	0.24172	0.533353	0.760825	0.0930796	0.121448	0.114505
Cer d44:1	0.124086	0.120692	0.298005	0.266393	0.335961	0.128468	0.178185	NQ	0.225334	0.31558	0.159836	0.0719096	0.0314043	0.220539	0.180657
Cer d44:2	0.0513737	0.0458827	0.602216	0.233051	0.269331	0.0710827	0.0888109	NQ	0.235328	0.333016	0.0653378	0.0879752	0.581138	0.248103	0.188748
Hex2Cer 32:1;2O	0.0922159	0.0848727	0.115322	0.0648154	0.0944808	0.128541	0.179682	NQ	0.0754863	0.104509	0.116875	0.190997	0.169029	0.0740469	0.0619513
Hex2Cer 34:1;2O	1.92972	1.61227	6.51954	2.73078	3.5893	2.4044	3.44715	NQ	2.08272	3.12181	1.92482	3.05931	6.43054	2.11327	1.97636
Hex2Cer 42:2;2O	0.19341	0.175403	2.22441	0.974967	1.37947	0.257917	0.316696	NQ	1.02444	1.66519	0.183981	0.291936	1.70036	0.661744	0.6352
Hex2Cer 42:3;2O	0.0411544	0.0370536	0.153032	0.105733	0.116323	0.0491149	0.0751467	NQ	0.146101	0.204844	0.0469515	0.0755095	0.150972	0.0741003	0.0652969
Hex3Cer 34:1;2O	0.146118	0.142868	0.214555	0.0979355	0.123039	0.19462	0.241279	NQ	0.114057	0.132877	0.16115	0.262849	0.236099	0.0971824	0.0725514
HexCer 42:2;2O	2.4913	2.85244	0.534032	0.322513	0.36129	5.02854	6.32991	NQ	0.249156	0.640122	1.1144	5.93958	0.582931	0.250868	0.241437
HexCer 34:1;2O	0.611603	0.529522	1.09043	0.452458	0.477921	0.79698	1.25444	NQ	0.331264	0.439696	0.583232	1.08359	1.3918	0.374347	0.310177
HexCer 42:1;2O	1.17963	1.39222	1.09643	0.210209	0.437823	1.10986	1.61299	NQ	0.757562	0.73241	1.06113	1.35823	0.140728	0.324118	0.307035
LPC 14:0 SN1	0.836405	0.895065	0.600595	0.300296	0.409348	0.430449	0.469256	NQ	0.312096	0.269951	0.988006	1.17571	0.612584	0.257737	0.162385
LPC 14:0 SN2	0.237871	0.258146	0.192299	0	0.0912778	0.196301	0.136706	NQ	0	0	0.256446	0.289599	0.192948	0	0
LPC 15:0 SN1	0.575829	0.576604	0.462021	0.241848	0.260642	0.334915	0.343113	NQ	0.200202	0.290129	0.890938	1.15228	0.656669	0.274056	0.237485
LPC 16:0 SN1	112.887	106.595	78.2801	32.4879	38.6294	70.0665	93.3435	NQ	36.2018	43.6592	144.414	132.337	111.839	40.8372	30.6807
LPC 16:0 SN2	7.64345	8.10861	7.74752	3.36074	4.21514	4.98764	7.13415	NQ	3.6826	4.83817	12.2826	14.8786	10.0719	4.27642	3.13319
LPC 16:1 SN1	0.95862	0.905213	0.564861	0.507956	0.791449	0.630864	0.786086	NQ	0.533185	1.12055	1.23457	1.43428	1.18714	0.300262	0.321547
LPC 17:0 SN1	0.709461	0.682181	0.659842	0.25434	0.357194	0.436929	0.634856	NQ	0.399892	0.545598	1.20967	1.42409	0.932806	0.254611	0.220078
LPC 18:0 SN1	29.3414	31.2063	31.9832	15.3745	18.0498	18.2407	24.7127	NQ	14.7403	18.5732	46.9416	63.4238	48.9283	17.3453	14.2052
LPC 18:0 SN2	2.24808	2.23271	2.21265	1.39944	1.55389	1.3586	1.71483	NQ	1.39485	1.71188	3.05981	4.26906	3.16887	1.47975	1.40784
LPC 18:1 SN1	24.8605	25.9399	14.9169	7.2163	8.00659	13.3983	19.4303	NQ	9.09655	11.3841	37.2844	53.3853	23.8082	9.18308	7.66669
LPC 18:1 SN2	2.60792	2.5232	4.9577	1.01807	1.43561	1.74776	2.30997	NQ	1.27355	1.67837	4.0125	4.65957	4.61611	1.38633	0.998491
LPC 18:2 SN1	48.8282	20.279	16.86	10.2144	10.9518	20.5874	37.3929	NQ	10.4512	11.5253	79.667	123.397	36.4126	15.2387	11.7392
LPC 18:2 SN2	5.45035	4.89363	6.73249	1.83293	2.15118	3.51559	4.12986	NQ	1.81224	1.85012	8.56062	8.7346	8.65868	2.22065	1.81432
LPC 18:3 SN1	0.30831	0.310984	0.146015	0.121232	0.13495	0.179605	0.184491	NQ	0.0876502	0.192823	0.665604	0.761376	0.441362	0.169408	0.12851
LPC 19:0 SN2	0.171009	0.113899	0.124316	0.160951	0.177536	0.0762513	0.0686833	NQ	0.115583	0.137937	0.138949	0.182439	0.104437	0.125983	0.155199
LPC 20:0 SN1	0.153	0.172092	0.133471	0.154235	0.174443	0.0901527	0.0694203	NQ	0.21633	0.179961	0.22664	0.269062	0.258262	0.14943	0.125326
LPC 20:1 SN1	0.520694	0.328271	0.24012	0.202279	0.280786	0.399222	0.291992	NQ	0.197251	0.266556	0.459105	0.556212	0.446648	0.139512	0.264782
LPC 20:3 SN1	1.5899	1.71784	0.566155	0.476667	0.529928	0.983039	1.21889	NQ	0.478505	0.524862	3.03182	3.62095	1.26584	0.626859	0.495863
LPC 20:4 SN1	9.31255	10.512	2.96666	2.11282	2.33092	4.89116	8.37247	NQ	1.34092	1.47259	13.1243	16.629	5.55395	2.50903	1.91331
LPC 20:4 SN2	2.09464	1.67905	2.19366	0.759994	0.938501	1.55433	1.99997	NQ	0.410406	0.400382	1.82522	2.31867	1.93803	0.715323	0.411382
LPC 20:5 SN1	0.450933	0.397705	0.167407	0.136205	0.165479	0.206721	0.271017	NQ	0.190633	0.201939	0.854867	1.00978	0.435635	0.17527	0.146532
LPC 22:0 SN1	0.0697973	0.0833311	0.0830244	0	0	0.0671288	0.0748968	NQ	0	0.0452472	0.0859782	0.111033	0.0924703	0	0
LPC 22:5 SN1	0.360706	0.325591	0.140428	0.111307	0.190252	0.145523	0.293442	NQ	0.0938508	0.154716	0.141899	0.511698	0.267274	0.12099	0.116206
LPC 22:6 SN2	0.424094	0.32599	0.268048	0.206964	0.113882	0.180369	0.430281	NQ	0.131663	0.175029	0.475468	0.474978	0.368472	0.19739	0.160953
LPC O-16:0	0.440672	1.00696	0.461432	0.313529	0.454747	0.302989	0.894887	NQ	0.166731	0.406598	1.71055	1.81664	0.884027	0.212522	0.500928
LPC O-18:1	0.424083	0.297807	0.288621	0.429289	0.598434	0.333572	0.364607	NQ	0.259037	0.164537	0.564457	0.681811	0.351004	0.14327	0.126863
LPC O-22:0	0.0854765	0.0863233	0.107212	0.145516	0.17101	0.0606872	0.116434	NQ	0.0513523	0.0531895	0.103063	0.132021	0.117687	0.0398027	0.065667
LPC O-24:1	0.171767	0.182225	0.289903	0.135712	0.155378	0.259783	0.180553	NQ	0.0865098	0.130225	0.254303	0.112961	0.142739	0.109249	0.119778
LPE 16:0 SN1	0.84568	0.895099	0.969137	0.671764	0.793682	0.641751	0.723902	NQ	0.710482	0.914523	1.28834	1.86782	1.18869	0.727588	0.742844
LPE 16:0 SN2	0.134528	0.158548	2.46931	0.270645	0.301923	0.131406	0.137528	NQ	0.18175	0.267096	0.198309	0.259759	0.475945	0.210611	0.218769
LPE 18:0 SN1	1.17561	1.2779	1.45231	1.44767	1.52321	0.733685	0.943158	NQ	1.09192	1.34947	1.65343	2.61602	1.99002	1.21644	1.30939
LPE 18:1 SN2	0.398372	0.413004	10.6622	0.823654	0.993769	0.237011	0.261326	NQ	0.364621	0.611761	0.64547	0.799775	2.38039	0.611134	0.756414
LPE 18:1 SN1	2.148	2.42023	1.5031	1.17915	1.30664	0.934931	1.18512	NQ	0.887153	0.928009	4.46177	6.5175	2.51552	1.58025	1.54119
LPE 18:2 SN1	2.64716	3.18571	1.28947	0.894771	1.09414	1.58975	2.16717	NQ	0.937187	0.982642	5.24997	8.12384	2.80603	1.3035	1.48197
LPE 18:2 SN2	0.598711	0.59341	2.12453	0.48815	0.533924	0.657934	0.461905	NQ	0.342913	0.335084	0.822486	1.20874	1.41264	0.430204	0.298944
LPE 20:4 SN1	1.01627	1.00123	12.3199	3.37532	3.64655	0.739439	0.939624	NQ	1.75357	2.16795	1.02267	1.16551	6.79894	2.06628	2.70992
LPE 20:4 SN2	2.33761	2.91823	0.424192	1.00218	1.25773	1.58984	2.2075	NQ	0.827191	0.864983	3.58513	5.46742	1.43925	1.06756	1.29268
LPE 22:4 SN1	0.0921375	0.0943859	4.44041	1.15404	1.44492	0.0369317	0.0877579	NQ	0.669045	0.842437	0.130447	0.124278	2.20365	0.69609	0.957562
LPE 22:6 SN1	0.52119	0.464599	1.75173	0.633756	0.747695	0.466892	0.582537	NQ	0.324384	0.554856	0.491527	0.658703	1.17608	0.428186	0.57649
LPE O-18:1	0.168346	0.195462	0.240943	0.829618	0.958263	0.134029	0.163206	NQ	0.571151	0.614034	0.242122	0.298795	0.195342	0.628821	0.549405
LPI 18:0 SN1	0.164356	0.117305	0.41393	0.478083	0.532477	0.159684	0.175807	NQ	1.00568	0.762657	0.151563	0.208822	0.19964	0.484814	0.738857
PC 14:0_18:2	3.39052	3.87122	2.28663	1.11694	1.33377	1.42338	2.19085	NQ	0.872127	1.38191	2.78977	4.13706	2.54891	0.882669	0.782413
PC 14:0_20:4	1.09245	1.27363	0.564822	0.305194	0.354632	0.385753	0.594388	NQ	0.14699	0.294822	0.940444	1.24491	0.704579	0.206894	0.214975
PC 14:0_22:6	0.316454	0.324558	0.12494	0.153995	0.193436	0.110117	0.168673	NQ	0.15186	0.117078	0.282175	0.301446	0.178094	0.13623	0.102303
PC 15:0_18:1	1.94008	1.8568	2.56239	1.11945	1.47397	1.38885	1.8758	NQ	1.01806	1.52456	2.43632	3.24318	2.61814	1.04238	1.00225
PC 15:0_18:2	2.7867	2.95766	1.89345	1.02247	1.27106	1.98716	2.66566	NQ	1.05315	1.38426	3.41607	4.90975	3.01013	1.18282	1.14945
PC 15:0_20:3	0.53262	0.62752	0.347939	0.230034	0.225663	0.390383	0.55149	NQ	0.275037	0.407313	0.900484	0.993703	0.701107	0.247461	0.266428
PC 15:0_20:4	1.09844	1.143	0.520859	0.291799	0.404551	0.652085	0.989872	NQ	0.195884	0.252791	0.972228	1.35926	0.588136	0.28652	0.261857
PC 16:0_12:0	0.299143	0.298373	0.40363	0.106812	0.133083	0.116148	0.202393	NQ	0.0732411	0.0634789	0.0281329	0.173566	0.106795	0.0579153	0.0719064
PC 16:0_16:0	16.8586	18.0919	97.7498	21.4484	30.1998	17.5758	22.8617	NQ	14.6925	22.3601	16.0894	22.1501	64.7492	20.1305	19.0823
PC 16:0_16:1	9.60548	11.1149	6.11017	2.39362	3.17659	7.64756	10.0777	NQ	3.82406	5.27761	9.36437	13.6644	5.95412	2.63652	2.34913
PC 16:0_17:0	0.575497	0.239867	1.26168	0.329262	0.510569	0.256343	0.209523	NQ	0.192615	0.444491	0.280582	1.26318	1.00465	0.333734	0.309606
PC 16:0_18:1	290.03	369.163	480.183	185.568	216	251.354	353.092	NQ	150.612	214.585	348.879	394.951	394.186	166.099	149.624
PC 16:0_18:3	7.40824	7.74935	4.07517	2.24129	2.77871	4.6384	7.62636	NQ	2.82183	3.38088	10.3964	14.2902	9.67104	3.21792	3.09338
PC 16:0_20:3	128.623	133.346	93.4431	51.3594	61.1515	93.2167	139.742	NQ	48.7191	64.9404	147.422	155.63	137.348	54.6785	47.7557
PC 16:0_20:4	267.838	287.244	140.682	94.5513	109.487	231.033	314.724	NQ	53.3894	70.7055	246.914	324.925	177.274	73.8382	70.4798
PC 16:0_20:5	13.3287	14.6193	6.17281	4.42593	4.30863	8.89345	12.5693	NQ	2.6413	4.05064	21.8285	34.4654	14.7248	6.62637	5.06369
PC 16:0_22:4	182.818	175.881	74.2286	54.9814	64.5284	148.064	221.324	NQ	28.9829	38.3197	170.401	202.915	112.158	45.4335	45.5686
PC 16:0_22:6	44.4483	48.5903	20.1629	14.2712	16.7414	42.9814	60.8773	NQ	18.4176	28.1238	48.0092	64.942	28.7519	13.3303	12.3357
PC 17:0_18:1	2.29466	2.40957	4.22678	1.4939	1.77891	1.67523	2.33148	NQ	1.56577	2.12255	3.07147	3.83437	3.51587	1.4409	1.36537
PC 17:0_18:2	5.69234	6.5023	5.40478	2.40791	3.24377	4.62454	6.32867	NQ	2.70628	3.95586	7.59863	9.83062	6.78875	2.4548	2.64716
PC 17:0_20:4	3.8514	3.51296	1.95358	0.959859	1.03593	2.87079	4.20482	NQ	0.747377	1.25903	3.79234	5.08933	2.78479	1.01591	1.01588
PC 17:0_22:6	0.551064	0.520703	0.167194	0.200935	0	0.44622	0.653161	NQ	0.184796	0.269578	0.735506	0.950131	0.298987	0.368554	0.127628
PC 17:1_20:4	0.157489	0.0211356	13.6043	6.03711	7.8366	0.101649	0.0849248	NQ	3.74335	6.47964	0.0455582	0.0885816	18.4342	5.33453	5.61746
PC 18:0_18:1	51.6348	60.2782	105.637	32.5523	42.1649	32.159	45.902	NQ	27.5043	37.6577	66.1919	93.6422	94.2835	30.7686	28.8014
PC 18:0_20:1	0.528167	1.13038	1.35804	0.400676	0.449781	0.442164	0.643259	NQ	0.355993	0.532612	0.678386	0.926819	1.11045	0.376238	0.335104
PC 18:0_20:2	3.40221	3.47031	3.12797	1.26761	1.61633	2.6018	3.93195	NQ	1.13606	1.78176	3.60767	5.14678	3.78435	1.26519	1.21801
PC 18:0_22:6	17.0397	18.3648	7.58485	4.79409	4.9665	17.1187	24.4158	NQ	5.02823	7.19567	18.736	24.4754	9.891	4.19524	4.13324
PC 18:1_20:4	39.0821	39.8054	15.9614	10.661	14.3454	28.9868	38.9004	NQ	10.2684	15.2221	35.5851	51.0748	22.6002	9.80374	10.2269
PC 18:1_22:4	5.94495	5.80697	2.38924	3.55568	2.8647	4.60381	6.13399	NQ	3.24164	5.25563	6.83057	8.71066	4.28906	1.49349	2.13637
PC 18:1_22:6	2.10356	2.12061	0.679668	0.61949	0.727396	1.72419	2.55319	NQ	1.40739	1.89646	1.99733	2.95962	1.01851	0.482268	0.420515
PC 18:2_18:2 Cis	15.9279	17.259	8.13136	4.63884	5.38202	10.7205	14.9138	NQ	5.69525	8.39858	35.9536	46.3666	19.5974	7.09579	6.67025
PC 18:2_20:4	6.92524	7.76609	2.28318	1.57562	2.04946	4.15122	6.1372	NQ	1.29862	2.04281	8.81945	13.0936	4.44707	1.8492	1.65699
PC 20:0_20:0	0	0	0.210283	0.0548343	0.0746668	0	0.0116128	NQ	0.0273551	0.0465684	0.0374453	0	0.142268	0.0511507	0.035892
PC 20:1_18:2	51.3455	60.0189	22.8806	12.0998	14.1299	45.7773	67.2657	NQ	9.00301	12.0265	70.7068	89.4648	36.3038	11.9501	11.3263
PC 20:4_20:4 Cis	0.44346	0.488765	0.181032	0.161656	0.219122	0.256334	0.412247	NQ	0.133104	0.268275	0.557955	0.752936	0.324496	0.181597	0.173739
PC O-16:0_16:0	2.86734	1.77412	6.10822	1.50596	1.97248	1.87871	2.50991	NQ	0.95693	1.60253	1.69944	2.34758	4.05282	1.29925	1.26767
PC O-16:0_16:1	0.33542	0.420412	0.324982	0.184862	0.226594	0.350601	0.472555	NQ	0.219194	0.408175	0.597268	0.577859	0.440914	0.192394	0.0830209
PC O-16:0_20:4	8.50777	9.20913	4.69855	3.1278	3.69658	7.91831	12.0295	NQ	2.39948	3.53794	8.98992	11.1164	6.28766	2.51877	2.33924
PC O-16:0_20:5	0.25053	0.1633	0.157589	0.180438	0.181339	0.205061	0.218899	NQ	0.120006	0.187462	0.249967	0.345708	0.122002	0.0908219	0.152094
PC O-16:1_16:0	1.16651	1.10873	5.18272	0.444961	0.65485	2.14335	1.33107	NQ	0.498842	0.793284	1.23754	3.2006	4.72427	0.510907	0.496919
PC O-16:1_18:2	5.43937	5.71794	4.11996	1.84725	2.18743	4.0644	5.82713	NQ	2.45439	3.7092	6.2694	9.15457	5.40742	1.91128	1.66757
PC O-16:1_20:4	6.36623	7.44451	4.90681	4.12413	2.3524	5.73571	6.91341	NQ	1.89611	2.74919	6.09744	8.233	4.54609	1.75833	3.48504
PC O-18:0_22:6	0.986993	0.656248	0.409639	0.242268	0.162903	1.0288	0.802995	NQ	0.248461	0.28513	0.470021	1.11719	0.3956	0.0536922	0.251342
PC O-18:1_16:0	5.97469	6.56933	12.3045	4.66813	5.86736	6.23316	8.12433	NQ	3.61942	5.53505	5.62624	9.3063	11.1	4.35372	4.00329
PC O-18:1_20:4	10.5957	10.1383	4.80154	3.62811	3.58824	10.455	14.4727	NQ	2.5817	4.25422	9.45523	13.1042	6.10693	2.54237	2.68879
PC O-18:1_20:5	6.05055	4.05209	1.38534	1.06977	1.29659	2.61872	4.28288	NQ	1.43836	1.54202	6.36374	7.1391	2.55559	0.745568	0.65552
PC O-18:1_22:6	0.994554	0.898817	0.243653	0.269287	0.225264	1.02506	1.34277	NQ	0.360799	0.540387	0.807935	1.03407	0.629602	0.182322	0.161032
PC O-22:0_18:2	0.118011	0.187707	0.366916	0.0736775	0.252361	0.135602	0.312789	NQ	0.124589	0.147835	0.215254	0.446134	0.366841	0.165082	0.0499201
PC O-22:0_20:4	0.329218	0.400225	0.226526	0.144394	0.247023	0.335969	0.478642	NQ	0.0704336	0.0627469	0.444356	0.514436	0.67255	0.181854	0.149004
PC O-22:1_20:4	1.65279	1.731	0.497116	0.339517	0.387767	1.39071	2.24953	NQ	0.232517	0.34525	1.52915	2.13349	0.908557	0.300561	0.309464
PC O-22:1_22:6	0.184714	0.180182	0.129681	0.0764454	0.0987235	0.0852357	0.237012	NQ	0.0844903	0.0898579	0.0511682	0.24479	0.0482348	0.10208	0.0361234
PC O-24:1_20:4	2.27657	2.80151	0.869234	0.489006	0.618375	2.23659	3.31808	NQ	0.303729	0.413825	2.3338	3.2585	1.46173	0.42584	0.439599
PC O-24:2_20:4	0.782079	0.368591	0.341392	0.0515579	0.212595	0.375346	1.43445	NQ	0.0876279	0.0528345	0.358067	0.169087	0.395659	0.158713	0.0558256
PE 16:0_16:1	0.021983	0.0304888	0.268288	0.141274	0.21739	0.0199846	0.0302978	NQ	0.13131	0.251118	0.0242676	0.0310468	0.260037	0.13112	0.121311
PE 16:0_18:2	0.655849	0.96759	10.7631	6.32698	9.28803	0.663281	1.15006	NQ	5.5272	9.0149	0.993826	1.59299	12.6775	6.366	5.86266
PE 16:0_20:4	1.03193	1.24741	20.915	17.3046	24.6067	1.09447	1.54679	NQ	12.873	24.3273	1.25815	1.85446	31.8846	14.9619	15.9413
PE 16:0_20:5	0.00923333	0.025345	0.341816	0.367918	0.440306	0.0174687	0.0222055	NQ	0.251254	0.465427	0.0389546	0.0750276	0.516933	0.263773	0.271071
PE 16:0_22:6	0.56447	0.763206	3.07105	2.67632	3.90665	0.719917	1.13479	NQ	3.26922	6.3347	0.799293	1.11403	4.96597	2.5211	2.66261
PE 18:0_18:1	0.741125	0.982648	13.3055	6.30225	8.8789	0.407007	0.523822	NQ	4.96775	10.2617	1.03811	1.83409	11.5647	4.80795	5.16571
PE 18:0_20:4	4.28722	5.47319	22.2056	19.1581	25.2818	4.5061	7.19459	NQ	16.839	29.8883	5.77616	9.18831	40.3287	17.1321	18.0787
PE 18:0_22:6	0.391266	0.433499	1.56757	0.603694	2.82483	0.440432	0.799183	NQ	1.5675	2.745	0.522718	0.86684	1.99546	0.916707	1.41708
PE 18:1_18:2	0.566971	0.735337	8.60719	6.78156	9.79475	0.306949	0.450953	NQ	6.98085	12.8446	1.17827	1.89232	13.0596	6.10697	6.43945
PE 18:2_18:2	0.0499319	0.0591203	0.585035	0.49924	0.735419	0.0272853	0.0653369	NQ	0.47836	0.768513	0.262854	0.388321	0.917322	0.493295	0.516138
PE 18:2_20:4	0.0553184	0.0751173	0.921803	1.12204	1.67237	0.0390935	0.0124558	NQ	1.05272	2.04589	0.0330949	0.159907	1.7586	1.12659	1.14849
PE 18:3_18:3	0	0	0.0156727	0.0287915	0.039675	0	0.00699972	NQ	0.013606	0.0260609	0.00876864	0.00968013	0.0100515	0.00780968	0.0305098
PE O-16:1_18:1	0.478201	0.606353	13.9239	7.52945	10.6357	0.372474	0.600306	NQ	4.47712	8.59653	0.531192	0.809985	17.0004	6.78332	6.39346
PE O-16:1_20:4	4.27561	5.21504	17.1809	17.1892	23.7469	3.55246	5.16683	NQ	10.2413	20.5537	3.07593	5.17227	29.5342	15.4394	15.4815
PE O-16:1_22:4	0	0	0.00619714	0.00522303	0.0111417	0	0	NQ	0.00918908	0.0168747	0	0	0.00585399	0.00994045	0.00523691
PE O-16:1_22:6	1.09516	1.34244	2.03881	2.47522	3.59332	1.11306	1.40755	NQ	2.0135	4.29324	1.05201	1.66	3.62751	2.19276	2.31629
PE O-17:1_20:4	0.132892	0.170008	0.452798	0.399514	0.54177	0.124629	0.19712	NQ	0.357042	0.747758	0.107023	0.172265	0.846857	0.36203	0.389298
PE O-17:1_22:6	0.0441773	0.0526613	0.036492	0.0663933	0.131771	0.0392789	0.0234665	NQ	0.0727045	0.0713282	0.0290932	0.0934744	0.0894992	0.0445743	0.0475344
PE O-18:1_18:1	0.387267	0.495278	6.98081	4.02674	6.15528	0.304341	0.440311	NQ	2.62112	4.82395	0.384305	0.547128	7.82257	3.75146	3.78607
PE O-18:1_20:4	9.19359	11.1508	49.1743	46.7363	59.7426	6.3674	9.2926	NQ	34.2887	67.1254	5.25532	8.37761	76.9716	40.1456	43.3281
PE O-18:2_22:6	0.682246	0.804862	1.03197	1.32671	2.04727	0.530698	0.870475	NQ	1.97734	3.17684	0.585502	0.8404	1.83225	1.37452	1.25866
PE O-18:3_20:4	0.124802	0.173829	0.399706	0.533419	0.734961	0.0974553	0.170416	NQ	0.409004	0.812083	0.151458	0.245204	0.646208	0.41713	0.451515
PE O-20:0_18:2	0.0331866	0.0674123	0.459319	0.232032	0.348375	0.0260109	0.0806859	NQ	0.165525	0.352127	0.0483561	0.0902714	0.512779	0.187377	0.200765
PE O-20:0_22:6	0	0.00276631	0.021514	0.0230446	0.0228893	0	0.0232563	NQ	0.0135172	0.0340528	0.00594321	0.034697	0.021007	0.0160633	0.014807
PE O-20:1_20:4	0.428995	0.471761	1.56846	1.53091	2.42956	0.367936	0.616619	NQ	1.04099	3.74839	0.360978	0.595905	3.16694	2.20007	2.53758
PG 16:0_18:1	0.0449221	0.0113529	0.258102	0.166741	0.27109	0.0385563	0.0352779	NQ	0.103845	0.160354	0.0762292	0.0893733	0.304448	0.161768	0.139126
PG 16:0_18:2	0.0225904	0.0162072	0.0850295	0.128	0.300507	0.00978218	0.0215105	NQ	0.113792	0.202305	0.0315437	0.0232373	0.0842345	0.124155	0.111399
PG 18:1_18:1 Cis	0.0511426	0.0585383	0.237519	0.0977254	0.164812	0.0376022	0.0446682	NQ	0.0617139	0.112183	0.0683358	0.112721	0.20834	0.0726853	0.0814191
PI 16:0_18:1	1.04752	1.28566	1.07012	0.624879	0.770107	0.928064	1.35535	NQ	0.622688	0.818866	1.5103	2.10646	1.26565	0.52008	0.518904
PI 16:0_18:2	1.34159	1.66291	1.51331	0.776706	1.02548	1.95145	3.08684	NQ	0.902471	1.26636	2.40834	3.36288	2.8528	0.873753	0.846554
PI 16:0_20:4	1.46217	1.76126	1.61885	1.13399	1.53075	1.59518	2.47691	NQ	1.36919	1.88026	2.49077	3.70338	3.40122	1.35541	1.24804
PI 16:0_22:5	0.365974	0.426756	0.508964	0.577756	0.579042	0.334604	0.5054	NQ	0.850649	1.18044	0.715807	1.11619	1.16611	0.498969	0.490924
PI 18:0_18:1	0.930114	1.08996	1.43057	0.637509	0.875501	0.685708	1.17963	NQ	0.744757	1.09895	1.33975	1.8566	1.37987	0.52439	0.600381
PI 18:0_18:2	4.45531	5.78233	3.9867	2.21875	3.06404	6.07828	9.40221	NQ	3.13736	4.37115	7.08901	9.52473	6.21042	2.28836	2.28475
PI 18:0_20:3	1.14925	1.55663	1.57697	0.977775	1.34009	1.31723	2.03583	NQ	1.1551	1.56353	2.16588	2.89272	2.29896	0.904788	0.857746
PI 18:0_20:4	21.9021	25.9626	24.4295	15.0373	20.193	23.7646	34.4948	NQ	15.8011	20.8403	32.6534	44.4055	40.729	14.0955	14.4969
PI 18:0_22:5	0.191844	0.234594	0.301285	0.225232	0.28531	0.215682	0.320307	NQ	0.258764	0.345836	0.329344	0.491257	0.491077	0.204894	0.245
PI 18:1_18:2	0.387082	0.421741	0.363032	0.296794	0.436825	0.400923	0.683186	NQ	0.55811	0.725701	1.00503	1.61452	0.876394	0.381489	0.382228
PS 16:0_16:0	0.0890677	0.142618	0	0.15458	0.111618	0.120308	0.222114	NQ	0.156062	0.215168	0.0930482	0.132038	0	0.0986291	0.136904
PS 16:0_18:1	0.0529579	0.0474506	3.25527	1.27861	1.64078	0.03355	0.0771153	NQ	1.49563	1.91755	0.0189731	0	3.41319	1.2226	1.20562
PS 16:0_20:4	0	0	1.21793	0.845213	2.03952	0	0	NQ	0.818554	1.11016	0	0	1.76551	0.836444	0.794173
PS 18:0_18:1	0.154235	0.139873	27.2469	10.9759	13.7809	0.160516	0.177489	NQ	11.1045	15.0499	0.158338	0.114704	25.549	9.04534	9.67258
PS 18:0_18:2	0.0191878	0.0493756	7.27857	3.75561	4.56946	0.0584615	0.07748	NQ	3.90807	5.48698	0.0482493	0.0438094	8.71198	3.5768	3.64377
PS 18:0_20:4	0.175254	0.369249	97.8628	67.6202	91.2464	0.249047	0.264981	NQ	71.1505	101.077	0.300368	0.208549	134.33	68.7107	68.8982
PS 18:0_22:6	0.128037	0.145415	0.164799	0.210428	0.209612	0.223198	0.245033	NQ	0.204013	0.283754	0.165674	0.164277	0.152317	0.132312	0.127856
PS 18:2_18:2	0	0	0.0657837	0.0775885	0.114797	0	0	NQ	0.0765942	0.114086	0	0	0.0763251	0.0660092	0.0970195
SM 34:1;3O	0.317126	0.354624	0.780848	0.345915	0.463538	0.313055	0.651065	NQ	0.281022	0.430327	0.344275	0.467823	0.858482	0.274348	0.262353
SM 34:2;3O	0.072921	0.0561159	0.0289793	0.0665875	0.0699184	0.0726659	0.125413	NQ	0.0452385	0.0787106	0.0728189	0.0974848	0.0968798	0.0236315	0.0527212
SM d18:1_16:0	0.411728	0.20859	0.530152	0.420621	0.309833	0.24334	1.50072	NQ	1.25443	1.40126	0.236244	0.328863	0.467395	0.31093	0.291626
SM d18:1_18:0	15.1914	15.7136	32.5094	12.7783	18.532	15.4459	25.4673	NQ	10.9738	15.3152	17.4124	21.6172	25.2672	10.4051	10.1233
SM d18:1_18:1	7.5629	7.89931	9.40721	6.47657	9.69344	7.82195	11.6937	NQ	6.05737	8.30189	9.10346	11.8713	9.28685	5.5366	5.15842
SM d18:1_24:0	36.4255	37.3064	116.445	69.7753	129.119	33.8263	54.5643	NQ	39.6563	57.4937	34.9078	46.7798	79.9507	52.4007	49.4555
SM d18:1_24:1	29.5343	29.8253	68.3887	9.49243	17.396	25.4449	29.5526	NQ	6.39284	14.5007	18.4449	38.8082	49.2332	16.9285	22.8321
SM d32:1	6.39762	6.8048	11.5631	5.56104	7.66327	5.38452	8.73959	NQ	6.71247	9.55817	8.54478	10.7891	13.0113	4.7852	5.0932
SM d32:2	0.29839	0.308362	0.341958	0.244264	0.288601	0.244221	0.379227	NQ	0.378506	0.53457	0.42132	0.53786	0.411338	0.199845	0.181664
SM d33:1	3.67675	3.75842	7.51089	3.30155	4.28188	2.89611	5.4868	NQ	4.04247	6.36142	3.96922	5.56518	7.52062	2.79032	2.4093
SM d33:2	0.0479914	0.0445245	0.0684123	0.0460976	0.0382434	0.0214083	0.0875134	NQ	0.118709	0.0832194	0.0666288	0.0848885	0.0620785	0.0330253	0.0317574
SM d34:0	2.55439	2.80993	6.83401	3.47388	4.82812	2.60573	4.06045	NQ	3.06355	5.02185	2.6479	3.88522	5.69549	2.55019	2.43903
SM d34:2	13.2349	13.119	18.4373	10.1866	13.5515	11.6905	21.8946	NQ	10.419	13.8333	16.2845	25.8817	22.7857	8.96081	8.18922
SM d35:1	1.52922	1.55926	2.24362	0.994299	1.30525	1.33562	2.30541	NQ	1.11073	1.66766	1.54254	2.12066	1.83462	0.740811	0.801681
SM d35:2	0.242868	0.339195	0.426329	0.213676	0.305922	0.132163	0.209026	NQ	0.310488	0.200905	0.162968	0.22982	0.311461	0.0921663	0.1458
SM d36:3	0.282495	0.249663	0.217478	0.169336	0.19181	0.218594	0.392379	NQ	0.141441	0.206571	0.323738	0.457665	0.246226	0.123257	0.120748
SM d38:1	13.8952	15.0681	14.6453	6.07771	8.85509	13.3188	20.9743	NQ	5.13565	6.72436	15.069	19.2082	12.228	4.79919	4.06695
SM d38:2	4.90661	5.57713	6.17808	3.50687	4.15338	4.76866	8.48613	NQ	3.45326	4.41266	6.25532	9.11249	5.59009	2.7559	2.59678
SM d39:1	3.99906	3.67565	2.76634	1.01159	1.61605	2.88052	5.1502	NQ	1.27877	1.94622	3.84355	5.70418	2.2219	0.799652	0.830986
SM d40:1	55.5887	56.4176	81.1829	33.1258	51.371	45.202	81.0525	NQ	21.7703	34.0706	47.6528	72.523	65.6215	25.6394	24.818
SM d40:2	27.3649	28.9761	23.7407	10.3609	13.5111	23.6137	42.5338	NQ	8.68996	13.556	32.6903	43.2766	21.4255	8.12707	7.66332
SM d40:3	0.761245	0.76059	0.615441	0.471386	0.663543	0.973263	1.62752	NQ	0.635137	0.934484	0.881133	1.22534	0.768922	0.418612	0.401836
SM d41:1	14.3966	14.3002	11.8782	5.05604	7.44219	11.4313	20.7735	NQ	4.65369	6.29963	14.1491	17.7063	10.0577	4.41462	3.64753
SM d41:2	6.27838	6.46422	4.801	2.46976	3.29628	5.63648	9.26895	NQ	3.08821	4.38938	6.58806	9.86808	4.85371	1.99314	1.80971
SM d41:3	0.353558	0.378284	0.352212	0.237111	0.288857	0.415483	0.65722	NQ	0.405653	0.563302	0.498934	0.60771	0.462865	0.243499	0.194531
SM d44:2	0.144723	0.183181	3.57727	1.72673	1.97966	0.151649	0.29501	NQ	0.842314	1.28099	0.176694	0.235339	3.8321	1.35717	1.23271
