# Supplementary material for: Four-dimensional trapped ion mobility spectrometry lipidomics for high throughput clinical profiling of human blood samples
Source: Nat Commun. 2023 Feb 20;14:937. doi: 10.1038/s41467-023-36520-1 (PMC9941096; doi:10.1038/s41467-023-36520-1)
Supplement: Supplementary file 13 — Supplementary Data 10 [file 41467_2023_36520_MOESM13_ESM.xlsx]

## Sheet: P1
	210625					210702					210723
	nmol/mL					nmol/mL					nmol/mL
Name	Plasma	Serum	Blood EDTA	DBS - Venous	DBS - Finger	Plasma	Serum	Blood EDTA	DBS - Venous	DBS - Finger	Plasma	Serum	Blood EDTA	DBS - Venous	DBS - Finger
Cer d18:1_16:0	0.326075	0.485056	2.10449	1.2881	1.16959	0.417115	0.524611	NQ	1.16566	0.871077	0.426887	0.529383	1.75742	0.820796	0.85195
Cer d18:1_18:0	0.132275	0.263191	1.05229	0.395573	0.422006	0.138275	0.232702	NQ	0.459405	0.347586	0.198653	0.175054	0.729517	0.337997	0.296821
Cer d18:1_20:0	0.214725	0.413827	0.995304	0.332129	0.338373	0.187423	0.434828	NQ	0.398568	0.346847	0.33579	0.344199	0.682302	0.272602	0.32183
Cer d18:1_22:0	1.26701	2.15829	5.6081	2.89176	2.79136	0.960281	2.37459	8.7757	3.27351	2.77276	1.86534	2.32964	3.751	2.45146	2.18977
Cer d18:1_24:0	4.03095	6.65962	13.459	4.02312	3.73147	2.04602	6.06831	NQ	3.62317	3.09848	3.60632	3.72736	4.72306	2.62462	2.6518
Cer d18:1_24:1	0.947789	1.71785	12.8562	7.82732	7.56942	0.674298	1.97896	NQ	8.78854	7.86372	2.39918	1.55606	10.6187	6.01903	6.3575
Cholesterol	849.682	921.298	2168.69	510.522	1047.17	557.157	1611.16	NQ	821.24	413.795	757.726	1028.34	1184.63	260.807	417.214
DG 16:0_16:0	0.0879031	0.124383	0.139157	0.290028	0.428683	0.227382	0.433726	NQ	0.403128	0.311031	0.63352	0.543567	0.0797172	0.450726	0.703758
DG 16:0_18:1	2.24638	2.8676	6.69204	3.55712	3.47392	2.44125	10.5114	NQ	4.14361	2.73348	10.9175	10.6481	2.33926	4.8111	4.06377
DG 16:0_18:2	0.176443	0.197971	0.259425	0.328486	0.38352	0.200199	0.575584	NQ	0.34814	0.215716	1.00436	0.802219	0.144673	0.621346	0.544386
DG 18:0_16:0	0.0977254	0.123416	0.128271	0.227469	0.45265	0.386155	0.624624	NQ	0.505919	0.2517	1.10009	0.581904	0.0967289	0.524372	0.995801
DG 18:0_18:0	0.183793	0.284026	0.904703	0.602418	1.1828	0.485357	0.985712	NQ	0.988165	0.534559	1.17621	0.825943	0.229218	0.98762	1.89104
DG 18:0_18:1	0.324529	0.391821	1.17965	0.644225	0.800116	0.95399	3.41485	NQ	1.76281	0.96508	2.37885	2.21131	0.513939	1.03906	1.41526
DG 18:0_20:4	0.0915543	0.108194	0.197382	1.04495	1.70756	0.188611	0.578701	NQ	1.25318	1.14341	0.472609	0.534069	0.113394	1.33227	2.38028
DG 18:1_18:1	6.77513	8.40654	12.1802	6.02283	7.31058	6.96141	21.623	NQ	5.70043	2.98276	37.2919	38.8016	7.09752	9.7609	9.80389
DG 18:1_18:2	4.32769	5.26146	3.88515	3.61673	4.06263	3.15874	11.3146	NQ	2.57674	1.31628	29.2238	25.4116	4.74648	6.51558	5.9691
DG 18:1_20:4	0.393906	0.504602	0.292196	0.214904	0.266872	0.476882	1.6385	NQ	0.283151	0.132022	1.87793	1.83874	0.381908	0.440191	0.338421
DG 18:1_22:6	0	0	0.0426517	0.244473	0.378417	0	0	NQ	0.361059	0.329473	0.13511	0.176612	0.00951569	0.414714	0.696587
DG 20:0_18:1	0.00947621	0.00899278	0.0588646	0.0545834	0.0436292	0.0285205	0.0917443	NQ	0.0477163	0.0325373	0.0523031	0.0639765	0.0187411	0.036565	0.06718
LPC 14:0-SN1	2.59128	2.30767	3.00584	1.58164	1.48882	1.33935	2.52382	NQ	0.994607	0.400716	1.82356	2.01911	1.30507	0.575576	0.509966
LPC 14:0-SN2	0.414168	0.364281	0.663264	0.145946	0.241678	0.231968	0.370044	NQ	0.115973	0.0596653	0.304106	0.320633	0.250788	0.100152	0.0740089
LPC 15:0-SN1	1.37162	1.16711	1.51312	0.568105	0.766066	0.697559	1.26737	NQ	0.423875	0.239009	1.21812	1.14507	0.794977	0.350392	0.352854
LPC 15:0-SN2	0.192537	0.157137	0.261246	0.0806519	0.138281	0.124538	0.213888	NQ	0.0751468	0.0329905	0.169688	0.187819	0.130655	0.0586955	0.0518848
LPC 16:0-SN1	119.507	100.116	132.17	53.9169	72.1281	66.0571	102.666	NQ	44.7392	21.4657	104.362	109.112	83.7263	39.5003	36.5314
LPC 16:0-SN2	16.5592	14.8559	18.0104	9.07412	11.6349	9.09395	15.3979	NQ	5.94343	3.38669	14.3528	15.834	13.1576	5.31148	5.48419
LPC 16:1-SN1	1.69484	1.61243	1.95282	0.743761	0.90422	1.07211	1.92745	NQ	0.573287	0.314028	1.67728	1.77269	1.09651	0.482055	0.41075
LPC 16:1-SN2	0.189031	0.168688	0.450758	0.121291	0.120705	0.136251	0.217463	NQ	0.0725826	0.041411	0.188994	0.219889	0.174168	0.0653791	0.0573889
LPC 17:0-SN1	1.99853	1.66949	2.78612	1.11009	1.30497	1.05898	1.68254	NQ	0.790275	0.434037	1.66364	1.9141	1.54383	0.728489	0.598971
LPC 18:0-SN1	42.7826	39.3148	58.4957	22.2229	27.4648	23.495	42.3135	NQ	22.0375	10.7803	40.7338	52.6585	44.2305	19.6424	16.7344
LPC 18:0-SN2	3.94922	3.30968	6.2344	2.69218	3.65204	2.21396	3.95276	NQ	2.55343	1.22525	3.60042	3.97197	3.58448	2.21225	1.96708
LPC 18:1-SN1	30.6747	24.3103	28.5163	9.07988	18.8505	22.3842	54.8658	NQ	17.7681	6.82019	27.0274	32.6612	22.0524	10.2068	8.96438
LPC 18:1-SN2	7.16898	5.47418	12.1189	2.45869	2.46725	3.57672	7.4761	NQ	2.30392	1.32455	5.07626	4.24163	4.46308	1.57954	1.3929
LPC 18:2-SN1	48.4597	68.2941	21.1517	16.2982	15.709	44.4772	75.3957	NQ	24.2444	11.3658	42.059	41.9348	25.5735	10.7003	9.31434
LPC 18:2-SN2	4.39852	6.82271	10.7996	2.5605	3.06181	4.95688	9.31359	NQ	3.28538	1.73217	6.57345	4.26847	4.90171	1.69951	1.53352
LPC 18:3-SN1	0.275614	0.377422	0.0931391	0.0967488	0.105964	0.35747	0.733812	NQ	0.171375	0.0981678	0.252053	0.26736	0.159248	0.0657282	0.0606771
LPC 18:3-SN2	0.0414049	0.0493719	0.0780847	0.0142981	0.0246014	0.0608076	0.104663	NQ	0.025919	0.0189281	0.0514208	0.0441515	0.0689604	0.0121249	0.0125227
LPC 19:0-SN2	0.0446313	0.0617762	0.0915277	0.0251751	0.00393541	0.0236854	0.0510038	NQ	0.0180485	0.0161267	0.0380851	0.0383257	0.041531	0.0206942	0.0184407
LPC 19:0-SN1	0.180325	0.243041	0.26935	0.0973893	0.0812469	0.0970402	0.20655	NQ	0.0688321	0.0405574	0.150639	0.163691	0.169195	0.0650714	0.0636208
LPC 19:1-SN1	0.0568773	0.0782644	0.0564677	0.021883	0.0263681	0.0348655	0.0648278	NQ	0.0180589	0.013349	0.044877	0.0445279	0.0205226	0.0181192	0.0147887
LPC 20:0-SN1	0.409174	0.516951	0.4969	0.232799	0.21634	0.269454	0.542118	NQ	0.26953	0.161441	0.414938	0.410127	0.463901	0.225671	0.205022
LPC 20:0-SN2	0.0153834	0.0321519	0.0475077	0.0166634	0.0110788	0.0123239	0.0127801	NQ	0.015743	0.00660109	0.0195128	0.017195	0.0190881	0.0127631	0.0135568
LPC 20:1-SN1	0.324431	0.494378	0.327802	0.210358	0.1882	0.185252	0.432197	NQ	0.210613	0.0814032	0.319252	0.371686	0.269996	0.139254	0.130023
LPC 20:2-SN1	0.212975	0.297802	0.162362	0.110513	0.100091	0.209757	0.475647	NQ	0.125384	0.0751546	0.23147	0.199982	0.155774	0.0799983	0.0596111
LPC 20:3-SN1	2.9031	3.97226	1.41526	1.13245	1.16238	1.74202	3.44822	NQ	1.02864	0.51656	2.70503	2.97303	1.49547	0.828048	0.688322
LPC 20:3-SN2	0.903796	1.38465	1.28681	0.262954	0.315441	0.651314	1.03445	NQ	0.246363	0.174324	0.947628	0.631337	0.679208	0.144313	0.148765
LPC 20:4-SN1	11.4602	9.62993	4.68737	3.46844	2.98714	6.40019	13.8388	NQ	3.99541	1.53255	8.90487	9.04537	4.48297	2.15202	1.93639
LPC 20:4-SN2	1.71041	2.13688	4.65981	0.955911	1.0784	1.15269	2.19021	NQ	0.971054	0.476979	2.65412	1.18494	1.49819	0.498527	0.474301
LPC 20:5-SN1	0.787639	1.08208	0.339174	0.25222	0.227906	0.53707	1.15925	NQ	0.231279	0.114195	1.02138	0.897487	0.489177	0.23159	0.175187
LPC 20:5-SN2	0.113379	0.184324	0.226424	0.0661064	0.0634019	0.103176	0.164182	NQ	0.0671401	0.0331305	0.270545	0.128984	0.169354	0.0476271	0.0422012
LPC 22:0-SN1	0.0722914	0.0864829	0.133127	0.0445912	0.0485345	0.0567461	0.132286	NQ	0.0540847	0.0316511	0.0829431	0.101917	0.108269	0.0451095	0.0641831
LPC 22:4-SN2	0.22806	0.0527638	0.15759	0.0316738	0.0252713	0.0415	0.076624	NQ	0.0202243	0.0180006	0.087841	0.0397494	0.0588049	0.0169378	0.0068549
LPC 22:4-SN1	0.352228	0.132357	0.0857158	0.0510025	0.0459138	0.0531011	0.103966	NQ	0.0436653	0.0219894	0.0776541	0.0718941	0.0451977	0.0340035	0.0273839
LPC 22:5-SN1	1.39362	0.552519	0.162875	0.152667	0.15846	0.179981	0.385708	NQ	0.105898	0.0628656	0.313739	0.344371	0.192268	0.109021	0.0874313
LPC 22:5-SN2	0.115596	0.113952	0.0771309	0.0247022	0.0214971	0.0546357	0.101656	NQ	0.0360612	0.0171417	0.0999622	0.0844299	0.0282001	0.0242491	0.0127251
LPC 22:6-SN1	3.19634	4.55262	1.00193	1.00686	0.878973	1.37959	2.84298	NQ	0.64859	0.359052	3.2912	3.18259	1.32491	0.779888	0.565446
LPC 22:6-SN2	0.627798	0.797017	0.91763	0.193799	0.201021	0.337938	0.615622	NQ	0.159612	0.0829374	1.03781	0.52206	0.579521	0.139682	0.116396
LPC 24:0-SN1	0.126569	0.234315	0.228473	0.070698	0.0710576	0.123754	0.238495	NQ	0.0811909	0.0536963	0.151703	0.150536	0.209816	0.0654572	0.0557636
LPE 16:0	1.87762	3.53133	2.45459	1.36815	1.45831	1.00186	1.80902	NQ	1.26485	0.565283	2.01186	2.38523	1.58696	0.925582	0.872225
LPE 18:0	2.44444	3.20863	2.92243	1.76652	2.33473	1.23971	2.04634	NQ	1.89974	0.864191	2.00605	2.5758	2.11901	1.36018	1.17679
LPE 18:1	2.69025	3.24791	2.05471	1.30983	1.3868	2.41849	4.33403	NQ	1.69851	0.94853	1.96805	1.94503	1.12478	0.833841	0.780941
LPS 18:0	0	0	1.27112	0.510282	0.839318	0	0	NQ	0.892941	0.284346	0	0	0.506367	0.569738	0.465526
PC 14:0_14:0	2.81458	3.92822	4.56345	0.901775	1.25013	0.157116	0.375082	NQ	0.132792	0.0643456	0.230347	0.283781	0.39147	0.0943444	0.0921582
PC 16:0_16:0	15.5171	19.1078	68.8429	21.6735	30.5854	10.7937	18.7715	NQ	29.3341	14.1171	11.1226	12.0736	44.973	16.4199	17.3189
PC 16:0_16:1	24.9368	24.7732	31.4698	12.8364	17.9524	13.4819	29.7587	NQ	13.8415	4.63606	17.2498	20.6978	18.2142	6.40692	6.08833
PC 16:0_18:1	253.775	248.573	395.946	249.576	369.671	233.873	438.101	NQ	237.465	99.6612	259.02	236.803	252.105	174.426	154.404
PC 16:0_20:4	221.077	247.417	142.194	135.046	211.512	169.102	269.312	NQ	135.886	62.5145	221.302	190.018	137.299	88.8056	78.5222
PC 16:1_16:1 Cis	14.1986	20.3288	10.1984	5.39334	6.21943	8.34607	17.2795	NQ	4.97477	2.08607	9.83659	10.7641	8.38991	2.95008	2.80343
PC 18:0_16:0	2.86797	3.34094	21.4998	6.01357	7.60813	1.80397	4.93725	NQ	8.20691	3.94456	2.07152	2.28882	17.5489	4.77813	4.87428
PC 18:0_18:1	56.2832	72.6737	102.169	44.4489	61.1818	72.1562	129.714	NQ	69.6416	32.7041	66.2333	75.6295	89.1923	37.5131	35.8345
PC 18:0_18:2	289.06	327.284	265.806	168.458	259.476	331.253	478.332	NQ	255.719	103.386	307.397	330.518	273.263	142.925	139.062
PC 18:0_20:4	149.11	145.373	73.4939	49.5545	130.194	101.022	162.17	NQ	103.065	32.7111	141.121	172.133	93.2157	50.7905	46.0308
PC 18:0_22:6	35.6577	45.4633	14.179	14.4776	19.6312	25.6117	38.6137	NQ	14.2265	5.69018	46.8253	50.9748	27.6717	14.3043	13.4722
PC 18:1_18:1 Cis	0.0769384	0.0705622	0.0519862	0.0608582	0.0594508	0.0852618	0.197567	NQ	0.125304	0.028315	0.0815029	0.125515	0.0876583	0.0504608	0.0491153
PC 18:3_18:3 Cis	1.36924	1.81264	0.579367	0.353694	0.497937	0.087888	2.26671	NQ	0.134096	0	1.2148	1.29208	0.96272	0.22636	0.172649
PC 20:4_20:4 Cis	1.10792	1.61227	0.301501	0.939707	0.546503	1.02836	2.08923	NQ	0.718026	0.22867	1.20759	1.13238	0.783983	0.33852	0.510258
PC 22:6_22:6 Cis	0.0149827	0.0354783	0.0101994	0.00635702	0.0292201	0.0211161	0.0292489	NQ	0.00932672	0.00576041	0.0225599	0.0255032	0.0184699	0.0104623	0.00885681
PC 30:0	11.1532	15.177	17.0002	4.28373	4.24508	3.16673	7.61097	NQ	3.3762	1.88274	3.65362	4.08637	8.71025	1.84611	1.92007
PC 30:1	1.17823	1.61961	1.33111	0.457185	0.512196	0.196136	0.479971	NQ	0.159572	0.0664151	0.309435	0.377084	0.357543	0.108966	0.110153
PC 31:0	0.901715	1.12566	2.19022	0.660161	0.950449	0.494951	1.10711	NQ	0.779969	0.382998	0.677863	0.611405	1.25996	0.440518	0.466763
PC 32:3	0.0977816	0.142488	0.0572136	0.0353024	0.0368372	0.0546706	0.124774	NQ	0.0345595	0.0130722	0.0495256	0.0534117	0.0412782	0.0150315	0.0146617
PC 33:1	3.119	4.24844	5.25824	1.88062	3.04114	2.54616	4.76565	NQ	2.37809	1.00141	3.08227	2.9227	3.10902	1.43612	1.2805
PC 33:2	8.61509	9.49714	5.24311	3.37018	3.35804	5.59264	11.1273	NQ	3.83947	1.58279	5.18017	6.47594	5.35098	1.85443	1.72449
PC 34:3	16.6669	21.4952	9.12099	5.36828	5.78697	13.1661	32.3792	NQ	6.81361	3.23936	13.5406	15.0292	11.0953	3.16946	3.04869
PC 34:4	5.48779	7.26783	1.90195	1.64543	1.9154	2.5929	4.89682	NQ	1.25711	0.549287	2.79384	3.07492	1.86741	0.694384	0.688371
PC 34:5	0.252818	0.321454	0.106187	0.0600421	0.0833148	0.0911615	0.219878	NQ	0.0491819	0.0214489	0.160182	0.189555	0.110877	0.0430798	0.0314292
PC 35:1	2.92591	4.0228	5.47484	2.24651	2.61876	2.28586	5.48274	NQ	2.63979	1.22133	2.75888	2.90426	3.78595	1.62468	1.64109
PC 35:2	10.881	14.7009	9.57425	5.85018	7.88862	11.1961	19.0366	NQ	8.46938	3.19676	11.4031	11.5084	8.98537	4.10812	4.08412
PC 35:3	1.25346	1.68699	0.853184	0.51517	0.688838	0.991177	2.07112	NQ	0.636493	0.233148	1.24548	1.20458	0.937649	0.399598	0.383546
PC 35:4	2.17688	3.21466	0.982105	0.743958	0.80464	1.12941	2.38278	NQ	0.604026	0.252173	1.25869	1.52747	1.09111	0.360377	0.331681
PC 36:5	44.4559	58.6404	15.109	13.6449	16.9462	29.6985	59.9262	NQ	12.5925	6.41255	43.3704	45.4939	29.9255	11.6581	11.8095
PC 37:2	1.04202	1.45963	0.65347	0.341066	0.91913	0.842503	1.70343	NQ	0.454868	0.201716	0.870302	0.909854	0.713648	0.246503	0.249962
PC 37:4	5.84667	7.88841	2.80518	2.35154	3.2321	4.0556	7.08691	NQ	2.39709	0.942845	4.4274	5.03053	2.94205	1.44326	1.30101
PC 37:5	0.9467	1.18573	0.393359	0.298048	0.404452	0.556358	1.04048	NQ	0.372423	0.13751	1.0315	1.03818	0.558213	0.434047	0.236082
PC 38:1	0.390935	0.597449	0.804926	0.221319	0.280809	0.357765	0.782001	NQ	0.301146	0.168021	0.486831	0.540238	0.868901	0.191709	0.201052
PC 38:2	3.22125	9.55923	2.69157	1.21444	1.65847	3.21947	7.21229	NQ	1.8239	0.826958	2.84741	4.17502	3.41691	1.00336	1.80976
PC 38:3	75.3229	94.9607	35.2338	24.246	26.468	56.1615	126.843	NQ	32.8862	12.8715	77.2111	85.227	63.6349	23.0945	19.3666
PC 38:5	52.318	68.2147	22.4847	25.2576	38.7345	43.4734	71.0657	NQ	28.6503	10.8166	53.34	59.3354	34.5063	18.4473	15.9677
PC 38:6	114.627	128.935	55.605	54.3298	76.144	69.9023	117.615	NQ	43.2231	20.8329	156.933	154.088	88.2507	51.4536	47.0157
PC 39:6	1.93394	2.39015	0.808591	0.810113	1.06348	1.14622	1.99913	NQ	0.625321	0.27997	2.22254	2.23185	1.36338	0.585785	0.621762
PC 40:1	0.0189825	0.0263296	0.0758009	0.0192465	0.0288222	0.0141232	0.0279709	NQ	0.0224529	0.0114518	0.0238134	0.0233066	0.0630322	0.0144029	0.0151486
PC 40:2	0.0426236	0.0655261	0.0884431	0.0300212	0.0527823	0.046097	0.0928524	NQ	0.0416421	0.0215623	0.0549323	0.0787881	0.094167	0.0245118	0.0246805
PC 40:4	2.01202	2.71795	0.814356	0.577822	0.729666	1.15512	2.64819	NQ	0.676088	0.270754	1.56351	1.87168	1.9905	0.408148	0.388657
PC 40:5	9.04655	10.8512	2.79356	2.87626	4.7824	5.41402	10.8152	NQ	2.62513	1.24554	10.0548	10.3577	6.41222	2.36877	1.89222
PC 40:6	1.2077	1.54044	0.427237	0.60232	0.871653	0.851519	2.21251	NQ	1.03863	0.284092	0.679296	1.40637	0.837565	0.487152	0.675878
PC 40:7	6.16193	7.09967	1.3551	1.82731	2.78675	3.01212	5.50715	NQ	1.62824	0.75167	6.7284	7.16118	3.60763	1.92374	1.84018
PC 40:9	0.126737	0.219053	0.0363456	0.0409822	0.101916	0.0684224	0.115345	NQ	0.0322242	0.018211	0.0650258	0.115781	0.0485664	0.0176594	0.0427958
PC 42:10	0.304946	0.35943	0.0609898	0.0896525	0.11951	0.170928	0.408338	NQ	0.0961701	0.0452078	0.271795	0.306834	0.164391	0.0733766	0.0715228
PC 42:4	0.0276253	0.0446109	0.0397205	0.0220899	0.0396526	0.0305632	0.0606719	NQ	0.0401159	0.0141287	0.0508031	0.033416	0.0647427	0.0114525	0.0208138
PC 42:5	0.128921	0.172586	0.0428312	0.0407161	0.049221	0.0873165	0.200556	NQ	0.0487508	0.020998	0.126524	0.150545	0.0828269	0.0322872	0.0319622
PC 42:9	0.0927717	0.103877	0.0466421	0.0790456	0.102173	0.0561954	0.132282	NQ	0.0617808	0.0306669	0.106077	0.124905	0.0737188	0.0374618	0.0383186
PC 44:5	0.0213406	0.0296375	0.014231	0.00791382	0.0103628	0.0105464	0.0333647	NQ	0.00725216	0.00358028	0.00654699	0.0210502	0.0251563	0.00552649	0.00488942
PC O-26:0	0.0427565	0.070885	0.0277785	0.0107661	0.0124576	0.0213087	0.110088	NQ	0.0154267	0.00875571	0.0442538	0.0618397	0.0489596	0.0123917	0.0122884
PC O-32:1	0.955243	1.14662	3.00125	1.04149	2.40295	0.967879	1.29865	NQ	0.867994	0.420551	0.94321	0.866664	1.88388	1.09814	0.777626
PC O-32:2	0.22124	0.280662	0.253609	0.153369	0.255915	0.230606	0.398148	NQ	0.216084	0.120314	0.429113	0.289544	0.522211	0.118636	0.141186
PC O-34:0	0.274568	0.336403	2.85281	0.77337	0.938214	0.181994	0.413587	NQ	1.06434	0.502633	0.216235	0.224077	1.87241	0.611268	0.605657
PC O-34:1	5.1846	13.8971	10.8893	7.54378	4.43004	13.4753	16.0658	NQ	10.0654	2.35617	11.0905	5.64996	13.3814	3.19075	3.10818
PC O-34:2	6.5651	5.12812	8.32044	2.54681	4.62648	3.4684	7.24682	NQ	6.05398	1.47495	3.81683	5.9729	5.25972	3.21589	3.01546
PC O-34:3	5.64782	7.24969	3.59399	3.01551	4.52578	9.47799	17.6029	NQ	5.49919	2.37261	6.09458	7.29764	5.12252	2.66602	2.10307
PC O-35:3	0.145881	0.216078	0.115336	0.0782709	0.149033	0.278252	0.699874	NQ	0.371086	0.0855204	0.230114	0.319037	0.202798	0.0881268	0.0683011
PC O-36:1	0.65164	0.499041	1.41377	0.49859	1.21392	0.582588	1.2152	NQ	1.63359	0.740421	0.414301	0.437251	1.94512	0.621612	0.399698
PC O-36:2	0.41885	0.568027	0.52518	0.683407	0.51375	0.458137	0.866941	NQ	0.611831	0.282139	0.48683	0.563148	0.797753	0.559787	0.346139
PC O-36:3	1.53954	2.11607	1.899	1.32942	1.76906	2.08354	4.10759	NQ	1.208	0.941655	1.66772	2.07038	1.47185	0.866565	1.06867
PC O-36:4	7.99656	9.16517	3.0777	2.9449	3.79233	10.1693	19.1787	NQ	6.07022	2.43899	7.14285	7.58425	5.27531	2.64975	2.44788
PC O-36:5	10.3918	20.7943	4.93618	3.92397	5.32466	9.08429	17.7085	NQ	5.50652	2.40169	7.46144	15.6324	8.77224	2.88125	2.67108
PC O-37:5	0.619953	0.949242	0.141176	0.323246	0.229226	0.400874	1.85615	NQ	0.235556	0.122857	0.396123	0.99765	0.298482	0.134529	0.124831
PC O-38:4	6.68609	9.24262	3.12533	2.37714	3.54709	5.54041	10.953	NQ	3.31361	1.51784	6.31457	7.08416	4.77821	2.05118	1.93639
PC O-38:5	3.15763	3.97657	1.62677	2.1708	2.80097	3.36352	5.9686	NQ	1.72303	0.695743	2.77405	3.52437	2.00221	1.63999	1.43064
PC O-40:4	0.574267	0.858299	0.272225	0.181973	0.236706	0.377395	0.983591	NQ	0.242674	0.102149	0.4545	0.61465	0.502064	0.134034	0.137136
PC O-40:5	1.46606	2.16235	0.815922	0.612867	0.611024	0.960373	2.323	NQ	0.596624	0.20419	1.18139	1.4257	1.11459	0.650888	0.869065
PC O-40:6	2.07116	1.46414	0.371246	0.46245	0.57751	1.58451	1.5406	NQ	0.440263	0.404465	1.18543	1.41316	0.724244	0.387061	0.396819
PC O-40:7	1.55526	2.28177	0.357763	0.511496	0.819403	1.72638	3.05967	NQ	0.791996	0.406776	2.07945	2.17071	1.0423	0.613267	0.592805
PC O-42:2	0.0472474	0.0592441	0.145508	0.0710821	0.112011	0.0268995	0.0612147	NQ	0.0566005	0.0217461	0.0299562	0.0430449	0.0317239	0.0452586	0.0321435
PC O-42:4	0.193367	0.298614	0.259368	0.0571865	0.0745315	0.158944	0.352571	NQ	0.0664115	0.074124	0.173038	0.225291	0.143413	0.0423178	0.038416
PC O-42:5	0.711294	0.936138	0.22773	0.175431	0.223311	0.418693	1.11407	NQ	0.213095	0.0820543	0.594768	0.670745	0.44593	0.12365	0.120544
PC O-42:6	0.296981	0.408889	0.0896978	0.0925387	0.187633	0.250823	0.535641	NQ	0.103457	0.0453146	0.262419	0.310198	0.170544	0.0510377	0.0530803
PC O-44:5	0.767041	1.10575	0.293474	0.219942	0.237999	0.535572	1.31517	NQ	0.246932	0.105674	0.67626	0.745995	0.496128	0.157231	0.148223
PC O-44:6	0.26395	0.397257	0.085989	0.0738043	0.0802112	0.214049	0.492995	NQ	0.0854377	0.0378736	0.251377	0.289162	0.184338	0.0507423	0.0482211
PC O-44:7	0.110093	0.139797	0.0359447	0.0303294	0.0388098	0.0779616	0.192951	NQ	0.0414754	0.0148275	0.102968	0.161295	0.0877139	0.0146304	0.040923
PC O-46:5	0.0285817	0.0374606	0	0.0202214	0.0124348	0.0181207	0.034361	NQ	0.0129007	0.00740352	0.0190367	0.025219	0.0207334	0.00534956	0.00897465
PC O-46:7	0.14037	0.188087	0.0242839	0.0295694	0.0718818	0.0847142	0.226364	NQ	0.0332376	0.0160421	0.13088	0.177676	0.0818701	0.0274088	0.0242471
PC O-46:8	0.0675107	0.0622381	0.0483743	0.013496	0.021773	0.0845131	0.0750777	NQ	0.0140689	0.0050917	0	0.0439109	0.0458532	0.00645582	0.0120852
PE 16:0_16:0	0.269699	0	1.77951	1.00007	0.993305	0	0	NQ	1.12395	0.510005	0	0	1.95752	0.596979	0.581437
PE 16:0_18:1	0.989888	1.89197	43.2183	21.4649	27.857	0.772871	1.48228	NQ	29.6216	12.2008	0.811807	1.13465	38.9062	16.1397	13.844
PE 16:0_18:2	2.04585	2.74611	11.8586	8.56693	6.45709	1.32183	2.56405	NQ	11.0545	4.57486	1.80593	2.19104	13.2027	5.19367	5.0715
PE 16:0_20:4	2.88061	3.7779	16.7109	18.2607	13.9915	2.11967	2.91577	NQ	21.1123	9.44721	2.96477	2.72444	27.0287	11.2503	10.4179
PE 16:0_22:6	3.11461	3.2403	7.05409	6.97384	9.36574	1.63268	3.01142	NQ	9.78729	4.13031	3.44154	3.9055	11.4012	5.55461	5.33311
PE 16:1_16:1	0.176749	0.212991	0.257009	0.159696	0.160433	0.0157025	0	NQ	0.174944	0.0788697	0.00951912	0	0.438625	0.103621	0.107763
PE 18:0_18:1	0.739463	1.32124	17.0942	6.73688	5.55247	1.0024	2.21919	NQ	9.83032	3.87494	0.980655	1.46222	14.4501	4.60138	4.48457
PE 18:0_18:2	4.63518	6.51505	17.2199	10.7551	8.54669	3.45053	5.87901	NQ	13.7582	5.3777	5.35289	6.46852	17.0351	7.35615	6.79034
PE 18:0_20:4	7.47788	6.9105	21.6677	20.5354	27.1399	4.46776	8.0196	NQ	26.0507	11.0738	6.46065	8.7741	32.1707	13.6593	12.8838
PE 18:0_22:6	2.23921	2.05427	2.63928	2.84565	2.85243	1.14205	2.19236	NQ	3.39013	1.39895	2.53407	3.87178	4.71974	1.98071	1.92062
PE 18:2_18:2	0.21687	0.171637	0.735089	0.802777	0.652575	0.128657	0.357923	NQ	1.022	0.465343	0.131552	0.160084	1.25608	0.476447	0.467592
PE 18:3_18:3	0.0360787	0.0738842	0.0655338	0.09189	0.112134	0.00490136	0.0174649	NQ	0.0831895	0.060929	0.0284338	0.00581501	0.119654	0.0427876	0.0479672
PE O-18:1_18:1	0.510445	0.711933	6.46997	3.71747	2.76126	0.697823	1.39033	NQ	4.90024	1.94242	0.561633	0.995935	7.84197	2.32627	2.20615
PE O-18:1_20:4	4.95604	8.37238	22.9699	26.1115	20.5097	5.58038	11.5981	NQ	34.3631	15.1609	4.59913	6.32035	45.1682	18.0675	15.7505
PE O-18:1_22:6	2.57215	3.79093	6.91063	8.33844	6.14048	2.11922	4.60402	NQ	9.98924	4.0522	2.97639	4.40697	15.0991	5.47516	4.70261
PI 16:0_20:4	NQ	NQ	NQ	NQ	NQ	NQ	NQ	NQ	NQ	NQ	NQ	NQ	NQ	NQ	NQ
PI 18:0_20:4	NQ	NQ	NQ	NQ	NQ	NQ	NQ	NQ	NQ	NQ	NQ	NQ	NQ	NQ	NQ
PI 18:0_18:2	NQ	NQ	NQ	NQ	NQ	NQ	NQ	NQ	NQ	NQ	NQ	NQ	NQ	NQ	NQ
PS 16:0_18:1	0.376381	0.200944	1.12204	1.23928	1.30863	0.51972	0.481461	NQ	1.85525	1.11183	0.221451	0.522075	1.10099	1.10699	0.906222
PS 16:0_20:4	0.0276187	0	0.300368	0.348868	0.801513	0	0	NQ	0.481716	0.332108	0	0.0728094	0.415752	0.518677	0.283815
PS 18:0_18:1	1.58675	6.01421	8.1046	5.59731	4.79847	4.71282	4.3288	NQ	6.50269	4.37923	4.92317	5.07749	7.09134	4.25927	3.69645
PS 18:0_18:2	0.465732	0	2.37462	1.9409	1.82927	0	0	NQ	3.00856	1.72178	0.293255	0.506687	2.76713	1.80295	1.70745
PS 18:0_20:4	0.667293	0	21.127	27.3294	25.0339	0.640452	0	NQ	38.303	23.5499	0.298084	0	34.7341	23.3156	21.2033
PS 18:0_22:6	0.208976	0	10.5028	13.746	11.7057	0.239013	0.0168552	NQ	19.1097	11.2547	0.0108774	0.014129	18.2292	11.4551	9.7621
SM d18:1_16:0	106.103	94.2699	79.8887	53.857	73.7692	91.8914	108.332	NQ	106.124	64.4387	88.9325	93.5643	88.2931	72.6805	82.7121
SM d18:1_16:1	16.5619	18.2982	13.5347	7.36618	7.87653	13.8974	19.7508	NQ	9.4265	6.62578	15.6826	17.48	13.2383	8.52166	8.64448
SM d18:1_18:0	28.8779	27.607	29.5283	14.4605	17.6938	24.9423	28.4268	NQ	22.5268	13.6599	23.7952	26.5752	24.3803	16.747	18.4906
SM d18:1_18:1	17.5048	17.8654	15.2967	8.73376	8.97796	15.0494	18.849	NQ	11.6715	7.42677	15.7521	16.9963	15.7813	9.19728	9.42818
SM d18:1_24:0	15.8223	16.9988	46.0778	18.8713	22.1801	12.3034	18.642	NQ	28.9444	19.6724	12.1572	18.4013	42.7937	21.1268	22.728
SM d18:1_24:1	39.5462	46.8202	58.1195	32.195	36.3467	39.2053	44.297	NQ	50.8545	34.3522	38.303	42.2477	62.8021	40.8109	39.553
SM d31:1	0.471225	0.530767	0.705095	0.263946	0.318238	0.400106	0.494194	NQ	0.341806	0.236568	0.428313	0.501451	0.532701	0.288887	0.307734
SM d32:0	0.567601	0.619922	0.61312	0.258607	0.380888	0.404157	0.646081	NQ	0.342924	0.233719	0.447993	0.471757	0.574133	0.277953	0.308793
SM d32:1	1.97699	4.15264	0.625163	0.659087	0.00452353	0.0307948	4.44145	NQ	0.899813	0.0237623	3.25956	3.5466	0.0383443	1.97002	0.645369
SM d32:2	1.4204	1.5558	1.50593	0.733377	0.781704	1.13767	1.49569	NQ	0.896044	0.572741	1.31319	1.55525	1.28605	0.7966	0.806072
SM d33:1	7.6156	8.2769	10.9057	4.3465	5.17609	6.65408	8.22978	NQ	6.18013	4.31961	6.9367	7.97955	9.08649	5.31909	5.52705
SM d33:2	0.234658	0.25791	0.26652	0.111177	0.144832	0.21766	0.272322	NQ	0.164952	0.122869	0.229749	0.242388	0.244308	0.130921	0.14895
SM d34:0	5.98343	6.1489	9.05856	4.16651	4.79195	5.90741	6.8213	NQ	6.31952	4.91199	4.74182	6.08616	9.53021	4.76687	5.00062
SM d35:1	5.0259	5.33711	6.24404	2.85237	3.04764	4.15872	4.8159	NQ	4.17802	2.84338	4.01828	4.74595	6.59112	3.21057	3.3165
SM d35:2	0.725118	0.796718	0.549652	0.297428	0.488053	0.569915	0.826758	NQ	0.469574	0.3016	0.634296	0.780251	0.558911	0.364	0.399373
SM d36:0	1.23719	1.82284	1.2202	0.854243	0.770997	1.02275	1.88406	NQ	1.01237	0.677712	1.07338	1.14768	1.59409	0.765598	0.854027
SM d36:3	0.931722	1.08049	0.695096	0.462563	0.561825	0.815647	1.08252	NQ	0.539936	0.373168	0.876133	0.992619	0.702513	0.496822	0.458488
SM d37:1	2.8948	2.87944	2.20601	1.233	1.27975	2.49257	2.7837	NQ	1.7501	1.1256	2.7036	2.74469	2.20382	1.37304	1.29002
SM d38:1	24.2845	25.3725	21.0883	10.0657	9.47736	22.2016	29.2037	NQ	14.2183	9.1994	22.1459	25.0893	19.5959	10.8256	11.0755
SM d38:2	10.5356	9.81289	7.69064	4.72314	5.4762	10.4166	11.5868	NQ	6.83103	4.76749	10.0902	10.7307	7.58669	5.46928	5.62494
SM d38:3	0.487731	0.498854	0.355538	0.232668	0.290953	0.404627	0.687846	NQ	0.305431	0.191879	0.473138	0.488229	0.529062	0.271268	0.266095
SM d39:1	10.9205	11.1098	7.76955	3.28272	3.79083	9.35954	11.9178	NQ	4.87292	3.18904	9.95719	12.1068	7.29074	3.91056	4.0337
SM d40:1	37.456	38.5373	44.0511	20.3852	23.447	33.5488	40.6896	NQ	32.852	21.0168	32.2875	37.3411	39.6188	23.0767	25.6825
SM d40:2	34.8609	36.5355	26.8721	14.8321	15.8865	31.6271	41.843	NQ	23.2043	14.376	33.6295	37.7598	25.2289	17.0458	17.4186
SM d41:1	13.8452	15.764	12.6936	4.68205	5.03808	11.5694	16.1698	NQ	6.62737	4.48995	11.9033	14.5456	11.349	5.1646	5.19131
SM d41:2	11.9546	13.3852	8.1457	4.47674	4.85125	10.2583	14.6686	NQ	6.29454	3.80593	11.2061	13.5311	8.27169	4.67385	4.8834
SM d41:3	1.28835	1.43216	0.82516	0.625346	0.675986	1.10371	1.22979	NQ	0.833765	0.539397	1.14347	1.35942	1.02994	0.680162	0.65669
SM d42:3	32.2671	31.1229	24.8148	18.9676	21.9695	27.1158	34.6584	NQ	29.147	18.0532	28.8721	35.5992	27.1417	20.5618	21.0567
SM d42:4	1.76372	1.82248	1.05431	1.22414	1.37849	2.00666	1.8127	NQ	1.4145	1.08358	1.67916	2.01863	1.49141	1.21687	1.14349
SM d43:1	0.893724	0.960333	1.74607	0.574828	0.655673	0.751138	0.997997	NQ	0.796868	0.565147	0.742057	1.00447	1.42938	0.648239	0.650466
SM d43:2	3.39191	3.72808	1.90318	0.939017	1.02486	2.49691	3.63563	NQ	1.27349	0.781257	2.69536	3.08521	1.97096	0.967934	0.98382
SM d43:3	0.971846	1.08817	0.599943	0.343639	0.393456	0.653738	1.04672	NQ	0.41318	0.29703	0.798639	0.935426	0.69531	0.346057	0.368726
SM d44:1	0.120727	0.116765	1.90904	0.686901	0.770647	0.0803878	0.100864	NQ	0.981401	0.639702	0.0786615	0.100286	1.45174	0.669855	0.707446
SM d44:2	0.327897	0.359844	2.70399	1.1409	1.26104	0.266057	0.352743	NQ	1.65744	1.14918	0.26921	0.34213	3.14063	1.27297	1.27331
SM d44:3	0.445745	0.495252	1.55255	0.926926	1.07088	0.364993	0.54689	NQ	1.37926	1.0134	0.355282	0.545315	2.04506	1.01651	1.10102
TG 10:0_14:0_16:0	62.271	67.7049	106.669	29.5745	35.4811	0.242585	0.58893	NQ	1.62652	1.2723	4.91573	4.01125	1.12305	1.90947	3.11644
TG 10:0_16:0_18:2	19.2895	35.2162	24.1445	9.2262	8.81575	0.566226	1.61899	NQ	0.878004	0.838931	6.02001	5.95098	1.44022	1.52588	2.39835
TG 12:0_14:0_15:0	0.651325	1.05308	0.969389	0.53699	0.422582	0.0592011	0.0996583	NQ	0.228745	0.258725	0.864315	0.746178	0.207767	0.288645	0.488993
TG 12:0_14:0_16:0	59.162	74.6658	61.2944	24.5619	25.7593	0.649677	1.36437	NQ	3.00243	2.34538	9.52681	7.97675	2.77962	3.69967	5.48483
TG 12:0_16:0_16:1	69.6152	122.75	92.8083	32.4122	29.7783	1.63553	4.04954	NQ	2.76437	2.63529	17.4051	16.4633	4.43411	4.36355	6.58182
TG 12:0_16:1_18:1	50.5463	91.6963	51.9797	23.9223	19.8621	2.71084	7.27848	NQ	3.06654	2.78586	18.1797	19.4248	5.63467	4.65246	6.84338
TG 12:0_16:1_18:2	0.548257	0.888109	0.59724	0.39222	0.40661	0.112188	0.331659	NQ	0.0971992	0.0707037	0.97952	0.86288	0.218434	0.215035	0.278424
TG 12:0_18:3_20:4	0.233275	0.406834	0.28918	0.313471	0.371569	0.136936	0.353517	NQ	0.0584479	0.0447005	1.04494	0.952573	0.238343	0.233806	0.225827
TG 13:0_16:1_16:1	0.707868	1.16017	0.863245	1.56151	1.03714	0.244075	0.52143	NQ	1.02357	1.15721	0.892144	0.73861	0.229387	0.62215	1.65299
TG 14:0_14:0_15:0	0.94763	1.17045	1.13062	1.32723	1.17576	0.261148	0.531362	NQ	1.24136	1.08227	1.78704	1.53285	0.523452	0.997408	1.4622
TG 14:0_14:0_16:0	28.0965	35.6702	19.4285	10.4774	11.1295	0.947655	1.95633	NQ	2.85041	2.14963	6.9443	5.54787	3.24824	3.34509	4.08102
TG 14:0_15:0_16:0	0.740228	0.866664	0.896911	1.56885	1.65762	0.687988	1.1694	NQ	1.93971	1.47351	2.12428	1.62393	0.739617	1.45781	1.83233
TG 14:0_15:0_16:1	1.84179	3.29185	3.01348	3.89635	2.86306	0.545514	1.13956	NQ	2.34632	2.36101	2.3948	2.1286	0.676496	1.477	2.95908
TG 14:0_16:0_16:1	64.3725	115.31	69.6873	31.39	31.7049	4.49581	10.3479	NQ	5.03308	4.26855	28.3877	27.4238	8.86259	6.80536	9.04615
TG 14:0_16:0_18:1	45.0895	77.9885	47.9724	26.2986	24.317	14.6277	36.6702	NQ	11.1582	6.79164	50.4322	57.4278	19.2739	14.7893	15.7706
TG 14:0_16:1_18:1	74.5859	139.173	78.4697	36.0821	33.8642	13.2674	33.3996	NQ	7.6979	5.64876	69.9855	64.6273	19.9387	14.8987	15.7196
TG 14:0_18:2_18:2	16.3166	32.1054	7.09238	5.92478	5.28082	6.65866	16.9235	NQ	2.59597	1.52541	33.1154	32.0652	9.35585	6.16655	5.81731
TG 14:0_18:2_18:3	4.7429	9.26267	3.1328	1.51681	1.54926	1.38196	3.56202	NQ	0.414643	0.244628	5.64005	6.07437	1.61415	1.23718	1.20375
TG 15:0_16:0_16:1	2.14984	3.57808	2.71608	4.95796	3.80911	1.0654	2.44184	NQ	3.29959	2.83171	4.60122	4.14769	1.39753	2.16622	3.64391
TG 15:0_16:0_18:1	2.58546	4.13704	3.38583	3.67811	3.34283	2.12773	5.29462	NQ	2.89597	2.57655	6.78581	7.24502	2.41611	2.78386	2.91142
TG 15:0_16:1_16:1	1.33133	2.5906	1.71009	3.49032	2.21735	0.626501	1.32251	NQ	2.15896	2.04392	2.1952	1.9164	0.663651	1.2351	2.74115
TG 15:0_16:1_18:1	3.19641	5.53582	3.27038	4.46475	3.0837	1.92847	4.79063	NQ	2.68414	2.25407	5.97325	9.5048	1.99855	2.09649	3.23715
TG 15:0_18:1_18:2	0.00680753	0.0152163	0.0248355	0.00820847	0.00856558	0.00873605	0.0142974	NQ	0.0134111	0.0162551	0.0399238	0.0164156	0.0114758	0.0172623	0.0242135
TG 15:0_18:2_18:2	2.52244	2.24275	0.700766	0.684323	1.12437	0.985347	4.21531	NQ	0.422043	0.358697	3.13677	3.19023	0.933936	0.717854	0.696815
TG 15:1_18:2_18:3	0	0	0.0471977	0.0483847	0.0541387	0.0556516	0.109257	NQ	0.0612192	0.0525699	0.179723	0.120068	0.0414171	0.057973	0.0798215
TG 16:0_16:0_18:1	27.5257	49.268	27.7822	17.0926	15.6158	27.0516	60.8926	NQ	17.8121	11.165	53.9195	63.765	21.3751	16.7096	15.6761
TG 16:0_16:1_18:1	92.9007	165.483	101.689	52.7498	48.1042	60.7679	142.547	NQ	29.3484	16.8211	166.471	182.239	58.5576	40.3934	35.7059
TG 16:0_16:1_25:0	0.0834772	0.133364	0.086327	0.258381	0.169571	0.0650124	0.1424	NQ	0.173957	0.196337	0.132845	0.131623	0.0450263	0.103835	0.100792
TG 16:0_17:1_18:1	5.95856	10.4615	6.657	4.33641	4.13987	5.78175	13.7075	NQ	3.34	2.28333	13.3056	14.3415	4.58942	3.43609	3.65249
TG 16:0_18:0_18:0	2.06615	1.20516	0.560488	0.436161	0.670577	4.56635	6.1008	NQ	0.695564	0.930445	1.07976	0.834618	0.698745	0.609182	0.573936
TG 16:0_18:1_18:2	151.87	266.975	139.881	87.8411	92.9224	157.511	350.782	NQ	74.6015	42.3975	407.751	456.901	138.507	117.169	99.4498
TG 16:0_18:1_20:4	0.447522	0.794259	1.85355	0.521916	0.736056	2.21614	4.92492	NQ	0.917945	0.441184	5.1642	3.76508	0.801375	1.38645	1.27905
TG 16:0_18:1_22:0	0.442949	0.622603	0.316399	0.546664	0.336495	0.42534	1.24339	NQ	0.575229	0.470457	0.639204	0.922721	0.320537	0.185244	0.200208
TG 16:0_18:2_18:2	82.0448	155.029	45.7494	34.2432	33.9341	57.4665	134.092	NQ	23.0936	12.5289	193.202	206.751	58.2567	45.2864	42.0746
TG 16:0_20:4_22:6	0.649364	1.23746	0.140385	0.161783	0.28911	0.823497	2.09368	NQ	0.20207	0.105494	2.02317	2.17071	0.52644	0.415388	0.379278
TG 16:1_16:0_18:2	61.5978	114.829	41.3589	26.4169	23.0279	26.2985	64.3906	NQ	10.5349	5.88197	104.039	110.941	32.4801	22.107	21.3754
TG 16:1_16:1_16:1	46.7272	88.4429	29.2425	18.4588	18.0053	4.32054	11.4574	NQ	2.54003	1.99968	27.7816	29.1426	7.9593	6.20034	6.99035
TG 16:1_18:2_18:2	13.7311	28.6574	5.90731	5.37003	5.19427	12.7202	30.6056	NQ	3.9708	2.22762	40.6275	40.6996	11.3344	7.90251	7.76288
TG 18:1_18:1_18:2	46.8698	83.7448	27.0879	30.694	29.3413	53.3516	127.124	NQ	26.1226	16.8879	148.491	166.66	53.2695	38.101	37.3464
TG 18:1_18:1_20:4	10.3824	19.6042	5.81396	4.11716	4.38983	12.9193	31.1427	NQ	4.75255	2.42252	69.2632	47.9197	7.92438	5.44996	5.12653
TG 18:1_18:1_22:0	0.248683	0.474063	0.157962	0.398928	0.265116	0.354568	0.940025	NQ	0.319772	0.260997	0.410457	0.554524	0.181643	0.196817	0.175368
TG 18:1_18:2_20:4	11.3345	19.7359	3.10198	3.64077	3.74547	10.9724	24.8436	NQ	3.30617	3.23027	29.2888	33.1934	9.83728	6.20443	5.36999
TG 18:1_18:2_22:0	0.0160969	0.0168156	0.0141852	0.0297329	0.0176946	0.0162417	0.0546512	NQ	0.0269189	0.027149	0.0365762	0.0187518	0.00862731	0.0138305	0.0202588
TG 18:1_20:4_20:4	1.98308	3.69817	0.54372	0.491267	0.555269	1.76994	4.12541	NQ	0.298956	0.251735	4.90708	5.98814	1.54777	1.02255	1.00536
TG 18:2_18:2_18:2	22.2463	19.9942	5.17827	4.18653	3.97326	8.7004	23.27	NQ	4.08521	3.90352	27.018	26.8022	7.57365	6.30111	6.76404
TG 18:2_18:2_20:5	1.80725	1.91899	0.373271	0.344728	0.312822	1.09559	2.72449	NQ	0.277019	0.136253	3.33939	3.42491	0.807328	0.602605	0.593909
TG 18:2_18:3_20:5	0.0860784	0.156094	0.0138275	0.0945083	0.0627576	0.191909	0.549769	NQ	0.212411	0.0512726	0.217452	0.755302	0.129672	0.383985	0.350826
TG 18:2_20:4_20:5	0.0437891	0.114136	0.0972922	0.0794579	0.121574	0.279496	0.578491	NQ	0.12265	0.0603166	0.82393	0.650786	0.165791	0.242574	0.242998
TG 8:0_16:0_18:1	47.9133	87.6444	82.376	21.4738	20.8961	0.317715	0.839726	NQ	0.585876	0.549032	5.92978	5.25694	1.34007	1.26323	2.02757
TG 8:0_16:0_18:2	10.0206	20.4816	11.8235	3.34857	3.80276	0.0649534	0.184054	NQ	0.0865744	0.0948313	1.34659	1.23824	0.331579	0.235041	0.401427
TG 8:0_16:1_18:2	0.0119017	0.0375062	0.0391527	0.0177866	0.0459448	0	0	NQ	0.00467586	0.00254142	0.00964116	0.00715649	0.00190437	0.00353979	0.00347818
TG 9:0_16:1_18:1	0.115852	0.225306	0.172735	0.213509	0.141157	0.0259236	0.0732252	NQ	0.137239	0.141731	0.202521	0.172836	0.0450639	0.0991518	0.252399

## Sheet: P2
	210625					210702					210723
	nmol/mL					nmol/mL					nmol/mL
Name	Plasma	Serum	Blood EDTA	DBS - Venous	DBS - Finger	Plasma	Serum	Blood EDTA	DBS - Venous	DBS - Finger	Plasma	Serum	Blood EDTA	DBS - Venous	DBS - Finger
Cer d18:1_16:0	0.464457	0.389392	2.12723	0.840884	0.933211	0.723699	0.582566	NQ	1.65657	0.92535	0.355912	0.581499	1.68755	0.914268	0.820056
Cer d18:1_18:0	0.190559	0.161841	0.815398	0.302399	0.300501	0.317205	0.225338	NQ	0.552001	0.408111	0.271533	0.189069	0.762897	0.354831	0.315019
Cer d18:1_20:0	0.234774	0.205246	0.701846	0.244193	0.253935	0.199274	0.222774	NQ	0.49434	0.373721	0.16267	0.209336	0.527617	0.240387	0.219941
Cer d18:1_22:0	1.04926	1.02211	3.86638	1.79134	1.96726	0.933489	1.09241	8.26473	0.472084	0.356896	0.794742	0.941009	2.79441	1.81065	1.7625
Cer d18:1_24:0	2.95439	2.91614	7.08601	2.20203	2.03108	3.18452	3.27579	NQ	4.90207	3.61544	2.1157	2.47575	4.66007	2.24581	2.08832
Cer d18:1_24:1	1.53766	1.34995	13.3464	7.86806	7.75097	1.41628	1.47037	NQ	18.0411	12.0288	1.16053	1.76656	13.3349	7.48304	6.93438
Cholesterol	627.736	627.434	1567.46	764.07	480.232	471.872	557.565	NQ	1623.46	145.119	693.381	528.271	1001.09	385.599	271.539
DG 16:0_16:0	0.207041	0.239653	0.265121	1.09727	0.502732	0.262354	0.393153	NQ	1.19597	0.789932	0.482581	0.585136	0.260422	0.848617	0.730034
DG 16:0_16:1	0.0488654	0.0304124	0.0213548	0.429375	0.136058	0.0737524	0.116466	NQ	0.317157	0.222862	0.175354	0.223383	0.0400151	0.274012	0.200967
DG 16:0_18:1	0.745883	1.02199	0.793344	2.68943	1.11126	1.78748	3.09697	NQ	3.74726	2.15784	1.96345	2.63316	0.838347	1.98157	1.43486
DG 16:0_18:2	0.34689	0.495782	0.357648	1.28389	0.569652	1.27812	1.97143	NQ	2.03485	1.21921	1.29112	1.61907	0.553879	1.38331	0.991691
DG 18:0_16:0	0.226032	0.284666	0.364818	1.63781	0.750522	0.289518	0.378908	NQ	1.998	1.60092	0.553359	0.683292	0.358435	1.49015	1.28097
DG 18:0_18:0	0.174725	0.190106	0.27682	0.700327	0.365323	0.178981	0.248645	NQ	0.883093	0.766966	0.387967	0.521039	0.221213	0.806462	0.627028
DG 18:0_18:1	0.0870082	0.0964466	0.132061	0.552837	0.339066	0.185839	0.312464	NQ	0.651507	0.51777	0.182658	0.215613	0.0932547	0.473866	0.369106
DG 18:1_18:1	2.31707	2.22174	1.91915	4.96528	1.8255	8.02556	14.162	NQ	7.10923	2.72455	6.90186	9.21811	2.57018	4.16337	3.37572
DG 18:1_18:2	1.5841	1.71695	1.17809	2.85025	1.07191	6.18301	12.2603	NQ	5.81845	2.08169	6.7896	9.71382	2.4413	3.84006	3.02164
DG 18:1_22:6	0.00544672	0.00681634	0.00722382	0.0225276	0.0160804	0.0115292	0	NQ	0.0474391	0.0216068	0.0342722	0.0322752	0	0.0349399	0.0715597
DG 20:0_18:1	0.00859747	0.007142	0.0144695	0.0397057	0.0239876	0.00768145	0.0333513	NQ	0.0340718	0.0202561	0.0166606	0.0185671	0.0085607	0.0262043	0.040714
LPC 14:0-SN1	0.38638	0.35571	0.347603	0.237281	0.0663795	1.02824	1.26491	NQ	0.218404	0.0849804	1.07395	1.16946	0.733926	0.303	0.28793
LPC 14:0-SN2	0.0655705	0.0572908	0.13361	0.0463753	0.0155629	0.144179	0.182824	NQ	0.0437445	0.0132094	0.180061	0.174208	0.13704	0.0421576	0.0440898
LPC 15:0-SN1	0.416547	0.37366	0.440605	0.317705	0.0829466	0.751053	1.01104	NQ	0.198258	0.0761239	0.87208	0.966479	0.635794	0.287006	0.264687
LPC 15:0-SN2	0.0610759	0.0590905	0.0814988	0.0403846	0.014821	0.101078	0.144321	NQ	0.0320883	0.0126167	0.133088	0.138942	0.0965236	0.0313119	0.0380805
LPC 16:0-SN1	59.4175	50.2747	60.3836	47.3429	12.525	89.3117	111.184	NQ	38.5395	11.7013	77.5823	89.164	63.2286	29.5391	26.9875
LPC 16:0-SN2	7.52553	5.9438	8.51456	6.71601	1.80671	12.9051	16.6642	NQ	4.23293	1.56061	10.1388	12.5019	9.82144	4.31979	3.93058
LPC 16:1-SN1	1.15807	1.01965	0.848331	0.706614	0.171734	2.43453	3.15148	NQ	0.315599	0.117959	1.84377	2.05113	1.14104	0.515677	0.526992
LPC 16:1-SN2	0.126637	0.114215	0.290943	0.10538	0.0260877	0.314402	0.391259	NQ	0.0579117	0.0184443	0.224852	0.22879	0.196514	0.0779235	0.0705562
LPC 17:0-SN1	0.816173	0.749283	0.901759	0.670679	0.209802	1.29506	1.65623	NQ	0.466271	0.176567	1.25757	1.44894	1.14637	0.4921	0.486507
LPC 18:0-SN1	20.591	20.6132	27.204	20.6741	5.21096	35.2177	43.4566	NQ	14.4366	5.42134	28.4729	34.0536	30.1669	13.7643	11.558
LPC 18:0-SN2	1.53876	1.59779	1.72884	2.15434	0.619915	2.92765	3.27122	NQ	1.60763	0.523605	2.55757	2.76811	2.43907	1.4088	1.44
LPC 18:1-SN1	21.9829	17.4523	19.1041	13.5624	4.13698	31.7086	38.6899	NQ	9.69939	3.31838	27.4179	27.1036	18.2003	9.06005	7.242
LPC 18:1-SN2	3.02172	3.84033	6.9983	2.59469	0.61823	4.69661	5.91804	NQ	1.55798	0.462223	4.05237	4.05882	4.06028	1.37499	1.30323
LPC 18:2-SN1	30.0068	27.52	18.388	8.29228	4.32115	43.1205	55.0815	NQ	7.40856	2.79704	39.0575	42.8137	25.4626	10.3251	9.99366
LPC 18:2-SN2	3.55935	2.97101	10.5297	3.20119	0.843402	5.39778	6.5607	NQ	1.90793	0.630532	5.48596	5.89877	6.35803	1.91401	1.6483
LPC 18:3-SN1	0.135816	0.115494	0.0574478	0.0680875	0.0172843	0.170909	0.229994	NQ	0.0610933	0.0241313	0.344681	0.379312	0.194101	0.0887285	0.0703458
LPC 18:3-SN2	0.0242327	0.0221093	0.0933636	0.0171809	0.000759593	0.0312158	0.0337223	NQ	0.0136897	0.00556277	0.0561442	0.0601301	0.065197	0.0181521	0.0155234
LPC 19:0-SN2	0.0203889	0.0144044	0.0227408	0.0222151	0.00441713	0.0188601	0.0548919	NQ	0.0150916	0.00329369	0.0397608	0.0407523	0.0373885	0.015986	0.0205772
LPC 19:0-SN1	0.116625	0.0931226	0.124952	0.10392	0.0290364	0.231231	0.27067	NQ	0.0562	0.0235539	0.160104	0.169266	0.157668	0.0814502	0.0741783
LPC 19:1-SN1	0.0324445	0.0263252	0.0215324	0.0244861	0.00759518	0.0594599	0.0740037	NQ	0.0119061	0.00837039	0.0501511	0.0640276	0.0339954	0.0217237	0.0199647
LPC 20:0-SN1	0.285128	0.228285	0.33493	0.321042	0.0850836	0.433812	0.561405	NQ	0.209415	0.0839606	0.368135	0.370722	0.424918	0.190225	0.197962
LPC 20:0-SN2	0.00681485	0.00765844	0.0156843	0.0186185	0.00388699	0.01641	0.0231469	NQ	0.00941147	0.0028351	0.00972093	0.0189484	0.0169727	0.011137	0.0114521
LPC 20:1-SN1	0.300388	0.295351	0.263222	0.266824	0.0699179	0.565318	0.753815	NQ	0.204071	0.0868696	0.539465	0.618555	0.374406	0.239923	0.172359
LPC 20:2-SN1	0.137993	0.179399	0.105083	0.121298	0.0507446	0.265012	0.340816	NQ	0.0600989	0.038698	0.257716	0.258862	0.167689	0.0920898	0.0798087
LPC 20:3-SN1	1.17922	1.31235	0.769264	0.639242	0.29657	1.95969	2.23824	NQ	0.499579	0.260056	1.43892	1.60319	0.731716	0.459167	0.412534
LPC 20:3-SN2	0.400429	0.371721	0.822977	0.206829	0.119031	0.563113	0.571025	NQ	0.261086	0.0794377	0.478568	0.412788	0.441455	0.114073	0.130567
LPC 20:4-SN1	5.28778	7.102	3.1293	2.61495	1.14579	7.22693	8.70413	NQ	2.20522	1.33017	7.36159	8.46367	3.50136	1.68333	1.52856
LPC 20:4-SN2	0.989007	1.08996	3.98783	1.00164	0.492292	1.41463	1.33196	NQ	0.904645	0.445456	1.36539	1.16412	1.4587	0.44576	0.417274
LPC 20:5-SN1	0.221557	0.260102	0.156045	0.095272	0.0463695	0.309656	0.330945	NQ	0.0756282	0.0433789	0.355028	0.349786	0.162034	0.0904518	0.0696445
LPC 20:5-SN2	0.0435552	0.0465728	0.147014	0.0332393	0.015578	0.060599	0.0578322	NQ	0.0232987	0.0130517	0.0745416	0.0567949	0.0688139	0.0256829	0.0151384
LPC 22:0-SN1	0.05194	0.0564142	0.0621615	0.0224353	0.0307647	0.0644221	0.0748989	NQ	0.0740896	0.0296148	0.0614391	0.0597453	0.070762	0.0343106	0.0309821
LPC 22:4-SN2	0.0501419	0.0607211	0.213216	0.0531613	0.00515642	0.0755462	0.0743741	NQ	0.052192	0.027665	0.0677983	0.0666346	0.0672701	0.0287167	0.0237421
LPC 22:4-SN1	0.09002	0.0757111	0.0311748	0.0594637	0.0283549	0.0914501	0.0959884	NQ	0.0443172	0.0271792	0.0896717	0.0940112	0.0516014	0.0355154	0.0341748
LPC 22:5-SN1	0.210459	0.250866	0.140395	0.125272	0.0531174	0.345301	0.369721	NQ	0.0818986	0.0402835	0.326569	0.354631	0.162612	0.0899798	0.0732572
LPC 22:5-SN2	0.0731152	0.0950981	0.0426153	0.0486337	0.0222869	0.108239	0.123895	NQ	0.0368099	0.0191706	0.104901	0.10414	0.0500548	0.0267353	0.0239042
LPC 22:6-SN1	1.30897	1.81894	0.752938	0.686106	0.284407	1.99813	2.44616	NQ	0.288045	0.158223	1.97478	2.1579	0.818721	0.466259	0.365402
LPC 22:6-SN2	0.368626	0.402987	0.803798	0.15273	0.0761576	0.425224	0.432351	NQ	0.0879063	0.0398533	0.4246	0.420033	0.425756	0.0912058	0.0841308
LPC 24:0-SN1	0.0867894	0.107035	0.131313	0.0811425	0.0402486	0.139454	0.158568	NQ	0.0628358	0.0418663	0.0955972	0.104789	0.174438	0.0466217	0.0483177
LPE 16:0	0.991038	1.12571	1.08298	1.06658	0.528717	1.32164	1.66855	NQ	0.426085	0.406606	1.30288	1.57752	1.22508	0.714377	0.590687
LPE 18:0	1.04138	1.14371	1.31758	1.6473	0.774454	1.5347	1.84139	NQ	1.17827	0.680729	1.44684	1.44186	1.8138	1.14207	0.977536
LPE 18:1	1.67178	2.01239	1.15904	1.49933	0.700348	2.22506	2.39976	NQ	0.769062	0.412535	1.37988	1.31876	0.944211	0.671241	0.639011
PC 14:0_14:0	0.0250446	0.0274555	0.0505115	0.0198276	0.00917941	0.0678884	0.0695837	NQ	0.0572075	0.0268458	0.0665909	0.0680428	0.121519	0.0362651	0.0348846
PC 16:0_16:0	14.3942	15.4812	65.812	41.6245	16.4883	16.5124	18.4178	NQ	48.2362	23.6368	15.0148	13.7492	59.8447	21.511	20.5781
PC 16:0_16:1	8.88648	10.4081	14.5139	8.84576	3.23567	17.4397	20.2699	NQ	5.96436	2.79727	12.3421	12.5592	15.7807	5.35673	5.30955
PC 16:0_18:1	206.043	225.625	290.165	294.916	108.922	243.443	251.064	NQ	247.791	113.656	209.32	179.836	254.243	131.96	130.984
PC 16:0_20:4	154.192	192.474	138.701	175.607	63.5864	177.613	181.928	NQ	167.358	74.7515	164.997	143.219	126.448	68.5523	68.7224
PC 16:1_16:1 Cis	2.3306	2.45889	2.13391	1.46377	0.566573	4.83779	5.44528	NQ	1.33145	0.632694	6.20157	6.46819	5.89091	2.13623	2.11584
PC 18:0_16:0	1.29622	1.61976	17.617	8.15235	3.14524	1.84846	1.72472	NQ	9.77582	4.36158	1.54423	1.56434	14.5491	3.99425	3.98915
PC 18:0_18:1	41.8776	43.8547	74.5009	60.6782	23.5308	47.0957	54.7065	NQ	46.889	22.0063	39.1151	38.1954	67.9671	27.1676	26.6647
PC 18:0_18:2	253.281	252.805	254.261	271.295	100.867	257.976	286.979	NQ	189.674	84.2072	298.411	242.119	232.885	119.595	115.451
PC 18:0_20:4	110.245	133.939	92.8199	83.758	32.8549	117.23	123.102	NQ	84.863	41.0952	106.664	114.449	83.0654	38.2148	34.2116
PC 18:0_22:6	19.5391	25.3265	12.3033	12.3726	4.31912	25.5316	28.656	NQ	8.20321	3.87741	26.8692	21.3029	13.5816	6.70131	5.823
PC 18:2_18:2 Cis	19.9118	26.1599	19.1738	12.4684	4.49719	31.5282	37.4194	NQ	6.32971	2.78766	33.7643	34.3512	30.5993	10.3434	9.61284
PC 18:3_18:3 Cis	0.184341	0.277844	0.194938	0.0508759	0.0342041	0.356334	0.878757	NQ	0.0465341	0.0378542	0.717354	0.479584	0.648954	0.15465	0.214742
PC 20:4_20:4 Cis	0.551915	0.673635	0.449157	0.429188	0.163055	0.950874	1.05008	NQ	0.251207	0.105514	0.670415	0.703135	0.506656	0.22377	0.237557
PC 22:6_22:6 Cis	0.0118222	0.0161749	0.0117679	0.0075391	0.00266972	0.0172351	0.0133813	NQ	0.000617504	0.00154515	0.0161762	0.013781	0.0118146	0.00406696	0.00589276
PC 30:0	1.36218	1.42007	3.79051	1.66585	0.716525	2.31252	2.58184	NQ	1.86354	0.803535	2.43489	2.39131	5.52544	1.3774	1.3049
PC 30:1	0.0489055	0.054353	0.0775779	0.0511703	0.0187648	0.180613	0.182975	NQ	0.0450004	0.0228365	0.163835	0.174656	0.179598	0.0659953	0.0636973
PC 31:0	0.310569	0.377748	1.00122	0.713476	0.252917	0.317666	0.368375	NQ	0.626449	0.315678	0.533082	0.492416	1.10444	0.370082	0.459434
PC 32:3	0.0086397	0.00838084	0.010126	0.00358061	0.00293532	0.0184142	0.0205831	NQ	0.00890444	0.00422197	0.051359	0.0491258	0.0533831	0.0198533	0.0159441
PC 33:1	1.37766	1.73128	2.22182	1.84423	0.667757	2.24421	2.52271	NQ	1.30604	0.586206	2.21751	1.96858	2.31987	1.00274	0.99732
PC 33:2	3.29633	3.39704	3.4472	2.15536	0.865482	4.27134	4.9621	NQ	1.42645	0.688676	5.07557	5.30539	5.50776	2.04214	1.87056
PC 34:3	9.19988	9.88815	8.94493	5.37278	2.02503	18.0867	26.94	NQ	3.56552	1.75235	15.6775	15.6458	15.4584	4.85971	4.6989
PC 34:4	1.41939	1.29546	0.525922	0.423656	0.161339	2.61422	2.60106	NQ	0.275964	0.148009	1.87699	1.82234	0.926691	0.66345	0.556411
PC 34:5	0.0068057	0.00945524	0.00496554	0.00532212	0.0011846	0.0203845	0.02053	NQ	0.00718151	0.00316095	0.0384004	0.0401688	0.0324813	0.00754334	0.0167637
PC 35:1	1.88425	1.99862	3.89536	2.55129	1.22549	2.53751	2.96902	NQ	1.80599	0.77896	1.95039	1.81583	3.21451	1.36785	1.2325
PC 35:2	8.22176	9.12345	9.79184	8.90018	2.69676	9.94625	9.74435	NQ	3.79564	1.69796	11.247	11.0552	8.21527	3.7866	3.78112
PC 35:3	0.61732	0.765678	0.572037	0.474997	0.138016	1.10502	1.2628	NQ	0.192669	0.109694	1.01356	0.92416	0.787512	0.303335	0.294922
PC 35:4	0.748689	0.934228	0.703279	0.407491	0.164469	0.947567	1.06167	NQ	0.336991	0.166948	1.15511	0.97785	0.893206	0.317446	0.272885
PC 36:5	13.827	14.362	8.79542	7.01157	2.42505	14.9906	20.1273	NQ	4.75388	2.5096	15.4905	15.9311	11.8801	4.18133	3.86887
PC 37:2	1.61547	2.25612	0.858834	0.562016	0.349269	1.4372	1.39088	NQ	0.628574	0.237343	1.1828	1.03586	0.846149	0.322878	0.307741
PC 37:4	3.73319	4.20387	3.02066	2.05175	0.810658	3.66692	3.83532	NQ	1.70176	0.864575	3.68085	3.46837	2.46378	1.15247	1.08712
PC 37:5	0.298249	0.361492	0.258987	0.204326	0.146377	0.468427	0.519703	NQ	0.0909724	0.0481849	0.467897	0.390871	0.305591	0.19901	0.119699
PC 38:1	0.349789	0.409502	1.0174	0.437888	0.173825	0.413416	0.467023	NQ	0.2827	0.167898	0.335422	0.321375	0.935417	0.250585	0.237337
PC 38:2	2.85387	3.22494	3.96939	2.62368	2.11342	3.62875	4.16404	NQ	1.4405	0.69449	2.86737	2.82738	3.48983	1.9687	1.06847
PC 38:3	36.2503	41.7807	32.721	21.4491	8.44267	52.5851	61.482	NQ	20.2679	10.1467	34.91	35.6779	29.5174	10.4665	9.48173
PC 38:5	41.2982	48.0232	31.1367	37.365	12.6061	56.1056	53.7303	NQ	25.6279	13.1047	48.0993	47.6931	33.6442	17.9188	16.3674
PC 38:6	78.9081	83.4602	52.12	59.9933	19.7494	89.5734	98.5891	NQ	28.1617	15.8923	85.7748	78.0859	58.3247	27.001	25.3879
PC 39:4	0.371127	0.375778	0.281257	0.231985	0.100726	0.485186	0.526056	NQ	0.149232	0.0610949	0.356758	0.365747	0.242889	0.217063	0.206747
PC 39:6	0.780211	0.931494	0.534064	0.516183	0.187938	1.09752	1.31462	NQ	0.191694	0.198473	1.05024	1.01916	0.682467	0.320126	0.30189
PC 40:1	0.0134162	0.0151414	0.0900648	0.0428488	0.0195718	0.0207853	0.0214892	NQ	0.0395628	0.0190698	0.0156934	0.0155352	0.0989771	0.0211804	0.0211799
PC 40:2	0.0445147	0.0477572	0.146	0.0700535	0.0274385	0.0566183	0.0667194	NQ	0.0641396	0.0302734	0.0552407	0.0540499	0.135064	0.0352863	0.0372456
PC 40:4	1.73667	2.10923	1.6052	0.909675	0.371968	2.20807	3.61828	NQ	0.854484	0.476927	1.44564	1.34713	1.1141	0.423125	0.389674
PC 40:5	5.77549	5.77672	4.43763	4.1871	1.3095	8.00541	8.76767	NQ	4.01992	1.34301	9.5885	5.55341	4.11273	1.89935	1.66112
PC 40:6	1.27041	1.24243	0.937958	0.969715	0.323278	2.2366	2.38884	NQ	0.549554	0.276343	1.5722	1.35659	0.972866	0.495576	0.465297
PC 40:7	4.21543	5.04958	2.1853	2.86624	0.912811	7.48301	7.87137	NQ	0.902016	0.462416	4.96552	4.53308	2.63567	1.38067	1.36383
PC 42:10	0.117626	0.123867	0.0662711	0.0680861	0.0352771	0.162533	0.181075	NQ	0.0223019	0.0143749	0.114396	0.112483	0.0699864	0.0350069	0.0359105
PC 42:4	0.028782	0.0374116	0.0506456	0.0511869	0.0147519	0.0376621	0.0450946	NQ	0.0324324	0.0203187	0.023581	0.032765	0.0550111	0.0146592	0.0179524
PC 42:5	0.121901	0.128484	0.0919553	0.0625456	0.0239363	0.174183	0.192395	NQ	0.0497213	0.0283313	0.129604	0.131279	0.0958213	0.0401479	0.034182
PC 42:9	0.0916327	0.100104	0.0507442	0.143188	0.0196033	0.262267	0.0987573	NQ	0.0502564	0.0146838	0.059645	0.062719	0.0609557	0.0356771	0.0303475
PC 44:5	0.0208756	0.0260212	0.0243007	0.0126999	0.00468912	0.0272931	0.0351035	NQ	0.00780791	0.00685657	0.0212337	0.0258097	0.0330366	0.00752714	0.00725572
PC O-32:0	1.58422	3.53828	3.6124	2.46493	0.960586	2.68127	2.643	NQ	3.10659	1.37521	1.46983	2.17385	2.79908	1.20606	1.1394
PC O-32:1	1.21022	1.30375	1.62386	1.19842	0.624963	1.07452	1.13347	NQ	1.50157	1.00889	1.3556	1.1992	1.47464	0.648127	0.586582
PC O-32:2	0.577379	0.413417	0.643173	0.337807	0.27977	0.535041	0.894479	NQ	0.10773	0.0527783	0.395194	0.408723	0.380849	0.162018	0.356753
PC O-34:0	0.17834	0.202225	1.88761	0.93373	0.422078	0.172383	0.200788	NQ	1.28085	0.650552	0.171421	0.174792	1.75855	0.488391	0.468506
PC O-34:1	8.35583	13.7197	15.6057	9.55579	3.83264	8.22644	9.71655	NQ	8.89838	4.39622	7.79867	8.33613	13.1498	4.82629	5.26148
PC O-34:2	8.05179	11.4706	12.0198	7.39294	3.37103	4.57794	5.84729	NQ	5.22304	1.5855	11.4199	4.7946	10.897	5.77429	2.35511
PC O-34:3	10.2538	11.9748	8.99741	8.14743	3.11909	9.32244	10.4787	NQ	3.04599	1.44872	11.4838	11.8109	7.6927	4.64547	3.93484
PC O-35:3	0.194599	0.27189	0.639327	0.610901	0.206803	0.752436	0.562545	NQ	0.0523641	0.0483311	0.367869	0.293908	0.318871	0.153599	0.270955
PC O-36:1	0.384097	0.760447	1.37039	0.906267	0.638795	0.61126	0.784292	NQ	0.9492	0.356577	0.581852	0.353878	1.91183	0.389448	0.365925
PC O-36:2	6.94206	4.06094	3.42316	1.96314	1.1617	6.94299	7.68845	NQ	2.0984	0.623668	5.19631	2.82644	4.64139	2.44369	1.05588
PC O-36:3	2.15898	2.30616	3.67318	2.18031	1.15481	2.00598	2.28412	NQ	1.7004	0.499883	2.3848	3.81196	3.87075	1.11722	1.87133
PC O-36:4	10.6691	11.6604	8.95322	8.77263	3.19935	9.75657	10.3619	NQ	6.38445	3.26356	9.67982	9.70483	7.25195	3.12865	3.01655
PC O-36:5	15.702	11.1474	9.36978	6.00786	2.18411	7.96023	9.59158	NQ	3.11414	1.65536	8.85463	9.0544	10.153	3.22675	2.68101
PC O-37:5	0.810987	1.11095	0.260243	0.344317	0.181343	0.388515	0.960151	NQ	0.0835813	0.0985866	0.944321	0.365818	0.474542	0.161024	0.136547
PC O-38:4	4.91755	5.45433	4.472	3.84479	1.28365	4.62471	5.99358	NQ	3.38856	1.71651	4.54773	4.37978	4.13934	1.56935	1.51038
PC O-38:5	1.25777	2.9371	0.535217	1.39255	1.06473	2.66597	1.85273	NQ	2.27935	0	3.52513	2.38798	3.20206	0	0.638396
PC O-40:4	0.45691	0.480265	0.427238	0.293241	0.110225	0.548775	0.654844	NQ	0.226831	0.127324	0.392143	0.404305	0.420183	0.131161	0.120916
PC O-40:5	1.2786	1.48396	0.905717	0.645196	0.256235	1.49832	1.73217	NQ	0.614989	0.348564	1.19573	1.35141	0.974861	0.591326	0.308625
PC O-40:7	2.05885	2.29455	0.93547	1.10035	0.376025	1.89672	2.12313	NQ	0.451178	0.458114	2.24046	1.836	1.05072	0.551852	0.509123
PC O-42:2	0.0459987	0.0396516	0.124505	0.0736455	0.019809	0.0422416	0.0476424	NQ	0.0818329	0.0399165	0.0231569	0.0633406	0.112934	0.0316844	0.025709
PC O-42:5	0.768526	0.836603	0.59132	0.315803	0.135858	0.970777	1.18535	NQ	0.383046	0.178254	0.780834	0.774245	0.567779	0.16793	0.162065
PC O-42:6	0.330808	0.360268	0.242302	0.174771	0.0618862	0.348223	0.579712	NQ	0.143056	0.0868966	0.326556	0.359738	0.19548	0.0807251	0.0689272
PC O-44:5	0.802729	0.839427	0.599554	0.385506	0.145631	0.97361	1.27201	NQ	0.46754	0.1879	0.870181	0.853845	0.601227	0.174668	0.193013
PC O-44:6	0.389941	0.390552	0.324803	0.16094	0.0655783	0.402041	0.485493	NQ	0.168371	0.0764918	0.341159	0.391531	0.330447	0.0803679	0.0751642
PC O-44:7	0.242896	0.141928	0.0822516	0.0374718	0.0352068	0.160962	0.188379	NQ	0.0405663	0.0234007	0.133991	0.140505	0.0898617	0.0283356	0.0244797
PC O-46:5	0.0345467	0.0363565	0.0274221	0.0228567	0.00843993	0.0391846	0.0469511	NQ	0.0257911	0.0123507	0.0288356	0.0346154	0.031326	0.0110283	0.00924538
PC O-46:7	0.138725	0.156749	0.0691463	0.0532554	0.0201025	0.158743	0.19075	NQ	0.0378609	0.0168127	0.136256	0.158558	0.0826368	0.0279778	0.0300807
PC O-46:8	0.052775	0.0625801	0.0589162	0.0332942	0.0137107	0.0581074	0.0973378	NQ	0.0233922	0.0134795	0.0533732	0.0508115	0.0621604	0.0147767	0.0156308
PE 16:0_16:0	0	0	1.67657	1.09516	0.433776	0	0	NQ	1.06922	0.526323	0	0	1.46995	0.474766	0.487465
PE 16:0_18:1	0.404774	0.536102	34.2187	21.1846	10.5078	0.933958	0.693791	NQ	22.6191	10.4814	0.453112	0.610574	31.3245	12.0902	10.979
PE 16:0_18:2	1.10108	1.16431	14.304	9.59941	4.40787	1.46822	1.67274	NQ	9.55942	5.22837	1.18027	1.21817	12.3944	5.21364	4.94553
PE 16:0_20:4	1.47274	1.95443	26.8419	20.4847	9.81656	1.89322	3.48846	NQ	22.2612	12.8475	1.483	1.85205	28.4455	11.4605	11.7637
PE 16:0_22:6	1.58202	2.02026	8.3585	6.93967	3.0798	1.93169	2.15939	NQ	5.57762	2.7724	1.48957	1.45859	8.5184	3.72662	3.93773
PE 16:1_16:1	0.0089936	0.0116762	0.203469	0.152176	0.0704274	0.00994466	0.0183279	NQ	0.174996	0.112196	0.0146939	0	0.155171	0.0900618	0.102625
PE 18:0_18:1	0.451425	0.440137	13.1514	7.27229	3.23193	0.741318	0.909133	NQ	6.59285	3.47236	0.490277	0.48777	11.4488	3.82608	3.8134
PE 18:0_18:2	2.49704	2.6052	15.1416	10.7137	5.31799	4.04214	4.72238	NQ	9.22868	4.64059	2.94139	2.87227	14.2155	5.77945	5.44144
PE 18:0_20:4	3.86874	4.39135	32.7978	23.3119	10.748	5.91958	5.94812	NQ	20.0344	11.4425	3.88785	3.59432	30.7711	13.2102	11.6074
PE 18:0_22:6	1.58325	0.856067	2.8084	2.56694	1.69591	1.49527	0.991073	NQ	2.64474	1.80407	0.876499	1.54029	5.36046	1.32842	1.78814
PE 18:2_18:2	0.0902548	0.121024	1.37314	1.18995	0.508558	0.264399	0.299803	NQ	1.07591	0.559217	0.143022	0.143549	1.64836	0.634195	0.607194
PE O-18:1_18:1	0.42127	0.447682	5.58317	3.3487	1.50789	0.385514	0.428279	NQ	3.91639	2.13925	0.355467	0.3396	6.42394	1.94214	1.86376
PE O-18:1_20:4	3.36284	3.76312	38.1249	27.1066	12.0281	3.39365	4.32481	NQ	27.996	14.6115	3.36401	3.31339	37.9034	15.1827	15.002
PE O-18:1_22:6	1.4208	1.45538	8.61041	5.90092	2.53716	1.34194	1.49809	NQ	4.35975	2.4898	1.30042	1.42226	9.56967	3.46424	3.18749
PI 16:0_18:1	2.19296	4.6938	1.76847	2.39585	1.06061	7.41907	3.00288	NQ	0	0.766789	1.56812	1.57986	0.622971	1.39672	1.0048
PI 18:0_20:4	NQ	NQ	NQ	NQ	NQ	NQ	NQ	NQ	NQ	NQ	NQ	NQ	NQ	NQ	NQ
PI 18:0_18:2	NQ	NQ	NQ	NQ	NQ	NQ	NQ	NQ	NQ	NQ	NQ	NQ	NQ	NQ	NQ
PS 16:0_16:0	0	0.0250625	0.345117	0.0518751	0.206022	0	0	NQ	0.359916	0.210891	0	0.0127309	0.273018	0.2638	0.203721
PS 16:0_18:1	0.0885416	0.014503	1.596	1.83182	1.19592	0	0.153495	NQ	2.74596	1.4125	0	0	2.00674	1.36175	1.32818
PS 16:0_20:4	0.308635	0.3273	0.314034	0.361294	0.247868	0.682753	0.169199	NQ	0.792532	0.383503	0.252267	0	0.778304	0.365697	0.201437
PS 18:0_18:2	0.221677	0.185819	3.51204	2.44023	1.61336	0.322926	0.177342	NQ	3.8563	1.99247	0.177543	0.325714	4.08707	1.83976	1.7675
PS 18:0_20:4	0.255516	0.116945	38.6048	33.1406	19.9787	0.435729	0	NQ	52.1203	28.3839	0.356972	0	45.2712	22.791	21.7023
PS 18:0_22:6	0.0754432	0.0858901	16.4951	12.7939	7.99819	0	0.111658	NQ	13.8922	7.73026	0.243185	0.108508	19.4745	9.58015	8.973
SM d18:1_16:0	102.959	120.661	164.368	124.358	75.8666	108.349	98.4147	NQ	159.708	94.0698	138.147	103.674	130.999	103.418	95.6983
SM d18:1_16:1	15.211	17.0983	19.9651	11.9958	8.08853	15.8767	17.4752	NQ	13.7371	8.08266	18.1214	16.0173	18.1596	9.17978	9.86964
SM d18:1_18:0	26.873	29.3627	39.2274	27.7627	15.2181	22.4783	23.0667	NQ	33.5059	19.8788	27.9228	24.5118	30.8851	17.2863	18.3769
SM d18:1_18:1	16.5131	20.0731	24.2088	14.6795	9.24379	15.6454	18.3539	NQ	17.5863	10.0582	18.7137	18.0403	22.896	11.4304	11.8665
SM d18:1_24:0	14.5896	16.1278	58.5306	27.5751	17.362	14.0367	15.8611	NQ	52.1971	30.3227	12.5706	11.5349	54.459	20.4257	21.8756
SM d18:1_24:1	55.0732	62.2577	105.022	63.8131	40.1011	53.9232	57.4515	NQ	106.617	59.5482	57.9931	49.8732	91.1157	56.758	49.4002
SM d31:1	0.306677	0.331282	0.62674	0.316689	0.193485	0.391705	0.441996	NQ	0.20332	0.122945	0.431065	0.364641	0.637628	0.291476	0.315612
SM d32:0	0.379393	0.529118	0.772122	0.337428	0.218082	0.406288	0.428563	NQ	0.306579	0.191999	0.462013	0.447724	0.83483	0.358137	0.365937
SM d32:1	7.01891	8.67279	12.1884	6.96725	4.30903	8.14647	9.48405	NQ	7.84822	4.3381	8.10577	8.50016	13.6045	6.55078	6.03265
SM d32:2	0.889797	1.02989	1.3392	0.816222	0.495269	1.30998	1.41581	NQ	0.582816	0.352092	1.35435	1.16045	1.46363	0.774247	0.810344
SM d33:1	7.27854	8.17302	12.945	7.75496	4.88868	7.11936	8.29312	NQ	6.97505	4.11306	8.13453	7.16961	12.9771	6.16261	6.47711
SM d33:2	0.191083	0.194271	0.291261	0.198635	0.0999672	0.199026	0.219233	NQ	0.128494	0.0856992	0.223337	0.214282	0.266778	0.129681	0.147269
SM d34:0	6.97339	7.4129	16.1463	7.57321	5.25209	5.83229	6.60778	NQ	10.2989	6.21472	7.40154	6.47214	16.375	6.71556	7.45409
SM d35:1	4.80684	5.6308	11.2962	4.89744	3.11449	4.40967	4.54333	NQ	5.40067	3.24529	4.71449	4.45957	9.25072	3.99012	4.25245
SM d35:2	0.705768	0.728252	0.859044	0.487266	0.326553	0.683943	0.710671	NQ	0.478379	0.266124	0.751471	0.724851	0.84627	0.434411	0.49236
SM d36:0	1.80533	1.95102	3.55597	1.45703	0.908179	1.26764	1.13219	NQ	2.09081	1.20209	1.6371	1.46238	1.7384	1.04246	2.00692
SM d36:3	0.947775	1.07955	1.03546	0.758767	0.443881	1.14618	1.29211	NQ	0.890474	0.552562	1.12952	1.07684	1.04673	0.650509	0.593618
SM d37:1	3.15059	3.26893	2.93061	1.84135	1.17415	2.41978	2.60103	NQ	1.76773	0.979621	3.00819	2.74324	2.88103	1.43626	1.54482
SM d38:1	20.4824	22.8533	22.4027	12.3421	7.10953	18.5458	21.2138	NQ	13.7364	8.41415	20.1444	17.1905	17.9697	9.26607	9.48978
SM d38:2	11.3803	12.7985	12.1012	8.75915	5.44688	10.8495	11.657	NQ	9.71922	5.55311	13.7788	12.4065	11.3625	6.71503	7.28098
SM d38:3	0.732089	0.737785	0.901472	0.561131	0.296535	0.927805	0.930951	NQ	0.633848	0.396012	0.88043	0.825076	0.971795	0.449719	0.494032
SM d39:1	8.20744	9.02642	8.44483	4.07557	2.64542	7.25356	9.37191	NQ	3.81794	2.46036	8.23348	7.31077	7.27119	3.39291	3.13918
SM d40:1	35.6472	39.9305	52.0095	28.676	19.1467	31.3491	32.7831	NQ	48.1472	24.8844	32.1551	31.0512	46.1651	23.8147	23.0954
SM d40:2	30.4387	38.2558	33.6628	22.6808	12.8903	32.4688	33.2179	NQ	25.2067	14.6054	37.4509	32.1529	29.736	16.7006	17.2164
SM d41:1	13.1314	14.704	15.8003	6.23158	4.30901	11.5679	13.9819	NQ	7.87595	4.79753	10.6542	10.7849	12.9911	5.01848	4.99393
SM d41:2	12.2973	13.73	13.1998	7.29023	4.50111	12.7381	13.7918	NQ	6.84999	3.87485	13.143	11.7821	11.8758	5.69738	5.64963
SM d41:3	1.71227	1.91614	2.06658	1.35421	0.852865	1.811	2.04713	NQ	1.21869	0.656787	1.98113	1.96482	2.14534	1.08466	1.14873
SM d42:3	51.4909	54.8481	55.2088	42.0939	25.2371	46.585	52.0801	NQ	54.2289	30.2976	53.9428	50.4337	61.9616	34.2215	34.148
SM d42:4	3.47576	4.01536	3.56534	3.17101	1.78149	3.90673	3.79135	NQ	3.15189	1.76927	4.56488	3.82484	3.2891	2.37428	2.32749
SM d43:1	0.951038	1.02296	2.1313	0.840749	0.549813	0.792018	0.914999	NQ	1.24288	0.695657	0.893741	0.865296	1.89694	0.688008	0.678914
SM d43:2	4.7812	4.7142	3.86053	1.67419	1.08797	4.17756	4.80468	NQ	1.89802	1.14028	5.79182	5.57507	3.73288	1.63547	1.69328
SM d43:3	1.07135	1.19	1.07317	0.657355	0.41113	1.02695	1.16334	NQ	0.574599	0.349186	1.16988	1.25185	1.16758	0.551857	0.525441
SM d44:1	0.0948509	0.108509	2.05756	0.826555	0.564064	0.102784	0.101792	NQ	1.79562	1.01287	0.0989206	0.0913116	1.66457	0.671351	0.642036
SM d44:2	0.522471	0.524482	4.1928	1.89742	1.21735	0.477031	0.498818	NQ	3.64324	2.13074	0.480921	0.469075	4.6013	1.60147	1.61086
SM d44:3	0.812566	0.962057	4.12095	2.05384	1.43147	0.827119	0.962538	NQ	3.36407	1.77005	0.944831	0.919196	4.24396	1.74363	1.74185
TG 10:0_14:0_16:0	0.217378	0.131605	0.298724	0.982668	0.462029	0.117164	0.151138	NQ	1.34174	1.50106	0.29698	0.358411	0.167478	1.16437	0.796658
TG 10:0_14:1_16:0	0.0250561	0.0302443	0.0349513	0.159638	0.050065	0.0179438	0.0284598	NQ	0.0986971	0.133587	0.0487826	0.0668106	0.0329048	0.0852019	0.0800832
TG 10:0_16:0_18:2	0.259506	0.130029	0.154747	1.85586	0.474354	0.240439	0.31983	NQ	0.70272	0.613734	0.679995	0.752492	0.279502	0.552819	0.571139
TG 12:0_14:0_15:0	0.0576534	0.0144266	0.0459235	0.338673	0.134662	0.0216817	0.0256643	NQ	0.155038	0.15384	0.0529898	0.0459904	0.0432304	0.155291	0.1331
TG 12:0_14:0_16:0	0.490018	0.289965	0.511227	2.4815	0.890191	0.262455	0.32129	NQ	2.30048	2.6012	0.653901	0.689199	0.350971	1.99838	1.4557
TG 12:0_16:0_16:1	0.69491	0.33547	0.466011	4.94473	1.44823	0.476365	0.618442	NQ	1.90176	1.84505	1.04344	1.01416	0.549417	1.545	1.48422
TG 12:0_16:1_18:1	0.993106	0.697171	0.717143	6.3919	1.63654	1.71673	2.08047	NQ	2.175	1.75454	3.06774	3.09737	1.24527	2.02714	2.01707
TG 12:0_16:1_18:2	0.218513	0.140636	0.136842	1.4318	0.345156	0.369918	0.452366	NQ	0.431053	0.386924	0.752723	0.849167	0.28525	0.437261	0.399445
TG 13:0_16:1_16:1	0.285736	0.0854006	0.164297	2.09465	0.656949	0.0663596	0.102648	NQ	0.565908	0.636485	0.194244	0.157673	0.139659	0.705581	0.582672
TG 14:0_15:0_16:0	0.633548	0.306847	0.463932	2.95516	1.07935	0.284113	0.336759	NQ	1.52476	1.1488	0.601551	0.651126	0.455	1.21739	1.22349
TG 14:0_15:0_16:1	0.594819	0.206501	0.41129	4.60736	1.4146	0.204202	0.274628	NQ	1.38738	1.32613	0.464781	0.435622	0.352518	1.33284	1.3489
TG 14:0_16:0_16:1	1.68743	1.0191	1.1107	8.00064	2.5294	1.84183	2.48988	NQ	3.52794	2.89859	2.89692	2.93363	1.51919	2.6485	2.61286
TG 14:0_16:0_18:1	0.00232442	0.00116354	0.00196862	0.00653222	0.00282226	0.00250107	0.00370729	NQ	0.0046585	0.0042318	0.00495467	0.00653647	0.00301084	0.00542646	0.00546319
TG 14:0_16:1_18:1	3.50102	3.5198	2.72215	10.4129	3.01696	9.37073	10.0081	NQ	4.55306	2.98488	12.7678	12.7067	5.33301	4.71148	4.35873
TG 14:0_18:2_18:2	0.0702758	0.0721432	0.0892043	0.373344	0.136597	0.114226	0.140395	NQ	0.219363	0.152641	0.22658	0.269733	0.115947	0.170163	0.169506
TG 14:1_18:2_18:3	0.0360591	0.0771641	0.0240683	0.0612667	0.0220944	0.186935	0.237594	NQ	0.0981269	0.0324684	0.245514	0.273792	0.0769669	0.116492	0.062289
TG 15:0_16:0_16:1	0.956265	0.349224	0.576666	6.42939	1.78685	0.42856	0.582068	NQ	2.06738	1.77165	0.8892	0.726353	0.529532	1.82059	1.88741
TG 15:0_16:1_16:1	0.60304	0.2103	0.351929	4.42749	1.29501	0.47216	0.358281	NQ	1.27922	1.11599	0.653378	0.525321	0.340188	1.30423	1.23419
TG 15:0_16:1_18:1	0.905531	0.683074	0.666653	4.35829	1.2721	1.33145	1.29702	NQ	1.4712	1.18412	1.85877	1.69619	0.839223	1.36716	1.42824
TG 15:0_16:1_18:2	0.303318	0.235244	0.188924	1.57828	0.439957	0.49038	0.915834	NQ	0.456789	0.395327	0.801397	0.787427	0.382359	0.570819	0.528269
TG 15:0_18:1_18:2	1.15898	1.31942	0.883805	1.66687	0.622816	2.8775	3.2888	NQ	1.15385	0.66961	3.39111	3.56895	1.67638	1.12555	1.04197
TG 15:0_18:2_18:2	0.345772	0.441359	0.220505	0.461881	0.162239	0.929384	1.10156	NQ	0.349728	0.230227	1.47633	2.52102	0.649812	0.444754	0.594298
TG 15:0_18:2_18:3	0.0624119	0.0740018	0.0560222	0.108265	0.043177	0.195666	0.213182	NQ	0.0760045	0.0481017	0.353506	0.370175	0.118887	0.0977669	0.0988169
TG 16:0_16:0_18:1	9.5938	13.3808	9.37612	10.5053	5.09634	15.1474	17.3869	NQ	11.2401	5.95622	16.143	15.176	7.12759	4.80055	4.79768
TG 16:0_16:0_24:0	0.00866404	0.00543967	0.00718958	0.0289185	0.0119067	0.00924336	0.00714885	NQ	0.0189778	0.0122433	0.0135055	0.0132979	0.00823611	0.0135552	0.0126103
TG 16:0_16:1_18:1	18.3685	24.8957	16.6414	18.9198	8.29095	46.6931	52.5893	NQ	18.8695	9.98889	45.786	50.2806	21.6522	13.5827	13.5999
TG 16:0_18:0_18:0	0.317765	0.202923	0.164749	0.58686	0.33628	0.225767	0.294985	NQ	0.683881	0.327379	0.604457	0.478351	0.215223	0.453795	0.378977
TG 16:0_18:1_18:1	61.4628	91.5278	52.5088	55.3417	26.6486	125.191	143.006	NQ	80.8237	36.3917	98.3915	116.129	54.9768	28.2618	29.933
TG 16:0_18:1_18:2	69.2571	81.1788	54.1525	59.4162	28.5678	131.708	157.86	NQ	90.2933	47.1371	151.938	158.602	71.4723	41.46	43.9609
TG 16:0_18:1_22:0	0.127366	0.0744125	0.0525367	0.392603	0.166061	0.132945	0.136615	NQ	0.181574	0.132869	0.114089	0.0815184	0.087713	0.115438	0.127061
TG 16:0_18:2_18:2	28.8254	35.84	20.1186	23.7181	10.5978	75.0137	83.0129	NQ	38.015	22.1813	91.7321	95.9816	38.6069	22.8839	24.4539
TG 16:1_16:0_18:2	9.90642	13.3639	7.19576	9.35095	3.85205	32.6877	36.6434	NQ	9.07749	4.94842	39.0483	38.2089	16.8467	10.2735	10.2334
TG 16:1_16:1_16:1	1.18296	1.47421	0.834508	3.84338	1.13604	4.99328	5.90373	NQ	1.76631	1.26963	7.14722	7.69671	2.63283	2.26699	2.32413
TG 16:1_16:1_18:1	0.00552728	0.00565782	0.0102939	0.015138	0.00702078	0.00736782	0.00656911	NQ	0.0248595	0.0088711	0.0257367	0.00842996	0.0201895	0.0155346	0.0123408
TG 16:1_18:2_18:3	0.363028	0.5806	0.411354	0.509949	0.261414	0.723317	0.942663	NQ	0.633076	0.339244	1.45557	1.68591	0.687122	0.700985	0.689648
TG 16:2_18:2_18:3	0.134318	0.0708756	0.00707648	0.0264081	0.014729	0.162998	0.182798	NQ	0.117386	0.037649	0.380958	0.41011	0.121797	0.157308	0.0793973
TG 17:0_18:1_18:1	0.975774	1.07097	0.643147	0.936709	0.414061	2.51593	2.5204	NQ	0.789793	0.410173	1.37884	1.52389	0.795419	0.470584	0.482031
TG 17:1_18:1_18:2	0.855069	0.580395	0.297328	0.474935	0.188781	1.42122	1.60305	NQ	0.476066	0.281476	1.70378	1.75741	0.778743	0.451079	0.440005
TG 18:0_18:0_18:0	0.132133	0.135046	0.111189	0.364425	0.18681	0.156432	0.180913	NQ	0.442896	0.236104	0.286291	0.339861	0.158507	0.30078	0.264375
TG 18:1_18:1_18:1	0.366317	0.655068	0.4686	0.77374	0.285874	0.846906	0.980476	NQ	0.900953	0.476439	1.25461	1.50135	0.558792	0.58123	0.515563
TG 18:1_18:1_18:2	34.2528	45.5963	22.1771	31.442	14.3073	85.2975	93.3429	NQ	39.0186	20.9015	72.1668	77.6228	35.537	23.3752	23.1551
TG 18:1_18:1_20:0	0.379955	0.287576	0.18555	0.601536	0.236405	0.534687	0.604069	NQ	0.372685	0.237802	0.432777	0.73601	0.254501	0.195481	0.193392
TG 18:1_18:1_22:0	0.154008	0.12854	0.0744429	0.297076	0.117667	0.216235	0.22325	NQ	0.178348	0.111548	0.0951149	0.1156	0.0650551	0.100418	0.0991479
TG 18:1_18:2_18:2	15.4782	21.8824	8.39963	15.4917	6.16806	50.3384	58.3113	NQ	20.8036	14.2045	54.9814	54.9116	22.9469	17.0065	16.8463
TG 18:1_18:2_22:0	0.137072	0.114555	0.0695104	0.153537	0.0614571	0.330931	0.318087	NQ	0.0885978	0.0716282	0.100862	0.120901	0.0818815	0.0692884	0.0723275
TG 18:1_18:2_24:0	0.059476	0.0504628	0.0322802	0.0870415	0.0386888	0.131544	0.129795	NQ	0.0668488	0.0445116	0.0499579	0.0513031	0.0388381	0.042249	0.0445042
TG 18:2_18:2_18:3	0.0628675	0.0452666	0.0232636	0.0519599	0.0219821	0.15405	0.202555	NQ	0.123124	0	0.392736	0.400587	0.118704	0.125793	0.0460791
TG 18:2_18:2_20:5	0.395793	0.316589	0.0699817	0.0939672	0.0469221	0.891868	0.697337	NQ	0.212135	0.123517	1.03544	1.0948	0.343291	0.201273	0.198469
TG 18:2_18:3_18:3	0.290187	0.420618	0.23193	0.241682	0.115478	0.671078	0.818729	NQ	0.531119	0.303617	1.33692	1.51319	0.612276	0.465845	0.493607
TG 8:0_16:0_18:1	0.147665	0.0950896	0.115869	0.876171	0.301251	0.112123	0.157925	NQ	0.556296	0.641747	0.285143	0.356821	0.148339	0.365353	0.331619
TG 9:0_16:1_18:1	0.0360992	0.00678282	0.0201075	0.243806	0.0843808	0.00809414	0.0141193	NQ	0.0731912	0.0727074	0.0292262	0.0211893	0.0205495	0.117346	0.0806441

## Sheet: P3
	210625					210702					210723
	nmol/mL					nmol/mL					nmol/mL
Name	Plasma	Serum	Blood EDTA	DBS - Venous	DBS - Finger	Plasma	Serum	Blood EDTA	DBS - Venous	DBS - Finger	Plasma	Serum	Blood EDTA	DBS - Venous	DBS - Finger
Cer d18:1_16:0	0.426807	0.484461	1.67793	0.939104	0.89284	0.350726	0.463031	NQ	0.998449	0.771998	0.358715	0.298223	1.6353	0.788664	0.841736
Cer d18:1_18:0	0.307612	0.303872	0.75609	0.462715	0.423307	0.173922	0.339823	NQ	0.475748	0.359898	0.216579	0.15246	0.844639	0.33311	0.353838
Cer d18:1_20:0	0.213088	0.222921	0.597451	0.317645	0.278682	0.101798	0.281976	NQ	0.337218	0.26193	0.14923	0.0993271	0.671095	0.245626	0.276423
Cer d18:1_22:0	1.21207	1.32821	3.27612	2.38556	2.48283	0.483504	1.38877	8.27693	2.66175	1.94862	0.862501	0.57758	3.72572	1.93881	1.8253
Cer d18:1_24:0	3.3325	3.76694	7.03762	3.06164	2.90001	1.54779	4.50973	NQ	3.31153	2.19103	2.55472	1.81782	7.55843	2.51774	2.18597
Cer d18:1_24:1	1.5646	1.7216	11.5647	11.0158	10.2527	0.557893	1.75167	NQ	11.4021	8.12727	0.731724	0.468237	13.8988	7.38855	6.73647
Cholesterol	448.87	1326.64	1896.2	323.961	279.158	1552.88	618.318	NQ	105.491	166.374	1232.75	584.637	2415.4	372.459	427.011
DG 14:0_16:0	0.186792	0.267838	0.203318	0.676547	0.512298	0.183295	0.535822	NQ	1.35763	0.399609	0.241464	0.0421699	0.0812992	0.255639	1.27166
DG 16:0_16:0	0.0661841	0.0797541	0.0975514	0.349548	0.260071	0.105404	0.131851	NQ	0.744469	0.374331	0.134096	0.11475	0.0181012	0.184331	0.658317
DG 16:0_16:1	0.271427	0.492471	0.300368	0.94828	0.737655	0.284255	0.596367	NQ	2.14117	0.639689	0.201344	0.0540582	0.101725	0.383549	3.18151
DG 16:0_18:1	0.0757198	0.093492	0.0591497	0.256402	0.128712	0.171017	0.345044	NQ	0.510554	0.160646	0.145283	0.0307248	0.0313607	0.138251	0.285456
DG 18:0_16:0	0.319523	0.371295	0.621715	2.04704	0.845815	0.571058	0.946668	NQ	3.93639	1.00104	0.789975	0.240688	0.283112	1.05029	2.40837
DG 18:0_18:0	0.176433	0.213889	0.398538	0.987603	0.376551	0.368671	0.643012	NQ	2.32696	0.476506	0.51203	0.135402	0.172234	0.497216	1.16745
DG 18:0_18:1	0.262494	0.31308	0.361761	0.745059	0.34395	0.362208	0.763791	NQ	1.82537	0.437749	0.222933	0.0238469	0.114243	0.265249	0.736064
DG 18:0_20:4	0.0844132	0.0976979	0.103463	0.991038	1.28781	0.148773	0.274844	NQ	1.84391	1.60265	0.0973029	0.00959728	0.070375	1.00829	2.21059
DG 18:1_18:1	3.79761	5.06239	3.13273	3.7786	2.00436	6.63763	14.1268	NQ	9.6093	3.24841	3.16896	0.363492	1.0799	1.51973	3.03462
DG 18:1_18:2	3.05458	4.05811	1.44246	2.54572	1.24703	4.74833	10.2665	NQ	5.9051	1.89607	4.55985	0.355479	1.20353	1.61931	2.7489
DG 18:2_18:2	0.605384	0.691485	0.349545	0.678435	0.376601	0.851091	1.4115	NQ	1.63463	0.579097	1.24274	0.141543	0.451427	0.851257	1.60669
DG 20:0_18:1	0.0135323	0	0.0332309	0.0153414	0.0140546	0.00812852	0.0117277	NQ	0.10397	0.0196646	0.0121865	0.00199475	0.00653055	0.030578	0.0777322
LPC 14:0-SN1	1.32701	1.51895	0.817203	0.538621	0.254441	1.36097	1.53124	NQ	0.560252	0.150744	0.865876	0.224594	0.486839	0.199161	0.234497
LPC 14:0-SN2	0.23426	0.299098	0.25776	0.0961257	0.0409611	0.252731	0.250139	NQ	0.110556	0.0277545	0.133414	0.030304	0.120743	0.0336263	0.01874
LPC 15:0-SN1	0.98181	1.1147	0.63187	0.388872	0.202266	1.02717	1.34907	NQ	0.462022	0.143282	0.651879	0.158517	0.406662	0.190265	0.196625
LPC 15:0-SN2	0.15473	0.160036	0.125966	0.0684738	0.0276933	0.167175	0.18398	NQ	0.0901179	0.0241676	0.100868	0.0213462	0.070318	0.0258965	0.0279463
LPC 16:0-SN1	82.5079	90.2962	58.5432	40.736	19.7409	85.5954	95.2644	NQ	47.2759	14.6712	66.4466	29.5014	41.7593	22.2709	20.5715
LPC 16:0-SN2	12.6219	13.5959	9.6006	6.59008	2.70994	12.1256	14.0118	NQ	6.48514	2.10607	8.52431	1.94728	5.54126	2.81887	2.68753
LPC 16:1-SN1	1.88459	2.06861	1.07547	0.72575	0.346108	2.59785	2.20588	NQ	0.855583	0.260461	1.33396	0.290492	0.601412	0.259439	0.285213
LPC 16:1-SN2	0.24961	0.255707	0.351668	0.1076	0.0571788	0.257702	0.341054	NQ	0.125593	0.0401451	0.138271	0.0423252	0.123325	0.0393464	0.0487396
LPC 17:0-SN1	1.42429	1.42918	1.08284	0.749206	0.407889	1.39086	1.65545	NQ	0.912999	0.261557	0.952863	0.227483	0.702838	0.362792	0.38283
LPC 17:0-SN2	0.0453223	0.117943	0.0367897	0.0360328	0.0238233	0.112502	0.0281037	NQ	0.0564057	0	0.0137482	0	0.0313236	0.0259154	0.0258338
LPC 18:0-SN1	30.1215	35.3126	28.884	18.3876	10.2609	27.3706	36.0065	NQ	17.4374	6.46806	25.5995	5.41278	21.8987	9.94447	11.0178
LPC 18:0-SN2	2.75476	2.6941	2.57695	2.08765	1.13684	2.65638	3.24523	NQ	2.22205	0.707186	2.1348	0.483622	1.49623	1.01293	1.16012
LPC 18:1-SN1	24.8344	25.0738	15.0738	12.3318	4.21448	28.9949	32.3327	NQ	15.7131	3.73183	16.6716	3.39014	9.15105	4.71038	5.01999
LPC 18:1-SN2	3.29752	3.63044	6.43552	1.91829	1.40382	3.41906	4.31607	NQ	2.26458	1.46366	2.49157	0.698773	2.58223	0.812714	0.820426
LPC 18:2-SN1	48.8734	55.4856	17.3819	18.2847	10.1437	49.36	52.6737	NQ	17.6156	11.0452	39.5499	13.3788	15.6884	6.81895	8.42686
LPC 18:2-SN2	5.27545	6.79493	8.03335	2.89646	1.97043	5.63005	7.07657	NQ	3.37014	2.20074	5.2952	1.71017	5.91007	1.34109	1.53554
LPC 18:3-SN1	0.341197	0.384366	0.128629	0.111801	0.0740957	0.369403	0.398424	NQ	0.126159	0.0848585	0.222656	0.0828852	0.09733	0.0469797	0.0570859
LPC 19:0-SN1	0.128979	0.145606	0.113686	0.0669913	0.0465952	0.113513	0.13074	NQ	0.0863249	0.0608165	0.0830505	0.0299205	0.071038	0.0419389	0.0530942
LPC 19:0-SN2	0.0319908	0.040768	0.0380321	0.0122738	0.0142479	0.00460732	0.0362462	NQ	0.0312586	0.0135975	0.0308456	0.00990071	0.00597058	0.00943007	0.0164376
LPC 19:1-SN1	0.0542571	0.0547984	0.035407	0.0275188	0.020176	0.0604724	0.0596042	NQ	0.0294659	0.0220189	0.0379784	0.0146165	0.0233035	0.0125617	0.0126348
LPC 20:0-SN1	0.280329	0.300935	0.211176	0.215518	0.188716	0.254099	0.273173	NQ	0.21248	0.134696	0.23043	0.0661794	0.23337	0.13394	0.130752
LPC 20:0-SN2	0.0111325	0.00964208	0.0284253	0.015649	0.00789572	0.0112221	0.0114456	NQ	0.0102608	0.0108324	0.00827129	0.00715344	0.0116893	0.00650703	0.0077075
LPC 20:1-SN1	0.395616	0.494138	0.216952	0.262798	0.191417	0.318441	0.368108	NQ	0.22576	0.146535	0.274402	0.0858081	0.185236	0.116881	0.112622
LPC 20:2-SN1	0.307764	0.350288	0.147724	0.138603	0.100089	0.234792	0.281155	NQ	0.109816	0.0560025	0.128748	0.0455374	0.0804252	0.0551865	0.0602977
LPC 20:3-SN1	2.35089	2.72763	0.833447	0.81509	0.575215	3.53522	3.14621	NQ	1.18171	0.765577	1.14863	0.425619	0.457433	0.305972	0.318123
LPC 20:3-SN2	0.670828	0.724731	0.698399	0.223983	0.141667	0.750202	0.921206	NQ	0.25586	0.160725	0.556299	0.131111	0.518209	0.114091	0.094525
LPC 20:4-SN1	11.0258	12.8276	3.38571	3.36913	1.98535	13.3042	14.206	NQ	4.17983	2.61888	7.89587	2.50807	2.90544	1.4195	1.68529
LPC 20:4-SN2	1.50242	1.95591	3.70843	0.957006	0.72388	1.81005	3.28498	NQ	1.43374	0.848234	1.89608	0.625249	2.12011	0.537462	0.58572
LPC 20:5-SN1	0.79635	0.859716	0.215974	0.195993	0.123751	0.89583	0.878214	NQ	0.298715	0.176721	0.404676	0.156314	0.133982	0.0747413	0.0931711
LPC 20:5-SN2	0.10514	0.135176	0.204165	0.0487592	0.0408698	0.133751	0.168548	NQ	0.0773936	0.0540964	0.0992344	0.0363603	0.0563124	0.0204812	0.0210683
LPC 22:0-SN1	0.0731898	0.0807171	0.0583296	0.0514349	0.0314587	0.0658124	0.0719235	NQ	0.0463948	0.0348355	0.074851	0.0267008	0.0734934	0.0345552	0.0251946
LPC 22:4-SN2	0.0760432	0.048994	0.163652	0.0585447	0.0336241	0.0903202	0.136514	NQ	0.0364633	0.0457103	0.0646569	0.0164881	0.0666727	0.0303787	0.0313812
LPC 22:4-SN1	0.0996137	0.105914	0.0460712	0.0621633	0.0407368	0.124034	0.124875	NQ	0.0753432	0.0443109	0.0700785	0.0427862	0.0338814	0.028864	0.0322823
LPC 22:5-SN1	0.441155	0.24584	0.212129	0.119573	0.0985825	0.432064	0.393115	NQ	0.0780166	0.0578654	0.259482	0.0999571	0.163812	0.0309687	0.0720527
LPC 22:5-SN2	0.31879	0.447202	0.063586	0.135948	0.084799	0.437917	0.406203	NQ	0.182614	0.131305	0.251084	0.0862066	0.133486	0.0726314	0.0754458
LPC 22:6-SN1	2.35629	2.91283	0.597766	0.779188	0.460441	2.48438	2.89275	NQ	0.891752	0.485341	2.12076	0.691936	0.692266	0.401689	0.41163
LPC 22:6-SN2	0.457534	0.505028	0.555642	0.16849	0.128436	0.576655	0.667192	NQ	0.183869	0.114676	0.667024	0.20557	0.61815	0.105806	0.117593
LPC 24:0-SN1	0.174836	0.233112	0.155897	0.10003	0.0659485	0.157527	0.206883	NQ	0.115166	0.0749249	0.150653	0.0472185	0.203063	0.0691571	0.0699954
LPE 16:0	1.4725	1.69919	1.2263	1.02147	0.930787	1.31703	1.42643	NQ	1.24188	0.739533	0.871151	0.371812	0.793702	0.589757	0.636845
LPE 18:0	1.84232	1.87659	1.48871	1.41316	1.33072	1.55443	1.54463	NQ	1.65458	1.06818	1.09491	0.407508	1.18285	0.959938	0.912031
LPE 18:1	1.5097	1.65469	0.808552	0.931452	0.715523	1.85165	1.89886	NQ	1.07778	0.833978	0.617654	0.256756	0.434879	0.358614	0.426965
PC 14:0_14:0	0.23471	0.280996	0.330871	0.0951709	0.0909645	0.166442	0.181996	NQ	0.114668	0.0715299	0.0803364	0.028076	0.150383	0.0373905	0.0386645
PC 16:0_16:0	16.5906	19.4175	54.9355	26.2785	22.2153	18.2509	17.3428	NQ	29.3302	20.4837	15.9429	6.45344	53.6004	19.1691	19.9505
PC 16:0_16:1	17.8941	20.4157	19.7569	9.05583	7.47556	21.4386	21.7987	NQ	13.1975	8.76873	10.8577	3.79885	15.6039	4.79396	5.23448
PC 16:0_18:1	152.481	274.407	263.845	79.7635	99.7011	368.887	204.902	NQ	341.665	70.5923	211.86	135.338	205.969	107.057	119.315
PC 16:0_20:4	198.106	225.378	134.331	127.417	114.165	285.173	252.137	NQ	179.967	116.54	258.755	145.299	173.313	84.9677	100.671
PC 16:1_16:1 Cis	6.97993	8.07333	4.09089	2.65514	2.05221	6.65372	6.26747	NQ	2.66436	1.78717	5.90432	1.94943	4.99784	1.68213	1.76299
PC 18:0_16:0	2.40773	3.82512	15.7598	5.83036	6.33643	1.96432	2.22596	NQ	7.40404	5.02922	1.76247	0.643212	16.601	4.43687	4.64704
PC 18:0_18:1	51.7509	58.0196	76.377	41.3844	37.9529	61.5784	55.31	NQ	52.3256	37.0492	30.3637	13.5514	69.255	24.8027	27.568
PC 18:0_18:2	256.873	297.613	226.515	159.391	139.459	324.275	281.73	NQ	202.655	142.534	303.635	177.43	237.342	106.292	115.463
PC 18:0_20:4	143.459	177.533	81.3645	72.7601	62.6924	210.944	190.196	NQ	103.964	66.9335	122.655	99.0663	120.52	55.6355	56.7837
PC 18:0_22:6	34.3206	34.7735	11.7885	11.5645	10.0553	30.0238	32.2651	NQ	14.1024	9.5577	43.5704	20.0654	23.0735	9.33861	9.87189
PC 18:2_18:2 Cis	33.6353	37.2653	15.1986	10.0859	7.76084	29.7443	28.9437	NQ	10.0617	6.7679	32.7202	22.8957	25.2678	7.37436	7.59072
PC 18:3_18:3 Cis	0.538963	0.90677	0.200927	0.265768	0.116734	0.287604	1.47259	NQ	0.292102	0.081243	0.956556	0.16629	0.653442	0.240802	0.212791
PC 20:4_20:4 Cis	1.07612	1.45246	0.363568	0.361034	0.296953	1.14643	1.11859	NQ	0.421119	0.33068	1.06672	0.345846	0.671446	0.258	0.292089
PC 30:0	4.85993	5.18424	8.05335	2.66415	2.84024	3.73365	4.05087	NQ	3.8479	2.63863	2.65039	0.865824	7.4898	1.72071	1.71456
PC 30:1	0.252934	0.294453	0.220156	0.10261	0.0975871	0.21818	0.224424	NQ	0.128136	0.0834948	0.0990401	0.0351841	0.125354	0.0412808	0.0439664
PC 31:0	0.687812	0.864807	1.74677	0.661623	0.630789	0.766637	0.689963	NQ	1.01613	0.667597	0.605505	0.314091	1.46612	0.519797	0.481788
PC 32:3	0.0438499	0.062363	0.0264805	0.0157088	0.0126032	0.0389216	0.0447526	NQ	0.0206514	0.0126762	0.0290305	0.010051	0.0342459	0.00910699	0.0111456
PC 33:1	2.33816	2.95461	3.12573	1.67953	1.49104	3.17755	3.67038	NQ	2.37271	1.73189	1.72907	0.747598	1.99282	0.82313	0.812834
PC 33:2	6.50753	7.82095	3.8219	2.1274	1.89985	5.65858	6.40565	NQ	2.77296	1.70935	5.92219	1.95948	5.93933	1.59676	1.71218
PC 34:3	19.4433	20.9184	8.83536	5.52432	4.66572	21.876	22.7202	NQ	7.52336	5.00059	14.9623	4.13195	13.5756	3.4477	3.53218
PC 34:4	2.51889	2.57162	0.880262	0.778227	0.679876	2.62461	2.36309	NQ	0.924058	0.643151	1.59824	0.688549	1.13675	0.381355	0.414375
PC 34:5	0.0844877	0.0892261	0.0217615	0.0240558	0.0194254	0.0593437	0.0800085	NQ	0.0270353	0.0181054	0.0288575	0.0105218	0.0341114	0.00696921	0.00685718
PC 35:1	2.16174	3.20201	3.97695	1.95791	1.65779	3.06161	3.59076	NQ	2.89987	1.95641	1.72664	0.796544	3.04509	1.17433	1.17453
PC 35:2	10.6509	11.9965	7.48669	4.9657	4.01062	12.1131	11.5298	NQ	6.27837	4.22311	11.7085	4.40047	8.39907	3.14723	3.31474
PC 35:3	1.19816	1.60544	0.681019	0.521879	0.389121	1.28206	1.35844	NQ	0.660474	0.387271	0.772342	0.40411	0.70511	0.223371	0.266115
PC 35:4	1.81965	2.38296	0.808187	0.521439	0.476815	2.1925	2.67836	NQ	0.812228	0.518113	1.52239	0.485366	1.22621	0.400926	0.391822
PC 36:5	36.5537	43.5245	13.8846	11.343	9.56807	38.2097	42.7714	NQ	15.0477	9.14559	25.5084	7.7894	19.6809	5.63375	5.24425
PC 37:2	0.924315	1.17996	0.526807	0.35655	0.311824	0.991967	1.03522	NQ	0.404206	0.256375	0.801204	0.284748	0.554216	0.183885	0.206009
PC 37:4	5.11681	6.28714	2.63549	2.2775	1.86853	7.83166	7.0466	NQ	3.26673	2.14945	6.02865	2.19359	3.81293	1.40915	1.54651
PC 37:5	0.788663	0.985953	0.346482	0.25112	0.25726	1.11486	1.00675	NQ	0.36709	0.259042	0.525595	0.391543	0.398116	0.215379	0.208276
PC 38:1	0.559123	0.704346	0.839115	0.35034	0.320303	0.459739	0.5411	NQ	0.421037	0.267932	0.48273	0.107723	1.01321	0.227031	0.236678
PC 38:2	4.68064	5.82039	3.25234	1.58067	1.4302	3.71079	4.4616	NQ	1.98074	1.14793	6.41229	0.93847	3.24269	0.897008	1.59094
PC 38:3	60.2968	77.6813	30.9597	20.6925	19.0412	70.2525	76.7597	NQ	28.6511	17.9752	52.4941	20.739	36.5065	11.3606	11.0217
PC 38:5	53.8193	58.5898	25.4637	25.0993	21.5724	69.3877	73.6699	NQ	38.3164	23.1766	55.2256	25.0169	35.0203	16.4461	17.2034
PC 38:6	96.6065	102.423	44.3542	43.3797	34.0833	107.921	112.815	NQ	54.5942	35.639	134.643	69.3361	72.1943	34.107	34.5506
PC 39:4	0.357222	0.793791	0.338697	0.168023	0.118483	1.3232	0.491441	NQ	0.349397	0.352294	0.611031	0.242613	0.362866	0.181968	0.145324
PC 39:6	1.35576	1.66343	0.584769	0.562503	0.474359	1.81663	1.6892	NQ	0.729575	0.460641	1.39922	0.647017	0.883559	0.371733	0.402672
PC 40:1	0.0186566	0.0214417	0.0845796	0.0320177	0.0286275	0.0193743	0.0205613	NQ	0.0360226	0.0251037	0.0232033	0.00614114	0.102647	0.0253734	0.0244689
PC 40:2	0.0581431	0.0721708	0.0995626	0.051563	0.0397514	0.0571418	0.0536581	NQ	0.0528973	0.0374489	0.0710168	0.0230773	0.149057	0.0381054	0.0370259
PC 40:4	2.78858	3.48777	1.11025	0.82279	0.676592	3.31515	3.68254	NQ	1.32662	0.811581	2.44566	0.816027	1.92528	0.593555	0.568718
PC 40:5	7.28211	8.4553	2.97502	2.43974	2.38781	9.69816	9.07553	NQ	3.53655	2.57751	3.46666	5.61313	7.0649	1.96343	3.34285
PC 40:6	1.4289	1.68659	0.642961	0.656783	0.62989	1.64412	1.79062	NQ	0.886713	0.67407	2.5365	0.665622	0.992739	0.450408	0.465206
PC 40:7	4.27913	5.1975	1.72273	2.09075	1.55498	5.86009	5.24401	NQ	2.37029	1.37231	4.80794	1.76241	2.32293	1.02708	1.10434
PC 42:10	0.273565	0.294344	0.0638511	0.0755423	0.0769059	0.277592	0.270661	NQ	0.0971373	0.0737786	0.253542	0.0737089	0.145229	0.0590506	0.0562908
PC 42:4	0.0536115	0.0472803	0.0608856	0.0344866	0.0327035	0.0479656	0.0492039	NQ	0.0424083	0.0327174	0.0567149	0.0159763	0.111841	0.0301974	0.0260913
PC 42:5	0.154989	0.184846	0.0573387	0.0488367	0.0460386	0.194836	0.170775	NQ	0.0624284	0.0398028	0.15507	0.0517856	0.114073	0.0331298	0.0446626
PC 42:9	0.15381	0.316776	0.0537027	0.0596904	0.0460843	0.150199	0.298981	NQ	0.0573816	0.0396075	0.115475	0.0541895	0.0606521	0.0313913	0.0494414
PC 44:5	0.0323188	0.0462397	0.0257876	0.0132764	0.0132724	0.03544	0.0375209	NQ	0.0121702	0.00880307	0.0293018	0.00894966	0.0316653	0.00980856	0.0114881
PC O-26:0	0.0452908	0.0852212	0.0408163	0.0269674	0.00990951	0.0657552	0.0915222	NQ	0.0209318	0.0181766	0.0361521	0.00993096	0.0991864	0.0121029	0.0215473
PC O-32:1	0.986013	2.07314	3.09987	0.754105	1.68612	1.27159	1.06765	NQ	1.08499	0.640478	1.91202	0.647109	2.35852	0.80994	0.946122
PC O-32:2	0.302243	0.699929	0.227423	0.196237	0.200673	0.793527	0.48829	NQ	0.257624	0.212384	0.388369	0.255866	0.274413	0.125693	0.122974
PC O-34:0	0.479418	0.320829	1.64558	0.621267	0.650717	0.246867	0.268879	NQ	0.841778	0.577175	0.192993	0.0753344	1.86885	0.588194	0.506362
PC O-34:1	6.80687	8.82295	10.136	4.5678	4.77934	15.8513	8.40983	NQ	6.6667	4.14832	7.26373	4.6435	10.218	3.3471	3.40493
PC O-34:2	4.10788	12.5056	4.06383	3.1914	3.24257	5.60103	5.34598	NQ	3.71895	2.38683	8.90304	1.79055	13.3928	3.59481	3.10971
PC O-34:3	7.47118	9.93391	4.37361	3.39125	2.90787	10.2148	11.3976	NQ	5.48612	3.26719	10.894	3.94762	7.73038	2.60664	2.77719
PC O-35:3	0.295549	0.299386	0.156455	0.143779	0.160804	0.994303	0.455342	NQ	0.329247	0.126556	0.315735	0.130542	0.201107	0.0920816	0.105796
PC O-36:1	1.07595	0.548322	1.15377	0.479643	1.4013	1.01302	1.12429	NQ	1.42398	0.465426	1.22872	0.219193	1.09784	0.63944	0.600843
PC O-36:2	0.529049	0.605848	1.59476	0.516152	0.378031	0.582731	0.590381	NQ	0.628866	0.396498	0.665928	0.214038	1.38339	0.331055	0.385331
PC O-36:3	2.20005	2.33533	2.62901	1.23973	0.615037	3.08975	2.5721	NQ	2.95389	1.2424	2.16469	0.80704	1.55722	0.806824	0.860811
PC O-36:4	13.0326	16.7679	5.8188	5.51544	4.36378	14.6024	15.4444	NQ	6.88381	4.72584	14.4058	5.08652	7.76893	3.19915	3.41567
PC O-36:5	9.77226	18.4335	8.78396	3.91012	3.42009	18.6754	16.1143	NQ	16.5871	4.59718	15.8774	5.98282	18.7789	3.55633	3.60917
PC O-37:5	0.991426	1.54586	0.196702	0.447486	0.337763	0.787716	1.15647	NQ	0.33116	0.233426	0.577102	0.558171	0.845499	0.281739	0.170849
PC O-38:4	7.52249	8.92838	3.4226	3.09751	2.36729	8.93283	8.88103	NQ	3.89627	2.59335	6.12932	2.28732	5.18649	1.64634	2.04739
PC O-38:5	2.67543	5.29831	2.59688	2.49616	0.887836	2.798	3.57374	NQ	2.9301	1.71074	6.82256	0.611107	4.8635	0	1.01491
PC O-40:4	0.805802	0.994298	0.356851	0.228884	0.195023	0.786442	0.883004	NQ	0.28986	0.187436	0.781517	0.193215	0.603008	0.149639	0.173801
PC O-40:5	2.2519	2.53925	0.829478	0.55432	0.47492	2.44462	2.70128	NQ	0.897054	0.471744	2.2697	0.718368	1.71029	0.425806	0.648552
PC O-40:7	2.11175	2.50174	0.595332	0.760267	0.566636	3.77374	1.94783	NQ	0.917621	0.436795	2.6095	0.815412	1.27194	0.436988	0.51632
PC O-42:2	0.0520372	0.061042	0	0.0827562	0.04506	0.0499774	0.0374699	NQ	0.0474494	0.0461797	0.0478828	0.0157948	0.0365712	0.0192906	0.0351037
PC O-42:4	0.24088	0.350626	0.274485	0.0768212	0.0813525	0.236589	0.255941	NQ	0.089268	0.0922689	0.274473	0.0942985	0.334913	0.0718405	0.0560009
PC O-42:5	1.31629	1.65691	0.443362	0.332536	0.275075	1.39432	1.53474	NQ	0.399893	0.25133	1.52086	0.46083	0.966189	0.233219	0.250786
PC O-42:6	0.60185	0.752769	0.147921	0.115536	0.122318	0.577551	0.635543	NQ	0.133569	0.0932257	0.586907	0.141619	0.32838	0.0802694	0.089935
PC O-44:5	1.45369	1.70113	0.521316	0.353024	0.286126	1.51558	1.61033	NQ	0.409788	0.243984	1.48228	0.487291	1.01993	0.25135	0.278852
PC O-44:6	0.609568	0.607965	0.16773	0.111221	0.086878	0.730182	0.643169	NQ	0.122806	0.0862725	0.556107	0.104508	0.450687	0.0904734	0.100192
PC O-44:7	0.170699	0.217417	0.0621891	0.0420201	0.0662807	0.181453	0.197285	NQ	0.0504622	0.0295736	0.246988	0.0746872	0.13362	0.0607133	0.0211285
PC O-46:5	0.0406778	0.0655148	0.0525589	0.0210628	0.0280276	0.0443479	0.0508391	NQ	0.0361717	0.0118661	0.0511261	0.0155791	0.0739699	0.0117821	0.0109675
PC O-46:7	0.179233	0.244424	0.027741	0.0411789	0.032305	0.201164	0.208737	NQ	0.0446473	0.0329626	0.250074	0.085375	0.152908	0.0342462	0.0378061
PC O-46:8	0.108769	0.137657	0.032572	0.0254836	0.0190674	0.0961807	0.112925	NQ	0.0251039	0.0178442	0.126404	0.029578	0.079702	0.0201804	0.0174078
PE 16:0_16:0	0	0	1.34597	0.763681	0.580712	0	0	NQ	0.842674	0.533883	0	0	1.51643	0.475994	0.435216
PE 16:0_18:1	0.852672	1.49438	28.7724	14.529	14.3534	1.03274	0.999155	NQ	17.8779	12.5901	0.513492	0.366476	32.1289	10.9541	11.0908
PE 16:0_18:2	2.20803	2.74084	11.0478	7.46318	6.50671	2.03931	2.20316	NQ	9.21093	6.35971	1.61868	0.895537	13.685	5.16857	5.35804
PE 16:0_20:4	3.1983	3.49585	22.3542	18.1677	17.0583	4.16614	4.01689	NQ	21.9546	15.1732	2.27461	1.0206	36.2559	15.1034	14.3591
PE 16:0_22:6	4.1401	4.62955	8.50254	7.72613	6.65573	4.80699	4.77448	NQ	9.59125	6.77909	3.92674	1.54543	14.6307	6.10822	6.45416
PE 16:1_16:1	0.00734517	0.0254224	0.228464	0.0659823	0.21275	0	0	NQ	0.34846	0.180709	0.0162051	0.0247429	0.271261	0.195141	0.19939
PE 18:0_18:1	1.02386	1.06804	11.4977	2.09523	5.0142	0.758285	0.689315	NQ	7.34951	5.12805	0.335745	0.111763	11.6167	2.88274	3.89543
PE 18:0_18:2	5.92355	7.17262	12.88	6.87643	6.66332	5.09278	5.29748	NQ	8.87873	5.80604	3.90649	1.63661	13.4072	4.79022	4.81951
PE 18:0_20:4	10.1598	11.1446	27.4753	19.2773	17.8761	10.3105	11.7006	NQ	24.3124	17.6528	4.68703	2.59647	41.8625	13.5376	14.5187
PE 18:0_22:6	2.90896	3.51472	2.96554	2.38119	2.08457	3.50632	3.13885	NQ	2.75062	2.26064	2.17457	1.15597	6.85929	1.68098	1.68381
PE 18:2_18:2	0.216078	0.368912	0.926468	0.870631	0.743526	0.152271	0.287852	NQ	0.949158	0.658404	0.148007	0.0836732	1.46823	0.583778	0.605977
PE 18:3_18:3	0.00920486	0.00892731	0.0978524	0.120647	0.136695	0.0114832	0.0142354	NQ	0.122952	0.0714598	0.00287309	0.0132533	0.15414	0.0659431	0.0734592
PE O-18:1_18:1	0.693354	0.79631	4.76757	2.48955	2.66484	0.698432	0.849657	NQ	3.44434	2.54344	0.501799	0.15578	6.5695	1.86968	1.98865
PE O-18:1_20:4	7.12822	7.90857	26.1092	22.4177	20.8847	10.1087	10.6976	NQ	27.3177	22.415	6.54335	1.91211	46.4528	15.8469	16.1973
PE O-18:1_22:6	2.80059	3.33051	5.62622	5.2566	4.81475	2.84106	2.95074	NQ	6.36701	4.54674	2.64641	0.826143	12.3688	3.9849	4.00903
PI 16:0_18:1	0.309187	0.615235	0.313519	0.226255	0.250708	0.99701	0.601781	NQ	0.500655	0.216474	0.917283	0.0536958	0.129877	0.167274	0.178347
PI 18:0_20:4	NQ	NQ	NQ	NQ	NQ	NQ	NQ	NQ	NQ	NQ	NQ	NQ	NQ	NQ	NQ
PI 18:0_18:2	NQ	NQ	NQ	NQ	NQ	NQ	NQ	NQ	NQ	NQ	NQ	NQ	NQ	NQ	NQ
PS 16:0_18:1	0.147055	0.305276	1.07105	0.98027	1.04749	0.974267	0.714845	NQ	1.43323	1.57813	0	0.167101	1.21586	0.897009	0.898963
PS 16:0_20:4	0.0658405	0.0643347	0.328165	0.36541	0.447396	0.275133	0.0760394	NQ	0.501486	0.442451	0	0	0.572478	0.289719	0.316512
PS 18:0_18:2	0.369528	0.114798	1.85799	1.69479	1.737	0	0.764666	NQ	2.04718	2.15282	0.300647	0.0609595	3.02283	1.50988	1.41819
PS 18:0_20:4	0.389592	0.115619	22.6586	30.0174	29.31	1.09222	0	NQ	35.6844	35.8141	0.263314	0.100957	44.2985	24.3507	24.459
PS 18:0_22:6	0.166066	0	9.12863	10.5587	10.7988	0.739056	0	NQ	13.9563	14.0165	0.447823	0.0658877	20.4663	10.289	9.7726
SM d18:1_16:0	79.0576	104.811	89.8501	81.2893	69.6268	107.602	91.7772	NQ	88.3532	71.6384	104.475	75.3424	112.54	75.2963	69.0307
SM d18:1_16:1	15.3225	20.885	13.9842	10.0163	8.0005	19.8846	19.0588	NQ	11.1312	9.28149	18.73	7.04945	19.039	10.283	9.18064
SM d18:1_18:0	22.9696	31.1248	32.8502	20.5604	15.6487	32.3714	27.2989	NQ	20.466	16.2693	26.9561	17.6296	32.7322	19.2849	15.7544
SM d18:1_18:1	14.7566	20.8147	15.4907	9.94564	8.44384	20.8904	18.6371	NQ	11.5451	9.52094	13.0716	8.00554	19.0705	9.84411	8.29222
SM d18:1_24:0	15.8633	23.7455	44.0849	25.5348	21.4869	18.6322	18.6737	NQ	23.528	19.9709	23.2943	11.0321	53.457	22.4579	17.3378
SM d18:1_24:1	47.8956	63.3671	64.8425	48.3144	37.554	60.5415	55.9324	NQ	47.413	41.5129	52.9005	28.2937	78.7393	45.7461	38.0306
SM d31:1	0.449595	0.590357	0.727507	0.38247	0.288299	0.584698	0.568998	NQ	0.450634	0.364199	0.477222	0.252479	0.693025	0.345871	0.320217
SM d32:0	0.65419	0.895417	0.924024	0.569697	0.494806	0.825448	0.773518	NQ	0.570894	0.453759	0.66069	0.302454	0.98396	0.504825	0.427088
SM d32:1	12.9337	17.34	15.5589	10.2566	8.52274	14.7461	14.6067	NQ	11.0815	9.61698	13.7729	6.32403	19.5884	9.41259	9.09328
SM d32:2	1.15173	1.51077	1.3435	0.833854	0.670066	1.50608	1.51568	NQ	0.94885	0.757334	1.25099	0.702641	1.39836	0.708807	0.677623
SM d33:1	8.98909	12.2057	11.6764	7.04938	6.41972	10.665	10.0438	NQ	8.3641	6.44007	9.35622	4.97148	14.1026	6.97186	6.13137
SM d33:2	0.301444	0.318596	0.35259	0.18547	0.142161	0.346687	0.331795	NQ	0.222147	0.163293	0.337313	0.162623	0.36293	0.188661	0.159319
SM d34:0	6.64223	8.55985	11.4958	6.392	5.17439	7.51874	7.42644	NQ	7.13737	5.29036	6.25745	3.59391	14.5868	6.29607	5.5042
SM d35:1	4.60312	6.38791	7.31101	4.37596	3.23337	6.03609	5.84416	NQ	4.79288	3.97015	5.13756	2.72124	9.42526	4.26177	3.44105
SM d35:2	0.660677	0.951257	0.703926	0.456328	0.386906	0.958833	0.909207	NQ	0.551197	0.415226	0.788004	0.406105	0.853498	0.444646	0.399319
SM d36:0	1.94215	2.40979	2.3761	1.6286	1.1512	2.0449	2.13726	NQ	1.69685	1.24653	2.86912	1.61566	2.51814	1.53459	1.32073
SM d36:3	1.02821	1.40878	0.732212	0.683419	0.547963	1.38025	1.25955	NQ	0.761956	0.523665	1.19893	0.617149	1.17933	0.568203	0.575786
SM d37:1	2.42722	3.03808	2.08796	1.35539	1.08524	3.43567	2.67168	NQ	1.45549	1.25872	2.7281	1.48087	2.3705	1.13621	1.13825
SM d38:1	21.374	26.8654	19.6177	11.5703	9.41882	26.0427	23.4122	NQ	11.3128	10.5118	29.2578	14.3842	22.5685	10.95	9.20394
SM d38:2	7.44841	10.2261	7.23752	5.66251	4.36222	10.0017	9.94426	NQ	6.05274	4.6554	10.0106	5.11015	7.67315	4.87201	4.82536
SM d38:3	0.656291	0.848949	0.570907	0.453726	0.361675	0.804273	0.763325	NQ	0.509698	0.356247	0.686427	0.385857	0.749706	0.350243	0.335175
SM d40:1	33.7424	44.2878	37.7536	26.0968	20.1261	43.2478	40.9517	NQ	29.2832	22.3234	44.8514	23.0481	47.137	24.2097	22.6036
SM d40:2	29.5213	38.9441	25.9621	18.9886	15.4282	36.5646	35.4311	NQ	19.837	16.952	37.7817	18.615	31.5454	17.974	15.6203
SM d41:1	12.1451	16.5328	12.1751	6.16901	4.78338	14.8445	16.0214	NQ	6.5114	5.22593	14.2179	6.64279	15.5018	5.81776	4.63589
SM d41:2	10.455	13.9946	8.8856	6.06655	5.29674	13.8215	13.2419	NQ	6.44158	5.54004	12.2117	6.35754	11.6544	5.28307	4.66964
SM d41:3	1.67382	1.91698	1.24431	1.21664	0.85047	1.7108	2.00524	NQ	1.26456	1.06121	1.88272	1.02424	1.74325	0.985773	0.808529
SM d42:3	37.5926	40.2832	29.3966	29.0515	21.9721	39.8913	41.3621	NQ	30.6837	25.2734	47.1691	23.8864	41.3512	26.0917	22.1731
SM d42:4	2.21707	2.74052	1.60826	1.78975	1.44948	2.22613	2.40557	NQ	2.06411	1.81043	1.91405	1.77451	2.16952	1.73631	1.40439
SM d43:1	1.52236	1.92531	1.74456	0.841723	0.703447	1.34448	1.67802	NQ	0.909281	0.762677	1.56955	0.823162	2.46574	0.869945	0.700478
SM d43:2	6.78751	9.15972	3.51191	2.40719	1.77618	7.48261	8.39845	NQ	2.65872	2.20116	6.37907	2.71771	4.03026	2.03154	1.65994
SM d43:3	1.22897	1.38079	0.754477	0.564792	0.461725	1.27772	1.52841	NQ	0.640775	0.524888	0.996931	0.541159	1.02457	0.511059	0.415054
SM d44:1	0.120081	0.147006	1.56573	0.690135	0.601031	0.111628	0.132894	NQ	0.699136	0.574814	0.187072	0.0679548	1.79915	0.630191	0.51561
SM d44:2	0.554115	0.63366	2.94582	1.60645	1.24542	0.421693	0.547542	NQ	1.66678	1.3273	0.630536	0.326097	4.01263	1.54365	1.28648
SM d44:3	0.635124	0.751281	1.87099	1.49173	1.10527	0.603805	0.739256	NQ	1.32231	1.19401	0.764412	0.346451	2.9845	1.39829	1.08776
TG 10:0_14:0_16:0	3.27967	5.02687	3.78266	4.47809	1.66874	0.228948	0.311063	NQ	4.36405	1.08874	1.36857	0.342359	0.501505	0.783951	2.41136
TG 10:0_14:1_16:0	0.707452	1.1382	0.601408	0.365374	0.272917	0.0444297	0.0767109	NQ	0.410895	0.100116	0.0651159	0.0248868	0.0290099	0.0674919	0.280612
TG 10:0_16:0_18:2	2.61701	4.01403	1.87136	2.04462	1.50571	0.695704	0.972464	NQ	2.20145	0.666347	0.855719	0.161033	0.326031	0.62033	3.46842
TG 10:0_18:2_18:2	0.208099	0.343158	0.0573445	0.066807	0.053082	0.0479525	0.0764765	NQ	0.0729358	0.0400955	0.0764371	0.0141631	0.0281981	0.027114	0.0947096
TG 11:0_14:1_16:0	0.0776546	0.12266	0.10354	0.129664	0.0751682	0.013741	0.0278274	NQ	0.313481	0.0541594	0.0169839	0.00733081	0.00929791	0.0478213	0.369102
TG 12:0_14:0_15:0	0.408539	0.534821	0.447258	0.441315	0.30563	0.0472405	0.0760088	NQ	0.841573	0.172142	0.0734061	0.0353264	0.0402262	0.153861	0.765093
TG 12:0_16:0_16:1	7.48917	10.2237	7.11445	6.69503	4.44144	0.987392	1.35964	NQ	6.14621	1.85985	1.06332	0.345904	0.546648	1.54599	7.80073
TG 12:0_16:1_18:1	6.85559	9.14942	4.90117	5.86485	4.08234	1.50238	1.99652	NQ	6.17541	1.96095	2.01434	0.556471	0.793565	1.82267	9.32293
TG 12:0_18:2_18:2	0.165785	0.276725	0.0688808	0.0754397	0.0710024	0.0834028	0.184013	NQ	0.06205	0.037293	0.174866	0.01332	0.0568192	0.0340427	0.0792405
TG 13:0_16:1_16:1	0.359652	0.428737	0.313837	1.5696	0.85361	0.156062	0.236134	NQ	2.86491	0.712383	0.188305	0.0871287	0.148311	0.838249	4.82022
TG 14:0_14:0_15:0	0.840125	0.86593	0.937232	1.827	1.1016	0.242351	0.336333	NQ	2.72429	0.85616	0.365503	0.168364	0.215967	0.838731	3.40238
TG 14:0_14:0_16:0	4.97211	4.49204	4.86454	5.10599	3.15235	0.87526	1.18186	NQ	5.23414	2.13654	1.62448	0.706994	0.759988	1.53535	5.07342
TG 14:0_16:0_16:1	11.1529	15.3355	9.272	9.0774	6.41425	2.21177	2.68937	NQ	8.37299	3.04926	1.91202	0.735202	1.02486	2.59755	11.7877
TG 14:0_16:0_18:1	17.5685	23.1366	15.4933	14.015	9.88998	7.03984	8.87758	NQ	11.7498	5.70029	4.50139	1.57963	2.06616	3.31445	10.7069
TG 14:0_16:1_18:1	17.2436	21.3758	12.1461	10.6428	7.77126	8.43712	9.37383	NQ	11.1494	4.92736	5.77333	1.53923	2.19819	2.88438	12.9092
TG 15:0_16:0_16:1	1.79192	2.03525	1.77904	4.93788	2.9247	0.7271	1.01116	NQ	7.15952	2.1224	0.77328	0.441289	0.538849	2.15965	9.40549
TG 15:0_16:1_16:1	0.763911	0.896725	0.640865	3.20343	1.78218	0.428265	0.926682	NQ	5.37902	1.36893	0.32346	0.227645	0.288536	1.5235	8.51555
TG 15:0_16:1_18:1	2.1907	2.84444	1.69011	3.77688	2.48436	1.51219	1.90031	NQ	5.24438	1.79379	1.15397	0.389585	0.521923	1.62755	7.29084
TG 15:0_16:1_18:2	0.712727	0.975781	0.406358	1.17132	0.646112	0.546375	0.690942	NQ	2.08986	0.536343	0.47488	0.148008	0.195709	0.583708	2.75225
TG 15:0_18:1_18:2	3.60525	4.47695	1.85488	2.03286	1.43908	3.15429	3.99957	NQ	2.57351	1.39923	1.82117	0.619906	0.914592	0.728135	1.97849
TG 16:0_16:0_18:1	19.8484	24.4356	16.5312	12.3494	9.30555	17.4638	21.5971	NQ	14.0422	8.87658	11.6506	3.59435	4.9408	2.92535	5.89635
TG 16:0_16:0_24:0	0.0120817	0.0126163	0.0093264	0.0270787	0.0205254	0.00643687	0.0166746	NQ	0.042741	0.0214227	0.00927862	0.00496698	0.00594581	0.0137839	0.0413329
TG 16:0_16:1_18:1	51.0609	64.9153	38.7666	25.9422	21.472	48.7494	57.832	NQ	30.1219	20.4218	30.7201	7.86792	11.4711	6.13594	12.0657
TG 16:0_16:1_25:0	0.072887	0.0715069	0.0242791	0.286315	0.132254	0.0448383	0.0521734	NQ	0.364521	0.102327	0.0414064	0.0274163	0.0172835	0.0603289	0.29268
TG 16:0_18:0_18:0	1.63386	2.14273	0.953795	0.567147	0.313834	0.702893	0.464342	NQ	1.34404	0.677454	0.454209	0.364485	0.277885	0.343756	0.770407
TG 16:0_18:1_18:2	133.788	185.749	82.2851	76.1557	59.6824	146.178	170.084	NQ	90.0316	68.5636	150.937	39.6527	58.8534	27.2355	32.1023
TG 16:0_18:2_18:2	74.0029	100.751	30.0961	29.1579	24.5971	67.6331	75.2903	NQ	32.8165	27.8298	98.5966	24.7036	34.9034	16.7671	19.3871
TG 16:0_18:2_22:6	7.06119	8.64458	1.29705	1.73178	1.44579	6.58871	7.68299	NQ	2.26673	1.92598	5.84028	3.49164	4.09573	1.73442	1.56531
TG 16:1_16:1_16:1	7.56092	9.86002	3.40652	3.91908	3.12095	2.81274	3.62699	NQ	3.91592	1.71984	2.87707	0.637177	0.956924	1.18358	5.10164
TG 16:1_18:2_18:3	2.58478	3.3821	0.625644	0.75656	0.563355	2.22741	2.64981	NQ	0.77904	0.668797	3.34042	0.671302	0.854033	0.422653	0.540142
TG 17:1_18:1_18:2	1.77931	2.24504	0.683342	0.792546	0.600398	1.43438	1.85867	NQ	0.916804	0.665092	1.73148	0.441312	0.705889	0.297812	0.455082
TG 18:0_18:0_18:0	0.687964	0.495317	0.16647	0.292181	0.620076	0.212421	0.466135	NQ	0.892395	0.381764	0.323106	0.156602	0.111465	0.227326	0.602234
TG 18:1_18:1_18:2	50.8007	65.3757	21.5713	26.8375	24.8285	70.4266	87.3544	NQ	42.6575	32.8278	58.4029	16.4087	20.8417	11.2902	14.5337
TG 18:1_18:1_22:0	0.204836	0.273176	0.0823412	0.320873	0.202371	0.252087	0.243183	NQ	0.403027	0.197104	0.0641445	0.0402414	0.0349215	0.081324	0.261027
TG 18:1_18:2_18:2	29.638	37.4775	9.78319	13.5175	12.8897	38.2374	39.0277	NQ	19.2721	15.9859	49.5988	13.4796	18.5022	9.16724	11.5112
TG 18:1_18:2_20:4	11.9428	15.1334	2.68088	3.40351	2.85912	13.8337	15.8908	NQ	4.65605	4.04026	20.2176	4.98122	6.23756	2.60451	2.43457
TG 18:1_18:2_22:0	0.339642	0.332475	0.09367	0.173324	0.116169	0.200019	0.228014	NQ	0.225668	0.129623	0.095869	0.0297646	0.0334389	0.0446865	0.107965
TG 18:2_18:2_20:5	0.0741151	0.111442	0.029167	0.0373473	0.0232329	0.151782	0.184625	NQ	0.0383483	0.0465502	0.372202	0.0969293	0.102009	0.0520765	0.0442864
TG 18:2_20:4_20:5	0.554964	0.680001	0.0707335	0.112184	0.0943937	0.616482	0.702836	NQ	0.161948	0.142951	1.83501	0.338175	0.411214	0.18803	0.183596
TG 18:2_20:4_22:6	0.317988	0.659527	0.0745213	0.0318285	0.0558078	0.377038	0.69492	NQ	0.133625	0.0809607	1.42874	0.345408	0.306595	0.131908	0.0839645
TG 8:0_16:0_18:1	2.76012	4.58845	2.79369	1.78911	1.17203	0.466545	0.652674	NQ	1.90981	0.419823	0.419916	0.102263	0.170322	0.325163	1.75039
TG 8:0_16:0_18:2	0.71449	1.22165	0.467864	0.314069	0.245342	0.164075	0.237931	NQ	0.304537	0.0846819	0.44172	0.0698932	0.133943	0.096062	0.479275
TG 8:0_16:1_18:2	0.11707	0.189508	0.0492997	0.0883598	0.0537594	0.0159546	0.0266353	NQ	0.0625206	0.0194604	0.0219769	0.00619886	0.0614487	0.029761	0.0576738
TG 9:0_16:1_18:1	0.0637974	0.0952802	0.0623533	0.225854	0.0937596	0.0220897	0.0335606	NQ	0.422885	0.0882243	0.0235984	0.0114551	0.0210408	0.0985561	0.683295

## Sheet: P4
	210625					210702					210723
	nmol/mL					nmol/mL					nmol/mL
Name	Plasma	Serum	Blood EDTA	DBS - Venous	DBS - Finger	Plasma	Serum	Blood EDTA	DBS - Venous	DBS - Finger	Plasma	Serum	Blood EDTA	DBS - Venous	DBS - Finger
Cer d18:1_16:0	0.448173	0.362843	1.98757	1.06763	1.35163	0.401946	0.480219	NQ	0.941517	1.49795	0.197871	0.291451	2.18897	0.898406	0.93019
Cer d18:1_18:0	0.165588	0.188807	0.768323	0.373282	0.487939	0.187834	0.25048	NQ	0.352209	0.462949	0.186765	0.112243	0.955421	0.347396	0.396812
Cer d18:1_20:0	0.167461	0.162668	0.831158	0.292633	0.448768	0.148435	0.209061	NQ	0.294508	0.344924	0.131296	0.132069	1.00577	0.291501	0.304238
Cer d18:1_22:0	1.09992	0.874592	5.05406	2.67098	3.77122	0.851434	1.1181	10.297	2.04844	2.71236	0.719	0.908932	5.20173	2.4839	2.50362
Cer d18:1_24:0	3.4773	2.89797	11.9288	3.29055	4.6607	2.78514	3.50176	NQ	2.41281	3.16081	1.38163	2.18887	10.3626	3.34066	3.54498
Cer d18:1_24:1	1.54636	1.24272	17.1832	11.6188	15.8571	1.54226	1.76075	NQ	8.78527	10.7651	0.95779	1.09849	21.9587	11.2363	10.1363
Cholesterol	622.891	212.745	2181.12	349.537	791.017	526.924	1223.36	NQ	209.503	296.137	832.187	1376.8	1281.9	356.387	423.008
DG 14:0_16:0	0.201306	0.249753	0.214966	0.577269	0.523063	0.133275	0.298817	NQ	0.250486	0.505362	0.187686	0.334237	0.156989	0.50373	0.625618
DG 16:0_16:0	0.113465	0.129875	0.0859072	0.350519	0.281733	0.0834524	0.167264	NQ	0.298671	0.520097	0.208282	0.297627	0.0893101	0.438362	0.531191
DG 16:0_16:1	0.116134	0.133722	0.0713248	0.509641	0.278923	0.0520897	0.134568	NQ	0.253834	0.409937	0.118588	0.23123	0	0.303448	0.453232
DG 16:0_18:1	0.60445	0.740903	0.320241	1.60175	1.27842	0.460367	1.09314	NQ	1.15207	1.59494	1.62499	2.52961	0.394658	2.14768	2.31201
DG 16:0_18:2	0.863826	1.02019	0.615142	1.71219	1.52194	0.759974	1.8219	NQ	1.4476	1.92712	3.13176	5.75622	1.26842	3.96927	3.70548
DG 18:0_16:0	0.371787	0.44826	0.678585	1.49712	1.33217	0.315262	0.628169	NQ	1.39519	2.59564	0.664714	1.14523	0.413524	1.95213	2.18786
DG 18:0_18:0	0.248688	0.286924	0.486127	0.528848	0.512756	0.212914	0.406338	NQ	0.5709	1.30724	0.400472	0.668463	0.229997	0.966436	1.02346
DG 18:0_18:1	0.37098	0.410063	0.433422	0.754576	0.73457	0.143125	0.409726	NQ	0.406294	0.817525	0.632276	1.19097	0.432006	0.821315	1.04602
DG 18:0_20:4	0.0864804	0.101937	0.0680916	0.818679	2.07221	0.0752526	0.110241	NQ	0.979931	3.31112	0	0.126194	0.13577	1.68022	3.14981
DG 18:1_18:1	7.05536	10.5289	4.46509	6.27578	5.75537	4.09687	10.9109	NQ	6.04769	11.3035	15.8734	28.6886	7.15847	8.82106	10.1196
DG 18:1_18:2	0.489073	0.710586	0.102799	0.645967	0.53087	0.786489	1.14621	NQ	0.882036	1.37773	1.56651	2.57756	0.264609	1.24017	1.51578
DG 20:0_18:1	0.0116716	0.0106043	0.0217605	0.0481057	0.0272873	0.00615661	0.00974447	NQ	0.0246816	0.0655563	0.0196789	0.0444178	0.0113494	0.0379973	0.0493862
LPC 14:0-SN1	0.947587	1.31807	0.708517	0.331312	0.353179	0.345517	0.538718	NQ	0.284789	0.397009	0.870366	1.30668	0.558044	0.231849	0.229855
LPC 14:0-SN2	0.147018	0.220814	0.253975	0.0273303	0.0606535	0.0630965	0.0898763	NQ	0.0467631	0.0699963	0.157055	0.25331	0.147827	0.0485655	0.0370164
LPC 15:0-SN1	0.632782	0.710522	0.468181	0.216136	0.24392	0.278714	0.428344	NQ	0.251607	0.371156	0.829507	1.22345	0.629178	0.253723	0.222646
LPC 15:0-SN2	0.0811698	0.121007	0.0958343	0.0380388	0.0364347	0.0348663	0.0649222	NQ	0.0343044	0.0532504	0.128346	0.175237	0.0998743	0.0424262	0.0384998
LPC 16:0-SN1	77.7096	96.5201	66.0562	31.057	32.7766	45.1995	64.6181	NQ	34.8196	54.2465	94.816	129.432	74.565	33.935	27.4137
LPC 16:0-SN2	9.85452	12.7108	8.98354	5.88616	6.01268	5.55229	7.39618	NQ	5.19238	7.48727	13.1014	18.077	11.4846	5.08444	4.53219
LPC 16:1-SN1	0.962057	1.26916	0.698495	0.384818	0.329783	0.584633	0.883518	NQ	0.671155	1.03939	1.27279	1.78581	0.713835	0.312925	0.277635
LPC 16:1-SN2	0.114968	0.144177	0.208439	0.0529952	0.0529806	0.069088	0.0971922	NQ	0.0866524	0.143568	0.144055	0.226771	0.14768	0.0482089	0.0347623
LPC 17:0-SN1	0.81017	0.971346	0.874881	0.428214	0.53371	0.500397	0.779911	NQ	0.516597	0.796283	1.17752	1.53234	1.03854	0.474479	0.430858
LPC 17:0-SN2	0.0286044	0.101637	0.0475141	0.0134005	0.00643324	0.0342474	0.0402012	NQ	0.015389	0.0509937	0.0978556	0.0628928	0.0258315	0.0286652	0.0304159
LPC 18:0-SN1	24.0876	29.8121	33.884	14.5144	16.4305	14.8887	22.3207	NQ	13.452	20.6629	29.4351	43.2308	33.5757	14.6132	10.7293
LPC 18:0-SN2	2.20259	2.63559	2.58804	1.13812	1.84062	1.17488	1.81923	NQ	1.69755	2.76602	2.62151	3.68509	2.49548	1.35279	1.57426
LPC 18:1-SN1	21.5421	28.303	15.7835	9.86535	8.25182	11.9934	18.3828	NQ	11.7401	15.945	20.6433	42.8198	21.9307	9.15233	7.14871
LPC 18:1-SN2	3.13572	3.89337	6.6403	1.44926	1.44426	1.90993	5.57175	NQ	1.82828	2.65733	3.98936	6.09775	5.05308	1.57186	1.37618
LPC 18:2-SN1	0.136406	9.75338	3.36075	1.00736	1.98429	3.11711	6.1513	NQ	0.0327399	0.0799095	1.23466	19.5356	4.55078	2.48903	1.20337
LPC 18:2-SN2	4.605	5.90617	7.48379	1.88443	2.29642	2.54934	3.41859	NQ	1.91689	2.8195	6.43327	9.67238	7.28966	2.26201	1.87293
LPC 18:3-SN1	0.273892	0.351194	0.0800651	0.0729104	0.0732117	0.121273	0.191351	NQ	0.0473417	0.0700726	0.539477	0.851088	0.267731	0.118291	0.102847
LPC 18:3-SN2	0.0458025	0.0555866	0.0404174	0.0264559	0.014923	0.029274	0.0374641	NQ	0.010977	0.0132046	0.0850704	0.122761	0.0884625	0.0332934	0.0169951
LPC 19:0-SN2	0.101884	0.11714	0.12244	0.0607191	0.0599934	0.0129847	0.0211683	NQ	0.0230367	0.0591232	0.0145377	0.0325154	0.0276817	0.0211077	0.0126425
LPC 19:0-SN1	0.0130108	0.0200393	0.0243298	0.0116612	0.0206487	0.049222	0.0663628	NQ	0.0862722	0.153995	0.119915	0.191246	0.139886	0.0568012	0.0530523
LPC 19:1-SN1	0.0306318	0.0290038	0.0250124	0.0168017	0.0159544	0.0177018	0.0248763	NQ	0.0251173	0.0217276	0.0394361	0.0578161	0.0471167	0.0147867	0.0126265
LPC 20:0-SN1	0.267361	0.303613	0.30842	0.2176	0.245308	0.133406	0.253675	NQ	0.227211	0.29726	0.203134	0.437674	0.399849	0.184303	0.174981
LPC 20:0-SN2	0.00943722	0.0115692	0.0150473	0.0107394	0.0150486	0.00706212	0.00832896	NQ	0.0134402	0.0186785	0.00461463	0.0167699	0.0100251	0.00997845	0.00831024
LPC 20:1-SN1	0.301534	0.36033	0.225178	0.186115	0.204739	0.189522	0.340909	NQ	0.220333	0.27655	0.238171	0.547513	0.294671	0.164019	0.154642
LPC 20:2-SN1	0.15547	0.187649	0.0879981	0.0740533	0.0909633	0.0819241	0.153076	NQ	0.0882162	0.11556	0.247732	0.339219	0.149028	0.0931839	0.0666325
LPC 20:3-SN1	1.7691	2.06124	0.672086	0.529031	0.725101	0.855753	1.55801	NQ	0.543056	0.652601	2.09847	4.56514	1.32825	0.757473	0.638323
LPC 20:4-SN1	10.5002	12.401	3.49714	2.50312	2.6986	5.13391	9.4293	NQ	1.62672	1.98356	13.516	21.8053	6.25596	2.89872	2.40815
LPC 20:4-SN2	1.86182	1.83197	2.83477	0.804607	0.920293	1.27773	1.81194	NQ	0.557341	0.630817	1.82585	2.40192	2.07116	0.593831	0.548413
LPC 20:5-SN1	0.417073	0.501311	0.170656	0.11989	0.102216	0.178235	0.291987	NQ	0.0672787	0.0714402	0.882919	1.2355	0.336978	0.165682	0.127535
LPC 20:5-SN2	0.0702066	0.0690921	0.108993	0.0271921	0.0518755	0.0373574	0.0687101	NQ	0.021188	0.0376656	0.126516	0.16063	0.110854	0.0315594	0.026997
LPC 22:0-SN1	0.062837	0.0585418	0.0474924	0.0427632	0.0512768	0.0345813	0.0570451	NQ	0.0308961	0.0528298	0.0367801	0.0807703	0.0752792	0.0117618	0.0265533
LPC 22:1-SN1	0.0282145	0.0403854	0.0295892	0.0197639	0.0148039	0.0172416	0.0267048	NQ	0.0217398	0.0381133	0.0103916	0.0416182	0.0294462	0.0102808	0.0145039
LPC 22:4-SN2	0.0825217	0.096958	0.0388596	0.0490384	0.0511616	0.0611698	0.0791478	NQ	0.0295309	0.0291051	0.0665251	0.126837	0.0951067	0.0275639	0.0299535
LPC 22:4-SN1	0.0696852	0.0767208	0.104089	0.0356412	0.0454996	0.0517009	0.0876598	NQ	0.0425194	0.0416086	0.13153	0.182795	0.0612889	0.0502473	0.0435965
LPC 22:5-SN1	0.326262	0.252183	0.136979	0.0907947	0.082629	0.135226	0.21622	NQ	0.0904324	0.104668	0.396863	0.596205	0.242577	0.102812	0.0839963
LPC 22:5-SN2	0.104605	0.122728	0.0291077	0.0420388	0.0292392	0.0592258	0.0955915	NQ	0.0349989	0.039718	0.121417	0.245806	0.0781665	0.0362713	0.0330451
LPC 22:6-SN1	1.2462	1.51642	0.35868	0.284961	0.298195	0.608533	1.14744	NQ	0.438989	0.500542	1.69622	2.55151	0.634642	0.361555	0.294704
LPC 22:6-SN2	0.332296	0.30627	0.277972	0.0851431	0.0980453	0.259123	0.379797	NQ	0.106196	0.109723	0.327788	0.43187	0.261667	0.0621238	0.0531176
LPC 24:0-SN1	0.119589	0.109726	0.169844	0.0687486	0.0788462	0.0703369	0.107538	NQ	0.060759	0.0828926	0.0774762	0.140887	0.167132	0.0474185	0.041044
LPE 16:0	6.63799	6.19222	6.72142	4.47921	#DIV/0!	3.56838	4.51783	NQ	4.48862	5.77369	9.37422	11.2122	8.63105	5.70256	5.49227
LPE 18:0	7.3872	7.01892	9.95542	7.90468	#DIV/0!	3.41611	5.39109	NQ	6.58373	8.5438	9.43458	11.4657	13.6202	8.79015	9.11357
LPE 18:1	14.1701	14.4411	7.71496	7.2563	#DIV/0!	5.1849	7.32457	NQ	5.70084	5.94613	23.5216	29.063	16.6853	10.035	11.0193
PC 14:0_14:0	0.213275	0.206012	0.300961	0.0642642	0.0946952	0.0609957	0.116255	NQ	0.0333647	0.0410808	0.0567031	0.0863188	0.141446	0.0301317	0.0293017
PC 16:0_16:0	16.7292	18.998	96.46	26.3785	40.3371	14.2895	24.4536	NQ	19.5492	29.5082	11.4348	20.5684	73.0343	24.499	25.982
PC 16:0_16:1	141.773	169.112	96.4451	58.3691	78.984	5.82883	9.98359	NQ	7.01333	8.8788	7.5528	14.3325	15.0117	4.69193	4.85968
PC 16:0_18:1	231.444	227.453	315.336	164.282	203.136	171.977	276.029	NQ	156.079	184.418	174.885	345.177	314.707	149.113	155.006
PC 16:0_20:4	228.225	252.321	160.956	116.37	158.625	160.814	284.859	NQ	76.0701	87.8622	204.161	277.208	164.219	92.4517	98.6465
PC 16:1_16:1 Cis	5.06395	5.71483	3.3825	1.53643	1.87388	1.76276	2.84567	NQ	1.50931	1.86084	2.735	5.20071	4.12091	1.32189	1.27533
PC 18:0_16:0	2.28766	2.14751	20.7793	6.07107	7.6358	1.54745	2.49218	NQ	3.95593	5.97432	1.79734	3.15338	19.8363	5.17207	5.31487
PC 18:0_18:1	46.5109	51.0606	82.7601	32.8479	44.3147	26.0921	43.1492	NQ	29.018	39.6318	42.2689	71.7975	75.2837	30.3153	35.6931
PC 18:0_18:2	9.50912	10.5179	13.0073	4.28495	5.43121	175.354	341.374	NQ	125.927	158.223	257.052	432.005	251.857	126.982	128.5
PC 18:0_20:4	141.773	169.112	96.4451	58.369	78.9839	110.607	177.344	NQ	38.6311	51.7128	127.13	195.336	103.911	56.6706	55.3752
PC 18:2_18:2 Cis	20.423	20.7684	11.8815	5.30515	7.33692	9.81557	17.9995	NQ	7.56233	9.25272	26.6637	53.5836	56.3365	9.39161	9.34711
PC 18:3_18:3 Cis	0.464015	0.65976	0.0668815	0.0746674	0.0535553	0.0581902	0.0174329	NQ	0.0690895	0.0939334	0.227651	0.0612706	0.287642	0.0123954	0.0521486
PC 20:4_20:4 Cis	0.563738	0.558879	0.377926	0.408504	0.474079	0.721721	0.523491	NQ	0.226541	0.308571	0.542677	0.907478	0.446455	0.197213	0.221023
PC 30:0	3.29934	3.30176	5.47255	1.24703	2.03289	1.19396	2.13806	NQ	1.26262	1.69338	1.55958	3.19999	6.16095	1.30904	1.5084
PC 30:1	0.176255	0.183027	0.197141	0.0636167	0.0807535	0.0503812	0.0758852	NQ	0.056654	0.07803	0.0555308	0.108403	0.108085	0.0371272	0.0420477
PC 31:0	0.459927	0.509143	1.43015	0.397737	0.595021	0.266324	0.40211	NQ	0.336404	0.422799	0.367297	0.661595	1.26122	0.4289	0.451293
PC 32:3	0.0373959	0.0346168	0.0248254	0.0111242	0.0120915	0.0122583	0.0212991	NQ	0.00699093	0.00861636	0.0209073	0.0471309	0.0402511	0.0115335	0.0111555
PC 33:1	1.54129	1.6531	2.24093	0.846978	1.10924	0.918506	1.51201	NQ	0.998596	1.41361	1.43539	2.64017	2.2416	1.08091	1.00295
PC 33:2	3.58596	3.36982	2.88305	1.29861	1.6079	2.05109	3.53631	NQ	1.29292	1.58701	3.30124	5.7591	4.68996	1.72493	1.34163
PC 34:3	8.64527	9.7348	5.49963	2.65151	3.47192	5.56157	9.21512	NQ	1.16249	0.0396799	9.80621	18.6206	13.4061	4.10778	4.27776
PC 34:4	2.06522	1.91483	0.807388	0.500469	0.597013	0.534694	0.846395	NQ	0.325198	0.371752	0.911771	1.57385	0.879032	0.380601	0.370306
PC 34:5	1.01798	1.03133	0.163584	0.146433	0.194331	0.448845	0.183033	NQ	0.0986127	0.194145	0.24106	0.584091	0.219658	0.19607	0.146726
PC 35:1	1.76049	1.93715	3.26563	1.25659	1.77714	1.07911	1.81653	NQ	1.55735	1.93222	1.68309	2.92801	3.48867	1.22794	1.31615
PC 35:2	6.92438	7.27828	5.13349	2.76004	3.16761	3.92274	7.04736	NQ	3.47317	4.50386	6.45243	11.1964	7.4554	3.15979	3.2823
PC 35:3	0.580766	0.662689	0.365326	0.199264	0.249167	0.324585	0.514066	NQ	0.308311	0.399259	0.61455	1.20207	0.610998	0.27275	0.270625
PC 35:4	1.07155	1.25892	0.658715	0.29405	0.404561	0.631989	1.06131	NQ	0.259898	0.306225	0.897385	1.93862	0.973772	0.361137	0.355513
PC 36:5	18.3112	17.8029	8.27737	4.44888	5.60445	10.2113	17.7022	NQ	3.33735	4.27357	21.7449	41.6548	22.4062	7.28442	7.10075
PC 37:2	1.30935	0.870627	0.461603	0.222574	0.292004	0.941031	0.78861	NQ	0.346135	0.419218	0.682618	1.27479	0.770274	0.411899	0.237704
PC 37:4	3.95102	3.97981	1.95614	1.29443	1.58186	2.53899	4.00747	NQ	1.10953	1.35832	3.28809	5.51532	2.90426	1.29475	1.34236
PC 37:5	0.278805	0.274691	0.135296	0.0800141	0.114511	0.177446	0.222543	NQ	0.20459	0.14395	0.36607	0.579481	0.302777	0.182265	0.203704
PC 38:1	0.426727	0.470233	0.9448	0.237755	0.349242	0.27004	0.511781	NQ	0.233658	0.317562	0.317871	0.55769	1.07395	0.246513	0.245226
PC 38:2	2.77321	2.86839	2.7665	1.01767	1.36974	2.75465	3.12834	NQ	1.56802	1.44838	2.39072	4.14691	3.90896	0.994805	1.85406
PC 38:3	54.5703	53.2715	30.5005	30.869	19.8237	39.9192	68.6997	NQ	11.4616	16.0001	20.0831	80.8894	46.5094	15.9708	14.1118
PC 38:5	46.4629	47.6767	25.2038	18.1291	23.9416	32.5461	49.7496	NQ	18.7337	23.8243	38.2105	71.0501	33.3016	17.7366	16.2546
PC 38:6	52.4841	59.1561	23.4926	20.3824	26.9614	44.8148	75.7819	NQ	30.9663	38.7158	39.9037	72.2399	33.3138	18.7611	20.2508
PC 39:4	0.397202	0.397451	0.150549	0.0954156	0.198238	0.251237	0.418214	NQ	0.136263	0.136024	0.0978464	0.451487	0.382001	0.10174	0.105796
PC 39:6	0.520352	0.54451	0.199015	0.154887	0.209842	0.380749	0.594955	NQ	0.284025	0.376447	0.545947	0.854345	0.387721	0.170192	0.181083
PC 40:1	0.0168959	0.0208453	0.102141	0.0303724	0.0380308	0.0135195	0.0228293	NQ	0.0199702	0.0347911	0.012215	0.0250827	0.111966	0.0210865	0.0246683
PC 40:2	0.0425269	0.0476419	0.122575	0.0407414	0.0517558	0.036285	0.0618823	NQ	0.033382	0.0425798	0.0412414	0.0783575	0.15687	0.0379975	0.0402248
PC 40:3	0.0986869	0.112498	0.263102	0.103746	0.232559	0.0485861	0.160411	NQ	0.146984	0.166007	0.11566	0.155833	0.0122612	0.0221536	0.0756575
PC 40:4	1.98324	2.33256	1.02797	0.531146	0.796189	1.83889	3.57728	NQ	0.449096	0.575557	1.92224	3.46485	2.02831	0.647284	0.636873
PC 40:5	5.79315	6.00129	2.6841	1.71066	2.14876	4.37222	7.36512	NQ	1.70558	2.27753	7.12126	9.37452	4.69907	1.77779	1.87284
PC 40:6	1.09118	1.01082	0.502144	0.370768	0.494991	0.69991	1.16196	NQ	0.626815	1.16802	1.00586	1.64312	0.856217	0.417113	0.408808
PC 40:7	2.46387	2.62395	0.871571	0.724216	1.01628	1.59736	2.8266	NQ	1.79968	2.62509	1.65494	3.39391	1.21202	0.675075	0.718258
PC 42:10	0.076877	0.113079	0.0352766	0.0232296	0.0398353	0.0351588	0.0661106	NQ	0.0403408	0.0504136	0.0596609	0.114054	0.0659048	0.0217122	0.0259349
PC 42:4	0.032245	0.035802	0.0396194	0.0282739	0.0308004	0.0269382	0.0487529	NQ	0.0158634	0.0207774	0.031803	0.0541681	0.0878609	0.0238514	0.0186356
PC 42:5	0.109349	0.102431	0.0622755	0.0336546	0.0419391	0.0892076	0.147888	NQ	0.0381343	0.0524691	0.0947071	0.169235	0.0903404	0.0286237	0.034249
PC 44:5	0.0270543	0.0334694	0.0237423	0.00962422	0.0126838	0.0221402	0.0446058	NQ	0.00725575	0.00954101	0.0216097	0.0414607	0.0254608	0.00882502	0.00933217
PC O-26:0	0.0388196	0.0222362	0.0568204	0.00984513	0.0226956	0.0259846	0.040114	NQ	0.0188037	0.0213797	0.0112509	0.0508899	0.0518085	0.0189435	0.0079389
PC O-32:1	1.21321	1.54343	2.22433	1.1345	1.48684	1.79403	1.87008	NQ	1.22597	1.07445	0.964766	1.00671	2.74172	1.50499	0.822118
PC O-32:2	0.366551	0.298711	0.154604	0.0664724	0.0919445	0.190083	0.349199	NQ	0.188408	0.399983	0.111762	0.483336	0.189013	0.0715727	0.10509
PC O-34:0	0.23392	0.268044	3.12378	0.778496	1.05306	0.180059	0.26692	NQ	0.447721	0.632546	0.178718	0.307708	2.58996	0.765761	0.745648
PC O-34:1	7.10369	7.77756	16.7858	5.52183	7.8814	5.48087	10.4975	NQ	4.82738	6.55938	5.26404	10.1547	15.7952	5.12425	5.10645
PC O-34:3	5.34483	5.73535	3.25888	2.22294	2.65041	3.62168	7.51702	NQ	3.48136	4.36877	4.38369	9.16193	5.86523	2.48053	2.62771
PC O-35:3	0.0894599	0.0709576	0.110193	0.0360069	0.0430817	0.0650323	0.116704	NQ	0.109326	0.159644	0.149362	0.109742	0.0844471	0.0391654	0.0430596
PC O-36:1	0.304234	0.330758	1.36581	0.79386	0.722992	0.224011	0.397326	NQ	0.908607	0.826963	0.337393	0.423263	1.41729	0.7437	0.518392
PC O-36:2	4.25137	2.21283	2.8514	1.13857	1.49653	2.75014	3.7974	NQ	1.11456	2.86698	3.32122	4.83103	2.66307	1.00381	1.16025
PC O-36:3	1.10029	1.51528	1.81259	1.09727	1.236	1.32342	2.75465	NQ	1.78133	1.38696	0.989465	1.69803	2.12476	0.829208	0.680781
PC O-36:4	9.64232	4.80385	5.33584	2.96728	4.85643	8.14354	8.49412	NQ	3.27594	5.37186	7.11346	7.14031	6.68122	3.10658	3.48303
PC O-36:5	6.68709	7.32783	5.318	2.44805	3.43483	5.10948	15.7324	NQ	2.92126	3.26641	11.6193	12.8345	11.045	2.43693	2.45181
PC O-37:5	0.144428	0.235351	0.0916146	0.0733858	0.0715427	0.115712	0.312068	NQ	0.368704	0.151145	0.11815	0.279661	0.127107	0.10411	0.0633647
PC O-38:4	6.49126	7.04135	3.21341	2.2458	2.76877	4.63931	7.49578	NQ	1.41504	2.0498	4.2185	7.80726	5.39145	1.91657	2.17861
PC O-38:5	2.28819	7.25591	2.18637	4.06843	0	1.88936	4.93009	NQ	1.1467	9.72971	1.60967	2.95218	2.09168	0.987439	0.648783
PC O-40:4	0.581927	0.680512	0.323145	0.155122	0.234968	0.458246	0.868582	NQ	0.124823	0.158556	0.538923	0.831712	0.66715	0.174812	0.174914
PC O-40:5	1.68988	1.82567	0.629059	0.386897	0.508096	1.28655	2.55419	NQ	0.34034	0.417821	1.25621	2.08785	1.43823	0.362978	0.353406
PC O-40:6	0.884613	0.859326	0.291891	0.241741	0.315184	0.66188	1.05098	NQ	0.314595	0.461131	0.562452	0.993426	0.624016	0.231719	0.234808
PC O-40:7	1.23316	1.38831	0.324337	0.306744	0.502907	0.903396	1.72911	NQ	0.52961	0.760418	0.982899	1.91005	0.505797	0.284456	0.426577
PC O-42:2	0.010319	0.0404212	0.172046	0.0501809	0.0697717	0.0317899	0.0642543	NQ	0.0317155	0.0441709	0.0112764	0.0453875	0.200266	0.042362	0.0568755
PC O-42:4	0.203028	0.218511	0.211888	0.164186	0.203658	0.152013	0.298834	NQ	0.0707291	0.127352	0.155312	0.283696	0.495961	0.140575	0.138653
PC O-42:5	1.08334	1.18339	0.370826	0.211925	0.288166	0.852475	1.56577	NQ	0.171494	0.208822	0.812339	1.42197	0.749864	0.22195	0.210906
PC O-42:6	0.484588	0.45055	0.163846	0.0940315	0.150799	0.355668	0.679404	NQ	0.0687431	0.0855694	0.357191	0.545975	0.319353	0.109746	0.116034
PC O-44:5	1.22558	1.3731	0.589087	0.297611	0.358677	1.03766	1.9592	NQ	0.181374	0.208922	0.831257	1.4766	0.978871	0.26019	0.25112
PC O-44:6	0.476828	0.546305	0.216919	0.120069	0.171192	0.36072	0.910965	NQ	0.0703734	0.0875291	0.474582	0.698709	0.493792	0.11447	0.136575
PC O-44:7	0.0659615	0.311638	0.039652	0.0621112	0.021212	0.112743	0.162448	NQ	0.0264614	0.0321214	0.23087	0.302381	0.0806495	0.04928	0.035187
PC O-46:5	0.0484513	0.0572599	0.0660085	0.0169549	0.0436641	0.0370683	0.0820808	NQ	0.0104575	0.0122983	0.0140212	0.0706307	0.092705	0.0150197	0.0142856
PC O-46:6	0.13192	0.141047	0.0627118	0.0443679	0.0294449	0.132871	0.31981	NQ	0.0348437	0.0235786	0.136611	0.157322	0.0797619	0.0319399	0.0204506
PC O-46:7	0.122888	0.110741	0.0326125	0.0337884	0.0298316	0.0919479	0.160352	NQ	0.0258757	0.0345993	0.0772093	0.151371	0.0634821	0.0197523	0.0190203
PC O-46:8	0.0747981	0.0708496	0.0221512	0.00937862	0.0257077	0.046369	0.147694	NQ	0.00768635	0.0131398	0.0413572	0.0794249	0.039038	0.0101412	0.0124018
PE 16:0_16:0	0	0	2.09591	0.74226	0.945142	0	0	NQ	0.58598	0.700589	0	0	1.90927	0.688944	0.711972
PE 16:0_18:1	0.994606	0.836439	40.0626	15.3292	20.6404	0.90047	1.02717	NQ	11.9954	15.9269	0.849098	1.25066	40.2989	14.3214	14.1981
PE 16:0_18:2	1.602	1.85543	13.6507	6.79029	9.0558	1.07444	1.97821	NQ	5.47284	6.55456	1.69578	2.73004	17.5278	6.40802	6.58325
PE 16:0_20:4	2.64861	2.58653	26.626	15.785	21.0105	1.48964	2.45559	NQ	10.91	14.0398	1.89679	2.98711	38.6011	17.0345	16.3582
PE 16:0_22:6	1.24152	1.5637	5.47708	3.84384	4.89001	1.15375	2.19029	NQ	3.53055	5.0822	1.21202	2.30216	7.88702	3.76742	4.1758
PE 16:1_16:1	0.0441067	0.0559006	0.216192	0.105752	0.143136	0.00525413	0.00902656	NQ	0.113112	0.138864	0.0241809	0.0363354	0.224099	0.149649	0.0910515
PE 18:0_18:1	1.00016	0.981049	14.7513	4.11073	5.78527	0.422787	0.589144	NQ	3.59543	5.15995	0.998143	1.65653	13.7714	4.22279	4.47703
PE 18:0_18:0	3.59879	3.88358	16.7395	6.95848	8.98943	2.10373	3.2569	NQ	5.61743	7.73352	4.52631	6.87083	18.1851	6.94954	6.67361
PE 18:0_20:4	5.7484	6.55106	25.975	15.9092	19.8841	4.37031	6.38939	NQ	12.5129	16.7448	5.41629	9.5619	39.7083	15.4712	15.8567
PE 18:0_22:6	1.52049	0.867243	1.59502	2.61948	1.7283	0.800883	1.206	NQ	1.33459	3.54471	1.62757	1.63036	3.97403	2.08511	2.07637
PE 18:2_18:2	0.113712	0.130844	1.14606	0.766179	1.01654	0.0770372	0.112107	NQ	0.613763	0.734546	0.348062	0.596151	2.14831	0.749375	0.720114
PE 18:3_18:3	0.00327827	0.00723289	0.0197141	0.0329454	0.0631463	0.00533362	0.00608458	NQ	0.033889	0.058756	0.00612448	0.00727572	0.0798765	0.0342911	0.0277639
PE O-18:1_18:1	0.557369	0.598351	8.29648	2.85166	4.02063	0.3118	0.494364	NQ	1.82059	2.57604	0.503785	0.671976	9.24838	2.90537	2.95854
PE O-18:1_20:4	6.47121	6.44498	33.6505	18.6697	25.2987	3.31185	5.97763	NQ	13.843	19.9104	3.36774	5.69975	55.6068	20.396	20.3194
PI 16:0_18:1	1.87492	3.30252	1.13474	1.7273	1.51982	2.30003	3.72852	NQ	0.55435	2.04327	0	1.52851	0.696575	0.691777	1.24026
PI 18:0_20:4	25.645	32.8684	6.71599	12.9779	16.0308	NQ	NQ	NQ	NQ	NQ	NQ	NQ	NQ	NQ	NQ
PI 18:0_18:2	108.214	166.864	47.6127	94.3537	117.732	NQ	NQ	NQ	NQ	NQ	NQ	NQ	NQ	NQ	NQ
PS 16:0_16:0	0	0	0.343081	0.113414	0.186492	0	0.0227065	NQ	0.279163	0.338597	0	0	0.363934	0.274384	0.219887
PS 16:0_18:1	0.103742	0.0329642	1.56336	1.35129	1.83597	0	0.531981	NQ	1.97653	2.28153	0	0	1.94046	1.5278	1.40825
PS 16:0_20:4	0	0	0.542241	0.477949	0.589296	0	0	NQ	0.490037	0.58187	0	0	0.749662	0.52594	0.45238
PS 18:0_18:2	0.090524	0.243967	2.78534	1.93185	2.74876	0.179124	0	NQ	2.31398	2.89604	0.402925	0	4.46921	1.92237	1.87911
PS 18:0_20:4	0.317953	0.704619	30.677	28.6311	40.2734	0.334256	0.353795	NQ	30.2654	38.7327	0.490119	0.614301	50.0697	29.5793	27.2382
PS 18:0_22:6	0.0658651	0.156558	8.9142	7.52838	11.4606	0.240023	0.278718	NQ	12.3732	15.0045	0.451143	0.122516	14.5951	8.20775	7.37498
SM d18:1_16:0	101.666	134.128	122.761	69.5531	146.762	99.8185	150.442	NQ	83.5285	114.477	44.1564	141.589	170.955	94.4469	94.7323
SM d18:1_18:0	30.5971	27.6534	36.6705	12.8865	10.2955	28.9238	43.8941	NQ	14.6909	20.1748	30.8813	35.5416	41.012	20.4418	18.7511
SM d18:1_18:1	14.4469	15.1625	17.0435	7.40981	14.895	13.4568	23.196	NQ	9.82109	11.5596	17.8275	22.598	24.4894	10.2498	10.1734
SM d18:1_24:0	26.0971	24.5354	70.3442	22.1003	55.4798	21.866	36.9366	NQ	18.5874	24.1066	22.9716	29.7197	95.1504	31.2449	29.3199
SM d18:1_24:1	28.7811	53.2693	23.2	9.47397	0.275001	23.197	24.132	NQ	7.04201	8.51159	4.88035	29.8651	33.9872	7.80803	7.67824
SM d31:1	0.193843	0.190122	0.345949	0.106461	0.223252	0.139047	0.223556	NQ	0.2754	0.302791	0.238275	0.304936	0.466115	0.176814	0.161487
SM d32:0	0.318302	0.262982	0.478484	0.132249	0.296367	0.212254	0.388804	NQ	0.370339	0.349433	0.477663	0.441547	0.699568	0.234333	0.200416
SM d32:1	6.60949	5.76989	12.7351	3.51775	6.88716	4.35104	7.28381	NQ	5.64284	5.88184	7.12037	7.83243	13.0281	5.10055	4.92325
SM d32:2	0.658912	0.681262	0.815641	0.296324	0.710075	0.514422	0.789037	NQ	0.741332	0.840984	0.838432	1.06912	1.22731	0.500123	0.466117
SM d33:1	5.15814	5.39833	8.83425	2.93474	4.55565	4.69677	7.98044	NQ	5.30485	6.18657	5.93667	7.33364	11.7345	4.95715	4.62507
SM d33:2	0.112095	0.119504	0.164882	0.0639487	0.13549	0.102884	0.164265	NQ	0.120994	0.148318	0.15782	0.17142	0.239623	0.0907793	0.0968104
SM d34:0	6.86942	6.25118	14.5932	4.21269	11.4731	5.6323	8.96335	NQ	5.99447	7.46631	7.00744	7.93841	21.5235	6.62377	5.99663
SM d35:1	3.61251	3.62493	6.36509	1.96849	4.60438	3.55065	5.33265	NQ	3.54156	4.34036	4.16896	4.97586	10.5642	3.48697	3.39852
SM d35:2	0.490388	0.442181	0.460801	0.196107	0.404424	0.443148	0.606179	NQ	0.368376	0.449257	0.567954	0.671953	0.741178	0.336731	0.313946
SM d36:0	2.17817	1.27598	3.66223	0.740582	1.59865	1.61911	3.25557	NQ	0.840956	1.06593	1.59578	1.59497	4.67888	1.13796	1.11184
SM d36:3	1.05706	0.971351	0.83151	0.449736	0.936959	0.936668	1.46987	NQ	0.553765	0.631515	1.09381	1.42497	1.32573	0.643827	0.631339
SM d37:1	2.12253	2.03551	1.84529	0.70655	1.64751	1.97023	2.69591	NQ	1.34977	1.53138	2.33272	2.71234	2.33536	1.14791	0.986327
SM d38:1	21.272	22.863	17.7142	9.79743	8.74052	18.8135	28.884	NQ	7.63382	9.65777	23.6956	26.3643	24.4388	9.56447	8.7823
SM d38:2	10.3292	9.59881	8.92551	4.21701	8.36445	9.35037	14.4516	NQ	6.20204	7.39382	13.6033	15.149	12.0008	6.13485	6.10776
SM d38:3	0.603298	0.57984	0.510042	0.25858	0.563919	0.628124	0.946929	NQ	0.414424	0.547337	0.76656	0.903435	0.983836	0.383079	0.380457
SM d39:1	6.89485	7.2356	4.86988	1.75589	4.23749	5.79865	8.75902	NQ	2.80424	3.60672	7.49954	8.44857	6.97316	2.61133	2.39788
SM d40:1	49.9239	51.3048	52.1316	19.5456	48.1119	46.462	65.5893	NQ	20.141	25.3131	51.6085	55.2717	64.3046	28.4889	27.2198
SM d40:2	34.1381	33.3709	27.3897	11.1131	24.6917	29.4906	44.1118	NQ	15.1914	17.9604	39.6617	43.2502	37.3479	15.9099	15.3046
SM d41:1	14.1904	14.5565	12.8203	3.52209	7.90553	11.5819	18.9819	NQ	4.4015	5.43241	14.9621	18.9064	18.6113	5.11435	4.69489
SM d41:2	9.93087	9.85735	7.27421	2.9276	6.29102	8.80751	14.2222	NQ	4.96829	6.06914	11.7625	13.6809	11.6945	4.27085	4.02487
SM d41:3	1.14179	1.28574	0.917849	0.555462	0.980114	1.22199	1.80806	NQ	0.968266	1.1348	1.53907	1.94577	1.64095	0.824945	0.71125
SM d42:3	50.7668	46.6097	46.5961	24.1053	48.9783	44.4821	70.7956	NQ	29.4154	34.7453	55.3152	60.1703	62.6076	34.5115	34.2177
SM d42:4	2.59154	2.53279	1.88741	1.36635	2.9278	3.18538	4.80998	NQ	2.12995	2.50628	3.04055	3.89274	3.43073	2.1544	1.90846
SM d43:1	0.891	0.943187	2.17005	0.550588	0.789678	0.764992	1.26617	NQ	0.621188	0.775013	1.13329	1.36745	3.15043	0.7635	0.726161
SM d43:2	2.72744	3.29761	2.16209	0.75569	1.78988	3.07814	4.62314	NQ	1.22783	1.46356	4.09093	5.93375	4.29715	1.21262	1.32336
SM d43:3	0.765531	0.827201	0.541654	0.290878	0.537998	0.739382	1.24182	NQ	0.446073	0.569281	1.11044	1.36399	1.12514	0.444861	0.377882
SM d44:1	0.111006	0.130798	3.18411	0.776777	1.8172	0.103385	0.166357	NQ	0.608681	0.777055	0.133307	0.154238	4.06585	1.08047	1.01625
SM d44:2	0.468165	0.435366	5.21427	1.54769	3.55045	0.405811	0.697638	NQ	1.32491	1.82242	0.475015	0.587852	8.80083	2.2465	2.07927
SM d44:3	0.666445	0.606927	3.7088	1.33889	3.67756	0.669438	1.10659	NQ	1.4977	2.06386	0.702556	0.864248	6.317	2.0892	1.94588
TG 10:0_14:0_16:0	2.86355	2.93132	2.62049	1.27974	1.80521	0.467126	1.14986	NQ	0.686419	1.89194	0.178244	0.654691	0.221468	1.4268	1.56283
TG 10:0_14:1_16:0	0.439556	0.492689	0.271152	0.310238	0.249999	0.0265449	0.109473	NQ	0.111995	0.166978	0.51982	0.187039	0.0609717	0.105465	0.217493
TG 10:0_18:2_18:2	0.151177	0.163663	0.0842534	0.0904092	0.0474418	0.0216992	0.0457596	NQ	0.0404881	0.040813	5.75192	1.62744	0.454403	0.278003	0.423961
TG 11:0_14:1_16:0	0.0557321	0.0468488	0.0251617	0.224926	0.0558301	0.00789903	0.0277725	NQ	0.0320477	0.0620905	0.00260228	0.029407	0.00887798	0.0471431	0.0805834
TG 12:0_16:0_16:1	8.88133	9.4888	6.0973	9.12827	5.46587	0.8266	1.88089	NQ	1.40585	2.91408	14.2799	3.55468	1.08588	1.78652	2.9071
TG 12:0_16:1_18:2	0.207361	0.195399	0.311106	0.187352	0.211988	0.0777304	0.130188	NQ	0.115962	0.235149	1.08409	0.110939	0.0589613	0.16668	0.177852
TG 12:0_18:2_18:3	0.346131	0.354032	0.117133	0.119459	0.124054	0.0599636	0.22896	NQ	0.0492735	0.156552	0.177689	0.401301	0.3413	0.226687	0.168315
TG 13:0_16:1_16:1	0.462445	0.266683	0.27137	3.29192	0.661339	0.0815923	0.256313	NQ	0.532911	1.13448	0.153096	0.356966	0.128689	0.567162	0.794222
TG 14:0_14:0_15:0	0.884648	0.833755	0.690109	1.91999	0.855378	0.124282	0.334218	NQ	0.702834	1.45831	0.188977	0.413994	0.154693	0.703968	0.992511
TG 14:0_15:0_16:1	1.38315	1.25866	0.89079	6.20362	1.62788	0.196559	0.619273	NQ	1.29719	2.51569	0.277659	0.677708	0.251336	1.18371	1.806
TG 14:0_16:0_16:1	17.1017	19.2927	10.7066	13.2684	8.7694	2.19815	4.50135	NQ	2.8767	5.0716	31.5759	7.47196	2.25799	3.3869	4.87282
TG 14:0_16:0_18:1	25.2665	27.753	16.1496	17.1683	13.0617	3.493	7.04858	NQ	5.35226	8.45007	14.1055	24.418	7.86623	6.06449	8.97288
TG 14:0_16:1_18:1	28.405	30.8177	15.5448	18.2919	11.5614	4.04937	7.36646	NQ	5.98202	9.41851	60.4725	31.4822	8.57253	7.48737	9.20386
TG 14:0_18:2_18:2	14.2961	17.2942	3.11373	3.63195	4.12795	3.5842	7.12552	NQ	3.78605	5.45835	32.945	36.2031	9.91313	6.37472	7.8004
TG 14:0_18:2_18:3	0.446461	0.511577	0.771727	0.676996	0.646018	0.177012	0.37593	NQ	0.382594	0.602546	5.85421	0.676176	0.309732	0.501898	0.602493
TG 15:0_16:1_16:1	0.989895	0.974702	0.558929	6.17034	1.29352	0.193203	0.487921	NQ	1.10469	2.41874	0.381719	1.75226	0.325719	1.21457	1.56562
TG 15:0_16:1_18:1	2.33976	2.39393	1.33207	5.82294	1.83095	0.510211	1.02937	NQ	1.52196	3.03373	6.36065	6.36534	1.07898	1.6597	1.96703
TG 15:0_16:1_18:2	0.759237	0.828872	0.302229	1.95652	0.516177	0.393906	0.361115	NQ	0.527921	0.929068	1.45965	1.2812	0.361732	0.576127	0.676478
TG 16:0_16:1_18:1	63.7521	41.1945	40.9583	27.0974	28.9358	21.4811	42.1377	NQ	23.0722	34.019	85.1359	182.282	41.8459	28.1774	33.4865
TG 16:0_17:1_18:1	4.17124	4.72395	3.15412	3.81037	2.61745	1.30964	2.38441	NQ	1.92166	3.06109	41.2627	9.65588	2.92162	2.2771	2.72845
TG 16:0_18:1_18:2	186.81	215.502	91.7862	78.0786	89.4519	106.664	216.065	NQ	75.3893	107.202	320.14	696.734	156.391	109.247	120.724
TG 16:0_18:1_22:0	0.310855	0.803498	0.124844	0.503265	0.202117	0.0493726	0.12759	NQ	0.147326	0.243135	0.748121	1.3879	0.181471	0.133874	0.18723
TG 16:0_18:2_18:2	106.99	55.0688	33.3927	30.4164	36.0064	53.7382	97.2108	NQ	36.6362	50.2761	124.461	372.66	83.7324	61.1684	66.2686
TG 16:1_16:0_18:2	48.5972	47.6699	16.1383	14.2939	15.6871	12.6729	24.7841	NQ	14.6445	21.7831	32.6529	78.7512	24.7326	16.0326	19.2027
TG 16:1_16:1_16:1	0.585618	0.651146	0.330493	0.413106	0.466557	0.175583	0.326506	NQ	0.251543	0.366271	3.51102	0.892398	0.318725	0.335054	0.402825
TG 16:1_16:1_18:1	0.00831281	0.0104692	0.0064991	0.0166057	0.0110388	0.00404191	0.0105202	NQ	0.016437	0.0184995	0.00671748	0.0231409	0.0100312	0.0174365	0.0218571
TG 16:1_18:2_18:2	25.9824	27.823	4.95237	4.93565	6.2939	11.3615	21.5887	NQ	6.15771	8.07181	67.2987	66.2419	18.1754	12.5824	13.6303
TG 18:1_18:1_18:1	80.2986	91.8273	39.4108	41.9283	35.2737	36.6455	69.7926	NQ	36.1873	56.8467	155.146	322.278	70.9446	40.644	48.7706
TG 18:1_18:1_18:2	71.8851	86.4025	24.0018	36.1721	34.806	41.1819	82.2799	NQ	40.1388	60.5605	151.702	326.022	77.7914	47.4697	61.3893
TG 18:1_18:1_20:0	1.32479	1.36892	0.384539	0.798582	0.395724	0.195609	0.383392	NQ	0.252364	0.475332	55.969	4.00749	0.888767	0.324009	0.547309
TG 18:1_18:1_22:0	0.263036	0.29716	0.0975573	0.394463	0.1451	0.0532904	0.085517	NQ	0.122837	0.217059	0.4855	1.32645	0.275736	0.152023	0.236407
TG 18:1_18:2_18:2	44.3049	51.7676	9.56714	17.499	14.8735	25.6986	44.9408	NQ	21.7551	32.8822	119.377	202.975	54.6789	36.9393	43.425
TG 18:1_18:2_20:4	11.2144	12.3681	1.53006	2.23398	2.80572	6.5981	12.829	NQ	1.91269	2.74558	45.674	29.6292	7.75664	4.59761	5.18013
TG 18:1_18:2_22:0	0.319328	0.31359	0.0760995	0.154909	0.0844528	0.0469887	0.0969682	NQ	0.107281	0.135544	6.39206	1.57233	0.340126	0.110541	0.207745
TG 18:1_18:2_24:0	0.123144	0.119783	0.0438815	0.105885	0.0490546	0.0256114	0.042405	NQ	0.0558762	0.0831284	0.200464	0.602588	0.12563	0.0687503	0.0957789
TG 18:2_18:3_20:5	0.155541	0.120562	0.0437094	0.063464	0.0941108	0.167591	0.332546	NQ	0.0851698	0.128092	1.84079	1.01611	0.317009	0.337938	0.371494
TG 8:0_12:0_16:0	0.0037245	0.00452077	0.00960649	0.00542619	0.00528468	0.00187074	0.00495597	NQ	0.00490302	0.00997045	0.00125471	0.0053036	0	0.00814919	0.0109634
TG 8:0_16:0_18:1	2.76673	2.98437	2.03011	1.87742	1.54367	0.429605	0.984015	NQ	0.294508	0.598106	0.298271	0.764359	0.257891	0.399745	0.734678
TG 8:0_16:0_18:2	0.429744	0.442406	0.2072	0.879471	0.207847	0.10784	0.22721	NQ	0.0606556	0.116072	0.294197	0.703001	0.219003	0.162405	0.28088
TG 9:0_16:1_18:1	0.0634039	0.0524958	0.0365151	1.13863	0.0819708	0.0110831	0.0780015	NQ	0.0661155	0.137081	0.118891	0.0797896	0.0441972	0.0820167	0.121813
