# Supplementary material for: Four-dimensional trapped ion mobility spectrometry lipidomics for high throughput clinical profiling of human blood samples
Source: Nat Commun. 2023 Feb 20;14:937. doi: 10.1038/s41467-023-36520-1 (PMC9941096; doi:10.1038/s41467-023-36520-1)
Supplement: Supplementary file 16 — Supplementary Data 13 [file 41467_2023_36520_MOESM16_ESM.xlsx]

## Sheet: Mass Calibration
	Calibrant	m/z	z	Ion Formula
1mM Na Formate	Na(NaCOOH)1	90.9766	1+	Na(NaCOOH)1
	Na(NaCOOH)2	158.964	1+	Na(NaCOOH)2
	Na(NaCOOH)3	226.952	1+	Na(NaCOOH)3
	Na(NaCOOH)4	294.939	1+	Na(NaCOOH)4
	Na(NaCOOH)5	362.926	1+	Na(NaCOOH)5
	Na(NaCOOH)6	430.914	1+	Na(NaCOOH)6
	Na(NaCOOH)7	498.901	1+	Na(NaCOOH)7
	Na(NaCOOH)8	566.889	1+	Na(NaCOOH)8
	Na(NaCOOH)9	634.876	1+	Na(NaCOOH)9
	Na(NaCOOH)10	702.864	1+	Na(NaCOOH)10
	Na(NaCOOH)11	770.851	1+	Na(NaCOOH)11
	Na(NaCOOH)12	838.839	1+	Na(NaCOOH)12
	Na(NaCOOH)13	906.826	1+	Na(NaCOOH)13
	Na(NaCOOH)14	974.814	1+	Na(NaCOOH)14
	Na(NaCOOH)15	1042.8	1+	Na(NaCOOH)15
	Na(NaCOOH)16	1110.79	1+	Na(NaCOOH)16
	Na(NaCOOH)17	1178.78	1+	Na(NaCOOH)17
	Na(NaCOOH)18	1246.76	1+	Na(NaCOOH)18
	Na(NaCOOH)19	1314.75	1+	Na(NaCOOH)19
	Na(NaCOOH)20	1382.74	1+	Na(NaCOOH)20
	Na(NaCOOH)21	1450.73	1+	Na(NaCOOH)21
	Na(NaCOOH)22	1518.71	1+	Na(NaCOOH)22
	HCOO(NaCOOH)1	112.986	1-	HCOO(NaCOOH)1
	HCOO(NaCOOH)2	180.973	1-	HCOO(NaCOOH)2
	HCOO(NaCOOH)3	248.96	1-	HCOO(NaCOOH)3
	HCOO(NaCOOH)4	316.948	1-	HCOO(NaCOOH)4
	HCOO(NaCOOH)5	384.935	1-	HCOO(NaCOOH)5
	HCOO(NaCOOH)6	452.923	1-	HCOO(NaCOOH)6
	HCOO(NaCOOH)7	520.91	1-	HCOO(NaCOOH)7
	HCOO(NaCOOH)8	588.897	1-	HCOO(NaCOOH)8
	HCOO(NaCOOH)9	656.885	1-	HCOO(NaCOOH)9
	HCOO(NaCOOH)10	724.872	1-	HCOO(NaCOOH)10
	HCOO(NaCOOH)11	792.86	1-	HCOO(NaCOOH)11
	HCOO(NaCOOH)12	860.847	1-	HCOO(NaCOOH)12
	HCOO(NaCOOH)13	928.834	1-	HCOO(NaCOOH)13
	HCOO(NaCOOH)14	996.822	1-	HCOO(NaCOOH)14
	HCOO(NaCOOH)15	1064.81	1-	HCOO(NaCOOH)15
	HCOO(NaCOOH)16	1132.8	1-	HCOO(NaCOOH)16
	HCOO(NaCOOH)17	1200.78	1-	HCOO(NaCOOH)17
	HCOO(NaCOOH)18	1268.77	1-	HCOO(NaCOOH)18
	HCOO(NaCOOH)19	1336.76	1-	HCOO(NaCOOH)19
	HCOO(NaCOOH)20	1404.75	1-	HCOO(NaCOOH)20
	HCOO(NaCOOH)21	1472.73	1-	HCOO(NaCOOH)21

## Sheet: Mobility Calibration
	Calibrant	m/z	Charge	Mobility
Tune mix mixture	C5H12NO2	118.086	1+	0.545
	C6H19N3O6P3	322.048	1+	0.736
	C12H19F12N3O6P3	622.029	1+	0.991
	C18H19F24N3O6P3	922.01	1+	1.199
	C24H19F36N3O6P3	1221.99	1+	1.393
	C30H19F48N3O6P3	1521.97	1+	1.568
	C36H19F60N3O6P3	1821.95	1+	1.741
	C42H19F72N3O6P3	2121.93	1+	1.9
	C48H19F84N3O6P3	2421.91	1+	2.05
	C54H19F96N3O6P3	2721.89	1+	2.192
	C2F3O2	112.986	1-	0.484
	C6HF9N3O	301.998	1-	0.669
	C12HF21N3O	601.979	1-	0.882
	C20H18F27N3O8P3	1033.99	1-	1.258
	C26H18F39N3O8P3	1333.97	1-	1.407
	C32H18F51N3O8P3	1633.95	1-	1.58
	C38H18F63N3O8P3	1933.93	1-	1.748
	C44H18F75N3O8P3	2233.91	1-	1.89
	C50H18F87N3O8P3	2533.89	1-	2.051
	C56H18F99N3O8P3	2833.87	1-	2.15
