# Supplementary material for: Four-dimensional trapped ion mobility spectrometry lipidomics for high throughput clinical profiling of human blood samples
Source: Nat Commun. 2023 Feb 20;14:937. doi: 10.1038/s41467-023-36520-1 (PMC9941096; doi:10.1038/s41467-023-36520-1)
Supplement: Supplementary file 17 — Supplementary Data 14 [file 41467_2023_36520_MOESM17_ESM.xlsx]

## Sheet: Positive
		Intraday measurements			Interday extractions
		Regression coefficient -2	Regression coefficient -1	Coefficient of determination	Regression coefficient -2	Regression coefficient -1	Coefficient of determination
	Ceramide	0.8725	2.9417	0.999	0.9172	0.6382	0.999
	Sphingomyelin	1.0608	1.4274	0.98	0.9051	1.2723	0.999
	Lysophosphocholine	0.9464	0.6128	0.995	0.8291	0.9797	0.995
	Lysophosphoethanolamine	0.996	0.647	0.999	1.0403	1.7916	0.999
	Phosphocholine	0.8419	2.3754	0.996	0.9294	1.0993	0.998
	Phosphoethanolamine	0.9187	0.4714	0.991	0.7353	0.5509	0.998
	Phosphoinositol	0.97	0.9361	0.995	0.9599	0.9743	0.997
	Phosphoglycerol	1.268	4.2856	0.972
	Phosphoserine	1.2654	1.4206	0.976	1.2606	0.2206	0.983
	Triglyceride	0.754	1.9472	0.975	0.7531	0.7862	0.988
	Cholesterol	0.7409	2.4372	0.9893	0.8485	0.2618	0.995

## Sheet: Negative
		Intraday measurements			Interday extractions
		Regression coefficient -2	Regression coefficient -1	Coefficient of determination	Regression coefficient -2	Regression coefficient -1	Coefficient of determination
	Ceramide	0.7063	3.1155	0.999	1.0767	0.0637	0.996
	Sphingomyelin	0.9898	1.3354	0.996	1.2173	0.0922	0.99
	Lysophosphocholine	0.8649	0.8652	0.987	0.9646	0.4183	0.995
	Lysophosphoethanolamine	0.9303	0.6419	0.998	1.0355	1.998	0.996
	Phosphocholine	0.9607	1.4961	0.999	1.0006	0.1512	0.999
	Phosphoethanolamine	0.9736	1.1314	0.995	0.82	0.2292	0.992
	Phosphoinositol	0.8438	1.2091	0.997	1.1969	0.2429	0.993
	Phosphoglycerol	0.9379	0.9734	0.999
	Phosphoserine	0.9372	1.0474	0.999	0.9782	0.2791	0.996
