# Supplementary material for: Four-dimensional trapped ion mobility spectrometry lipidomics for high throughput clinical profiling of human blood samples
Source: Nat Commun. 2023 Feb 20;14:937. doi: 10.1038/s41467-023-36520-1 (PMC9941096; doi:10.1038/s41467-023-36520-1)
Supplement: Supplementary file 20 — Source Data [file 41467_2023_36520_MOESM20_ESM.xlsx]

## Sheet: Table 1
Table 1
	Recovery
	automated extraction
	spiked before extraction
	Cer d18:1_16:0 d7	36546948	35227688	38293040	41581824	39813392	39274208	40348240	35884064	40221164	38783720	34344048	30154250	35621084	35222792	35893232	32712094	38980484	36714528	36469360	39599760	37775340	35430164	34412236	36182268	33074330	36917264	35648924	34888028	40535068	35964872	40211112	36738812	46721612	39256776	39543844	39688108	36036636	33722936	36559364	37847456	37087504	35764652	45814400	37917216	36947560	40404948	35547448	37338736
	Cer d18:1_17:0	15661214	17527078	17130680	17949710	17889654	17667678	16730749	17932848	17285494	14083863	14493727	15803992	15303803	15161135	14389909	15511354	19608342	16934744	17480938	17256892	17405342	16559533	19330708	17820084	17355148	15806331	15967374	17960372	18609084	19259788	19398518	19774108	18378688	18573890	19321552	19387320	18938604	18483286	17106476	19227294	18105262	16919494	19542644	18476722	18765224	18737832	17831460	17916200
	Cer d18:1_18:0 d7	13717908	13312879	13260326	13299289	13606817	14154590	12683867	12956586	13271862	11125246	11800118	11934648	12554126	11303376	10914425	11598842	13222898	13309468	11183329	13279851	14159738	12526243	13442417	13568395	14073525	12491706	12842259	12878781	13115362	13715957	13413049	13238736	14626053	13879171	15037165	14411622	14103910	13830768	13976671	13071663	14210540	13350562	13945748	14131397	13936590	14096914	12871480	12134016
	Cer d18:1_24:0 d7	26020272	50251884	46836640	42968808	36776316	31779904	34188440	35602876	32263144	48677940	37228880	35709504	34217076	39462696	34755752	24905576	22203692	22764640	27998888	34142396	31559616	23479054	23043822	23378976	17184546	23541540	28543190	23603336	24684654	22604028	25995820	18552232	31758734	33370540	32795850	24580432	23930606	22903328	23689458	32497522	22676364	35758032	42316736	31360342	35918784	36927068	32920540	19664628
	5-PAHSA d9	5498630	4597706	5912994	5034964	5379633	5431826	4815671	5300199	5966634	5044491	3994173	4881358	4381561	4853628	4254413	4947640	5595555	5270459	4787703	4213632	4839228	4819129	5940073	5585085	4886699	5166175	4918986	4931041	5265892	4832450	6327143	5380061	6051092	5100053	5531063	5833860	5145945	5883502	5493204	5296455	5905409	5241540	4550955	4845934	4529192	4633453	4683915	5405493
	9-PAHSA d9	4338668	4940312	5855093	4484040	5037450	5047242	5142615	4616155	5142263	4464369	4674531	4314789	4099167	3793129	4328144	4605488	5271295	4465916	4668166	4372757	4235546	4727429	5156756	4783392	4788513	4550973	4622525	4459292	5441877	4736812	4969598	4926397	5010785	5453707	4976295	5927542	5011103	5280641	5512628	5415223	4826531	4191022	4965191	4237529	4694810	3919384	3990170	5213555
	LPC 17:0 SN1 d5	10364387	9919534	10136251	11366866	11344772	11638367	10199646	10033749	10306867	9667992	10045041	9486692	8447307	9261440	9512944	10172711	11151429	10572430	10492638	11240221	11829367	11910769	10414071	12464925	12179676	10561661	11004024	12018864	11514393	11091980	11343646	11346013	12668573	12585515	11708122	12391453	12147965	11333636	12705095	10702534	11703946	11483411	9982124	10965285	10892173	10522871	10644996	10782902
	LPC 17:1 SN1	8115491	8092556	9201438	9615584	8829145	8796805	8621527	8468459	9113032	7737345	7147929	6672735	7338320	7804182	7857803	8515517	10110483	8238979	7068593	8623587	8501437	7265501	9015940	9626866	8636038	7884672	7997452	9181022	8559714	9264695	8763561	9924093	9122902	9309059	9180513	10821191	10045741	8884874	8979238	9470865	9975606	7559237	7291650	8980993	8096625	8620673	7660024	8504755
	LPE 17:0 SN1 d5	3791802	4248148	3983805	4301967	4239069	4356169	3833855	4110860	3525060	3324340	3916431	3420753	3655905	3259410	3421442	3762056	4108789	3846904	4067122	4345295	4169409	4031440	3856296	4163628	4423355	3785865	4026822	4430549	4103235	4260387	4299650	4056886	4932636	4471711	4565255	4746572	4869936	4139431	4271714	4011561	4258132	3842194	4006058	4338133	4043689	3999667	4287839	4237326
	LPE 17:1 SN1	6992284	6866947	7107615	7435285	7345803	7411091	6974837	6937122	6575317	5613178	5183338	5481157	6513014	5943142	5662435	6886739	7504379	7334830	6618406	6614584	6479582	6744231	7197976	8240174	7864398	6338095	7422414	7444515	7675385	7452817	7934832	8099947	8225169	8101798	7890738	8218482	8461635	8517731	7717461	6990433	7619758	6430919	6201114	7368667	6413262	7027610	6974048	7392575
	PC 17:0_20:3 d5	4442843	3901258	4528964	4989685	4591993	4328709	5083872	4130657	4429747	3945270	3892751	3721056	4141557	3742713	3738240	4310098	4461570	4403543	4215245	4832019	4789620	4056644	4649951	5119417	4758142	3967178	4709403	4705700	4588052	4777807	4618904	4610821	4740403	4970668	5033719	4862531	5759594	4924002	5351561	4673194	5084835	4547081	4178105	4721244	4414326	4456332	4276144	5203763
	PC 17:0_14:1	1015571	1067974	1075493	999665	1142108	991025	1126602	1038649	1116481	1018912	986358	935485	999464	960679	1001711	1042073	1150896	1037459	1076526	1086650	1087976	1036626	1044959	1216654	1004290	849764	975846	1262089	1214803	1141879	1327933	1098929	1194173	1336350	1282207	1262449	1331284	1322774	1234161	1102149	1197073	1014433	1084892	1180104	1059862	1051885	1161286	1283146
	PC 17:0_14:1 d5	6558507	6260675	6497448	7422918	7170844	7751293	7400029	6550224	7119835	7065344	5275411	5533999	5610220	6281904	5462456	6368824	6993343	6822211	6154485	6993506	7634524	6181694	6554199	7619411	6876821	6083063	6505181	7377695	7737293	6897831	7819901	7130535	8056567	7453641	8272147	7754403	8739298	7351201	7408624	7258085	6997565	6947431	7052420	7448681	6145619	6597665	6199412	7599399
	PC 17:0_18:1 d5	4582371	4432068	5390713	5218174	4821352	5417549	5611578	4985550	5375820	4299189	4771573	4780912	4590694	4599320	4564667	5040315	4888785	5320827	5419986	5422839	5550927	5002452	5405372	5692228	5661310	5161445	5112566	5696226	5409145	6008554	5111141	5222156	5821316	6188211	5701573	5831528	5704887	5879598	5869390	5850616	5157205	4904132	5260946	5646858	5163846	5042758	5489728	5450164
	PE 17:0_14:1	4122460	4031878	4374193	3973102	4322471	4566804	4380842	4274496	4350749	3706599	3610858	3287598	3920879	3381784	3327202	4138542	4358761	3763539	4097344	3997706	4307380	3795379	4299952	4569789	4298483	3458928	4025411	4306535	4574436	4339618	4577696	4538763	4401165	4320526	4006299	4531836	4480084	4467943	4209045	4202412	4218868	3711898	3720648	4364568	3976775	3922813	4107578	4105271
	PE 17:0_14:1 d5	6689684	6985210	7485771	7420151	7401348	7725369	7544708	7306216	6625011	5662395	5907718	5895035	6441184	5649288	5823640	6049859	7702041	6924211	6364590	7329146	6610750	6833454	7396758	7212409	6993717	6841435	6756813	6858862	7610006	6677541	7169565	7322831	7031571	7489366	7602985	7810713	7970863	7339299	6672609	6688478	7027258	6072382	6449615	6693306	5976221	6525227	6545815	7454041
	PE 17:0_18:1 d5	5348377	4761819	5813179	5454829	5128528	6187284	5352681	5459656	5216457	4738801	4693754	4521922	5017904	4357704	4474127	5055013	5493053	5097848	5122625	6026817	5506940	5088721	5536654	5772821	5545877	5156129	5859199	5206507	5892127	5754708	6082506	5756187	6068948	5991740	5701484	5456768	6587895	6897131	6298271	6056875	5643143	5482095	4869456	5897606	5604906	5846304	5274881	6282088
	PG 17:0_18:1 d5	687673	695247	838861	751125	701668	740415	725674	636230	581358	649600	452632	674827	574481	570576	608668	569890	656042	650717	754563	615931	621768	765861	745503	864413	713655	558901		678115	747324	738147	759747	830489	770905	651301	661791	869898	975239	884526	770947	708408	663446	628628	817236	793974	736525	627984	650270	749559
	PG 17:0_14:1	3768611	3431401	4295174	4051557	4087790	3910933	4390483	3897762	3913481	3337124	3090720	2903561	3068594	3120251	3119225	3543840	3945412	3997686	3547324	4351177	4108642	3778621	3871381	4423003	4133774	3295595	3800115	4043168	4135503	4275046	4056114	4131121	4067920	4423337	4078396	4508180	4300780	4353668	3828003	4194087	4045849	3436637	3982523	4390237	3478319	3532256	3553425	4013950
	PI 17:0_14:1	2342898	2555035	2579541	2935544	2569443	2776962	2475636	2674389	2505979	2126868	1917750	2260020	2098476	1961874	1897410	2372127	2619740	2553200	2160010	2533898	2420495	2543726	2633387	2864911	2475818	2376909	2486844	2539138	2688197	2834032	2751576	3049850	2773702	2774243	2958704	2830670	2778397	2874324	2611990	2801006	2651880	2073848	2465368	2725920	2356447	2426827	2360308	2626579
	PI 17:0_14:1 d5	4995850	5284742	5082227	5384112	5219181	5323359	4941488	5070403	4571753	4333343	4126679	4015823	4350340	4017783	4033245	4573525	5112837	4978009	4815576	4951672	4855836	4795033	5375018	5769493	5190623	4388028	5057740	5279911	5465976	5903426	5286313	5664574	5732399	5848936	5513266	5933871	5494529	5188266	5247252	5317853	5343330	4894887	4313990	5694372	4533269	4506129	4421764	4766636
	PI 17:0_18:1 d5	2955027	2776601	2960550	3054927	3090806	3508531	2723172	3095211	2938485	2626993	2694651	2574471	2497691	2861957	2488245	2734976	3107398	3112781	2601422	3240409	3270638	3490835	2718219	3358732	2988643	2466018	3080832	3193103	2762375	2980118	3100821	3135394	3180469	2796258	3472424	3114851	2943463	3181934	3016316	3172849	2970244	2698263	2721072	3208400	2942146	2881449	2795064	2615740
	PI 17:0_22:4 d5	1755822	1792644	1641769	1658046	1556116	2076736	1673760	1608024	1743412	1592535	1467134	1475140	1387358	1455871	1357111	1616037	1926116	1693425	1562238	1810907	1745922	1411247	1726369	1693621	1618104	1821816	1647921	1789149	1950885	1897649	1745419	1485228	1827485	1707406	1815556	1588377	1941978	1816678	1809854	1678662	1561225	1734974	1557679	1598537	1514321	1426494	1528871	1384439
	PS 17:0_14:1	1876337	1941993	2010351	1995134	1958527	2006066	1945854	1801556	1949015	1630400	1307139	1470780	1574077	1472387	1349875	1714966	1977432	2015272	1893668	1932803	1985876	1711532	2066611	1994878	2147186	1698119	1792268	2087898	2005188	2150185	2040749	2012830	1931891	2292971	2046603	2211149	2111643	2130412	2104117	1756771	2093787	1773676	1706678	1754173	1847148	1783471	1652788	2060025
	PS 17:0_14:1 d5	3653249	3619677	3545482	3635952	3367725	3403530	3359539	4205119	3462932	2872530	3107441	2422793	2837228	2535449	2507181	3651888	3195803	3583108	3020439	3429391	3926577	3946249	3536952	3346328	3899283	3448361	3353132	4126002	3403306	3524607	3392899	3700291	4247273	3793072	3594559	3902682	4602833	3496502	4131704	3412500	3891067	3014662	2797758	3119573	3439849	3286307	3049361	3947178
	PS 17:0_18:1 d5	866305	923929	966051	1081547	1083721	1109742	1207513	1046496	998816	745501	832949	885765	1022489	725971	827953	830350	942269	919418	1079868	1110830	1213297	836529	818442	1117089	1038190	987843	919893	1167238	937025	1100040	1029752	891161	940747	988620	1328012	1085847	896224	1035021	1165317	1043803	1043498	958740	1150494	1142547	849118	857984	811682	1114329
	SM d18:1_24:1 d9	4702965	4831709	4953667	5304863	4779370	5214248	4833060	4754130	5091251	4765455	4321625	4951508	4654810	4723061	4505350	5015519	4808121	4315126	5016035	5596492	4911362	4472657	5394143	4787150	5414660	4654625	5130650	5512363	5185173	5561637	5189761	4565369	5469629	5564259	5206071	5707826	5351560	5745964	5507143	5668723	5643251	5372555	5176470	5261766	5333225	5696135	5777491	5531697
	SM d18:1_12:0	3310718	3120515	3542868	2871791	3931104	3554270	3759669	3197050	3481120	2392784	2001090	1981509	2231137	1785748	1840645	3246004	3359929	3215407	2087501	2564786	2983865	2441925	4405943	3927116	3615974	2422555	2565068	2867976	2906273	3039374	2907967	3452326	3722516	3876618	3415687	3909206	3527004	3710636	3730853	2993332	3563970	1900519	2027088	2230795	1939444	1912920	2123305	3284969
	SM d18:1_16:1 d9	10817095	11484651	11997739	11896966	12133580	12229309	11822755	11210831	11335622	10118555	8298934	8866639	9480424	8490294	9134096	10273840	11832802	10847179	10023753	12611845	11240966	10972590	13460164	13892356	12181177	10038951	10657809	12880493	12706774	12952720	12069334	12586000	14021786	13240552	13740695	13279922	14348261	13510442	13045535	13318268	13121300	9802540	10538379	11911240	9761004	10651099	10961040	12598235
	SM d18:1_18:1 d9	6182666	6805894	7091812	7585761	6980507	6445236	7167342	7144224	7135745	6189275	6382726	5894685	7064891	5765291	6193551	6421042	6815053	6902297	5883995	6838883	7042830	6569172	6930969	7357324	7169950	6812903	7071120	7631186	7162417	7236971	7001614	7012097	7671785	7015399	6665031	7687666	7769326	7472145	6893500	7164912	6845715	7186839	6980545	7395172	7150474	6874364	7227209	6883291
	Cholesterol d7	7317797	4197571	4220230	5356967	5508017	5908375	6100275	5987419	4919730	5769501	5985293	5836865	5652747	5134052	4340250	5139064	4964455	5710020	4556538	5825802	5263156	4599489	4372176	5737036	5034365	5252275	4849668	5634480	6295300	6533950	4997572	6502364	4480377	5118846	5362635	5196964	4948822	5748712	7913868	5017250	6420374	5916271	5491781	1887302	4365360	5543193	4909384	6208830
	TG 14:0_16:1_14:0 d5	392697312	328423808	316054816	298668192	325932224	273428480	288240480	375142976	314936416	234474864	177835792	194991600	192788928	197861856	164872592	212586208	171624720	139514912	114966464	142285008	145022160	116961968	157595504	144126288	117438632	105410896	93737672	136894144	124746368	117060056	117702552	95951344	250585872	135528624	91160688	69216880	54035896	86099272	107002928	224770432	103603736	128281112	77919968	68822344	85730200	95293832	90512080	59979188
	TG 17:0_17:1_17:0 d5	72296416	52409264	56142520	51197020	62114840	52547452	60402336	61572216	63264048	35677020	34078940	30928202	38199832	35270008	28423590	36729952	36584480	27409258	20968988	27542212	26548200	21409090	32070392	22453404	20103210	19244876	16617886	25552980	22473596	21492524	22053906	21016458	50048700	21986478	19895018	15918834	13901152	18207338	21742160	38757424	17891396	25310428	14265103	11538256	18582414	18023692	17506144	11105322
	TG 19:0_12:0_19:0 d5	124867272	92847288	86389032	82832640	106971896	89350536	92102496	96658408	104733472	63316940	48420604	50714940	60992348	48411468	43949968	62062340	48034592	35459672	30676898	33501628	41339456	29494032	42714936	38658316	38493140	27782354	23905312	44097156	36984584	33678720	33023598	28984246	95526120	37610144	24826722	20518580	18165012	23954178	35923392	67130792	28541156	37652020	21434988	15789745	24016946	22695562	22132126	17377926
	Recovery										Recovery
	manual extraction										manual extraction
	spiked before extraction										spiked after extraction
	Cer d18:1_16:0 d7	9662747	6909659	8540299	8208359	7513896	8524199	7807883	8410372		Cer d18:1_16:0 d7	11074214	20311246	12259427	10985600	17345118	10241340	10724507	18014918
	Cer d18:1_17:0	8826721	7400366	8219365	7892918	7163816	7011385	7880528	6832888		Cer d18:1_17:0	10940150	16121597	11301805	10171573	9424132	10340589	9148788	10502570
	Cer d18:1_18:0 d7	7281355	4483993	5782029	5060698	4928445	5025348	5545722	4814857		Cer d18:1_18:0 d7	10128349	9477595	11181028	7585697	8260290	9669047	9855010	8991097
	Cer d18:1_24:0 d7	13423960	11030959	12246944	10916730	10063098	11777945	12042356	9328583		Cer d18:1_24:0 d7	18987194	17741982	15198917	14902032	16307269	14131847	15772996	14524248
	5-PAHSA d9	2559412	2318235	2679198	2500309	2308779	2551667	3038828	2609085		5-PAHSA d9	3159034	4174515	3790501	3139336	3778605	3244208	3451418	5698282
	9-PAHSA d9	2602136	2335104	2502761	2617906	2095436	2617739	2774337	2307018		9-PAHSA d9	3509120	3555638	3176305	3055528	3500567	3035230	3633574	3460262
	LPC 17:0 SN1 d5	7666259	7038652	6394197	6945641	6529812	6463878	6402785	6628329		LPC 17:0 SN1 d5	14313440	15851640	14824317	14216982	14965145	14262299	12875140	14542492
	LPC 17:1 SN1	8928319	7209660	7922213	7868785	7190734	8247597	8306439	7251526		LPC 17:1 SN1	23430280	20815616	19612054	23668484	22644508	22942028	18742210	23328836
	LPE 17:0 SN1 d5	1346872	1224524	1278179	2039234	1031433	1222433	1115672	1170072		LPE 17:0 SN1 d5	1927938	1997495	1887894	1914981	2072142	1813199	1910025	2019213
	LPE 17:1 SN1	2408655	2158651	2399454	1971668	1925539	2737697	2253185	1929520		LPE 17:1 SN1	4029437	3846090	3460925	3192437	3591890	3547147	3484086	3510664
	PC 17:0_20:3 d5	6173462	5079390	5809207	5210917	5154364	6264848	5218012	4594506		PC 17:0_20:3 d5	7146840	8078378	6711761	6583672	7360759	6121805	6269351	7025027
	PC 17:0_14:1	1077758	919061	937570	996792	918980	984516	891096	935939		PC 17:0_14:1	1145254	1485217	1307624	1138149	1336933	1229725	1042361	1371872
	PC 17:0_14:1 d5	6883124	6440460	6472586	6081642	5784209	6440694	5832567	6285222		PC 17:0_14:1 d5	7447873	9414038	8644736	7188536	8200417	9736156	7359800	8085242
	PC 17:0_18:1 d5	5709491	5084154	5285413	5231353	4399100	5067831	5330434	4923041		PC 17:0_18:1 d5	6864064	7777108	7046069	6311335	6851590	6012716	6294353	6547826
	PE 17:0_14:1	1362457	1247277	1783109	1207062	1144379	1200815	1374438	1225163		PE 17:0_14:1	1491443	1868933	1669675	1676165	1559725	1584277	1585774	1630859
	PE 17:0_14:1 d5	2241852	2255187	2252256	2110623	2122926	2410405	2119872	2068585		PE 17:0_14:1 d5	2930968	3251499	2987748	2699713	3275747	2604460	2539260	2875449
	PE 17:0_18:1 d5	3280569	3189095	3553346	3380869	2882008	3813738	3058187	3309479		PE 17:0_18:1 d5	5748208	5367606	5154617	4534043	4559729	4401690	4067143	5246386
	PG 17:0_18:1 d5	519389	332498	400460	356630		339240	376966	339171		PG 17:0_18:1 d5	400322	603265	509020	453187	523920	559146	467433	489497
	PG 17:0_14:1	1972026	1795834	1722267	1766294	1505500	1676144	1725895	1748257		PG 17:0_14:1	2264751	2387731	2418426	2368535	2472810	2335443	2217736	2494970
	PI 17:0_14:1	1288331	1265848	1167231	1061798	1030040	1242978	1238147	1062452		PI 17:0_14:1	2208291	2020401	1989035	1896611	2033433	1786255	1734378	2061103
	PI 17:0_14:1 d5	2289466	2003167	2081598	1969193	1740227	2212403	1973532	1859781		PI 17:0_14:1 d5	3697485	3578460	3292875	3651150	3761007	3660773	3315605	3813231
	PI 17:0_18:1 d5	2701244	2093832	2270969	2536987	2327994	2189686	2500731	2021326		PI 17:0_18:1 d5	3578656	3907202	3883511	3382971	3729898	3251561	3180365	3558341
	PI 17:0_22:4 d5	1399227	1102917	1458814	1610103	1190906	1296821	1260056	1265677		PI 17:0_22:4 d5	1906417	2092909	2175550	1740884	1910694	1804433	1699603	1837391
	PS 17:0_14:1	1247577	1119567	1350894	1047630	1103923	1172788	1254131	1157288		PS 17:0_14:1	1683312	1773755	1711069	1632814	1494076	1587880	1469938	1605886
	PS 17:0_14:1 d5	2071651	1919092	1841761	1915165	1731574	1930444	1925594	1521784		PS 17:0_14:1 d5	2869201	2783904	2634702	2675556	2855993	2787350	2508689	2677102
	PS 17:0_18:1 d5	409639	411910	475032	397722	354990	453098	336542	418634		PS 17:0_18:1 d5	613001	663201	542682	542140	616325	631457	592724	638360
	SM d18:1_24:1 d9	7383705	5356554	6484629	5537641	5289246	6711073	5422046	5505106		SM d18:1_24:1 d9	7524932	8831096	9541717	7244713	7600139	7584603	7927919	7846127
	SM d18:1_12:0	3470014	3104183	3477753	3471406	3351123	3632679	3809182	3064819		SM d18:1_12:0	4881545	5621795	4381517	4327458	4829448	4574025	4462293	5490548
	SM d18:1_16:1 d9	9794846	9054602	9463262	8367065	8709837	8771596	9388747	8909710		SM d18:1_16:1 d9	13296010	14241065	12344905	12501863	13305170	12538004	11991720	12963396
	SM d18:1_18:1 d9	7976813	6993097	7518746	6835860	6628601	6752346	6643373	7200481		SM d18:1_18:1 d9	9328133	10010746	9893191	8240343	9300497	8122321	8341177	9161173
	Cholesterol d7	10752535	9168279	11222835	8844551	9024044	10755993	8996189	7820472		Cholesterol d7	10552451	12151379	11320432	10141814	13018839	11854549	11240700	10420022
	TG 14:0_16:1_14:0 d5	394549568	357751552	372612448	338118528	364289824	364216032	364386304	324601632		TG 14:0_16:1_14:0 d5	352716768	371424480	345081856	387668608	372380000	394657696	365813728	352257312
	TG 17:0_17:1_17:0 d5	152629152	112092128	133856552	115971744	86033680	107088608	108768432	125623632		TG 17:0_17:1_17:0 d5	120896440	146396224	156349056	121126920	143908096	110853512	141088752	134836704
	TG 19:0_12:0_19:0 d5	117868872	117268880	110019088	98781600	106034264	107669280	132848192	104329072		TG 19:0_12:0_19:0 d5	71947496	89592464	71328712	77267968	74033464	58015156	91747168	81882248
	Recovery										Recovery
	no extraction										no extraction
	spiked in no extraction										spiked after extraction
	Cer d18:1_16:0 d7	8083568	8759565	13158257	10530446	8622672	9312518	8932522	8829946		Cer d18:1_16:0 d7	11074214	20311246	12259427	10985600	17345118	10241340	10724507	18014918
	Cer d18:1_17:0	10855818	7645068	7554291	9178434	6913557	7402688	7264100	7378576		Cer d18:1_17:0	10940150	16121597	11301805	10171573	9424132	10340589	9148788	10502570
	Cer d18:1_18:0 d7	6341942	5253663	5598303	5828723	5368645	5012437	5807750	5948516		Cer d18:1_18:0 d7	10128349	9477595	11181028	7585697	8260290	9669047	9855010	8991097
	Cer d18:1_24:0 d7	1258007	1444167	2491413	1501712	1720012	983469	995166	1123903		Cer d18:1_24:0 d7	18987194	17741982	15198917	14902032	16307269	14131847	15772996	14524248
	5-PAHSA d9	2458214	2608163	2272711	2484825	2466205	2636363	2351874	2514496		5-PAHSA d9	3159034	4174515	3790501	3139336	3778605	3244208	3451418	5698282
	9-PAHSA d9	2739931	2533239	2808109	2664736	2599273	2625038	2537913	2660498		9-PAHSA d9	3509120	3555638	3176305	3055528	3500567	3035230	3633574	3460262
	LPC 17:0 SN1 d5	9287467	10440633	9730734	9601228	9847777	9751669	9838930	10028306		LPC 17:0 SN1 d5	14313440	15851640	14824317	14216982	14965145	14262299	12875140	14542492
	LPC 17:1 SN1	11695487	12605457	14981335	11631337	12397623	12449443	12935483	12152914		LPC 17:1 SN1	23430280	20815616	19612054	23668484	22644508	22942028	18742210	23328836
	LPE 17:0 SN1 d5	1464489	1700945	1407041	1444396	1496635	1500839	1515536	1429844		LPE 17:0 SN1 d5	1927938	1997495	1887894	1914981	2072142	1813199	1910025	2019213
	LPE 17:1 SN1	2856711	3070518	2566432	2861690	2629132	2614522	2726919	3104674		LPE 17:1 SN1	4029437	3846090	3460925	3192437	3591890	3547147	3484086	3510664
	PC 17:0_20:3 d5	5262381	5586063	4670079	4827487	5331504	5022497	5757352	5379365		PC 17:0_20:3 d5	7146840	8078378	6711761	6583672	7360759	6121805	6269351	7025027
	PC 17:0_14:1	885514	909790	977199	919491	977730	860644	876779	939092		PC 17:0_14:1	1145254	1485217	1307624	1138149	1336933	1229725	1042361	1371872
	PC 17:0_14:1 d5	5857003	6369742	6136113	5670741	7096729	7132064	5664474	6152243		PC 17:0_14:1 d5	7447873	9414038	8644736	7188536	8200417	9736156	7359800	8085242
	PC 17:0_18:1 d5	5874971	5268128	5389599	5419567	5125148	5083081	5071313	5648851		PC 17:0_18:1 d5	6864064	7777108	7046069	6311335	6851590	6012716	6294353	6547826
	PE 17:0_14:1	1315405	1328045	1409930	1341509	1327856	1346858	1310635	1399499		PE 17:0_14:1	1491443	1868933	1669675	1676165	1559725	1584277	1585774	1630859
	PE 17:0_14:1 d5	2181818	2347714	2397074	2380044	2344440	2329358	2323410	2370424		PE 17:0_14:1 d5	2930968	3251499	2987748	2699713	3275747	2604460	2539260	2875449
	PE 17:0_18:1 d5	4592492	3283956	3338450	3135725	3125002	3602169	3590964	3383373		PE 17:0_18:1 d5	5748208	5367606	5154617	4534043	4559729	4401690	4067143	5246386
	PG 17:0_18:1 d5	374245	547831	362700	381548	372560	453140	416945	456940		PG 17:0_18:1 d5	400322	603265	509020	453187	523920	559146	467433	489497
	PG 17:0_14:1	2172474	1829749	1921281	2028928	1959115	1967882	1902510	1943103		PG 17:0_14:1	2264751	2387731	2418426	2368535	2472810	2335443	2217736	2494970
	PI 17:0_14:1	1968847	1741137	1758719	1553780	1657124	1686352	1733902	1735258		PI 17:0_14:1	2208291	2020401	1989035	1896611	2033433	1786255	1734378	2061103
	PI 17:0_14:1 d5	3081786	3226827	3226505	3104790	2843714	3096328	3071496	3108594		PI 17:0_14:1 d5	3697485	3578460	3292875	3651150	3761007	3660773	3315605	3813231
	PI 17:0_18:1 d5	2696355	3079094	2985777	3082704	2969112	2869169	3049178	2963925		PI 17:0_18:1 d5	3578656	3907202	3883511	3382971	3729898	3251561	3180365	3558341
	PI 17:0_22:4 d5	1567031	1586643	1903340	1664251	2176524	1546829	1481661	2010383		PI 17:0_22:4 d5	1906417	2092909	2175550	1740884	1910694	1804433	1699603	1837391
	PS 17:0_14:1	1495732	1486112	1627690	1609462	1469498	1624403	1666663	1764249		PS 17:0_14:1	1683312	1773755	1711069	1632814	1494076	1587880	1469938	1605886
	PS 17:0_14:1 d5	2626792	2344248	2573953	2392870	2736431	2392134	2732847	2713909		PS 17:0_14:1 d5	2869201	2783904	2634702	2675556	2855993	2787350	2508689	2677102
	PS 17:0_18:1 d5	431297	618536	642628	700929	681764	733408	669897	776530		PS 17:0_18:1 d5	613001	663201	542682	542140	616325	631457	592724	638360
	SM d18:1_24:1 d9	6941811	6597076	6229277	6043002	5691831	6107315	5964247	6095283		SM d18:1_24:1 d9	7524932	8831096	9541717	7244713	7600139	7584603	7927919	7846127
	SM d18:1_12:0	3803473	3718195	3464923	3450931	3630178	3439568	3390193	3815751		SM d18:1_12:0	4881545	5621795	4381517	4327458	4829448	4574025	4462293	5490548
	SM d18:1_16:1 d9	9645995	10341795	10154853	9838841	9412453	9288808	9681699	9962458		SM d18:1_16:1 d9	13296010	14241065	12344905	12501863	13305170	12538004	11991720	12963396
	SM d18:1_18:1 d9	7349327	7647092	7037357	6935412	7734517	7731101	6785419	6754019		SM d18:1_18:1 d9	9328133	10010746	9893191	8240343	9300497	8122321	8341177	9161173
	Cholesterol d7	7012082	9832622	8648991	10829204	9151201	10432095	7934795	11246164		Cholesterol d7	10552451	12151379	11320432	10141814	13018839	11854549	11240700	10420022
	TG 14:0_16:1_14:0 d5	281818528	316570688	312670208	292648928	314349728	342776736	319125504	284095744		TG 14:0_16:1_14:0 d5	352716768	371424480	345081856	387668608	372380000	394657696	365813728	352257312
	TG 17:0_17:1_17:0 d5	117069064	99092848	92608336	100551992	121358152	107000624	108919000	90312840		TG 17:0_17:1_17:0 d5	120896440	146396224	156349056	121126920	143908096	110853512	141088752	134836704
	TG 19:0_12:0_19:0 d5	105572848	106637688	105580248	103837904	94479064	127489000	108999968	89742208		TG 19:0_12:0_19:0 d5	71947496	89592464	71328712	77267968	74033464	58015156	91747168	81882248
	Matrix										Matrix
	automated extraction										automated extraction
	spiked after extraction										pur spike
	Cer d18:1_16:0 d7	47158284	49715952	48453008	44263392	54381124	48483380	47448092	45636556		Cer d18:1_16:0 d7	70634408	72342176	66483828	58101248	56671884	40834348	30998780	69634056	69751376	72000080	65098416	56375356	46426092	26865120	78062768	73595864	75425328	67090944	62873056	43919696	31568660
	Cer d18:1_17:0	20225498	21229276	21232892	21232346	21995578	19275242	20916782	19060290		Cer d18:1_17:0	42392964	43328276	37532044	34940156	30684864	22991586	20373818	37988176	41187444	36583488	35450996	29639158	24154528	17240396	43675588	42752412	39328084	36645992	31700666	26661784	18313860
	Cer d18:1_18:0 d7	14795316	15569966	14592048	15229200	19379524	15180366	14866957	15757536		Cer d18:1_18:0 d7	41549536	42580404	39878956	38684064	38608244	35048804	34908228	38480988	39124240	37796684	42576292	37881524	36995368	34751912	40217980	45664572	44210624	39955232	37563788	39589720	36473516
	Cer d18:1_24:0 d7	24566816	30742144	30225756	25232784	23542180	22990456	27176994	23457372		Cer d18:1_24:0 d7	23198344	22502924	21254754	22828296	22022110	21637074	22707462	21404634	23846066	25712410	23904094	24070634	23713348	22560024	23318150	23014380	24121440	25048300	24592498	25632534	23530150
	5-PAHSA d9	6621618	6316204	5886852	7000025	7321113	5943838	5332567	6867602		5-PAHSA d9	7986056	8302921	6598354	7251605	6876765	6830055	6164045	8374345	7643095	7477127	8430243	8024379	7293631	5577391	9346771	9092509	7403713	8676637	7636943	7685865	6887713
	9-PAHSA d9	5907979	5407681	5766237	5761807	6278446	5073799	5946396	5883221		9-PAHSA d9	6201950	5859702	6067812	5763186	6145697	4807071	3963629	6703707	6134888	6165200	6374295	5951785	5276909	4562625	6752504	6811353	6749134	6725638	5986136	5247632	4731261
	LPC 17:0 SN1 d5	21341970	22018052	20057160	22561494	21305718	23535818	21494836	24049518		LPC 17:0 SN1 d5	22105750	21935690	24831984	24500216	22185252	21405820	20715510	23194060	23145454	22194880	24615728	22069270	22534934	20252568	24660762	26305558	23340098	24458762	25981070	22750754	21101754
	LPC 17:1 SN1	23143448	22806380	22898804	23196344	24414388	23255842	25589666	23003940		LPC 17:1 SN1	28847546	27716454	26843614	28487782	25046340	26348908	24155116	26477160	28847546	27716454	26843614	28487782	25046340	26348908	24155116	26477160	28172934	26222200	26811642	24574606	27862202
	LPE 17:0 SN1 d5	5745661	5903821	5718811	5456618	5725726	5584172	5341145	6078289		LPE 17:0 SN1 d5	7237804	6149371	4786620	5601800	5009335	4860835	4836250	7348526	5981891	5248860	5204366	5423074	5524235	4611735	7648007	6356935	5784927	5970983	6042160	5900346	5846260
	LPE 17:1 SN1	11100973	12093359	11524723	11203576	13673084	12166546	12466210	11822330		LPE 17:1 SN1	11455138	11839614	11911663	11883941	10434870	11388174	11840398	11155839	12846645	11516258	12916121	10770450	12855521	10991596	13746213	13717435	16594241	13264504	13654714	13900471	12951900
	PC 17:0_20:3 d5	6113287	5870694	5473611	5866447	5819753	5610143	5414144	5777413		PC 17:0_20:3 d5	10339116	10538978	9933110	8137405	7868945	7136489	6338633	9303320	10709672	10599420	10052229	8138275	6870593	5604406	10708993	11670068	10534780	9876055	8311885	7685436	5670514
	PC 17:0_14:1	1267418	1340983	1405897	1322362	1393136	1252859	1357078	1396803		PC 17:0_14:1	2181770	2455282	2175004	1963337	1493024	1414506	1287181	2150466	2294796	2068728	1993109	1616624	1478853	1103942	2441861	2521092	2310671	1999503	1827062	1642949	1318791
	PC 17:0_14:1 d5	9006656	8171062	7835998	8828921	9758702	8043180	9169634	8744180		PC 17:0_14:1 d5	25481324	24904442	19327522	16884134	12709644	9220563	7742612	22422412	24111642	20573906	18434566	11954394	9916123	7536749	25152250	27227294	20736788	20239186	12651023	10063318	8308498
	PC 17:0_18:1 d5	6951866	7294476	6690527	6514265	6651044	6529109	7075712	6071527		PC 17:0_18:1 d5	12234374	12491801	9807929	9889708	8319735	6647869	6032999	11539662	12338370	10585796	9811726	8032863	7381588	5647237	13447693	14005497	11149432	9777200	8904246	7250612	5689037
	PE 17:0_14:1	5331913	5324405	5365242	5289349	5644464	4958166	5154429	4815880		PE 17:0_14:1	4513614	4686354	4389221	4190467	4961893	5362378	4525186	4573856	4411597	4157187	4312664	5046732	5487670	4448418	4624477	4594974	4785593	4630194	5227305	5850444	4613863
	PE 17:0_14:1 d5	8539026	8927830	8274810	9100540	9441960	7989385	8482183	9187878		PE 17:0_14:1 d5	7459515	7233685	7299490	7884768	8404103	8993262	8191371	6883667	7297306	7445955	8314572	8447717	9691203	6899881	8699149	7634690	8388566	8187390	9141848	10083741	7634892
	PE 17:0_18:1 d5	6746886	6223609	7339001	6588469	8049733	5948336	6919436	6336505		PE 17:0_18:1 d5	14316040	13517228	12372624	11702743	10654832	9500369	8069028	12300120	13691708	12206193	12017758	9478641	10124028	7401349	14458422	15433353	13985204	13605572	11167154	11163141	8195013
	PG 17:0_18:1 d5	976853	893540	996049	854599	871725	979541	803740	917374		PG 17:0_18:1 d5	2859956	2783431	2808637	2620815	2615809	2518725	2284719	2696750	2977395	2922174	3014120	2742678	2679140	2200688	2971972	3090360	3138210	3192995	2824684	2989256	2277306
	PG 17:0_14:1	5367902	5430613	5126005	4857598	5632175	5256411	4887955	5282249		PG 17:0_14:1	5860901	6309782	5570386	5789117	6121694	5958536	6710983	6118348	6465972	6044238	6488880	5620291	6475054	5754163	6092819	6536397	6729629	6295171	5757465	6723010	6517194
	PI 17:0_14:1	3840065	4049633	3932600	3969188	3906375	3589839	3734391	3626521		PI 17:0_14:1	4139440	4262570	3787239	4145967	3845211	3708562	3777292	4168509	3889324	4274623	4103189	3707060	4219606	3946537	4180211	3995103	3999011	4285575	4096938	4228714	4444067
	PI 17:0_14:1 d5	7746833	7754425	7455014	7144280	8109854	7285715	7352420	7352657		PI 17:0_14:1 d5	7950694	8968012	7039346	7719839	8023037	7682737	7583775	8535727	7203079	8061478	7398907	7565351	7676410	7053951	8320336	7765304	7954758	8178390	8076165	7880876	7955600
	PI 17:0_18:1 d5	4372787	3976736	3795609	4016319	4178089	4280402	4817983	3762934		PI 17:0_18:1 d5	7655214	7435923	7337621	8200446	7528780	7684107	6631886	7357039	8579649	8210671	9061843	7873367	7625678	6032250	8563198	8529108	8510982	8377365	7582031	7340146	6632563
	PI 17:0_22:4 d5	2436093	2526479	2322839	2165521	2620894	2426249	2499253	2440440		PI 17:0_22:4 d5	6821196	6589288	6276517	6215927	5914310	5333776	4772280	6461985	6510867	6615404	6934366	6066014	5567884	4671259	6363943	6999795	7207192	6805472	6492875	6143975	4861034
	PS 17:0_14:1	2635282	2796730	2285811	2437830	2558609	3032496	2359851	2803199		PS 17:0_14:1	3237757	3510030	3061899	3580191	3788514	3804065	3786257	3276026	3588306	3149424	3666686	3400049	3862370	3559046	3652749	3595048	3679536	3613202	3482282	4204188	3883145
	PS 17:0_14:1 d5	5316678	4541192	4613867	5086958	5558251	4670091	4647127	5005172		PS 17:0_14:1 d5	5534450	5990379	6672782	6398056	6115422	6549432	6588712	5935795	6154171	5564743	6520678	6358846	6755499	6309383	6251840	6122144	5934863	6661828	6361727	7326131	6457713
	PS 17:0_18:1 d5	1355094	1294068	933224	1383668	1270463	1471838	1167553	1057396		PS 17:0_18:1 d5	2898263	3589165	3284357	3080104	2817779	2719827	2035493	2823652	3291885	3514769	3550012	2936030	2600484	2528058	3582913	3246869	3601969	3888351	3462877	2894644	2505122
	SM d18:1_24:1 d9	6586761	6185053	5926859	5913471	6935665	5662177	5954815	6085540		SM d18:1_24:1 d9	11883417	13693529	9532167	8201295	6823613	5284444	3975052	12845821	12119185	10004187	8691873	6663966	5384650	4120464	13871397	14014520	11554173	9493013	7070231	5716639	4543329
	SM d18:1_12:0	4161288	3316081	2898020	4320397	5168083	4859660	3428327	5264324		SM d18:1_12:0	8963240	7587375	7364322	7907453	7952617	8083811	7870703	7490117	8264596	9018332	8289238	7690851	7995932	6458652	8500219	8659851	8231171	8404337	8001453	8729097	6924447
	SM d18:1_16:1 d9	19419468	18459128	17196876	19071470	20652952	17455688	17029034	18134700		SM d18:1_16:1 d9	29385832	30540504	28227860	28583330	25528636	28969944	27597170	29516078	29716278	30287494	29248400	28774158	28557970	28118378	30887810	32018966	32322100	31740270	28887552	28644204	30049232
	SM d18:1_18:1 d9	8338600	8057316	9195936	8564742	9437277	8678996	9131309	9285087		SM d18:1_18:1 d9	15790842	14976069	12036073	9611579	7866488	5746070	4663671	15088935	13580054	13071707	9927550	7909483	6193187	4637320	18059490	17011656	15690460	11361522	8068612	7019870	5274622
	Cholesterol d7	6601341	5969148	7053367	6322886	5937512	6874733	7539472	6584954		Cholesterol d7	12774629	11047913	12965811	11711334	10985563	8557244	7089440	15089717	15699041	12999080	10471310	9024685	7185940	5927048	13531434	13067924	14458872	13898380	11666611	5795676	4450939
	TG 14:0_16:1_14:0 d5	169394224	141257136	108154176	144818912	193605728	108623504	70279472	154258288		TG 14:0_16:1_14:0 d5	314669888	297238464	313817888	317633216	284523328	306332288	276992096	315813056	289739712	277878496	271604256	282761472	260095008	226067568	307799168	297040480	302318560	294982688	285682944	222166368	180153472
	TG 17:0_17:1_17:0 d5	41409812	31013388	17941126	32390984	48901884	21597698	13613110	26845506		TG 17:0_17:1_17:0 d5	196538096	187929440	140133520	134410672	142820960	135306960	84851728	97777696	47408120	41725272	36440176	55409180	78688320	48888232	44569260	23362964	19746492	19853278	35288856	56278864	37432868
	TG 19:0_12:0_19:0 d5	45011252	31463758	18676238	35111528	56005460	24291062	13360997	34306204		TG 19:0_12:0_19:0 d5	126391856	98681456	94738488	85683240	71770088	68446840	55200300	63709656	15216532	21645530	13800108	20100992	34475884	31746528	19825754	5295209	6145852	4099163	9257770	27704334	22983472
	Matrix										Matrix
	manual extraction										manual extraction
	spiked after extraction										pur spike
	Cer d18:1_16:0 d7	11074214	20311246	12259427	10985600	17345118	10241340	10724507	18014918		Cer d18:1_16:0 d7	25452438	24113282	23838182	22922380	23588096	23197032	25198064	26304108
	Cer d18:1_17:0	10940150	16121597	11301805	10171573	9424132	10340589	9148788	10502570		Cer d18:1_17:0	21393284	20996108	19399138	19574848	19317286	18625112	19796904	22557014
	Cer d18:1_18:0 d7	10128349	9477595	11181028	7585697	8260290	9669047	9855010	8991097		Cer d18:1_18:0 d7	14281158	13528913	13413762	13427279	13589376	13124792	14391475	16050586
	Cer d18:1_24:0 d7	18987194	17741982	15198917	14902032	16307269	14131847	15772996	14524248		Cer d18:1_24:0 d7	14785121	13819048	15260311	17560216	13908399	15534045	15471962	18256538
	5-PAHSA d9	3159034	4174515	3790501	3139336	3778605	3244208	3451418	5698282		5-PAHSA d9	4466811	4291252	4766724	4710569	4512623	4229648	4719145	4906864
	9-PAHSA d9	3509120	3555638	3176305	3055528	3500567	3035230	3633574	3460262		9-PAHSA d9	3609098	3057022	3400694	3164244	3281094	3453457	3461240	3760201
	LPC 17:0 SN1 d5	14313440	15851640	14824317	14216982	14965145	14262299	12875140	14542492		LPC 17:0 SN1 d5	15371950	13611869	13883801	14206227	13750919	13599862	14889899	17431886
	LPC 17:1 SN1	23430280	20815616	19612054	23668484	22644508	22942028	18742210	23328836		LPC 17:1 SN1	20602698	19408456	19016174	18981546	18113788	17488378	19884654	22442604
	LPE 17:0 SN1 d5	1927938	1997495	1887894	1914981	2072142	1813199	1910025	2019213		LPE 17:0 SN1 d5	1954375	1781159	1938198	1699391	1837444	1639745	1809305	2221634
	LPE 17:1 SN1	4029437	3846090	3460925	3192437	3591890	3547147	3484086	3510664		LPE 17:1 SN1	4196022	3723061	3761741	3491347	3608381	3839134	3848222	4495828
	PC 17:0_20:3 d5	7146840	8078378	6711761	6583672	7360759	6121805	6269351	7025027		PC 17:0_20:3 d5	8307073	10165009	8014329	7756987	7744252	9302501	7922296	10242979
	PC 17:0_14:1	1145254	1485217	1307624	1138149	1336933	1229725	1042361	1371872		PC 17:0_14:1	1940158	1846692	1987990	1773058	2020790	1778208	1849239	2187861
	PC 17:0_14:1 d5	7447873	9414038	8644736	7188536	8200417	9736156	7359800	8085242		PC 17:0_14:1 d5	14525720	15379160	13912486	14335824	14395376	13904276	16083336	16220368
	PC 17:0_18:1 d5	6864064	7777108	7046069	6311335	6851590	6012716	6294353	6547826		PC 17:0_18:1 d5	10964995	9609928	10841617	9462773	9583439	10406712	10582795	10790787
	PE 17:0_14:1	1491443	1868933	1669675	1676165	1559725	1584277	1585774	1630859		PE 17:0_14:1	2575974	2553823	2261999	2332359	2414106	2359592	2286699	2736365
	PE 17:0_14:1 d5	2930968	3251499	2987748	2699713	3275747	2604460	2539260	2875449		PE 17:0_14:1 d5	4749666	4391395	4323982	4192833	3873903	3949647	4409149	4959249
	PE 17:0_18:1 d5	5748208	5367606	5154617	4534043	4559729	4401690	4067143	5246386		PE 17:0_18:1 d5	7937673	7621769	7525698	6790920	7055668	7577853	7985319	8828178
	PG 17:0_18:1 d5	400322	603265	509020	453187	523920	559146	467433	489497		PG 17:0_18:1 d5	1433044	1395203	1508199	1273697	1290973	1302261	1329051	1564348
	PG 17:0_14:1	2264751	2387731	2418426	2368535	2472810	2335443	2217736	2494970		PG 17:0_14:1	2645431	2348364	2154860	2327874	2325241	2327971	2426544	2607172
	PI 17:0_14:1	2208291	2020401	1989035	1896611	2033433	1786255	1734378	2061103		PI 17:0_14:1	2167826	1829539	1920119	1732511	1758676	1825517	2063110	2142405
	PI 17:0_14:1 d5	3697485	3578460	3292875	3651150	3761007	3660773	3315605	3813231		PI 17:0_14:1 d5	3580384	3269162	3151831	3400153	3158850	3054420	3495453	3917663
	PI 17:0_18:1 d5	3578656	3907202	3883511	3382971	3729898	3251561	3180365	3558341		PI 17:0_18:1 d5	4366518	3654261	3942505	3751676	3696637	3743249	4020580	4503421
	PI 17:0_22:4 d5	1906417	2092909	2175550	1740884	1910694	1804433	1699603	1837391		PI 17:0_22:4 d5	2930409	2883229	2701426	2967796	2951973	2990269	3096694	3458722
	PS 17:0_14:1	1683312	1773755	1711069	1632814	1494076	1587880	1469938	1605886		PS 17:0_14:1	1512702	1508951	1572868	1460249	1385517	1399555	1482842	1608810
	PS 17:0_14:1 d5	2869201	2783904	2634702	2675556	2855993	2787350	2508689	2677102		PS 17:0_14:1 d5	2513063	2271257	2450918	2458587	2058704	2407413	2545550	2969985
	PS 17:0_18:1 d5	613001	663201	542682	542140	616325	631457	592724	638360		PS 17:0_18:1 d5	1543332	1308548	1341214	1318425	1321800	1291491	1525420	2110183
	SM d18:1_24:1 d9	7524932	8831096	9541717	7244713	7600139	7584603	7927919	7846127		SM d18:1_24:1 d9	11419748	11212487	10887645	10784780	10919526	10768974	12011006	12548813
	SM d18:1_12:0	4881545	5621795	4381517	4327458	4829448	4574025	4462293	5490548		SM d18:1_12:0	4935861	5110353	4788818	4869913	4665926	4882329	5363772	5276699
	SM d18:1_16:1 d9	13296010	14241065	12344905	12501863	13305170	12538004	11991720	12963396		SM d18:1_16:1 d9	15081643	14285944	13649267	12775184	13787581	13333093	15268240	17597482
	SM d18:1_18:1 d9	9328133	10010746	9893191	8240343	9300497	8122321	8341177	9161173		SM d18:1_18:1 d9	10612001	9851366	9928932	9834266	10002653	9270417	11007514	10469553
	Cholesterol d7	10552451	12151379	11320432	10141814	13018839	11854549	11240700	10420022		Cholesterol d7	35878120	40173432	38814888	36259448	34473776	30620914	35482016	34810380
	TG 14:0_16:1_14:0 d5	352716768	371424480	345081856	387668608	372380000	394657696	365813728	352257312		TG 14:0_16:1_14:0 d5	617158656	629411584	620304256	547100800	449384864	510858944	583493056	503514144
	TG 17:0_17:1_17:0 d5	120896440	146396224	156349056	121126920	143908096	110853512	141088752	134836704		TG 17:0_17:1_17:0 d5	723804224	736073856	771642944	295851296	272724608	262235312	290726592	307429504
	TG 19:0_12:0_19:0 d5	71947496	89592464	71328712	77267968	74033464	58015156	91747168	81882248		TG 19:0_12:0_19:0 d5	251329040	214579968	225534752	197203600	156120400	138065360	160026912	185821696
	Matrix										Matrix
	no extraction										no extraction
	spiked after extraction										pur spike
	Cer d18:1_16:0 d7	8083568	8759565	13158257	10530446	8622672	9312518	8932522	8829946		Cer d18:1_16:0 d7	25452438	24113282	23838182	22922380	23588096	23197032	25198064	26304108
	Cer d18:1_17:0	10855818	7645068	7554291	9178434	6913557	7402688	7264100	7378576		Cer d18:1_17:0	21393284	20996108	19399138	19574848	19317286	18625112	19796904	22557014
	Cer d18:1_18:0 d7	6341942	5253663	5598303	5828723	5368645	5012437	5807750	5948516		Cer d18:1_18:0 d7	14281158	13528913	13413762	13427279	13589376	13124792	14391475	16050586
	Cer d18:1_24:0 d7	1258007	1444167	2491413	1501712	1720012	983469	995166	1123903		Cer d18:1_24:0 d7	14785121	13819048	15260311	17560216	13908399	15534045	15471962	18256538
	5-PAHSA d9	2458214	2608163	2272711	2484825	2466205	2636363	2351874	2514496		5-PAHSA d9	4466811	4291252	4766724	4710569	4512623	4229648	4719145	4906864
	9-PAHSA d9	2739931	2533239	2808109	2664736	2599273	2625038	2537913	2660498		9-PAHSA d9	3609098	3057022	3400694	3164244	3281094	3453457	3461240	3760201
	LPC 17:0 SN1 d5	9287467	10440633	9730734	9601228	9847777	9751669	9838930	10028306		LPC 17:0 SN1 d5	15371950	13611869	13883801	14206227	13750919	13599862	14889899	17431886
	LPC 17:1 SN1	11695487	12605457	14981335	11631337	12397623	12449443	12935483	12152914		LPC 17:1 SN1	20602698	19408456	19016174	18981546	18113788	17488378	19884654	22442604
	LPE 17:0 SN1 d5	1464489	1700945	1407041	1444396	1496635	1500839	1515536	1429844		LPE 17:0 SN1 d5	1954375	1781159	1938198	1699391	1837444	1639745	1809305	2221634
	LPE 17:1 SN1	2856711	3070518	2566432	2861690	2629132	2614522	2726919	3104674		LPE 17:1 SN1	4196022	3723061	3761741	3491347	3608381	3839134	3848222	4495828
	PC 17:0_20:3 d5	5262381	5586063	4670079	4827487	5331504	5022497	5757352	5379365		PC 17:0_20:3 d5	8307073	10165009	8014329	7756987	7744252	9302501	7922296	10242979
	PC 17:0_14:1	885514	909790	977199	919491	977730	860644	876779	939092		PC 17:0_14:1	1940158	1846692	1987990	1773058	2020790	1778208	1849239	2187861
	PC 17:0_14:1 d5	5857003	6369742	6136113	5670741	7096729	7132064	5664474	6152243		PC 17:0_14:1 d5	14525720	15379160	13912486	14335824	14395376	13904276	16083336	16220368
	PC 17:0_18:1 d5	5874971	5268128	5389599	5419567	5125148	5083081	5071313	5648851		PC 17:0_18:1 d5	10964995	9609928	10841617	9462773	9583439	10406712	10582795	10790787
	PE 17:0_14:1	1315405	1328045	1409930	1341509	1327856	1346858	1310635	1399499		PE 17:0_14:1	2575974	2553823	2261999	2332359	2414106	2359592	2286699	2736365
	PE 17:0_14:1 d5	2181818	2347714	2397074	2380044	2344440	2329358	2323410	2370424		PE 17:0_14:1 d5	4749666	4391395	4323982	4192833	3873903	3949647	4409149	4959249
	PE 17:0_18:1 d5	4592492	3283956	3338450	3135725	3125002	3602169	3590964	3383373		PE 17:0_18:1 d5	7937673	7621769	7525698	6790920	7055668	7577853	7985319	8828178
	PG 17:0_18:1 d5	374245	547831	362700	381548	372560	453140	416945	456940		PG 17:0_18:1 d5	1433044	1395203	1508199	1273697	1290973	1302261	1329051	1564348
	PG 17:0_14:1	2172474	1829749	1921281	2028928	1959115	1967882	1902510	1943103		PG 17:0_14:1	2645431	2348364	2154860	2327874	2325241	2327971	2426544	2607172
	PI 17:0_14:1	1968847	1741137	1758719	1553780	1657124	1686352	1733902	1735258		PI 17:0_14:1	2167826	1829539	1920119	1732511	1758676	1825517	2063110	2142405
	PI 17:0_14:1 d5	3081786	3226827	3226505	3104790	2843714	3096328	3071496	3108594		PI 17:0_14:1 d5	3580384	3269162	3151831	3400153	3158850	3054420	3495453	3917663
	PI 17:0_18:1 d5	2696355	3079094	2985777	3082704	2969112	2869169	3049178	2963925		PI 17:0_18:1 d5	4366518	3654261	3942505	3751676	3696637	3743249	4020580	4503421
	PI 17:0_22:4 d5	1567031	1586643	1903340	1664251	2176524	1546829	1481661	2010383		PI 17:0_22:4 d5	2930409	2883229	2701426	2967796	2951973	2990269	3096694	3458722
	PS 17:0_14:1	1495732	1486112	1627690	1609462	1469498	1624403	1666663	1764249		PS 17:0_14:1	1512702	1508951	1572868	1460249	1385517	1399555	1482842	1608810
	PS 17:0_14:1 d5	2626792	2344248	2573953	2392870	2736431	2392134	2732847	2713909		PS 17:0_14:1 d5	2513063	2271257	2450918	2458587	2058704	2407413	2545550	2969985
	PS 17:0_18:1 d5	431297	618536	642628	700929	681764	733408	669897	776530		PS 17:0_18:1 d5	1543332	1308548	1341214	1318425	1321800	1291491	1525420	2110183
	SM d18:1_24:1 d9	6941811	6597076	6229277	6043002	5691831	6107315	5964247	6095283		SM d18:1_24:1 d9	11419748	11212487	10887645	10784780	10919526	10768974	12011006	12548813
	SM d18:1_12:0	3803473	3718195	3464923	3450931	3630178	3439568	3390193	3815751		SM d18:1_12:0	4935861	5110353	4788818	4869913	4665926	4882329	5363772	5276699
	SM d18:1_16:1 d9	9645995	10341795	10154853	9838841	9412453	9288808	9681699	9962458		SM d18:1_16:1 d9	15081643	14285944	13649267	12775184	13787581	13333093	15268240	17597482
	SM d18:1_18:1 d9	7349327	7647092	7037357	6935412	7734517	7731101	6785419	6754019		SM d18:1_18:1 d9	10612001	9851366	9928932	9834266	10002653	9270417	11007514	10469553
	Cholesterol d7	7012082	9832622	8648991	10829204	9151201	10432095	7934795	11246164		Cholesterol d7	35878120	40173432	38814888	36259448	34473776	30620914	35482016	34810380
	TG 14:0_16:1_14:0 d5	281818528	316570688	312670208	292648928	314349728	342776736	319125504	284095744		TG 14:0_16:1_14:0 d5	617158656	629411584	620304256	547100800	449384864	510858944	583493056	503514144
	TG 17:0_17:1_17:0 d5	117069064	99092848	92608336	100551992	121358152	107000624	108919000	90312840		TG 17:0_17:1_17:0 d5	723804224	736073856	771642944	295851296	272724608	262235312	290726592	307429504
	TG 19:0_12:0_19:0 d5	105572848	106637688	105580248	103837904	94479064	127489000	108999968	89742208		TG 19:0_12:0_19:0 d5	251329040	214579968	225534752	197203600	156120400	138065360	160026912	185821696
[truncated: 25 more columns]

## Sheet: Figure 1a
Figure 1a
	normalized sample peak areas	manual extraction									automated extraction
	Cer d18:1_16:0 to Cer d18:1_16:0 d7	0.0252678	0.0285024	0.0339932	0.0229522	0.0245411	0.0330513	0.0213555			0.0312076	0.0326158	0.0253233	0.0256457	0.0263228	0.0232244	0.0193985	0.033916
	Hex2Cer 34:1;2O to Cer d18:1_16:0 d7	0.253532	0.41229	0.267288	0.255566	0.308841	0.253393	0.282164	0.178808		0.253035	0.298371	0.219779	0.242471	0.257646	0.276474	0.190303	0.278847
	FAHFA 16:0/18:0 to FAHFA 16:0/18:0 d9										0.0186779	0.014931	0.0258539	0.0170524	0.0189393	0.0154007	0.0161206	0.0193452
	LPC 18:0 SN1 to LPC 17:0 SN1 d5	10.2528	10.9997	13.3144	11.5961	11.2809	12.9727	12.0839	9.00208		8.97473	10.7013	9.22673	11.3681	11.0701	10.5754	10.043	10.5498
	LPE 18:0 SN1 to LPE 17:0 SN1 d5	1.07155	1.20936	1.0503	0.706231	1.54375	1.17354	1.43484	0.967972		1.02688	1.16478	1.25635	1.16087	1.21272	1.1975	1.11823	1.06242
	PC 16:0_18:1 to PC 17:0_18:1 d5	25.6908	26.7354	25.1794	24.9575	32.3668	26.4148	24.6484	20.1617		21.0299	25.1751	20.5194	21.8887	25.086	28.9507	22.6229	20.4979
	PC O-18:0_18:1 to PC 17:0_18:1 d5	0.0642688	0.0736239	0.0803701	0.0733225	0.0922384	0.0696083	0.0689749	0.130882		0.0518793	0.0805202	0.0604939	0.0663943	0.0773036	0.0727963	0.0690472	0.0689375
	PE 16:0_18:1 to PE 17:0_14:1 d5	0.242716	0.211261	0.189338	0.24243	0.281968	0.199667	0.255239	0.195644		0.231428	0.236244	0.243532	0.225209	0.199985	0.213212	0.23273	0.250902
	PE O-18:1_22:6 to PE 17:0_14:1 d5	0.103203	0.100816	0.0759745	0.108765	0.152844	0.0911938	0.10587	0.122531		0.0693155	0.108004	0.0847932	0.0903252	0.0643856	0.118831	0.112214	0.0970589
	PI 16:0_18:1 to PI 17:0_14:1 d5	0.836216	1.02782	0.831471	0.954725	1.08363	0.728114	1.04516	0.733332		0.709957	0.841423	0.956091	0.884293	0.772614	1.00728	0.838666	0.894067
	PS 18:0_18:0 to PS 17:0_14:1 d5	0.509419	0.601268	0.490272	0.507098	0.643378	0.512579	0.473654	0.518945		0.620807	0.823835	0.615117	0.568573	0.69858	0.752089	0.645596	0.722544
	SM d18:1_16:0 to SM d18:1_18:1 d9	11.2781	13.2524	11.4556	12.6349	12.6255	12.1253	12.4922	9.8026		12.0656	14.2254	12.0222	11.8616	11.8477	13.506	11.4608	12.5564
	Cholesterol to Cholesterol d7	25.5914	31.5177	21.9325	28.8122	31.0587	26.4983	30.045	29.4066		28.6853	52.7295	37.6283	47.8308	37.717	49.6928	37.7112	40.2939
	TG 16:1_16:1_18:1 to TG 14:0_16:1_14:0 d5	2.60357	2.77179	2.58101	2.67775	2.46906	2.55966	2.51479	2.43508		2.777	2.80934	2.66245	2.85725	2.93591	2.76686	2.58452	2.70302

## Sheet: Figure 1b
Figure 1b
	normalized sample peak areas
	Cer d18:1_16:0 to Cer d18:1_17:0	0.728701	0.834709	0.727212	0.627989	0.796007	0.741207	0.644634	0.757567	0.802983	0.732805	0.827068	0.645226	0.625004	0.758011	0.799801	0.678724	0.706807	0.588263	0.615768	0.808621	0.918527	0.760713	0.777844	0.79593	0.62615	0.71233	0.478797	0.650395	0.716869	0.714715	0.812702	0.741706
	HexCer 34:1;2O to Cer d18:1_17:0	1.08492	1.34588	1.12924	0.959206	1.1368	1.08462	0.959702	1.2442	1.35111	1.06662	0.988818	1.14093	0.987447	1.13537	1.23566	1.03164	1.13357	0.918707	0.983129	1.05471	1.09495	1.05939	1.1761	1.30204	0.894288	1.09908	0.840764	1.09656	0.963968	0.961913	1.09111	0.965904
	FAHFA 16:0_18:0 to Cer d18:1_17:0	0.282634	0.345942	0.183293	0.231509	0.237952	0.184928	0.20827	0.206571	0.373717	0.256755	0.288805	0.30086	0.318673	0.286996	0.313176	0.225859	0.258061	0.253465	0.322501	0.275327	0.27629	0.302858	0.252389	0.227408	0.220464	0.333577	0.243394	0.258443	0.339615	0.267368
	LPC 18:0 SN1 to LPC 17:1 SN1	22.7936	24.5353	24.3148	20.2851	28.8685	23.0629	27.0437	24.677	23.106	22.0674	23.2993	23.7528	25.0722	27.0058	23.8412	23.1196	24.6733	24.9234	22.6553	25.6829	25.8054	25.4702	23.9597	24.4577	18.4248	22.299	23.5448	26.2939	23.8627	23.3291	20.7566	20.8173
	LPE 16:0 SN1 to LPE 17:1 SN1	0.62962	0.492328	0.612311	0.682789	0.514048	0.605759	0.707593	0.603034	0.68547	0.539855	0.501394	0.542207	0.603135	0.579784	0.565631	0.566198	0.622708	0.61438	0.591693	0.56126	0.559832	0.639364	0.511537	0.625578	0.579851	0.580754	0.50217	0.58318	0.65782	0.516447	0.568961	0.573729
	PC 16:0_18:1 to PC 17:0_14:1	261.139	197.471	249.546	243.41	225.375	230.164	223.56	275.705	238.999	211.958	239.573	202.524	232.834	208.57	212.687	208.955	210.209	200.826	196.066	213.778	235.643	207.621	226.01	231.677	196.501	214.498	227.544	247.767	195.336	205.035	211.243	205.105
	PC O-18:0_18:1 to PC 17:0_14:1	0.740268	0.667182	0.741817	0.699022	0.675069	0.685626	0.644209	0.749041	0.597184	0.773267	0.889946	0.581001	0.722649	0.664979	0.678361	0.692206	0.780585	0.677654	0.757318	0.665243	0.766489	0.721119	0.745829	0.637717	0.684847	0.772662
	PE 16:0_18:1 to PE 17:0_14:1	1.63175	1.41576	1.63361	1.4103	1.74526	1.47336	1.55503	1.44482	1.48226	1.58045	1.61464	1.57445	1.43694	1.30762	1.41871	1.45124	1.57913	1.56241	1.48311	1.41631	1.42155	1.51791	1.38642	1.32905	1.49427	1.37495	1.36232	1.62505	1.24104	1.43663	1.76038	1.43351
	PE O-18:1_22:6 to PE 17:0_14:1	2.23917	2.0314	2.40947	2.12917	2.5132	2.57213	2.38454	2.06962	1.96283	2.24066	2.2198	2.00266	1.94947	1.96066	2.06666	2.18421	2.16628	1.98354	2.09382	2.18505	1.86732	2.06246	2.33668	1.80156	1.78761	2.14016	2.40076	1.89349	1.75821	2.26542	2.1268	2.23262
	PI 16:0_18:1 to PI 17:0_14:1	3.57999	3.36199	3.52574	3.71399	3.11297	3.58688	3.50994	3.33733	3.25479	3.59579	3.99971	3.27726	3.7141	4.01733	3.29325	3.17543	3.93356	3.32689	3.60743	3.02451	3.30435	3.48945	3.45141	3.42481	3.27205	3.76898	3.77331	3.56764	2.62246	3.09245	3.23546	3.72896
	PS 18:0_20:4 to PS 17:0_14:1	0.467998	0.468182	0.402265	0.407559	0.399833	0.417553	0.462895	0.348058	0.425827	0.56021	0.397171	0.429746	0.426409	0.400988	0.408651	0.483175	0.330289	0.433601	0.34601	0.346595	0.37949	0.417946	0.357763	0.438599	0.448489	0.36921	0.42406	0.367172	0.359587	0.453879	0.337527	0.465016
	SM d18:1_18:0 to SM d18:1_12:0	27.7114	24.6912	26.3083	24.5444	26.8128	26.1182	26.2962	32.2413	26.6563	23.7684	23.6281	22.517	24.2389	24.1751	23.303	28.1252	25.5044	22.7535	22.4348	26.3356	27.253	23.1748	26.1118	23.5539	19.3479	24.2455	24.7653	26.6104	20.9403	23.9722	26.8293	21.8774
	Cholesterol to Cholesterol d7	3.4758	2.59144	3.16585	2.78422	2.83749	3.17218	3.11909	3.076	2.88239	2.61107	2.68728	2.29687	2.4344	2.10174	2.69897	3.33748	3.96708	2.73282	3.34985	2.27284	3.36504	3.02278	2.37974	2.87489	2.51503	2.28756	2.93694	2.41755	2.84018	2.5398	1.75418	3.06938
	TG 16:0_18:1_18:1 to TG 17:0_17:1_17:0 d5	81.9358	79.7878	94.9367	96.9474	90.7732	79.9162	78.0148	95.8417	82.0974	64.2031	93.1567	96.3615	92.5897	78.7952	87.0765	88.3163	76.9788	78.0841	90.1968	82.1392	88.3904	87.4089	82.4746	90.7737	69.2279	79.8569	86.0511	85.8716	91.9876	72.3762	78.9692	81.9726

## Sheet: Figure 2a
Figure 2a
	Neg					Pos
	Name	m/z meas.	RT [min]	CCS (Å²)		Name	m/z meas.	RT [min]	CCS (Å²)
	Cer d18:1_16:0	582.511	13.97	256.5		CE 14:0	614.587	19.12	281.1
	Cer d18:1_17:0	596.526	14.44	259.6		CE 14:1	612.572	18.9	279
	Cer d18:1_18:0	610.542	14.89	262.7		CE 16:0	642.619	19.37	284.6
	Cer d18:1_20:0	638.573	15.72	268.9		CE 16:1	640.603	19.15	284
	Cer d18:1_22:0	666.604	16.43	275.2		CE 17:0	656.634	19.48	286.7
	Cer d18:1_24:0	694.636	17.08	282		CE 18:0	670.649	19.62	290.3
	Cer d18:1_24:1	692.62	16.52	279.6		CE 20:0	698.681	19.88	296.3
	Cer d40:2	664.588	15.94	273.7		CE 20:3	692.633	19.3	295.5
	Cer d41:1	680.62	16.77	278.4		CE 20:4	690.619	19.14	294
	Cer d41:2	678.604	16.31	276.9		CE 20:5	688.603	18.99	291.4
	Cer d43:1	708.651	17.34	284.7		CE 22:6	714.619	19.09	295.9
	Cer d43:2	706.634	16.78	282.6		Cer d18:1_16:0	538.52	13.94	257.2
	Cer d44:1	722.666	17.64	287.6		Cer d18:1_17:0	552.535	14.41	260.3
	Cer d44:2	720.651	17.15	286.4		Cer d18:1_18:0	566.551	14.87	263.4
	FAHFA 16:0_18:0	537.489	15.56	239.8		Cer d18:1_20:0	594.582	15.69	269.6
	FAHFA 18:0_18:0	565.52	16.26	246		Cer d18:1_22:0	622.613	16.4	276.2
	Hex2Cer 32:1;2O	878.584	11.39	300.1		Cer d18:1_24:0	650.646	17.06	283.2
	Hex2Cer 34:1;2O	906.615	12.44	306.4		Cer d18:1_24:1	648.629	16.49	279.4
	Hex2Cer 34:2;2O	904.599	11.72	304.8		DG 14:0_16:0	558.509	14.87	254.2
	Hex2Cer 42:2;2O	1016.72	15.19	325.9		DG 14:0_18:2	582.509	14.55	254.1
	Hex2Cer 42:3;2O	1014.71	14.67	324.9		DG 16:0_16:0	586.541	15.74	260.3
	Hex3Cer 34:1;2O	1068.67	12.08	325.7		DG 16:0_16:1	584.525	15.11	256.9
	HexCer 42:2;2O	854.672	15.64	303.6		DG 16:0_17:0	600.557	16.08	263.5
	HexCer 34:1;2O	744.563	12.94	283.4		DG 16:0_18:1	612.556	15.92	264.6
	HexCer 41:1;2O	842.672	15.91	302.5		DG 16:0_18:2	610.54	15.41	260.8
	HexCer 42:1;2O	856.687	16.25	305.1		DG 16:1_18:2	608.525	14.8	255.2
	LPC 14:0 SN1	512.3	4.06	231.5		DG 17:0_18:1	626.573	16.27	267.4
	LPC 15:0 SN1	526.315	4.75	235.3		DG 17:1_18:1	624.557	15.74	263.8
	LPC 16:0 SN1	540.331	5.48	239.2		DG 18:0_16:0	614.572	16.5	266.7
	LPC 16:0 SN2	540.331	5.14	238.2		DG 18:0_18:0	642.603	17.16	273.4
	LPC 16:1 SN1	538.315	4.48	236		DG 18:0_18:1	640.587	16.63	271.4
	LPC 16:1 SN2	538.315	4.19	235.5		DG 18:0_20:0	670.634	17.73	280
	LPC 17:0 SN1	554.347	6.27	242.3		DG 18:1_18:1	638.572	16.1	267.9
	LPC 17:1 SN1	552.331	5.15	239.2		DG 18:1_18:2	636.556	15.62	262.7
	LPC 18:0 SN1	568.362	7.06	245.9		DG 18:1_20:4	660.556	15.59	267.4
	LPC 18:0 SN2	568.362	6.69	245.4		DG 18:1_22:6	684.557	15.5	270.6
	LPC 18:1 SN1	566.347	5.92	242.8		DG 18:2_18:2	634.54	15.08	258.4
	LPC 18:1 SN2	566.347	5.58	243		DG 18:2_18:3	632.525	14.65	256.8
	LPC 18:2 SN1	564.331	5	240		DG 18:2_20:4	658.54	15.07	263.1
	LPC 18:2 SN2	564.331	4.7	239.5		DG 20:0_18:1	668.619	17.26	277.5
	LPC 18:3 SN1	562.315	4.33	238.5		LPC 14:0-SN1	468.308	4.05	224.6
	LPC 19:0 SN1	582.378	7.88	249.2		LPC 14:0-SN2	468.309	3.76	225.5
	LPC 20:4 SN1	588.331	5.02	244.3		LPC 15:0-SN1	482.324	4.74	228.3
	LPC 20:4 SN2	588.331	4.75	243.6		LPC 15:0-SN2	482.325	4.42	229.4
	LPC 20:5 SN1	586.315	4.29	242.5		LPC 16:0-SN1	496.34	5.48	232.1
	LPC 22:5 SN1	614.346	5.43	248.3		LPC 16:0-SN2	496.34	5.12	233.7
	LPC 22:6 SN1	612.33	5	247.7		LPC 16:1-SN1	494.324	4.47	227.1
	LPC 24:0 SN1	652.456	11.53	265.2		LPC 16:1-SN2	494.324	4.16	228.5
	LPC O-16:0	526.351	6.29	237.1		LPC 17:0-SN1	510.355	6.27	236.4
	LPC O-18:1	552.367	6.69	240.9		LPC 17:1-SN1	508.34	5.14	230.2
	LPE 16:0 SN1	452.279	5.62	211.1		LPC 17:1-SN2	508.34	4.82	232.5
	LPE 17:1 SN1	464.278	5.27	211.7		LPC 18:0-SN1	524.372	7.07	240.1
	LPE 18:0 SN1	480.31	7.2	218.3		LPC 18:0-SN2	524.371	6.7	241
	LPE 18:1 SN1	478.294	6.06	215.6		LPC 18:1-SN1	522.356	5.92	235.2
	LPE 18:2 SN2	476.278	4.84	212.7		LPC 18:1-SN2	522.355	5.56	236.9
	LPE 18:2 SN1	476.278	5.13	212.8		LPC 18:2-SN1	520.34	4.99	229.1
	LPE 20:4 SN2	500.279	4.89	217.7		LPC 18:2-SN2	520.34	4.68	231.2
	LPE 20:4 SN1	500.279	5.17	217.7		LPC 18:3-SN1	518.324	4.32	226.1
	LPE 22:6 SN1	524.278	5.14	221.6		LPC 18:3-SN2	518.325	4.03	227.9
	LPE O-18:1	464.315	8.01	216.9		LPC 19:0-SN1	538.387	7.91	243.2
	PC 14:0_18:2	774.529	12.51	285.5		LPC 19:0-SN2	538.387	7.61	243.2
	PC 14:0_20:4	798.529	12.53	289.1		LPC 19:1-SN1	536.372	6.69	237.8
	PC 14:0_22:6	822.527	12.47	292.2		LPC 20:0-SN1	552.403	8.72	246.4
	PC 15:0_16:0	764.545	13.35	285.8		LPC 20:1-SN1	550.387	7.44	242.4
	PC 15:0_18:2	788.545	13	288.2		LPC 20:2-SN1	548.371	6.45	236.5
	PC 15:0_20:4	812.546	13.04	292		LPC 20:3-SN1	546.355	5.57	233.8
	PC 16:0_14:0	750.529	12.88	283		LPC 20:3-SN2	546.355	5.27	235.4
	PC 16:0_16:0	778.56	13.82	288.5		LPC 20:4-SN1	544.34	5	232.6
	PC 16:0_16:1	776.545	13.16	287.2		LPC 20:4-SN2	544.34	4.73	233.8
	PC 16:0_17:0	792.576	14.16	290.8		LPC 20:5-SN1	542.324	4.26	228.7
	PC 16:0_18:1	804.578	14.06	293.4		LPC 20:5-SN2	542.324	4.01	230.4
	PC 16:0_18:2	802.562	13.47	291.6		LPC 22:0-SN1	580.435	10.32	253.9
	PC 16:0_20:4	826.561	13.5	295.5		LPC 22:1-SN1	578.418	8.96	248.7
	PC 16:0_20:5	824.545	12.98	293.9		LPC 22:4-SN1	572.371	6.24	238.6
	PC 16:0_22:6	850.561	13.41	299		LPC 22:5-SN1	570.355	5.43	236.4
	PC 16:1_18:2	800.545	12.92	290.2		LPC 22:6-SN1	568.34	4.98	235.2
	PC 16:1_22:6	848.544	12.78	296.2		LPC 22:6-SN2	568.34	4.71	236.4
	PC 17:0_14:1	762.53	12.72	283.8		LPC 24:0-SN1	608.465	11.61	260.6
	PC 17:0_18:1	818.591	14.49	294.8		LPE 16:0 SN1	454.293	5.57	215.8
	PC 17:0_18:2	816.577	13.93	294		LPE 17:1 SN1	466.293	5.23	213.3
	PC 17:0_20:4	840.575	13.96	298.8		LPE 18:0 SN1	482.324	7.17	223.3
	PC 17:0_22:6	864.577	13.89	302.4		LPE 18:1 SN1	480.309	6.02	217.6
	PC 17:1_18:2	814.56	13.33	292.7		LPG 17:1 SN1	497.288	4.29	226.4
	PC 17:1_20:4	838.559	13.36	296.5		PC 14:0_14:0	678.507	11.91	275.2
	PC 18:0_16:0	806.59	14.7	294.2		PC 16:0_16:0	734.57	13.88	286.6
	PC 18:0_18:1	832.608	14.95	298.7		PC 16:0_18:2	758.572	13.49	286.4
	PC 18:0_18:2	830.594	14.39	297.2		PC 16:0_20:4	782.57	13.51	290.4
	PC 18:0_20:2	858.622	15.2	302.8		PC 16:0_16:1	732.554	13.25	283.3
	PC 18:0_20:3	856.608	14.7	302.1		PC 16:0_18:1	760.587	14.13	289.7
	PC 18:0_20:4	854.593	14.42	301.1		PC 17:0_14:1	718.538	12.76	279.7
	PC 18:0_22:4	882.622	15.07	306		PC 18:0_16:0	762.599	14.85	292.8
	PC 18:0_22:5	880.607	14.59	305.1		PC 18:0_18:1	788.617	15.04	295.4
	PC 18:0_22:6	878.591	14.33	304.7		PC 18:0_18:2	786.603	14.43	292.7
	PC 18:1_18:2	828.578	13.82	296.5		PC 18:0_20:4	810.601	14.44	296.7
	PC 18:1_20:4	852.576	13.73	300		PC 18:0_22:6	834.6	14.36	299.5
	PC 18:1_22:6	876.576	13.72	303.1		PC 18:1_18:2	784.587	13.87	291.1
	PC 18:2_18:2 Cis	826.56	13.13	293.6		PC 18:2_18:2 Cis	782.57	13.21	287.5
	PC 18:2_20:4	850.56	13.15	296.7		PC 20:4_20:4 Cis	830.569	13.12	294
	PC 19:0_18:2	844.608	14.84	299.7		PC 30:0	706.538	12.95	280.5
	PC 20:2_20:4	878.591	13.98	303.5		PC 30:1	704.523	12.23	277.2
	PC 20:4_20:4	874.559	13.09	301		PC 31:0	720.554	13.4	283.1
	PC O-16:0_16:0	764.58	14.41	288		PC 32:2	730.539	12.65	279.6
	PC O-16:0_20:4	812.58	14.12	295.1		PC 32:3	728.523	12.02	277.1
	PC O-16:0_20:5	810.564	13.59	293.5		PC 33:1	746.57	13.65	286.7
	PC O-16:1_16:0	762.565	14.37	288.4		PC 33:2	744.554	13.07	282.7
	PC O-16:1_18:2	786.565	14.02	289.5		PC 34:3	756.554	12.99	283.3
	PC O-16:1_20:4	810.565	14.01	295.2		PC 34:4	754.538	12.65	281.9
	PC O-16:1_22:6	834.565	13.94	298.2		PC 34:5	752.523	12	279.5
	PC O-18:0_18:1	818.628	15.52	297.5		PC 35:1	774.601	14.57	292.4
	PC O-18:0_18:2	816.611	14.98	295.7		PC 35:2	772.586	13.98	289.4
	PC O-18:0_20:4	840.611	15.01	299.9		PC 35:3	770.57	13.38	288
	PC O-18:1_16:0	790.596	14.66	291.8		PC 35:4	768.554	13.08	286.2
	PC O-18:1_20:4	838.596	14.28	298.6		PC 36:5	780.554	13.03	287.3
	PC O-18:1_22:6	862.596	14.26	301.7		PC 37:1	802.633	15.46	298.3
	PC O-20:0_20:4	868.643	15.82	304.2		PC 37:2	800.617	14.93	295.5
	PC O-20:1_20:4	866.627	15.14	303.4		PC 37:4	796.585	13.99	293.8
	PC O-20:2_20:4	864.61	14.55	302.7		PC 37:5	794.569	13.4	291.1
	PC O-22:0_20:4	896.674	16.56	310.2		PC 38:1	816.647	15.86	300.8
	PC O-22:1_20:4	894.658	15.93	309		PC 38:2	814.631	15.33	298.4
	PC O-22:2_20:4	892.643	15.83	309		PC 38:3	812.616	14.86	297
	PC O-24:1_20:4	922.69	16.63	314		PC 38:5	808.585	13.77	294.2
	PE 16:0_18:1	716.524	14.16	268.5		PC 38:6 (PC 18:2_20:4)	806.569	13.2	291.4
	PE 16:0_18:2	714.508	13.59	267		PC 38:6 (PC 16:0_22:6)	806.569	13.42	293.1
	PE 16:0_20:4	738.508	13.62	271		PC 39:4	824.616	14.93	299.7
	PE 16:0_22:6	762.508	13.56	275.3		PC 39:6	820.585	13.93	296.6
	PE 17:0_14:1	674.477	12.82	259.7		PC 40:1	844.679	16.75	307.2
	PE 18:0_18:1	744.555	14.99	275		PC 40:2	842.664	16.21	303.9
	PE 18:0_18:2	742.539	14.48	273.5		PC 40:3	840.648	15.65	302.2
	PE 18:0_20:4	766.539	14.51	277.4		PC 40:4	838.631	15.16	301.8
	PE 18:0_22:6	790.539	14.44	281.7		PC 40:5	836.615	14.63	299.8
	PE 18:1_18:2	740.523	13.86	271.7		PC 40:6	834.6	14.02	297.3
	PE 18:1_20:4	764.523	13.85	275.6		PC 40:7	832.585	13.75	296.8
	PE 18:2_18:2	738.507	13.25	269.6		PC 40:9	828.553	12.66	291.9
	PE O-16:1_18:1	700.529	14.67	268		PC 42:10	854.569	13.07	296.4
	PE O-16:1_20:4	722.513	14.15	270.9		PC 42:4	866.664	15.85	308.8
	PE O-16:1_22:4	750.545	14.77	276.1		PC 42:5	864.647	15.41	305.5
	PE O-17:1_20:4	736.528	14.56	273.6		PC 42:9	856.585	13.38	297.6
	PE O-18:1_18:1	728.56	15.47	274.3		PC 44:5	892.678	16.27	312.2
	PE O-18:1_20:3	752.56	15.26	277.6		PC O-26:0	636.497	12.78	267
	PE O-18:1_20:4	750.544	14.98	277		PC O-32:0	720.59	14.5	287.9
	PE O-18:1_22:6	774.544	14.91	280.6		PC O-32:1	718.575	14.42	285.2
	PE O-18:2_22:6	772.529	14.26	278.9		PC O-32:2	716.559	13.79	282.4
	PE O-18:3_20:4	746.513	13.84	273.7		PC O-34:0	748.621	15.5	294.4
	PE O-20:1_18:2	754.575	15.73	279.3		PC O-34:1	746.605	14.83	291
	PI 16:0_16:0	809.518	12.44	286.4		PC O-34:2	744.589	14.17	287.6
	PI 16:0_16:1	807.503	11.76	284.4		PC O-34:3	742.575	14.08	284.9
	PI 16:0_18:1	835.534	12.74	291.3		PC O-35:3	756.59	14.45	288
	PI 16:0_18:2	833.518	12.11	288.7		PC O-36:1	774.637	15.68	297.4
	PI 16:0_20:4	857.518	12.16	292.4		PC O-36:2	772.621	15.1	294.3
	PI 17:0_14:1	793.487	11.3	282		PC O-36:3	770.606	15	291.8
	PI 18:0_18:1	863.564	13.61	297.6		PC O-36:4	768.59	14.19	291.7
	PI 18:0_18:2	861.55	13.06	295.5		PC O-36:5 (PC O-16:0_20:5)	766.575	13.65	289.5
	PI 18:0_20:4	885.551	13.11	299.1		PC O-36:5 (PC O-16:1_20:4)	766.575	14.07	287.5
	PI 18:0_22:4	913.581	13.76	304.6		PC O-37:5	780.59	14.43	290.7
	PI 18:0_22:6	909.548	13.06	302.6		PC O-38:4	796.621	15.1	297.5
	PI 18:1_18:2	859.534	12.46	293.4		PC O-38:5	794.605	14.35	295.7
	PI 18:1_20:4	883.534	12.51	297.6		PC O-40:4	824.653	15.97	302.8
	PS 17:0_14:1	718.466	11.47	270.4		PC O-40:5	822.637	15.24	301.2
	PS 18:0_18:0	790.56	13.61	289		PC O-40:6	820.621	14.61	298.9
	PS 18:0_20:4	810.534	13.33	286.8		PC O-40:7	818.606	14.31	298
	SM 34:0;3O	765.574	12.09	291.7		PC O-42:2	856.716	17.66	312.8
	SM 34:1;3O	763.56	12.2	288		PC O-42:4	852.684	16.83	309.9
	SM d18:1_12:0	691.503	10.47	273.9		PC O-42:5	850.668	16.13	307.2
	SM d18:1_16:0	747.568	12.68	286.9		PC O-42:6	848.653	15.51	304.2
	SM d18:1_18:0	775.597	13.68	292.9		PC O-44:5	878.699	16.89	313.2
	SM d18:1_18:1	773.581	13.01	291.3		PC O-44:6	876.683	16.31	311.2
	SM d18:1_24:0	859.692	16.16	309.7		PC O-44:7	874.669	16.03	310.4
	SM d18:1_24:1	857.677	15.49	308.3		PC O-46:5	906.731	17.59	318.5
	SM d32:1	719.535	11.62	280.1		PC O-46:6	904.714	17.15	316.1
	SM d32:2	717.519	10.79	278.8		PC O-46:7	902.7	16.77	315.7
	SM d33:1	733.55	12.16	283.3		PC O-46:8	900.683	16.23	313.4
	SM d34:0	749.58	13.07	288.5		PE 16:0_18:2	716.522	13.57	274.4
	SM d34:2	745.55	11.96	285.1		PE 16:0_20:4	740.523	13.62	278
	SM d35:1	761.581	13.21	289.7		PE 16:0_22:6	764.523	13.55	280
	SM d35:2	759.566	12.52	288.1		PE 17:0_14:1	676.491	12.79	266.7
	SM d36:3	771.566	12.38	289.7		PE 18:0_20:4	768.554	14.51	284.3
	SM d38:1	803.628	14.62	299		PE 18:0_18:2	744.554	14.48	280.6
	SM d38:2	801.613	13.98	298.5		PE 18:2_18:2	740.523	13.23	274.1
	SM d38:3	799.596	13.35	296		PE O-18:1_18:1	730.575	15.47	283.5
	SM d39:1	817.644	15.06	301.8		PE O-18:1_20:4	752.559	14.99	281.9
	SM d40:1	831.661	15.41	304.1		PE O-18:1_22:6	776.559	14.91	285.1
	SM d40:2	829.644	14.88	303		PI 16:0_16:0	828.558	12.23	297.1
	SM d40:3	827.628	14.19	301.3		PI 16:0_18:1	854.575	12.63	299.1
	SM d41:1	845.676	15.8	306.6		PI 17:0_14:1	812.531	11.09	289.5
	SM d41:2	843.659	15.27	305.6		PI 18:0_20:4	904.591	12.89	305.4
	SM d41:3	841.644	14.59	304.3		PI 18:0_18:2	880.591	12.83	301.1
	SM d44:2	885.706	16.22	313.8		PS 17:0_14:1	720.482	11.44	274.5
	SM d44:3	883.69	15.73	312.7		SM 34:0;3O	721.584	12.12	290.4
						SM 34:1;3O	719.569	12.21	293.1
						SM 34:2;3O	717.555	11.47	288.4
						SM 36:1;3O	747.601	12.14	294.6
						SM 36:2;3O	745.585	12.68	291.6
						SM d18:1_12:0	647.512	10.46	275
						SM d18:1_12:0 - traces	647.512	10.46	275
						SM d18:1_16:0	703.578	12.7	286.3
						SM d18:1_16:1	701.561	11.99	283.5
						SM d18:1_18:0	731.606	13.71	292.6
						SM d18:1_18:1	729.59	13.04	289.7
						SM d18:1_24:0	815.702	16.26	308.9
						SM d18:1_24:1	813.686	15.55	306.6
						SM d31:1	661.528	11.05	277.7
						SM d32:0	677.558	12.07	285
						SM d32:1	675.545	11.63	280.5
						SM d32:2	673.528	10.81	276.9
						SM d33:1	689.56	12.19	283.8
						SM d33:2	687.544	11.46	279.3
						SM d34:0	705.589	13.11	290.1
						SM d35:1	717.591	13.24	289.8
						SM d35:2	715.575	12.54	286.6
						SM d36:0	733.621	14.04	295.7
						SM d36:3	727.575	12.42	286.8
						SM d37:1	745.622	14.2	295.2
						SM d38:1	759.637	14.64	298.2
						SM d38:2	757.622	13.99	295.6
						SM d38:3	755.606	13.38	292.9
						SM d39:1	773.653	15.1	300.8
						SM d40:1	787.67	15.49	303
						SM d40:2	785.653	14.92	301.2
						SM d41:1	801.685	15.88	306.5
						SM d41:2	799.669	15.34	302.8
						SM d41:3	797.653	14.61	301
						SM d42:3	811.669	15	303.9
						SM d42:4	809.652	14.42	301.5
						SM d43:1	829.716	16.6	312.5
						SM d43:2	827.7	15.85	310.1
						SM d43:3	825.685	15.39	306
						SM d44:1	843.731	17.05	314.4
						SM d44:2	841.715	16.31	312.6
						SM d44:3	839.7	15.81	310.6
						TG 10:0_14:0_16:0	712.645	18.21	290
						TG 10:0_14:1_16:0	710.629	17.87	285.7
						TG 10:0_16:0_18:2	764.677	18.4	297.1
						TG 10:0_18:2_18:2	788.675	18.28	298.3
						TG 11:0_14:1_16:0	724.646	18.11	289.3
						TG 12:0_14:0_15:0	726.661	18.38	293.6
						TG 12:0_14:0_16:0	740.677	18.54	296.7
						TG 12:0_16:0_16:1	766.693	18.6	299.8
						TG 12:0_16:1_18:1	792.708	18.66	303.3
						TG 12:0_16:1_18:2	790.692	18.49	301.5
						TG 12:0_18:2_18:2	816.708	18.56	305.6
						TG 12:0_18:2_18:3	814.691	18.43	304.6
						TG 12:0_18:3_20:4	838.692	18.37	307
						TG 13:0_16:1_16:1	778.692	18.55	301.1
						TG 14:0_14:0_15:0	754.693	18.65	298.9
						TG 14:0_14:0_16:0	768.708	18.76	301.8
						TG 14:0_15:0_16:0	782.724	18.86	304.5
						TG 14:0_15:0_16:1	780.708	18.7	302.7
						TG 14:0_16:0_16:0	796.739	18.96	307.8
						TG 14:0_16:0_16:1	794.723	18.81	305.5
						TG 14:0_16:0_18:1	822.755	19	311.6
						TG 14:0_16:0_25:0	922.88	19.82	333.7
						TG 14:0_16:1_18:1	820.739	18.85	309.3
						TG 14:0_18:2_18:2	844.74	18.77	311.6
						TG 14:0_18:2_18:3	842.723	18.65	310.8
						TG 14:1_17:2_18:2	828.707	18.56	308.1
						TG 14:1_18:2_18:3	840.708	18.53	309.1
						TG 15:0_16:0_16:0	810.755	19.04	310.5
						TG 15:0_16:0_16:1	808.739	18.9	308.6
						TG 15:0_16:0_18:1	836.77	19.09	314.6
						TG 15:0_16:1_16:1	806.723	18.76	306.6
						TG 15:0_16:1_18:1	834.755	18.95	312.2
						TG 15:0_16:1_18:2	832.739	18.81	310.9
						TG 15:0_18:1_18:2	860.77	18.99	316.4
						TG 15:0_18:2_18:2	858.754	18.87	314.9
						TG 15:0_18:2_18:3	856.739	18.74	313.5
						TG 15:1_16:1_18:2	830.723	18.68	309.4
						TG 15:1_18:2_18:3	854.724	18.64	312.3
						TG 16:0_16:0_16:0	824.771	19.14	313.8
						TG 16:0_16:0_18:0	852.801	19.33	319.7
						TG 16:0_16:0_18:1	850.786	19.18	318
						TG 16:0_16:0_24:0	936.896	19.94	336.7
						TG 16:0_16:0_25:0	950.91	19.98	339.1
						TG 16:0_16:1_18:1	848.771	19.04	315.3
						TG 16:0_16:1_25:0	948.894	19.88	337.2
						TG 16:0_17:0_18:1	864.802	19.28	320.8
						TG 16:0_17:1_18:1	862.786	19.13	318.2
						TG 16:0_18:0_18:0	880.833	19.52	326.1
						TG 16:0_18:0_18:1	878.816	19.36	324
						TG 16:0_18:1_18:1	876.802	19.22	321.9
						TG 16:0_18:1_18:2	874.787	19.08	320
						TG 16:0_18:1_21:0	920.863	19.65	332.2
						TG 16:0_18:1_22:0	934.879	19.77	335.2
						TG 16:0_18:2_18:2	872.772	18.96	317.7
						TG 16:0_18:2_22:6	920.77	18.87	324.1
						TG 16:0_20:4_22:6	944.769	18.83	326.7
						TG 16:1_16:0_18:2	846.756	18.9	313.5
						TG 16:1_16:1_16:1	818.724	18.71	307.4
						TG 16:1_18:2_18:2	870.755	18.84	316.2
						TG 16:1_18:2_18:3	868.739	18.72	314.8
						TG 16:2_18:2_18:3	866.723	18.6	313.8
						TG 17:0_17:1_17:0 d5	869.833	19.28	319.6
						TG 17:0_18:1_18:1	890.817	19.31	324.9
						TG 17:0_18:1_18:2	888.801	19.16	323.1
						TG 17:1_18:1_18:2	886.785	19.03	321.1
						TG 17:1_18:1_20:4	910.785	19.01	325
						TG 17:1_18:2_18:2	884.769	18.91	319.5
						TG 17:1_18:2_18:3	882.754	18.81	318.4
						TG 18:0_18:0_18:0	908.864	19.73	331.8
						TG 18:0_18:1_18:1	904.832	19.4	327.7
						TG 18:0_18:1_20:4	926.816	19.24	329.2
						TG 18:1_18:1_18:1	902.817	19.27	325.8
						TG 18:1_18:1_18:2	900.801	19.12	323.8
						TG 18:1_18:1_20:0	932.864	19.6	333.3
						TG 18:1_18:1_20:1	930.848	19.45	330.9
						TG 18:1_18:1_20:4	924.801	19.1	327.6
						TG 18:1_18:1_21:0	946.879	19.71	335.8
						TG 18:1_18:1_21:1	944.864	19.51	333.4
						TG 18:1_18:1_22:0	960.895	19.81	338.4
						TG 18:1_18:2_18:2	898.786	19	322
						TG 18:1_18:2_20:4	922.785	18.98	325.8
						TG 18:1_18:2_22:0	958.879	19.65	336.4
						TG 18:1_18:2_24:0	986.911	19.86	341.6
						TG 18:1_20:4_20:4	946.785	18.95	328.5
						TG 18:2_18:2_18:2	896.77	18.88	320.4
						TG 18:2_18:2_18:3	894.754	18.77	318.5
						TG 18:2_18:2_20:5	918.754	18.75	322.2
						TG 18:2_18:3_18:3	892.738	18.63	316.9
						TG 18:2_18:3_20:5	916.739	18.63	320.4
						TG 18:2_20:4_20:5	942.754	18.71	324.7
						TG 18:2_20:4_22:6	968.77	18.79	329.4
						TG 18:2_20:5_20:5	940.739	18.58	323.1
						TG 8:0_12:0_16:0	656.582	17.19	276.5
						TG 8:0_16:0_18:1	738.661	18.31	293.4
						TG 8:0_16:0_18:2	736.645	18.01	289.8
						TG 8:0_16:1_18:2	734.629	17.73	286.7
						TG 9:0_16:1_18:1	750.661	18.26	294.6

## Sheet: Figure 4a - Neg
Figure 4a
	Lipid Class	Dilution Point	Analyte Conc. (ng/mL) (CA)	Analyte Peak Area (IA)	IS Conc. (ng/mL) (CIS)	IS Peak Area (IIS)	(CA)/(CIS)	(IA)/(IIS)	Calculated CA	Accuracy
	PC	1	0.0875	104975	0.1	53359	0.875	1.96733	0.0845194	96.5936
		2	0.175	160458	0.1	42184	1.75	3.80376	0.172044	98.3111
		3	0.35	310983	0.1	43935	3.5	7.07825	0.33605	96.0144
		4	0.7	626348	0.1	43910	7	14.2644	0.715292	102.185
		5	1.4	1457709	0.1	55913	14	26.071	1.37035	97.8821
		6	2.8	2379192	0.1	45971	28	51.7542	2.86986	102.495
		7	5.6	5038137	0.1	55166	56	91.3268	5.29378	94.5317
		1	0.0875	107616	0.1	50478	0.875	2.13194	0.0921673	105.334
		2	0.175	175063	0.1	44829	1.75	3.90513	0.176992	101.138
		3	0.35	312497	0.1	41422	3.5	7.54423	0.35996	102.846
		4	0.7	728168	0.1	54017	7	13.4803	0.673002	96.1431
		5	1.4	1460112	0.1	55957	14	26.0935	1.37162	97.9729
		6	2.8	2431344	0.1	48902	28	49.7187	2.74837	98.1561
		7	5.6	4744214	0.1	54597	56	86.8951	5.01738	89.596
		1	0.0875	104524	0.1	50765	0.875	2.05898	0.0887714	101.453
		2	0.175	188957	0.1	54176	1.75	3.48784	0.156691	89.5377
		3	0.35	318644	0.1	42301	3.5	7.53278	0.359371	102.677
		4	0.7	702472	0.1	49379	7	14.2261	0.713226	101.889
		5	1.4	1416606	0.1	47926	14	29.5582	1.56894	112.067
		6	2.8	2416824	0.1	42442	28	56.9442	3.1813	113.618
		7	5.6	5057542	0.1	52169	56	96.9454	5.6457	100.816
	PE	1	0.0875	94009	0.1	47980	0.875	1.95934	0.081075	92.6571
		2	0.175	181137	0.1	49698	1.75	3.64475	0.175296	100.169
		3	0.35	358405	0.1	47447	3.5	7.5538	0.393824	112.521
		4	0.7	736896	0.1	47493	7	15.5159	0.838932	119.847
		5	1.4	1304197	0.1	43673	14	29.8628	1.64097	117.212
		6	2.8	2476541	0.1	45989	28	53.8507	2.98198	106.499
		7	5.6	4947089	0.1	54684	56	90.4668	5.02895	89.8026
		1	0.0875	98832	0.1	45857	0.875	4.03103	0.0920256	105.172
		2	0.175	184851	0.1	50725	1.75	7.25577	0.175263	100.151
		3	0.35	368049	0.1	48172	3.5	14.3959	0.398661	113.903
		4	0.7	693480	0.1	44824	7	29.5913	0.836433	119.49
		5	1.4	1326401	0.1	48581	14	50.2375	1.49786	106.99
		6	2.8	2440589	0.1	44210	28	55.2045	3.05766	109.202
		7	5.6	4697157	0.1	49482	56	94.9266	5.27826	94.2546
		1	0.0875	97622	0.1	48339	0.875	2.01953	0.0844399	96.5027
		2	0.175	181503	0.1	48489	1.75	3.74318	0.180798	103.313
		3	0.35	358432	0.1	46181	3.5	7.76146	0.405433	115.838
		4	0.7	604095	0.1	38615	7	15.6441	0.846097	120.871
		5	1.4	1361565	0.1	48293	14	28.1938	1.54767	110.548
		6	2.8	2184219	0.1	41396	28	52.764	2.92123	104.33
		7	5.6	4700292	0.1	48332	56	97.2501	5.40815	96.5742
	PG	1	0.05	32254	0.1	68916	0.5	0.468019	0.0542496	108.499
		2	0.1	66856	0.1	79888	1	0.836872	0.096459	96.459
		3	0.2	112745	0.1	70672	2	1.59533	0.182732	91.366
		4	0.4	207999	0.1	61060	4	3.40647	0.387322	96.8304
		5	0.8	471657	0.1	65216	8	7.23223	0.816331	102.041
		6	1.6	927604	0.1	67226	16	13.7983	1.54774	96.7334
		7	3.2	2004885	0.1	62947	32	31.8504	3.54373	110.741
		1	0.05	28847	0.1	60866	0.5	0.473943	0.0549296	109.859
		2	0.1	54032	0.1	58490	1	0.923782	0.106374	106.374
		3	0.2	109184	0.1	70977	2	1.5383	0.176262	88.1311
		4	0.4	195066	0.1	58024	4	3.36182	0.382293	95.5733
		5	0.8	461653	0.1	74699	8	6.18018	0.698646	87.3308
		6	1.6	877769	0.1	59171	16	14.8344	1.66279	103.924
		7	3.2	1631783	0.1	64217	32	25.4105	2.83341	88.5442
		1	0.05	22871	0.1	52803	0.5	0.433138	0.0502442	100.488
		2	0.1	46419	0.1	61612	1	0.753408	0.0869275	86.9275
		3	0.2	107999	0.1	50732	2	2.12881	0.243157	121.578
		4	0.4	193492	0.1	61466	4	3.14795	0.358202	89.5505
		5	0.8	417852	0.1	59861	8	6.98037	0.788174	98.5217
		6	1.6	957706	0.1	56431	16	16.9713	1.89982	118.739
		7	3.2	1799747	0.1	60185	32	29.9036	3.32916	104.036
	PS	1	0.0375	1244	0.1	12457	0.375	0.0998635	0.0367492	97.9978
		2	0.075	2857	0.1	17354	0.75	0.164631	0.050185	66.9133
		3	0.15	14474	0.1	11798	1.5	1.22682	0.175502	117.001
		4	0.3	53903	0.1	16366	3	3.2936	0.324802	108.267
		5	0.6	93404	0.1	8458	6	11.0433	0.690448	115.075
		6	1.2	237042	0.1	9664	12	24.5284	1.13542	94.6184
		7	2.4	596152	0.1	10303	24	57.862	1.93859	80.7745
		1	0.0375	2297	0.1	11578	0.375	0.198394	0.0563733	150.329
		2	0.075	2474	0.1	16493	0.75	0.150003	0.0473571	63.1427
		3	0.15	21894	0.1	9452	1.5	2.31634	0.260815	173.876
		4	0.3	68928	0.1	9830	3	7.012	0.520207	173.402
		5	0.6	102733	0.1	7327	6	14.0212	0.801237	133.539
		6	1.2	280293	0.1	9091	12	30.8319	1.3094	109.117
		7	2.4	617449	0.1	9458	24	65.2833	2.09003	87.0847
		1	0.0375	2583	0.1	10435	0.375	0.247532	0.0647109	172.563
		2	0.075	1917	0.1	18164	0.75	0.105538	0.0380373	50.7164
		3	0.15	19775	0.1	14119	1.5	1.40059	0.190608	127.072
		4	0.3	59875	0.1	18095	3	3.30893	0.325743	108.581
		5	0.6	121900	0.1	12706	6	9.59389	0.632476	105.413
		6	1.2	302524	0.1	13883	12	21.791	1.05469	87.8905
		7	2.4	657671	0.1	17380	24	37.8407	1.48773	61.9886
	PA	1	0.0625	219	0.1	750	0.625	0.292	0.0618515	98.9624
		2	0.125	241	0.1	658	1.25	0.366261	0.0693133	55.4506
		3	0.25	6099	0.1	987	2.5	6.17933	0.286854	114.742
		4	0.5	29895	0.1	818	5	36.5465	0.700921	140.184
		5	1	94065	0.1	810	10	116.13	1.2533	125.33
		6	2	263921	0.1	1811	20	145.732	1.40483	70.2417
		7	4	1016466	0.1	2073	40	490.336	2.58522	64.6305
		1	0.0625	279	0.1	1042	0.625	0.267754	0.0592143	94.7429
		2	0.125	533	0.1	1316	1.25	0.405015	0.0729076	58.3261
		3	0.25	18602	0.1	930	2.5	20.0022	0.517711	207.085
		4	0.5	32126	0.1	983	5	32.6816	0.662627	132.525
		5	1	94136	0.1	888	10	106.009	1.19715	119.715
		6	2	365310	0.1	1188	20	307.5	2.04472	102.236
		7	4	1319280	0.1	1842	40	716.221	3.12761	78.1903
		1	0.0625	293	0.1	1229	0.625	0.238405	0.0558576	89.3721
		2	0.125	767	0.1	1796	1.25	0.42706	0.0748761	59.9009
		3	0.25	7202	0.1	848	2.5	8.49292	0.336579	134.632
		4	0.5	22447	0.1	748	5	30.0094	0.634815	126.963
		5	1	105445	0.1	900	10	117.161	1.25889	125.889
		6	2	361302	0.1	926	20	390.175	2.30471	115.235
		7	4	1295828	0.1	2069	40	626.306	2.92366	73.0916
	PI	1	0.025	7048	0.1	29421	0.25	0.239557	0.0289583	115.833
		2	0.05	12578	0.1	34427	0.5	0.365353	0.0436479	87.2958
		3	0.1	41103	0.1	39419	1	1.04272	0.12098	120.98
		4	0.2	70462	0.1	39069	2	1.80353	0.206076	103.038
		5	0.4	141571	0.1	51852	4	2.73029	0.308383	77.0956
		6	0.8	308049	0.1	45634	8	6.75043	0.743437	92.9297
		7	1.6	644671	0.1	42552	16	15.1502	1.63131	101.957
		1	0.025	7236	0.1	30760	0.25	0.235241	0.028451	113.804
		2	0.05	15637	0.1	42046	0.5	0.371902	0.0444083	88.8166
		3	0.1	37142	0.1	42145	1	0.881291	0.102731	102.731
		4	0.2	74374	0.1	37139	2	2.00258	0.228154	114.077
		5	0.4	169237	0.1	45245	4	3.74046	0.418785	104.696
		6	0.8	307155	0.1	44104	8	6.96433	0.766328	95.791
		7	1.6	649463	0.1	41857	16	15.5162	1.66961	104.351
		1	0.025	7134	0.1	35017	0.25	0.20373	0.024739	98.956
		2	0.05	16310	0.1	45502	0.5	0.358446	0.0428455	85.6911
		3	0.1	37297	0.1	54969	1	0.67851	0.0796721	79.6721
		4	0.2	78480	0.1	55238	2	1.42076	0.163424	81.7122
		5	0.4	177794	0.1	46440	4	3.82847	0.428361	107.09
		6	0.8	340904	0.1	43060	8	7.91695	0.86804	108.505
		7	1.6	688239	0.1	54484	16	12.6319	1.36707	85.4419
	SM	1	0.075	20296	0.1	56127	0.75	0.361608	0.0651451	86.8602
		2	0.15	40842	0.1	46342	1.5	0.881317	0.157186	104.791
		3	0.3	81699	0.1	44275	3	1.84526	0.32638	108.793
		4	0.6	153813	0.1	46277	6	3.32375	0.583999	97.3332
		5	1.2	341382	0.1	51002	12	6.6935	1.16684	97.2366
		6	2.4	563162	0.1	37520	24	15.0096	2.59284	108.035
		7	4.8	1438376	0.1	55522	48	25.9064	4.44775	92.6614
		1	0.075	21471	0.1	53626	0.75	0.400384	0.0720479	96.0639
		2	0.15	41557	0.1	47027	1.5	0.883684	0.157604	105.069
		3	0.3	87753	0.1	47904	3	1.83185	0.324034	108.011
		4	0.6	172772	0.1	50572	6	3.41636	0.600085	100.014
		5	1.2	337256	0.1	51568	12	6.54002	1.14038	95.0319
		6	2.4	623683	0.1	43047	24	14.4884	2.50379	104.325
		7	4.8	1570304	0.1	57605	48	27.2599	4.67743	97.4464
		1	0.075	23394	0.1	61891	0.75	0.377987	0.0680618	90.7491
		2	0.15	47809	0.1	52432	1.5	0.911829	0.162566	108.377
		3	0.3	88750	0.1	50623	3	1.75316	0.310267	103.422
		4	0.6	191368	0.1	54098	6	3.53743	0.621109	103.518
		5	1.2	354683	0.1	52809	12	6.71634	1.17077	97.5646
		6	2.4	686533	0.1	47496	24	14.4545	2.49801	104.084
		7	4.8	1623231	0.1	61846	48	26.2463	4.50544	93.8634
	Cer	1	0.0625	24971	0.1	1684985	0.625	0.0148197	0.0490919	78.5471
		2	0.125	66887	0.1	1758809	1.25	0.0380297	0.137628	110.102
		3	0.25	123444	0.1	1586293	2.5	0.0778192	0.301199	120.48
		4	0.5	195525	0.1	1524417	5	0.128262	0.520275	104.055
		5	1	347908	0.1	1449467	10	0.240025	1.0326	103.26
		6	2	544210	0.1	1402043	20	0.388155	1.74692	87.3462
		7	4	1330522	0.1	1717505	40	0.774683	3.72014	93.0036
		1	0.0625	24125	0.1	1578813	0.625	0.0152805	0.0507639	81.2222
		2	0.125	57885	0.1	1566658	1.25	0.0369481	0.133352	106.681
		3	0.25	123794	0.1	1570001	2.5	0.0788496	0.305565	122.226
		4	0.5	196032	0.1	1545842	5	0.126812	0.513846	102.769
		5	1	373345	0.1	1499793	10	0.248931	1.07459	107.459
		6	2	561893	0.1	1405727	20	0.399717	1.80392	90.1961
		7	4	1317947	0.1	1662665	40	0.792671	3.81474	95.3684
		1	0.0625	25450	0.1	1684378	0.625	0.0151094	0.0501427	80.2283
		2	0.125	63785	0.1	1632071	1.25	0.0390822	0.1418	113.44
		3	0.25	126403	0.1	1699639	2.5	0.0743705	0.286629	114.652
		4	0.5	216943	0.1	1600626	5	0.135536	0.552635	110.527
		5	1	374684	0.1	1487474	10	0.251893	1.08858	108.858
		6	2	631124	0.1	1514303	20	0.416775	1.8883	94.4149
		7	4	1402288	0.1	1772080	40	0.791323	3.80764	95.191

## Sheet: Figure 4a- Pos
Figure 4a
	Lipid Class - Lipid Species	Dilution Point	Analyte Conc. (ng/mL) (CA)	Analyte Peak Area (IA)	IS Conc. (ng/mL) (CIS)	IS Peak Area (IIS)	(CA)/(CIS)	(IA)/(IIS)	Calculated CA	Accuracy
	PC	1	0.0125	6579	0.1	68865	0.125	0.0955347	0.00877527	70.2022
		2	0.025	10603	0.1	43240	0.25	0.245213	0.0222001	88.8002
		3	0.05	22327	0.1	33186	0.5	0.672784	0.0599727	119.945
		4	0.1	68852	0.1	59756	1	1.15222	0.101865	101.865
		5	0.2	109187	0.1	53360	2	2.04623	0.179313	89.6567
		6	0.4	366121	0.1	110748	4	3.30589	0.287572	71.893
		7	0.8	1272750	0.1	447959	8	2.84122	0.247727	30.9659
		1	0.0125	13712	0.1	120079	0.125	0.114191	0.0104603	83.6822
		2	0.025	25800	0.1	90960	0.25	0.283641	0.0256218	102.487
		3	0.05	46280	0.1	69800	0.5	0.663037	0.0591171	118.234
		4	0.1	113844	0.1	93238	1	1.221	0.10785	107.85
		5	0.2	219644	0.1	99135	2	2.2156	0.193919	96.9593
		6	0.4	590033	0.1	145308	4	4.06057	0.352106	88.0264
		7	0.8	1424459	0.1	333456	8	4.2718	0.370134	46.2668
		1	0.0125	17559	0.1	140489	0.125	0.124985	0.0114331	91.4649
		2	0.025	39225	0.1	126738	0.25	0.309497	0.0279199	111.68
		3	0.05	63424	0.1	93346	0.5	0.679451	0.0605578	121.116
		4	0.1	158670	0.1	129129	1	1.22877	0.108525	108.525
		5	0.2	331647	0.1	135861	2	2.44108	0.213335	106.667
		6	0.4	817084	0.1	186364	4	4.38434	0.379734	94.9334
		7	0.8	1809068	0.1	314246	8	5.75685	0.496527	62.0658
	PE	1	0.02	3840	0.1	20065	0.2	0.191378	0.0178377	89.1885
		2	0.04	5326	0.1	12649	0.4	0.421061	0.0388505	97.1263
		3	0.08	18475	0.1	17315	0.8	1.06699	0.0972818	121.602
		4	0.15	21096	0.1	13095	1.5	1.611	0.146106	97.404
		5	0.3	69629	0.1	26140	3	2.6637	0.240024	80.0081
		6	0.6	198630	0.1	29585	6	6.71388	0.597849	99.6416
		7	1.2	538055	0.1	38531	12	13.9642	1.23184	102.653
		1	0.02	4836	0.1	22829	0.2	0.211836	0.0197188	98.5939
		2	0.04	6668	0.1	14862	0.4	0.448661	0.0413634	103.409
		3	0.08	20455	0.1	21029	0.8	0.972704	0.0887905	110.988
		4	0.15	29589	0.1	17365	1.5	1.70394	0.154425	102.95
		5	0.3	75138	0.1	26357	3	2.85078	0.256659	85.5529
		6	0.6	199487	0.1	30949	6	6.44567	0.574267	95.7111
		7	1.2	535210	0.1	37282	12	14.3557	1.26592	105.494
		1	0.02	5612	0.1	26279	0.2	0.213555	0.0198767	99.3836
		2	0.04	7744	0.1	18204	0.4	0.425401	0.0392458	98.1145
		3	0.08	24213	0.1	23746	0.8	1.01967	0.093021	116.276
		4	0.15	38415	0.1	22740	1.5	1.68931	0.153116	102.077
		5	0.3	84611	0.1	28214	3	2.9989	0.269819	89.9396
		6	0.6	232308	0.1	34091	6	6.81435	0.606681	101.113
		7	1.2	548334	0.1	36296	12	15.1073	1.33133	110.944
	PG	1	0.05	4124	0.1	9788	0.5	0.421332	0.0391001	78.2001
		2	0.1	4779	0.1	3780	1	1.26429	0.119132	119.132
		3	0.2	15287	0.1	6373	2	2.39871	0.228046	114.023
		4	0.4	43647	0.1	10080	4	4.33006	0.415051	103.763
		5	0.8	53446	0.1	7364	8	7.25774	0.700689	87.5861
		6	1.6	167316	0.1	12245	16	13.664	1.33082	83.1762
		7	3.2	1158114	0.1	37102	32	31.2143	3.07523	96.101
		1	0.05	6670	0.1	14561	0.5	0.458073	0.042559	85.1181
		2	0.1	11172	0.1	9152	1	1.22072	0.11497	114.97
		3	0.2	31660	0.1	12865	2	2.46094	0.234046	117.023
		4	0.4	53943	0.1	13413	4	4.0217	0.385098	96.2746
		5	0.8	100916	0.1	13733	8	7.34843	0.709567	88.6958
		6	1.6	255523	0.1	16697	16	15.3035	1.49285	93.303
		7	3.2	1056344	0.1	30464	32	34.6752	3.42119	106.912
		1	0.05	8630	0.1	18194	0.5	0.474332	0.044091	88.1821
		2	0.1	33564	0.1	27206	1	1.2337	0.11621	116.21
		3	0.2	44688	0.1	18229	2	2.45148	0.233133	116.567
		4	0.4	80816	0.1	19555	4	4.13275	0.395882	98.9706
		5	0.8	157212	0.1	20667	8	7.60691	0.734878	91.8598
		6	1.6	362558	0.1	21508	16	16.8569	1.64659	102.912
		7	3.2	1036116	0.1	27588	32	37.5568	3.70961	115.925
	Cholesterol	1	0.11	19602	0.1	15443	1.1	1.26931	0.128338	116.671
		2	0.22	48722	0.1	22218	2.2	2.19291	0.221721	100.782
		3	0.44	94533	0.1	20754	4.4	4.55493	0.460541	104.669
		4	0.88	180444	0.1	26167	8.8	6.89586	0.697229	79.2306
		5	1.75	211942	0.1	12491	17.5	16.9676	1.71556	98.0322
		6	3.5	573027	0.1	17655	35	32.4569	3.28167	93.7619
		7	7	2796816	0.1	106638	70	26.2272	2.65179	37.8827
		1	0.11	29435	0.1	28779	1.1	1.02279	0.103413	94.0119
		2	0.22	60954	0.1	33134	2.2	1.83962	0.186001	84.5459
		3	0.44	164937	0.1	35692	4.4	4.62112	0.467234	106.19
		4	0.88	334279	0.1	42104	8.8	7.93936	0.802736	91.22
		5	1.75	559431	0.1	35801	17.5	15.6261	1.57993	90.2818
		6	3.5	1417457	0.1	39818	35	35.5984	3.5993	102.837
		7	7	3147289	0.1	78252	70	40.2199	4.06657	58.0939
		1	0.11	41566	0.1	38902	1.1	1.06848	0.108032	98.2111
		2	0.22	87345	0.1	38583	2.2	2.26382	0.228891	104.041
		3	0.44	284559	0.1	58621	4.4	4.85422	0.490802	111.546
		4	0.88	438021	0.1	47716	8.8	9.17975	0.92815	105.472
		5	1.75	986532	0.1	59213	17.5	16.6607	1.68454	96.2594
		6	3.5	2233637	0.1	69938	35	31.9374	3.22914	92.2611
		7	7	3756487	0.1	71108	70	52.8279	5.34134	76.3049
	TG	1	0.125	223051	0.1	89357	1.25	2.49618	0.121457	97.1657
		2	0.25	344781	0.1	73508	2.5	4.69039	0.263202	105.281
		3	0.5	661930	0.1	76148	5	8.69268	0.560809	112.162
		4	1	1149025	0.1	85799	10	13.3921	0.952674	95.2674
		5	2	1599919	0.1	61420	20	26.0488	2.15383	107.692
		6	4	1927725	0.1	39004	40	49.4238	4.72331	118.083
		7	8	18982342	0.1	264864	80	71.6683	7.44949	93.1186
		1	0.125	287422	0.1	113666	1.25	2.52865	0.123397	98.7179
		2	0.25	425683	0.1	88546	2.5	4.80748	0.271281	108.512
		3	0.5	666531	0.1	87154	5	7.64774	0.479312	95.8625
		4	1	1492586	0.1	112879	10	13.2229	0.93794	93.794
		5	2	2187889	0.1	87118	20	25.1141	2.05946	102.973
		6	4	4869329	0.1	106118	40	45.886	4.31219	107.805
		7	8	18374024	0.1	256801	80	71.5497	7.43438	92.9297
		1	0.125	331397	0.1	135258	1.25	2.45011	0.118714	94.9716
		2	0.25	611819	0.1	130840	2.5	4.67609	0.262219	104.887
		3	0.5	915669	0.1	129015	5	7.09738	0.437372	87.4744
		4	1	1854662	0.1	140895	10	13.1634	0.932772	93.2772
		5	2	3251554	0.1	132010	20	24.6311	2.011	100.55
		6	4	6124185	0.1	152232	40	40.2293	3.6698	91.7449
		7	8	21075094	0.1	276310	80	76.2734	8.04058	100.507
	DG	1	0.125	14575	0.1	24500	1.25	0.594898	0.104078	83.2625
		2	0.25	33968	0.1	30483	2.5	1.11433	0.214387	85.755
		3	0.5	70866	0.1	31305	5	2.26373	0.484861	96.9722
		4	1	86044	0.1	18397	10	4.67707	1.11811	111.811
		5	2	121765	0.1	16432	20	7.41024	1.89934	94.967
		6	4	220532	0.1	15485	40	14.2417	4.02986	100.747
		7	8	658162	0.1	120592	80	5.45776	1.3356	16.6949
		1	0.125	24722	0.1	30993	1.25	0.797664	0.145889	116.711
		2	0.25	49165	0.1	37655	2.5	1.30567	0.257301	102.92
		3	0.5	85288	0.1	34995	5	2.43715	0.527872	105.574
		4	1	96145	0.1	28894	10	3.32751	0.755514	75.5514
		5	2	159770	0.1	19918	20	8.02139	2.0808	104.04
		6	4	360341	0.1	22437	40	16.0601	4.62787	115.697
		7	8	775702	0.1	84321	80	9.19939	2.43642	30.4552
		1	0.125	33283	0.1	39980	1.25	0.832491	0.153247	122.598
		2	0.25	64131	0.1	48681	2.5	1.31737	0.259958	103.983
		3	0.5	96896	0.1	39508	5	2.45257	0.531719	106.344
		4	1	120040	0.1	39400	10	3.0467	0.682583	68.2583
		5	2	236150	0.1	31444	20	7.51018	1.92886	96.4432
		6	4	482179	0.1	29905	40	16.1237	4.64896	116.224
		7	8	964667	0.1	80673	80	11.9577	3.29523	41.1904
	PS	1	0.04	1048	0.1	3126	0.4	0.335253	0.0303184	75.7959
		2	0.08	4272	0.1	5158	0.8	0.828228	0.0720214	90.0268
		3	0.15	10431	0.1	5325	1.5	1.95887	0.164103	109.402
		4	0.3	18457	0.1	5725	3	3.22393	0.264313	88.1043
		5	0.6	27469	0.1	3873	6	7.09243	0.561939	93.6565
		6	1.2	71119	0.1	4698	12	15.1381	1.16064	96.7198
		7	2.4	605594	0.1	20207	24	29.9695	2.23074	92.9477
		1	0.04	2238	0.1	6349	0.4	0.352496	0.0318086	79.5214
		2	0.08	7933	0.1	6936	0.8	1.14374	0.0980766	122.596
		3	0.15	13610	0.1	6075	1.5	2.24033	0.186593	124.395
		4	0.3	29581	0.1	8401	3	3.52113	0.287578	95.8592
		5	0.6	49937	0.1	7202	6	6.93377	0.549907	91.6511
		6	1.2	122918	0.1	7390	12	16.633	1.27006	105.838
		7	2.4	628699	0.1	19776	24	31.791	2.36028	98.3451
		1	0.04	4863	0.1	9487	0.4	0.512596	0.0455111	113.778
		2	0.08	9576	0.1	9657	0.8	0.991612	0.0855589	106.949
		3	0.15	21580	0.1	10199	1.5	2.11589	0.176666	117.777
		4	0.3	40218	0.1	11148	3	3.60764	0.294334	98.1112
		5	0.6	74880	0.1	9777	6	7.65879	0.604795	100.799
		6	1.2	175539	0.1	10148	12	17.2979	1.31858	109.882
		7	2.4	645070	0.1	18870	24	34.1849	2.53004	105.418
	PI	1	0.1	300	0.1	3523	1	0.0851547	0.0840154	84.0154
		2	0.2	697	0.1	6377	2	0.109299	0.104646	52.3228
		3	0.4	4561	0.1	8776	4	0.519713	0.41246	103.115
		4	0.8	5586	0.1	5023	8	1.11208	0.805378	100.672
		5	1.6	14043	0.1	5869	16	2.39274	1.58021	98.763
		6	3.2	28417	0.1	6167	32	4.60791	2.81238	87.8868
		7	6.4	109104	0.1	33737	64	3.23396	2.05972	32.1831
		1	0.1	762	0.1	6913	1	0.110227	0.105427	105.427
		2	0.2	2408	0.1	9715	2	0.247864	0.215044	107.522
		3	0.4	7013	0.1	10469	4	0.669883	0.515646	128.911
		4	0.8	10651	0.1	8953	8	1.18966	0.854594	106.824
		5	1.6	19019	0.1	7547	16	2.52007	1.65395	103.372
		6	3.2	50092	0.1	10130	32	4.94492	2.99254	93.5168
		7	6.4	124021	0.1	26347	64	4.70722	2.86562	44.7754
		1	0.1	1449	0.1	9407	1	0.154034	0.141511	141.511
		2	0.2	3853	0.1	12275	2	0.31389	0.264697	132.348
		3	0.4	8697	0.1	11767	4	0.739101	0.562235	140.559
		4	0.8	13179	0.1	10443	8	1.26199	0.90014	112.518
		5	1.6	28241	0.1	11302	16	2.49876	1.64164	102.602
		6	3.2	69295	0.1	13217	32	5.24287	3.15059	98.4559
		7	6.4	158889	0.1	24658	64	6.44371	3.77729	59.0202
	SM	1	0.075	26045	0.1	45661	0.75	0.570399	0.064261	85.6814
		2	0.15	88739	0.1	59341	1.5	1.49541	0.167827	111.884
		3	0.3	192525	0.1	64176	3	2.99995	0.335746	111.915
		4	0.6	320096	0.1	67927	6	4.71235	0.526445	87.7408
		5	1.2	451671	0.1	47116	12	9.58636	1.06792	88.9936
		6	2.4	1091552	0.1	54031	24	20.2023	2.24387	93.4946
		7	4.8	9659585	0.1	219941	48	43.919	4.86301	101.313
		1	0.075	53095	0.1	89113	0.75	0.595817	0.0671129	89.4838
		2	0.15	134207	0.1	87050	1.5	1.54172	0.173003	115.336
		3	0.3	229561	0.1	75892	3	3.02484	0.33852	112.84
		4	0.6	474392	0.1	94666	6	5.01122	0.559696	93.2826
		5	1.2	751292	0.1	81324	12	9.23826	1.0293	85.7747
		6	2.4	1835960	0.1	86654	24	21.1873	2.35282	98.0342
		7	4.8	9975967	0.1	201470	48	49.5159	5.48012	114.169
		1	0.075	77058	0.1	119139	0.75	0.646791	0.0728308	97.1077
		2	0.15	169579	0.1	110570	1.5	1.53368	0.172104	114.736
		3	0.3	365668	0.1	117259	3	3.11846	0.348956	116.319
		4	0.6	591610	0.1	120560	6	4.90718	0.548122	91.3537
		5	1.2	1061668	0.1	112309	12	9.4531	1.05314	87.7614
		6	2.4	2546102	0.1	117893	24	21.5967	2.39811	99.9212
		7	4.8	10126786	0.1	203027	48	49.879	5.52015	115.003
	Cer	1	0.0625	12733	0.1	9360	0.625	1.36036	0.0618643	98.9829
		2	0.125	33324	0.1	11302	1.25	2.9485	0.140383	112.307
		3	0.25	65142	0.1	11962	2.5	5.44574	0.268892	107.557
		4	0.5	106493	0.1	12804	5	8.31717	0.421121	84.2242
		5	1	144147	0.1	8519	10	16.9206	0.893605	89.3605
		6	2	334532	0.1	8674	20	38.5672	2.13881	106.941
		7	4	2777611	0.1	38264	40	72.5907	4.17954	104.489
		1	0.0625	23168	0.1	16575	0.625	1.39777	0.0636677	101.868
		2	0.125	48564	0.1	17279	1.25	2.81058	0.133437	106.749
		3	0.25	76904	0.1	14547	2.5	5.28659	0.260575	104.23
		4	0.5	153150	0.1	18157	5	8.43476	0.427431	85.4862
		5	1	248408	0.1	14605	10	17.0084	0.898516	89.8516
		6	2	542043	0.1	14642	20	37.0197	2.04801	102.401
		7	4	2840901	0.1	37605	40	75.5458	4.36	109
		1	0.0625	29387	0.1	22447	0.625	1.30917	0.059401	95.0416
		2	0.125	60651	0.1	21069	1.25	2.87868	0.136864	109.492
		3	0.25	119222	0.1	21273	2.5	5.60438	0.277197	110.879
		4	0.5	194670	0.1	23254	5	8.37146	0.424034	84.8067
		5	1	353404	0.1	20440	10	17.2898	0.914272	91.4272
		6	2	764383	0.1	20783	20	36.7792	2.03392	101.696
		7	4	2935833	0.1	37889	40	77.4851	4.47865	111.966

## Sheet: Figure 4b
Figure 4b
		nmol/mL
		Interday extraction plate 2	Interday extraction plate 3	Intraday Plate 1 measurement	Intraday Plate 1 remeasurement
	Cer d18:1_16:0	0.26672	0.22245	0.21499	0.19223
	Cer d18:1_22:0	1.57116	1.38875	1.53584	1.22152
	Cer d18:1_24:1	1.39026	1.19244	1.4083	1.40276
	Cer d40:2	0.29924	0.25079	0.23034	0.14046
	Cer d41:1	1.78232	1.43089	2.00161	0.37017
	Hex2Cer 32:1;2O	0.16164	0.13779	0.10705	0.0373
	Hex2Cer 34:1;2O	1.4731	1.31427	1.14833	0.6891
	Hex2Cer 34:2;2O	0.15574	0.13382	0.10571	0.03432
	Hex2Cer 42:2;2O	0.27324	0.24009	0.19418	0.07643
	Hex2Cer 42:3;2O	0.08902	0.07908	0.06188	0.02183
	Hex3Cer 34:1;2O	0.26414	0.22196	0.1612	0.06224
	HexCer 34:1;2O	0.47299	0.39072	0.36298	0.28984
	HexCer 41:1;2O	0.46427	0.40283	0.34822	0.23496
	HexCer 42:2;2O	0.57961	0.50739	0.46301	0.1741
	LPC 14:0 SN1	1.39839	1.38364	1.22876	0.9946
	LPC 15:0 SN1	0.87691	0.85924	0.74409	0.53954
	LPC 16:0 SN1	145.346	150.255	146.696	143.158
	LPC 16:0 SN2	13.6085	13.5836	13.7377	16.4974
	LPC 16:1 SN1	2.47109	2.45298	2.26841	2.40712
	LPC 18:0 SN1	73.0558	74.4762	69.5651	63.2291
	LPC 18:1 SN1	32.8972	34.7796	32.5908	36.3273
	LPC 18:1 SN2	2.76506	2.73248	2.65753	2.52434
	LPC 18:2 SN1	39.5687	41.2413	40.4506	43.7481
	LPC 18:2 SN2	5.18956	5.31077	4.86176	4.95201
	LPC 20:4 SN1	8.5632	8.95086	8.76392	9.8758
	LPC 20:4 SN2	2.63345	2.73825	2.18011	1.47849
	LPC 20:5 SN1	0.51623	0.49671	0.44361	0.32143
	LPC O-16:0	1.16377	1.11529	0.99674	0.74085
	LPC O-18:1	0.74317	0.70807	0.6032	0.41784
	LPE 16:0 SN1	1.12349	1.02976	1.2182	1.55588
	LPE 18:0 SN1	1.77777	1.67248	1.88685	2.46026
	LPE 18:1 SN1	1.12051	1.01838	1.26701	0.42
	LPE 18:2 SN1	1.68751	1.59934	2.19741	3.27219
	LPE 18:2 SN2	0.61985	0.54782	0.5804	0.59763
	LPE 20:4 SN1	1.27535	1.20894	1.58433	2.26828
	LPE 20:4 SN2	1.19396	1.12349	0.98984	0.8224
	LPE O-18:1	0.25173	0.24389	0.28583	0.34
	PC 14:0_18:2	4.55884	4.54758	3.89422	3.21755
	PC 14:0_20:4	1.83569	1.86627	1.55817	1.18035
	PC 15:0_16:0	0.57772	0.55033	0.50783	0.4433
	PC 15:0_18:2	2.37777	2.40108	2.21026	1.99452
	PC 15:0_20:4	0.98823	0.95874	0.88202	0.77618
	PC 16:0_16:0	11.4103	11.2337	11.4511	12.7613
	PC 16:0_16:1	14.6127	14.6722	14.2103	15.2364
	PC 16:0_18:1	165.625	162.601	165.851	167.5
	PC 16:0_18:2	267.892	258.734	266.608	259.424
	PC 16:0_20:4	118.782	117.685	129.214	148.757
	PC 16:0_20:5	16.2711	16.9545	14.7319	14.059
	PC 16:0_22:6	30.4139	30.6194	31.6669	35.5119
	PC 16:1_18:2	8.41564	8.22959	7.92216	7.64569
	PC 17:0_18:1	1.89918	1.86625	1.91891	2.26625
	PC 17:0_18:2	4.2465	4.29376	4.31216	4.98436
	PC 17:0_20:4	2.22411	2.25694	2.32541	2.79337
	PC 17:0_22:6	0.61202	0.61603	0.5825	0.61001
	PC 17:1_18:2	0.75551	0.75775	0.70391	0.66679
	PC 17:1_20:4	0.36136	0.37789	0.34734	0.34291
	PC 18:0_18:1	31.3121	30.9986	31.8511	35.8745
	PC 18:0_20:4	84.5826	84.2757	90.2064	103.449
	PC 18:0_22:4	3.8505	3.93229	3.81045	4.06365
	PC 18:0_22:5	7.62098	7.76025	7.48985	3.28276
	PC 18:0_22:6	13.5488	13.2789	14.01	16.2934
	PC 18:1_18:2	98.0456	93.4351	93.1001	88.1019
	PC 18:1_20:4	22.3615	22.8142	24.4617	31.4031
	PC 18:1_22:6	2.24447	2.25378	2.25609	2.51997
	PC 18:2_18:2 Cis	19.0431	20.0988	18.5189	17.8314
	PC 18:2_20:4	6.23307	6.38992	6.192	6.35504
	PC 20:2_20:4	1.40731	1.44268	1.51703	1.64227
	PC 20:4_20:4 Cis	0.76096	0.78629	0.68755	0.55807
	PC O-16:0_16:0	1.6906	1.76212	1.72034	2.64422
	PC O-16:0_20:4	7.7336	7.79269	8.08694	9.33176
	PC O-16:0_20:5	0.37422	0.3824	0.36941	0.52563
	PC O-16:1_16:0	1.3608	1.41333	1.43837	0.53656
	PC O-16:1_18:2	4.4418	4.51253	4.9635	6.52986
	PC O-16:1_20:4	4.88986	5.07008	5.6396	6.79025
	PC O-18:0_18:1	0.44466	0.44959	0.43866	0.62816
	PC O-18:0_18:2	1.37728	1.37784	1.40132	2.1726
	PC O-18:0_20:4	4.37454	4.45413	4.4759	4.95698
	PC O-18:1_16:0	3.59943	3.55031	3.49883	4.11937
	PC O-18:1_20:4	6.5925	6.74658	6.66654	7.10469
	PC O-18:1_22:6	0.91628	0.92176	0.84988	0.83536
	PC O-22:0_20:4	0.86273	0.81235	0.82769	0.38895
	PC O-22:1_20:4	1.38104	1.4294	1.04571	0.96908
	PC O-22:2_20:4	0.31298	0.31599	0.2924	0.3593
	PC O-24:1_20:4	2.03694	2.1411	1.73764	1.3525
	PE 16:0_18:1	0.70408	0.80795	0.8164	1.27791
	PE 16:0_18:2	1.24108	1.37047	1.40106	1.45881
	PE 16:0_20:4	1.49385	1.69148	1.72093	1.93
	PE 16:0_22:6	1.31615	1.40702	1.4359	1.4417
	PE 18:0_18:1	0.64586	0.7323	0.75114	2.74296
	PE 18:0_18:2	3.69841	3.90277	3.93974	3.95886
	PE 18:0_20:4	6.10012	6.50005	6.14729	5.73729
	PE 18:0_22:6	0.76474	0.86483	0.91788	0.96908
	PE 18:1_18:2	0.72457	0.84067	0.87458	0.9062
	PE 18:2_18:2	0.16301	0.1964	0.18546	1.92993
	PE O-16:1_18:1	0.3965	0.46885	0.50439	0.54091
	PE O-16:1_20:4	4.82663	5.16404	4.95689	4.58424
	PE O-17:1_20:4	0.2796	0.31617	0.34019	0.35262
	PE O-18:1_18:1	0.40431	0.48736	0.51439	0.5739
	PE O-18:1_20:4	10.1692	10.3955	9.79669	8.30368
	PE O-18:2_22:6	0.4982	0.61328	0.67956	0.73811
	PE O-18:3_20:4	0.1837	0.22523	0.25045	0.2716
	PE O-20:1_18:2	0.22227	0.27743	0.27538	0.28324
	PI 16:0_16:1	0.61653	0.62969	0.55244	0.4155
	PI 16:0_18:1	3.3439	3.29469	3.25346	2.33421
	PI 16:0_18:2	2.94924	3.02295	2.99952	3.30374
	PI 16:0_20:4	2.82278	2.91417	2.87164	2.88488
	PI 18:0_18:2	4.81384	5.00098	6.71615	9.26359
	PI 18:0_20:4	18.067	19.0051	25.101	34.0008
	PI 18:1_18:2	1.33095	1.33051	1.28127	1.09807
	PI 18:1_20:4	1.21173	1.28388	1.23983	1.18643
	SM 34:1;3O	1.23671	1.20385	1.01389	0.61066
	SM d18:1_16:0	69.9254	72.4698	75.5287	87.5804
	SM d18:1_18:0	13.4161	13.9212	15.3129	19.1089
	SM d18:1_18:1	9.78597	10.2167	10.5201	11.6259
	SM d18:1_24:0	28.6938	29.7696	29.056	31.8126
	SM d18:1_24:1	36.547	37.3541	40.6979	46.492
	SM d32:1	10.5695	10.5496	9.85752	10.2615
	SM d32:2	1.53169	1.53041	1.25259	0.77183
	SM d33:1	7.38651	7.43911	6.71774	6.04877
	SM d34:0	5.7211	5.7319	5.63061	5.36091
	SM d34:2	16.7243	17.559	16.3605	18.7324
	SM d35:1	3.01061	3.00195	2.84995	2.45599
	SM d35:2	0.85105	0.84865	0.69528	0.34069
	SM d36:3	1.66443	1.70397	1.42717	0.85837
	SM d38:1	10.1092	10.608	11.315	12.3529
	SM d38:2	4.30249	4.36323	4.8891	5.94689
	SM d38:3	0.5721	0.55082	0.48509	0.30008
	SM d39:1	5.18156	5.3086	5.22801	4.64396
	SM d40:1	33.1409	35.1804	36.2258	45.9219
	SM d40:2	9.58256	9.6694	11.9132	15.558
	SM d40:3	1.84461	1.86654	1.80337	1.62795
	SM d41:1	18.6653	19.4944	17.8151	16.8978
	SM d41:2	6.95271	7.77314	7.38239	8.71013
	SM d41:3	1.05244	1.0446	0.9868	0.75369
	SM d44:2	0.66717	0.64934	0.5564	0.29861
	SM d44:3	0.79582	0.75116	0.65861	0.37596

## Sheet: Figure 4c
Figure 4c
		nmol/mL
	Name	Multi-Point	One Point with 2nd CP	One Point CC with 4th CP	One Point with 6th CP
	Cer d18:1_16:0	0.163657	0.350978	0.530658	0.758989
	Cer d18:1_22:0	1.6476	1.72475	2.60772	3.72977
	Cer d18:1_24:0	29.5361	13.082	19.7792	28.2897
	Cer d18:1_24:1	1.64221	1.70033	2.5708	3.67696
	Cer d41:1	2.79163	2.48033	3.75012	5.36371
	Cer d43:1	1.22048	1.36864	2.0693	2.95967
	Cer d44:1	0.293087	0.49716	0.751677	1.07511
	FAHFA 16:0_18:0	0.043965	0.260049	0.393179	0.562355
	Hex2Cer 32:1;2O	0.0226883	0.0768553	0.116201	0.166199
	Hex2Cer 34:2;2O	0.0242463	0.0866161	0.130959	0.187307
	Hex2Cer 42:3;2O	0.0175379	0.0614934	0.0929745	0.13298
	HexCer 41:1;2O	0.177578	0.333552	0.504311	0.721305
	HexCer 42:2;2O	0.307078	0.409364	0.618935	0.88525
	LPC 14:0 SN1	0.880176	1.20568	1.15977	1.68021
	LPC 16:0 SN1	144.487	96.3987	92.7278	134.34
	LPC 16:1 SN1	1.88116	2.25497	2.1691	3.14249
	LPC 17:0 SN1	0.96194	1.25437	1.2066	1.74807
	LPC 18:1 SN1	30.0957	24.6582	23.7192	34.3632
	LPC 18:2 SN1	40.5419	31.9205	30.705	44.4839
	LPC 18:3 SN1	0.275491	0.425857	0.409641	0.593467
	LPC 20:4 SN1	8.7777	8.44969	8.12792	11.7753
	LPC 20:5 SN1	0.337951	0.503372	0.484204	0.70149
	LPC 22:5 SN2	0.327897	0.496888	0.477966	0.681274
	LPC 24:0 SN1	0.0774561	0.138697	0.133415	0.193285
	LPC O-18:1	0.358347	0.535567	0.515173	0.746357
	LPE 16:0 SN1	1.50136	1.45111	1.61927	1.84335
	LPE 16:1 SN1	0.283772	0.307482	0.343114	0.390597
	LPE 18:1 SN1	0.278457	0.410977	0.458602	0.522067
	LPE 18:2 SN2	0.573533	0.590675	0.659125	0.750339
	LPE 20:4 SN2	0.652073	0.663017	0.73985	0.842236
	LPE O-18:1	0.360994	0.412617	0.460432	0.52415
	PC 14:0_20:4	0.972546	1.1596	1.1053	1.20101
	PC 15:0_18:1	1.67184	1.95192	1.86051	2.02162
	PC 15:0_20:3	0.598473	0.726707	0.692678	0.752658
	PC 16:0_12:0	0.345321	0.429222	0.409123	0.44455
	PC 16:0_16:0	11.7092	12.6729	12.0795	13.1255
	PC 16:0_17:0	0.446755	0.648831	0.618449	0.672001
	PC 16:0_18:2	273.197	260.949	248.73	270.268
	PC 16:0_20:5	10.9702	11.8772	11.321	12.3013
	PC 16:0_22:6	33.9674	35.1344	33.4892	36.3891
	PC 16:1_22:6	0.303612	0.396866	0.378282	0.411038
	PC 17:0_18:2	4.39621	4.93551	4.7044	5.11176
	PC 17:0_22:6	0.520491	0.633944	0.604259	0.656583
	PC 18:0_18:1	33.2427	34.4398	32.8271	35.6697
	PC 18:0_20:3	28.4101	29.5788	28.1937	30.6351
	PC 18:0_22:5	7.08832	7.78567	7.42109	8.0637
	PC 18:1_18:2	87.8197	87.5987	83.4967	90.7268
	PC 18:1_22:6	2.27003	2.60799	2.48586	2.70112
	PC 18:2_20:4	5.95302	6.59355	6.2848	6.82901
	PC 20:2_20:4	1.67111	1.94292	1.85194	2.0123
	PC O-16:0_20:4	8.75541	9.87118	9.40895	10.2237
	PC O-16:1_16:0	2.22957	2.56553	2.4454	2.65715
	PC O-16:1_20:4	6.92887	8.04665	7.66985	8.33399
	PC O-18:0_18:1	0.42064	0.646667	0.616386	0.669759
	PC O-18:0_20:4	4.59903	5.14818	4.90711	5.33202
	PC O-18:0_22:6	1.1534	1.35794	1.29435	1.40643
	PC O-18:1_20:4	6.66052	7.34861	7.0045	7.61103
	PC O-18:1_22:6	0.711594	0.85619	0.816097	0.886765
	PC O-22:2_20:4	0.243105	0.368564	0.351306	0.381726
	PE 16:0_16:1	0.223668	0.235486	0.253763	0.244341
	PE 16:0_18:2	1.59389	1.59349	1.71717	1.65341
	PE 16:0_22:6	1.58662	1.58365	1.70656	1.6432
	PE 18:0_18:2	4.22378	4.11137	4.43046	4.26596
	PE 18:0_22:4	1.63731	1.62787	1.75421	1.68908
	PE 18:1_18:2	1.05994	1.07015	1.15321	1.11039
	PE O-16:1_18:1	0.645379	0.661137	0.712449	0.685997
	PE O-16:1_22:4	0.570133	0.607444	0.654588	0.630284
	PE O-18:1_18:1	0.652401	0.667464	0.719267	0.692561
	PE O-18:2_22:6	0.928401	0.939601	1.01252	0.974931
	PG 16:0_18:1	0.17844	0.167042	0.190243	0.186701
	PI 16:0_16:0	0.154436	0.330502	0.415295	0.518741
	PI 16:0_16:1	0.411088	0.523902	0.658313	0.822293
	PI 16:0_18:1	3.12179	2.8857	3.62605	4.52927
	PI 16:0_18:2	3.02636	2.81206	3.53352	4.41369
	PI 16:0_20:4	2.87796	2.68415	3.37279	4.21292
	PI 18:0_18:1	1.88928	1.8786	2.36057	2.94857
	PI 18:0_18:2	10.3336	7.8834	9.90594	12.3734
	PI 18:0_20:3	1.93109	1.90485	2.39355	2.98976
	PI 18:0_20:4	38.2309	23.678	29.7528	37.164
	PI 18:0_22:5	0.53555	0.641456	0.806026	1.0068
	PI 18:0_22:6	0.615488	0.723263	0.909	1.1352
	PI 18:1_18:2	1.18234	1.26599	1.59079	1.98704
	PI 18:1_20:4	1.22386	1.29789	1.63087	2.0371
	PS 16:0_20:4	0.23862	0.266862	0.310177	0.312564
	SM 34:1;3O	0.601107	0.612272	0.577628	0.685303
	SM d18:1_18:0	18.6013	18.358	17.3193	20.5478
	SM d18:1_24:0	28.7046	28.1166	26.5257	31.4704
	SM d32:1	8.45345	8.34108	7.86912	9.336
	SM d33:1	5.32759	5.31033	5.00986	5.94375
	SM d34:2	14.7982	14.5848	13.7595	16.3244
	SM d35:2	0.381199	0.412101	0.388784	0.461256
	SM d38:1	13.2279	12.977	12.2427	14.5249
	SM d38:3	0.344315	0.362088	0.341601	0.405278
	SM d40:1	40.3559	39.4739	37.2404	44.1824
	SM d40:3	1.69896	1.7137	1.61674	1.91811
	SM d41:2	7.4213	7.34532	6.92971	8.22147
	SM d44:2	0.352706	0.361563	0.341105	0.40469

## Sheet: Figure 5a
Figure 5a
		nmol/mL
		Plasma-1	Plasma-2	Plasma-3	Plasma-4	Plasma-5	Plasma-6	Plasma-7	Plasma-8	Plasma-9	Plasma-10	Plasma-11	Plasma-12	Plasma-13	Plasma-14	Plasma-15	Plasma-16	Plasma-17	Plasma-18	Plasma-19	Plasma-20	Plasma-21	Plasma-22	Plasma-23	Plasma-24	Plasma-25	Plasma-26	Plasma-27	Plasma-28	Plasma-29	Plasma-30	Plasma-31	Plasma-32	Serum-1	Serum-2	Serum-3	Serum-4	Serum-5	Serum-6	Serum-7	Serum-8	Serum-9	Serum-10	Serum-11	Serum-12	Serum-13	Serum-14	Serum-15	Serum-16
	Cer d18:1_16:0	0.164589	0.199486	0.164113	0.133334	0.186518	0.168602	0.138365	0.173895	0.188837	0.165903	0.196906	0.138545	0.132438	0.174039	0.187778	0.148838	0.157631	0.121551	0.129675	0.190717	0.228429	0.174918	0.180522	0.186493	0.132781	0.159378	0.0908147	0.140119	0.160818	0.160134	0.192081	0.168763	0.142226	0.304007	0.179351	0.209041	0.22438	0.203912	0.194233	0.183716	0.185701	0.184885	0.1659	0.147282	0.175994	0.205368	0.163215	0.210142
	Cer d18:1_20:0	0.107712	0.105667	0.104585	0.0744468	0.125927	0.100673	0.0972196	0.120751	0.128722	0.103123	0.1198	0.0978894	0.085739	0.0930475	0.109502	0.0951876	0.104346	0.0702372	0.0789907	0.0993067	0.125774	0.110129	0.10912	0.106773	0.07946	0.100126	0.0680153	0.127303	0.110627	0.0746314	0.0846489	0.10577	0.141867	0.201811	0.151349	0.192928	0.235092	0.223243	0.26891	0.185894	0.236347	0.170152	0.165979	0.134922	0.155861	0.192362	0.174835	0.210438
	Cer d18:1_22:0	1.62826	1.97345	1.56676	1.21914	2.17813	1.86513	1.52591	1.78509	1.90349	1.63059	1.73908	1.90391	1.56566	1.68706	1.86982	1.75869	1.7285	1.19922	1.4072	1.64994	1.86555	1.75453	1.84358	1.63695	1.209	1.94912	1.19533	1.52637	1.53947	1.25393	1.73262	1.4317	2.29738	3.33201	2.49859	2.74834	3.14145	3.61409	3.35452	2.50238	2.83347	2.69902	2.3249	2.48472	2.7	2.68912	2.82061	2.48117
	Cer d18:1_24:0	29.6156	31.2326	22.2066	23.6758	25.8009	25.3747	21.4334	25.7688	36.9224	31.0854	32.4296	35.4555	30.1028	33.9615	38.4366	26.7829	29.5137	25.4268	24.9285	34.0354	38.9779	33.5575	33.8137	26.9519	25.9622	30.7865	24.5543	31.6423	29.7433	22.3495	35.903	26.7237	30.3866	52.0489	35.388	52.6713	48.7405	59.1753	51.6559	41.4375	39.6606	48.947	35.7313	40.0952	46.1262	42.359	44.0399	45.1879
	Cer d18:1_24:1	1.64484	1.65952	1.54474	1.27665	1.60226	1.62406	1.33738	1.51235	2.25804	1.9021	1.44338	1.53515	1.77527	2.02749	2.26985	1.64562	1.63501	1.1507	1.35565	1.73522	1.85047	1.57659	1.5584	1.88658	1.25377	2.01186	1.26012	1.83702	1.87808	1.11451	1.77547	1.61266	1.45738	2.36899	1.87667	2.45058	2.17655	2.60662	2.51141	2.02617	2.01454	2.10462	1.57077	2.07049	2.19281	2.26582	2.1187	2.20834
	Cer d41:1	2.20527	3.13019	1.82332	1.9984	2.42644	2.12477	1.86501	1.90713	3.25357	2.92288	3.29177	3.41696	2.76633	3.44641	3.93351	2.16883	2.5514	2.34081	3.0081	3.63301	3.47361	3.39173	3.69882	2.47648	1.80566	3.6752	2.11443	3.19245	2.97066	2.45354	3.21182	2.65354	3.14528	6.54949	4.57666	5.65673	6.31923	6.42632	7.05693	4.96679	3.95617	5.45395	4.53477	4.87747	5.6582	5.57063	6.16158	5.36509
	Cer d41:2	0.127801	0.132704	0.0975756	0.0774583	0.126816	0.135149	0.127116	0.135209	0.168527	0.117933	0.115113	0.127975	0.101131	0.109442	0.13552	0.1264	0.110189	0.0820718	0.106886	0.112208	0.115586	0.134558	0.122883	0.125656	0.0927956	0.1294	0.0907738	0.117493	0.12015	0.102988	0.118987	0.109613	0.180293	0.258851	0.203864	0.228421	0.216228	0.28118	0.272236	0.189893	0.220588	0.213493	0.195154	0.175207	0.214791	0.211205	0.223146	0.19677
	Cer d43:1	1.27234	1.31036	0.85841	0.914805	0.996154	1.05561	0.830739	0.988209	1.60147	1.20106	1.23704	1.54633	1.38539	1.53782	1.60434	0.979113	1.23448	1.01014	1.10224	1.4734	1.54647	1.4371	1.47103	1.21594	0.960558	1.19433	0.932048	1.28028	1.23227	0.977282	1.46399	1.20474	1.9015	2.7766	2.37599	3.1809	3.22723	3.39007	3.55392	2.71161	2.71976	2.82519	2.25134	2.32492	2.89003	2.68381	2.67081	2.65456
	Cer d44:1	0.328937	0.336243	0.23636	0.227425	0.288035	0.229532	0.265614	0.253605	0.399836	0.315946	0.369656	0.359373	0.266075	0.324477	0.302073	0.274883	0.265799	0.233786	0.284296	0.350838	0.315318	0.287621	0.403036	0.327401	0.231844	0.325956	0.200039	0.274407	0.320839	0.228734	0.298089	0.252718	0.394316	0.540534	0.490044	0.564923	0.591815	0.665857	0.5836	0.409711	0.442469	0.530551	0.411545	0.435306	0.522505	0.499299	0.446453	0.444695
	Cer d44:2	0.0536146	0.0559082	0.0612423	0.0486494	0.0715819	0.0479687	0.0518379	0.0465087	0.0785268	0.0666594	0.0658916	0.0649157	0.068755	0.0562371	0.0944097	0.0535411	0.0649949	0.0498758	0.0558066	0.0735107	0.0985161	0.0674821	0.0651516	0.0547114	0.0528943	0.0704003	0.047184	0.052634	0.0655389	0.0684512	0.0686493	0.0552586	0.054368	0.101048	0.0663704	0.098522	0.108597	0.131456	0.117025	0.0826952	0.0725393	0.0894461	0.0787906	0.0703252	0.103003	0.080159	0.116501	0.0786841
	FAHFA 16:0_18:0	0.0466625	0.0621223	0.0252745	0.0351785	0.0365726	0.0255942	0.0302854	0.0299361	0.0693001	0.0407305	0.0481116	0.0509794	0.0553047	0.0476855	0.053959	0.0339692	0	0.0410242	0.0399935	0.0562477	0.0449637	0.0451867	0.0514593	0.0397535	0.0342996	0	0.0328262	0.0590022	0.0377624	0.0411103	0.0605198	0.0431346	0.043574	0.0671191	0.040068	0.0412578	0.0576846	0.0630143	0.0623878	0.0487306	0.0564934	0.050541	0.0343403	0.0344998	0.0484058	0.0579116	0.0356825	0.0379137
	FAHFA 18:0_18:0	0.0637649	0.0808464	0.0397767	0.0413932	0.0483922	0.0304408	0.0315732	0.0275959	0.0837051	0.0788146	0.0667077	0.0623211	0.090768	0.08801	0.0817466	0.0377186	0.0831804	0.043918	0.0705259	0.111088	0.0913277	0.0754098	0.0888985	0.0498147	0.052385	0.0593826	0.0498755	0.0815583	0.0720296	0.0846378	0.0770498	0.0649702	0.0694616	0.0749334	0.0691139	0.0969013	0.0871655	0.110753	0.0938333	0.0630126	0.0662164	0.0746197	0.0669468	0.0603257	0.0921578	0.0877763	0.0695815	0.072051
	Hex2Cer 32:1;2O	0.0185975	0.0216185	0.0193903	0.0201675	0.0270447	0.0300999	0.0196042	0.0198253	0.0318532	0.0219522	0.0240564	0.0247928	0.0164399	0.029905	0.0321548	0.0271913	0.0207148	0.0152185	0.0143841	0.0189403	0.0367129	0.0205717	0.023096	0.0291333	0.0201526	0.0175711	0.0178524	0.0266821	0.0165896	0.0212279	0.0199016	0.0225818	0.0292212	0.0365249	0.0311465	0.061704	0.0417593	0.0583883	0.0487806	0.0463933	0.0415066	0.0376344	0.0310813	0.0362646	0.0297442	0.0429085	0.0320811	0.0395747
	Hex2Cer 34:1;2O	0.650926	0.77991	0.641611	0.518488	0.686604	0.698299	0.57163	0.662411	0.913331	0.631167	0.682569	0.744864	0.602884	0.611427	0.751603	0.696713	0.720432	0.427831	0.540384	0.720677	0.8397	0.616377	0.608465	0.881102	0.554536	0.622113	0.461924	0.624074	0.635871	0.668444	0.638945	0.638949	0.664094	0.886249	0.718173	0.946995	1.0267	1.07749	0.929329	1.02818	0.737777	0.749617	0.6397	0.643343	0.738969	0.789534	0.689083	0.803903
	Hex2Cer 34:2;2O	0.0279743	0.0195427	0.0242463	0.0184069	0.0310486	0.0273226	0.0192761	0.0236846	0.0359185	0.0281047	0.0289792	0.0222797	0.0206766	0.0263316	0.0226174	0.0246699	0.0242463	0.0210664	0.0201486	0.0254554	0.0245354	0.0242494	0.0242824	0.0318113	0.0234082	0.0246264	0.0187583	0.0232426	0.0210046	0.0224837	0.0273603	0.0181213	0.0278033	0.0305987	0.0265393	0.0362656	0.0286517	0.0351607	0.0314406	0.0299193	0.0342698	0.0283413	0.0242374	0.0214734	0.0292484	0.0274527	0.0268407	0.0339929
	Hex2Cer 42:2;2O	0.0729467	0.0702351	0.0678309	0.0621989	0.0796474	0.0719119	0.0612703	0.0670465	0.105498	0.0768145	0.0668651	0.0662828	0.0547451	0.0745564	0.0666883	0.0679838	0.0795834	0.0572882	0.059911	0.0654466	0.0739217	0.0630282	0.0733542	0.0818172	0.0555121	0.0735096	0.0447891	0.084618	0.0775221	0.0524875	0.0707809	0.068536	0.075758	0.0969072	0.0806889	0.0993948	0.108344	0.0920286	0.0935597	0.100379	0.106542	0.0805165	0.0679316	0.0654323	0.0810997	0.084797	0.0885198	0.0773639
	Hex2Cer 42:3;2O	0.0235934	0.017271	0.0155961	0.0138805	0.0233443	0.0155016	0.0187622	0.0201564	0.0194623	0.0116435	0.0175484	0.0131868	0.0248998	0.0131763	0.0165947	0.0126874	0.0174245	0.0132341	0.0137711	0.0245068	0.0173477	0.0132503	0.0196645	0.0212092	0.0198683	0.0196432	0.0148923	0.0168407	0.0167968	0.0142972	0.02136	0.0198029	0.0191917	0.0200307	0.0236613	0.0263653	0.0221141	0.0235788	0.0218224	0.0144098	0.0190979	0.0219337	0.0127573	0.0144205	0.0225101	0.0253298	0.0242203	0.0297425
	Hex3Cer 34:1;2O	0.0630548	0.0546521	0.0442888	0.0411876	0.0594053	0.0644628	0.0450638	0.0411378	0.0664548	0.0468744	0.0494158	0.0478318	0.0476941	0.0542948	0.0512568	0.0553505	0.0538984	0.0365851	0.0418055	0.0575172	0.0580351	0.0495661	0.0497629	0.0498224	0.0364668	0.0495134	0.0341221	0.0484239	0.0442714	0.0382239	0.0470569	0.0477204	0.0443698	0.0559174	0.0457871	0.0802056	0.0599878	0.0603053	0.0601657	0.0647286	0.0507459	0.0561344	0.0437137	0.0478364	0.0522558	0.0588959	0.0490726	0.058208
	HexCer 14:2;2O/28:0	0.463019	0.29622	0.301815	0.260052	0.31511	0.343004	0.252411	0.300325	0.367502	0.283204	0.26999	0.288452	0.247277	0.302285	0.32864	0.276442	0.312393	0.319394	0.24831	0.380431	0.318567	0.278068	0.433739	0.322196	0.229529	0.368699	0.214921	0.288276	0.257973	0.322783	0.281084	0.354378	0.270569	0.311253	0.301508	0.489644	0.330919	0.385855	0.486397	0.365903	0.220599	0.413255	0.348895	0.1827	0.268052	0.32322	0.26206	0.249386
	HexCer 18:1;2O/16:0	0.226218	0.306946	0.239412	0.19002	0.241685	0.226128	0.190159	0.274635	0.308634	0.220835	0.198378	0.242927	0.197989	0.241253	0.271972	0.210652	0.240713	0.178761	0.196764	0.217352	0.229184	0.218719	0.253598	0.292884	0.172072	0.230408	0.157674	0.229661	0.191357	0.19078	0.228048	0.191901	0.197166	0.253685	0.208498	0.235258	0.266761	0.291419	0.258893	0.233565	0.2616	0.223602	0.183079	0.17838	0.235164	0.274384	0.201057	0.239362
	HexCer 41:1;2O	0.175794	0.229696	0.172702	0.13705	0.186676	0.238279	0.158717	0.186715	0.238792	0.161228	0.172063	0.17028	0.160373	0.210121	0.189965	0.173054	0.156765	0.124899	0.150253	0.193042	0.243273	0.174246	0.178276	0.222903	0.157377	0.155965	0.113859	0.178746	0.176904	0.13616	0.187138	0.171195	0.224975	0.339419	0.22346	0.293049	0.315295	0.362673	0.264333	0.312227	0.246795	0.250672	0.216311	0.252887	0.243397	0.27354	0.269305	0.287049
	HexCer 42:1;2O	0.705415	0.847072	0.766194	0.571674	0.961392	0.854129	0.839565	0.882148	1.0819	0.7005	0.779194	0.938864	0.912858	0.801331	0.87336	0.87243	0.803169	0.563528	0.65882	0.83893	0.901894	0.766468	0.778564	0.897305	0.796546	0.789912	0.575307	0.700995	0.840102	0.632106	0.703329	0.902828	0.815955	1.34613	0.827774	1.13433	1.23774	1.68257	1.12533	0.95742	0.968087	0.892144	0.730621	0.734356	1.02321	1.02276	0.970251	1.03657
	LPC 14:0 SN1	1.04731	0.896536	1.12921	0.722065	1.04959	0.904772	1.00225	1.01563	0.821974	0.77731	0.981007	0.920554	0.886159	0.862967	0.782134	0.907939	0.838168	1.09214	0.882013	1.02439	1.02453	0.935075	0.943654	0.858788	0.726113	0.802741	0.832427	0.833082	0.869783	0.893147	0.894366	0.778367	2.1176	1.7095	2.0765	2.07396	1.84675	1.8786	1.92326	1.79665	2.40919	2.03442	1.95449	2.13646	2.11712	1.67134	2.24054	1.86697
	LPC 15:0 SN1	0.494758	0.460166	0.540388	0.453017	0.540372	0.421324	0.615503	0.548988	0.464453	0.503763	0.587089	0.509078	0.46618	0.471918	0.520839	0.526787	0.485904	0.487058	0.528669	0.569815	0.491181	0.523326	0.410254	0.543216	0.423288	0.449286	0.455546	0.441468	0.407557	0.507243	0.507833	0.51955	1.4237	1.25962	1.12929	1.15349	1.04197	1.2648	1.14114	1.00942	1.29359	1.23829	1.14277	1.20028	1.13303	1.11134	1.24261	0.997187
	LPC 16:0 SN1	150.839	145.76	161.24	118.454	140.694	135.033	167.733	149.575	136.674	140.139	146.774	135.915	142.99	156.821	139.781	143.458	158.905	171.139	142.967	150.437	146.956	163.904	151.708	144.485	113.918	141.41	145.961	153.106	133.328	127.979	125.134	140.376	261.417	196.081	219.622	244.803	208.756	223.461	227.023	204.564	233.995	228.556	219.413	211.84	226.781	223.987	235.079	183.078
	LPC 16:0 SN2	12.2959	13.9733	14.8752	10.1191	16.3831	12.8119	16.306	14.9879	13.8988	12.6674	12.426	13.4859	14.2245	15.9984	13.7196	15.1785	16.3211	15.8466	15.3129	15.1542	15.741	15.2644	14.7303	13.3592	10.8422	14.808	14.1444	13.8014	12.0569	11.6505	12.0784	14.2056	27.7822	20.7869	25.9286	27.4272	23.4075	22.8293	21.5038	18.8304	29.2765	27.0638	26.6341	27.6137	25.1436	23.0771	28.3992	21.9335
	LPC 16:1 SN1	1.71686	1.74978	2.13754	1.3322	1.95613	1.78757	2.06688	2.52299	1.76701	1.57898	1.88737	1.68033	1.55625	1.86685	1.67634	2.35777	2.04708	1.90487	2.41969	2.37515	2.31634	2.21626	1.88333	1.60333	1.35407	2.05328	1.74104	1.53825	2.09191	1.60863	1.59756	1.80538	2.74086	2.25611	2.30444	2.45318	2.56287	2.153	2.29331	2.01058	2.37927	2.31485	2.34512	2.52762	2.43935	2.05742	3.12393	2.08593
	LPC 16:1 SN2	0.298589	0.307433	0.31097	0.212118	0.298589	0.273911	0.323013	0.298589	0.313464	0.303333	0.298589	0.298589	0.287461	0.336476	0.298589	0.312711	0.370547	0.538411	0.298589	0.298589	0.299185	0.209404	0.298589	0.243895	0.213894	0.264948	0.29364	0.299752	0.283711	0.298589	0.298589	0.272093	0.426465	0.322572	0.355768	0.394271	0.278054	0.361068	0.337839	0.351153	0.437665	0.387881	0.342164	0.275205	0.356924	0.277101	0.352994	0.267961
	LPC 17:0 SN1	0.938982	1.14937	0.913327	0.824266	0.991034	0.912821	1.00917	0.908972	0.936934	0.953126	1.1332	1.09386	0.981573	1.03624	0.970314	0.936846	0.881299	1.2794	0.916712	0.928389	1.12283	0.987186	0.839697	0.862797	0.766218	1.13092	0.913593	0.811265	0.967124	0.780101	0.981894	0.810689	2.29355	1.6977	1.78506	2.13719	1.81572	1.84834	2.46496	1.71524	1.91327	2.1171	1.90377	2.08025	1.93269	2.3129	1.8829	1.67469
	LPC 18:0 SN1	57.9496	63.0991	62.4438	50.6412	76.1534	58.7418	70.6156	63.5205	58.8687	55.8201	59.4385	60.778	64.6981	70.5014	61.0398	58.9087	63.5096	64.2546	57.5433	66.5238	66.8908	65.8871	61.3908	62.8683	45.3111	56.4981	60.1634	68.3571	61.1035	59.5265	52.0045	52.1805	109.743	98.0839	107.305	115.115	97.9564	109.807	110.23	105.213	112.814	119.282	109.374	98.718	96.4141	95.7511	100.915	84.7791
	LPC 18:0 SN2	4.53621	4.60069	4.65635	3.9215	4.41546	4.31978	4.94032	4.33658	4.37431	4.24961	4.41067	4.48536	4.21745	4.58284	4.85656	5.05927	4.33035	5.11667	4.07111	5.27088	5.02511	5.31517	4.81526	4.89092	3.35342	4.45237	5.18211	4.15808	4.38796	4.20833	3.58242	4.63697	9.68812	8.32014	9.28628	10.3974	8.37309	9.96974	9.09318	8.11379	9.50549	9.97876	9.27597	8.12496	7.6416	8.94481	8.98608	7.17847
	LPC 18:1 SN1	30.3317	26.7796	30.7322	26.8395	33.1838	30.3127	35.0925	29.5108	26.9912	29.5182	33.8967	23.7785	30.9662	34.8171	29.2829	32.0177	30.4949	35.1926	29.2694	30.6713	32.9772	32.4817	31.9067	31.9306	22.4306	24.6595	32.1139	30.4497	28.5793	28.6172	26.9939	30.2419	56.1	44.3137	52.9973	53.8009	42.0435	47.0603	43.8791	31.005	56.7883	43.7737	45.942	45.7326	47.8889	36.5189	46.5648	36.2639
	LPC 18:1 SN2	2.3511	2.31064	2.55785	2.28807	2.63781	2.8131	2.45227	2.40967	1.86256	2.25484	2.65576	2.34341	2.44673	2.70476	2.36595	2.20691	3.15348	3.08084	2.41039	2.5368	3.12666	3.24379	2.70536	2.0742	2.08068	2.12143	2.44574	2.75759	2.48199	2.01266	2.19168	2.11746	4.12955	3.19351	3.45702	3.52114	3.37023	3.07745	3.46513	2.96291	3.77529	3.97481	3.53084	4.02549	3.60892	2.89554	3.48951	2.77001
	LPC 18:2 SN1	37.1815	40.4396	44.7595	33.7387	46.4704	39.6941	50.6759	39.3589	39.2912	38.8873	40.4351	39.9182	41.1308	44.6266	39.7778	41.0308	42.4511	43.648	38.4591	40.894	43.9771	47.8139	38.6551	40.6603	28.6805	48.0014	40.8256	40.3665	34.6434	36.1111	36.562	38.1761	75.9288	52.2449	52.8744	58.842	50.7818	59.2214	58.3309	57.1359	62.6092	66.4908	63.5978	57.5514	62.4967	56.5599	63.0992	53.2416
	LPC 18:2 SN2	4.16598	3.90506	4.67987	3.52575	4.54346	3.69072	4.64835	3.89431	4.12599	4.35012	4.49512	4.345	3.85887	4.155	3.9677	4.202	4.88817	4.28719	3.64904	3.44183	4.83945	5.05407	3.88788	3.81462	3.33583	3.75281	4.0007	4.49225	3.44006	3.46058	3.74181	4.0791	7.28593	5.46003	5.47424	5.8074	5.05698	6.15698	5.64484	5.71696	6.78253	6.60452	5.72295	6.01886	5.67327	5.86376	6.51299	4.96323
	LPC 18:3 SN1	0.283487	0.274812	0.349572	0.225179	0.293673	0.29997	0.333643	0.27406	0.30865	0.251903	0.267556	0.230732	0.307991	0.251318	0.230133	0.262909	0.264102	0.337263	0.325256	0.257274	0.258439	0.284448	0.292577	0.286661	0.21497	0.26104	0.309783	0.274656	0.261216	0.218447	0.267914	0.256079	0.476672	0.424208	0.397842	0.511041	0.397565	0.421067	0.432934	0.354167	0.432825	0.447574	0.390569	0.448435	0.443009	0.405167	0.500834	0.439069
	LPC 19:0 SN1	0.0954838	0.0762066	0.0968593	0.0692915	0.113559	0.0665815	0.131412	0.123377	0.0954838	0.0998191	0.132339	0.103777	0.0829747	0.0954838	0.0901947	0.117438	0.095716	0.105514	0.0861721	0.0902297	0.091533	0.141882	0.0694172	0.0798863	0.0645487	0.0646753	0.0874219	0.0971337	0.0945559	0.0703493	0.130683	0.0954838	0.240001	0.189619	0.166676	0.210714	0.189619	0.211621	0.192891	0.189619	0.250689	0.174515	0.196896	0.189619	0.162387	0.170806	0.164817	0.170149
	LPC 20:4 SN1	8.84873	9.4579	9.67838	7.60382	9.72377	8.91125	9.87056	8.963	8.62083	8.71403	8.98872	8.9244	9.07342	9.12677	8.50331	11.5788	9.43373	8.72639	8.233	8.97941	9.10542	9.78592	9.84334	8.86331	5.87703	7.93311	9.07552	7.68982	7.52759	7.69118	7.47282	8.06122	14.3107	11.4909	12.9532	13.4034	11.5734	13.756	13.7768	12.6032	14.8996	17.0685	12.724	12.6556	12.7483	12.8684	14.8977	10.9606
	LPC 20:4 SN2	1.28264	1.28856	1.3292	0.921119	1.17174	1.19203	1.46966	1.09615	1.29253	1.05772	1.30092	1.17533	0.992157	1.15129	1.31075	1.02884	1.49808	1.0933	1.07525	1.28202	1.24128	1.40473	1.11161	1.19698	0.939786	1.02916	1.18715	1.02914	1.06934	1.01941	1.07596	1.08227	1.93045	1.60075	1.5424	1.56318	1.29449	1.35997	1.49178	1.45562	1.71824	1.92612	1.16636	1.46633	1.55575	1.42621	1.94232	1.17786
	LPC 20:5 SN1	0.326098	0.312901	0.323065	0.267148	0.407861	0.334508	0.375653	0.291563	0.306623	0.331314	0.297928	0.315286	0.305155	0.305155	0.32067	0.393285	0.293587	0.36484	0.314634	0.296313	0.309818	0.38848	0.328657	0.301219	0.252102	0.368648	0.252473	0.294211	0.326605	0.244255	0.28949	0.339101	1.2067	0.878027	1.1128	0.985476	0.936917	0.966422	1.18424	0.908605	1.0337	0.991289	0.890873	1.00644	1.00876	0.945008	1.03261	0.899097
	LPC 22:5 SN1	0.299125	0.382375	0.400042	0.254973	0.355816	0.318283	0.363516	0.304942	0.374471	0.232178	0.328822	0.297473	0.277582	0.440518	0.321516	0.354335	0.398093	0.316861	0.258818	0.403416	0.416688	0.40297	0.340927	0.310365	0.259728	0.308303	0.274849	0.259667	0.284393	0.289582	0.30632	0.355742	0.624027	0.440314	0.543561	0.540976	0.445097	0.527781	0.55708	0.481523	0.557022	0.646866	0.5267	0.599721	0.496625	0.44623	0.551196	0.403856
	LPC O-16:0	0.724929	0.651436	0.694755	0.544126	0.741182	0.689547	0.783351	0.676581	0.696631	0.649644	0.658265	0.658265	0.694416	0.676079	0.759333	0.658265	0.768226	0.661084	0.607832	0.706016	0.697865	0.658265	0.651468	0.613043	0.530545	0.546471	0.581504	0.666829	0.581504	0.592135	0.518344	0.649794	1.27173	1.1261	1.09776	1.12496	1.06201	1.0971	1.03231	1.15459	1.24143	1.16357	1.19989	1.364	1.20459	1.14934	1.15459	1.15459
	LPC O-18:1	0.369785	0.363522	0.318488	0.248349	0.415681	0.32203	0.4337	0.378762	0.308369	0.299998	0.418606	0.309193	0.24687	0.479576	0.433822	0.349513	0.467309	0.343959	0.357339	0.318214	0.415237	0.420857	0.320145	0.334131	0.344001	0.427728	0.335207	0.344513	0.333741	0.356338	0.283262	0.368859	0.90765	0.662194	0.769076	0.580483	0.679015	0.728493	0.622752	0.602631	0.708037	0.628309	0.686537	0.691028	0.705565	0.632238	0.621981	0.636441
	LPE 16:0 SN1	1.62419	1.24684	1.57625	1.77208	1.30606	1.55812	1.84137	1.55059	1.77956	1.37668	1.27154	1.38312	1.55087	1.48642	1.44746	1.44902	1.60504	1.58197	1.51927	1.43543	1.43151	1.65123	1.29921	1.61299	1.48661	1.4891	1.27365	1.49578	1.70252	1.31262	1.45662	1.46974	2.30772	2.33817	2.62065	2.30358	2.6205	2.13879	2.03966	2.19097	2.44349	2.60932	2.33645	2.43384	2.26298	2.39791	2.2429	2.4151
	LPE 18:0 SN1	2.63086	1.96745	2.03833	2.416	2.18429	2.18475	2.55347	1.94378	2.17069	2.14853	2.33419	2.35364	2.22718	2.17364	2.09422	2.52813	2.28413	2.36522	2.06731	2.44159	2.44423	2.0822	1.79249	2.24495	2.06865	2.10338	2.03716	2.07931	2.33704	2.08002	2.14501	2.20823	4.06381	3.60265	4.14619	4.10682	4.39424	3.70417	3.18782	4.4092	4.39871	4.34222	3.47023	4.57928	3.59953	3.81177	3.58701	4.48762
	LPE 18:1 SN1	1.40859	1.52234	1.95526	1.75769	1.51283	1.81133	1.99245	1.58078	1.86861	1.60365	1.61952	1.55121	1.63865	1.51919	1.53825	1.61212	1.36797	1.84291	1.68784	1.98304	1.51162	1.84802	1.67008	1.74665	1.63212	1.7237	1.44009	1.50919	1.79659	1.60242	1.69511	1.63855	2.24147	2.29195	2.41254	2.21045	2.48647	1.99876	2.01232	2.2422	2.32714	2.38479	2.17448	3.00458	2.15765	2.10586	2.0807	2.32657
	LPE 18:2 SN1	3.50702	2.8305	3.46005	3.38209	3.39906	3.42876	3.67211	3.17383	3.80498	3.32343	3.00467	3.3963	3.0837	3.29465	2.90027	3.36862	3.41834	3.45901	3.53915	3.12453	2.98967	3.48114	3.11933	3.44418	3.29133	3.24317	3.11154	3.4036	3.41139	3.09964	3.27558	3.3307	3.39675	3.64861	3.78224	3.72994	4.0838	3.77207	3.33186	3.88601	3.99204	3.84007	3.69091	4.18678	3.78084	3.3326	3.3112	3.53795
	LPE 18:2 SN2	0.699437	0.560696	0.574928	0.554878	0.522017	0.561747	0.618872	0.513661	0.622715	0.572783	0.525908	0.643849	0.563314	0.538725	0.479032	0.578391	0.711005	0.580062	0.60794	0.570275	0.624891	0.578228	0.476862	0.520096	0.578991	0.683859	0.528103	0.521435	0.585418	0.552378	0.536486	0.566089	0.625219	0.607036	0.627279	0.630958	0.63159	0.536648	0.703373	0.598548	0.636789	0.650135	0.727071	0.682916	0.591015	0.609681	0.723499	0.683961
	LPE 20:4 SN1	2.30823	2.1283	2.33159	2.51412	2.1544	2.167	2.56958	2.37378	2.31165	2.46565	2.29846	2.29988	2.10561	2.21097	2.22231	2.26886	2.2476	2.31593	2.08773	2.11655	2.28266	2.2951	2.05663	2.20346	2.3039	2.19115	2.13805	2.28916	2.41781	2.29101	2.2459	2.38548	2.53344	2.13796	2.39863	2.49143	2.466	2.57615	2.1794	2.30557	2.5564	2.58671	2.41112	2.66091	2.3655	2.49031	2.61966	2.44697
	LPE 20:4 SN2	0.844485	0.734554	0.583724	0.566144	0.570692	0.63241	0.746195	0.669761	0.700641	0.658248	0.735722	0.64008	0.538912	0.69841	0.570342	0.439976	0.78575	0.454734	0.614581	0.712956	0.567427	0.812142	0.606896	0.812419	0.705	0.653923	0.569149	0.64477	0.744369	0.552156	0.610053	0.689702	0.661759	0.586062	0.599462	0.634318	0.656927	0.590231	0.532319	0.582001	0.775019	0.663536	0.658347	0.761197	0.663265	0.622428	0.73166	0.78707
	LPE 22:6 SN1	1.084	1.01169	1.06935	1.01475	1.02639	0.944028	1.18776	0.903293	1.03465	1.03577	0.863969	1.04917	0.982122	0.948176	0.909257	1.10573	1.05307	0.972231	0.972724	0.987546	1.11077	1.22598	0.857165	1.04523	1.01981	0.957659	0.903209	0.929811	1.02163	1.12597	0.920255	0.903691	1.45351	1.50951	1.52594	1.61598	1.77511	1.66008	1.31608	1.47668	1.49161	1.57724	1.48357	1.7258	1.39519	1.44992	1.45476	1.73012
	LPE O-18:1	0.381424	0.369942	0.38002	0.36744	0.390778	0.427387	0.378909	0.315359	0.376767	0.34135	0.360994	0.24842	0.351519	0.363519	0.351301	0.371394	0.385337	0.319813	0.436179	0.405706	0.312476	0.358084	0.257766	0.321608	0.317253	0.438635	0.360994	0.381561	0.390151	0.437125	0.283115	0.369493	1.08087	1.05589	1.20657	1.18447	1.34041	1.06987	1.06602	1.21085	1.32637	1.36731	1.19832	1.32409	0.950488	1.05553	1.04542	1.26587
	PC 14:0_20:4	1.06503	0.926423	1.07541	1.13751	1.07336	1.0479	0.935709	1.06929	0.969288	0.920363	0.955212	0.798352	1.02023	0.980158	1.07944	1.00558	0.903987	0.924398	0.876076	0.988211	1.06673	0.861368	0.97316	0.964149	0.844004	1.03693	0.993604	1.07591	0.791725	0.992748	0.930004	0.839232	1.5924	1.5721	1.45905	1.83627	1.97716	1.27209	1.36387	1.50749	1.23517	1.83534	1.4274	1.6526	1.70101	1.73891	1.7395	1.74995
	PC 14:0_22:6	0.245582	0.217687	0.161447	0.231664	0.263909	0.19159	0.234345	0.231664	0.244326	0.241767	0.218256	0.231664	0.268338	0.25662	0.236945	0.194196	0.210062	0.231664	0.210904	0.239509	0.294217	0.201567	0.234414	0.231664	0.200115	0.273457	0.262771	0.3419	0.152239	0.231664	0.195451	0.231664	0.531206	0.577309	0.486116	0.609599	0.685991	0.534917	0.473256	0.530005	0.425964	0.575901	0.493993	0.57783	0.506336	0.498407	0.534258	0.556824
	PC 15:0_16:0	0.47162	0.365288	0.36094	0.363605	0.396799	0.43407	0.39927	0.527887	0.408638	0.324538	0.410544	0.336526	0.449471	0.486629	0.384881	0.358103	0.405621	0.388176	0.408281	0.432775	0.379662	0.36247	0.473577	0.423775	0.332098	0.343648	0.360034	0.429912	0.369895	0.346593	0.400159	0.318428	0.630507	0.739146	0.625478	0.59295	0.741958	0.491864	0.547349	0.539341	0.609205	0.724932	0.518873	0.584435	0.630444	0.716714	0.621555	0.616226
	PC 15:0_20:4	0.797396	0.807171	0.775156	0.779114	0.643863	0.716641	0.839383	0.809933	0.65528	0.66159	0.743132	0.661542	0.672869	0.643325	0.663909	0.757514	0.62721	0.570624	0.497014	0.699391	0.753729	0.763101	0.63961	0.769859	0.605272	0.750669	0.689237	0.773299	0.601911	0.634652	0.694109	0.673175	1.31067	1.01809	0.857805	1.06058	1.32972	0.889801	0.847418	1.17337	0.942977	1.15761	1.21276	1.04445	0.927985	1.17296	1.06023	1.18597
	PC 16:0_16:0	14.2326	12.4017	12.2458	11.8233	12.2795	11.8921	12.0146	14.85	11.5671	10.6972	12.1153	9.59759	12.5197	12.5493	12.3152	11.2581	12.1307	10.6949	10.9953	11.7058	12.3318	12.1584	11.5359	13.318	9.78618	11.5522	11.2437	11.6395	10.7406	10.7172	10.7723	9.01419	13.3098	13.5829	11.3018	14.3539	16.4868	11.4055	11.6464	12.4846	12.1449	13.5401	12.5861	12.8968	12.8398	13.4177	13.9795	14.6004
	PC 16:0_17:0	0.468458	0.506737	0.439341	0.452508	0.545399	0.486011	0.4878	0.518694	0.471011	0.412865	0.43065	0.36318	0.409738	0.466611	0.473739	0.432101	0.41697	0.3948	0.446755	0.401144	0.488025	0.446755	0.446755	0.521536	0.345061	0.402718	0.434742	0.551824	0.446755	0.360023	0.446755	0.380689	0.66008	0.716927	0.647278	0.769579	0.747202	0.424762	0.637054	0.668483	0.61324	0.725556	0.662698	0.665121	0.563474	0.709038	0.594007	0.737788
	PC 16:0_18:1	200.963	150.239	191.684	186.781	172.398	176.213	170.953	212.644	183.26	161.729	183.718	154.243	178.341	159.038	162.308	159.344	160.339	152.896	149.127	163.174	180.581	158.285	172.904	177.419	149.471	163.746	174.125	190.262	148.548	156.234	161.161	156.289	195.523	181.383	179.438	192.261	230.233	159.555	164.042	173.899	163.179	213.668	193.758	184.318	200.012	196.211	197.313	206.028
	PC 16:0_18:2	310.801	272.014	300.954	306.323	285.41	295.144	257.431	309.177	276.599	247.15	304.754	232.686	273.982	293.025	264.547	270.556	273.814	256.101	243.042	259.766	291.07	291.176	291.474	292.908	231.622	280.391	252.38	306.475	216.971	242.112	272.196	240.266	359.789	344.054	297.522	355.766	393.853	278.196	280.438	318.168	287.225	357.976	305.678	313.743	326.495	315.889	364.498	344.959
	PC 16:0_20:5	11.6561	10.5728	12.5882	11.6783	11.1264	10.7201	10.495	13.076	11.6822	10.2097	11.3607	9.03578	11.2387	11.5025	11.0843	13.0059	11.7065	10.3939	9.76653	10.4109	10.3402	9.97993	11.4765	11.1995	9.57107	10.6658	11.5095	12.736	10.0652	10.4447	9.73494	10.0133	27.109	26.2841	25.1195	28.9082	33.8189	23.1755	25.2779	27.1421	25.4998	29.4914	27.5687	26.0527	28.4032	27.6542	29.3255	29.7621
	PC 16:0_22:6	41.1168	32.3207	38.7286	34.8634	35.4592	33.6189	36.6931	40.7798	35.7303	29.2115	33.5068	31.5189	36.1334	37.8778	35.4361	32.8791	34.2579	32.9456	28.1443	34.8962	33.1783	31.6314	32.1232	36.736	29.5845	32.1977	33.1619	38.0208	30.7546	33.5121	29.3521	30.5845	9.51734	9.29095	8.75767	10.6785	10.9815	8.30163	9.00129	9.91217	9.88389	10.2319	8.60495	9.89846	9.75407	9.40927	9.41252	10.5918
	PC 16:1_18:2	7.43165	7.4198	8.44154	7.59684	7.21725	6.83968	7.48209	8.95336	7.13131	6.10435	7.39471	6.11334	7.43701	8.04878	7.09919	7.92157	7.20152	6.41092	6.09583	6.67144	7.6955	7.25736	7.16444	7.69567	6.02098	6.7147	6.69484	7.48506	6.38878	6.72084	7.40506	5.62497	2.57205	2.57583	2.38705	2.66359	3.0508	1.87493	2.15022	2.49661	2.32605	2.64103	2.71534	2.39287	2.74022	2.43383	2.80926	2.7324
	PC 17:0_18:1	2.016	1.78306	2.03969	2.30002	2.02375	1.92651	1.99159	2.55875	1.91721	1.89507	1.85522	1.93311	2.06531	2.02011	2.22957	2.01788	1.91732	1.86732	1.81558	2.05831	1.90222	1.99229	2.22273	2.36727	1.7158	2.06589	1.82266	2.2449	1.65354	1.94519	1.84709	1.71125	6.05997	5.82873	5.56631	6.20284	8.17781	4.80384	4.92369	6.36842	5.42986	6.96342	5.7042	6.08158	5.45175	6.23786	6.04948	6.51945
	PC 17:0_18:2	4.91076	4.51745	4.7906	5.09475	4.46646	4.61023	4.76972	5.72932	4.24262	3.96341	4.51625	4.41182	4.13581	4.5328	4.41987	4.19893	4.36548	3.87836	3.65156	4.75656	4.52778	4.26079	4.22652	4.64928	3.41967	4.34678	3.89521	4.80763	3.80864	4.00084	4.63653	4.13645	3.38175	3.26843	2.88657	3.43251	3.76752	2.71321	3.0439	3.35186	3.02593	3.24746	2.7787	2.92414	3.76405	3.01878	3.1334	3.4375
	PC 17:0_20:4	2.92339	2.36984	2.81137	2.30015	2.84963	2.77893	2.49589	3.07035	2.34905	2.1786	2.45969	1.93362	2.60135	2.79436	2.526	2.41972	2.29413	2.33519	2.26787	2.66479	2.69639	2.66687	2.36871	2.63315	2.0661	2.37492	2.72061	2.73705	2.26247	2.42461	2.16891	2.30257	1.0067	0.823748	0.794647	0.939563	1.05755	0.743391	0.714895	0.941398	0.853163	1.08904	1.02548	0.902942	0.890347	0.9588	0.962015	1.00737
	PC 17:0_22:6	0.707475	0.578333	0.587993	0.58863	0.574555	0.477035	0.498268	0.531807	0.640971	0.457289	0.520362	0.448189	0.572238	0.522195	0.408642	0.571923	0.400953	0.428534	0.497606	0.565641	0.462846	0.474136	0.593023	0.506907	0.448823	0.53631	0.584871	0.50289	0.451461	0.472629	0.563172	0.479992	0.719855	0.561345	0.545698	0.647119	0.790261	0.451239	0.494353	0.603056	0.470429	0.600706	0.621453	0.550747	0.545761	0.64847	0.627174	0.538102
	PC 17:1_20:4	0.332278	0.275194	0.32446	0.285701	0.310566	0.355449	0.268232	0.418	0.342059	0.309289	0.276137	0.300365	0.288791	0.277223	0.284075	0.350396	0.279301	0.252743	0.246554	0.290842	0.297865	0.302534	0.338175	0.368787	0.259597	0.258549	0.321212	0.362777	0.256242	0.290207	0.267704	0.297688	40.1965	38.1977	32.8649	41.483	48.1746	30.9026	36.2106	37.1563	34.4482	44.9504	35.307	33.6677	41.7702	41.9574	41.4751	44.2086
	PC 18:0_18:1	37.3671	33.3682	40.0481	38.3282	35.3324	33.4252	30.0442	42.8424	37.7041	30.9327	33.3619	31.5412	31.9468	36.8479	35.3572	34.8273	32.4124	33.0829	27.8919	34.5491	34.5048	31.2944	33.1101	36.0372	28.7651	31.1007	31.1716	34.3759	29.8017	32.2892	26.7147	23.3905	116.334	113.95	104.211	118.496	157.437	93.4912	95.7692	110.954	107.854	116.99	109.37	105.174	106.869	115.596	119.114	112.237
	PC 18:0_20:3	27.1484	32.9055	35.8213	27.371	35.4351	34.683	24.9982	39.0519	25.0254	24.4499	29.1882	22.8025	27.4482	27.8512	25.6913	31.1202	30.3435	26.101	22.2068	28.084	26.2175	23.8777	27.9881	31.1757	29.0732	25.4092	23.7093	31.009	26.7169	30.5182	32.081	23.622	46.873	47.0088	34.326	51.8829	45.2529	28.868	37.3985	48.0858	32.6114	43.8801	44.1384	45.8812	46.6769	34.7914	36.5321	52.9941
	PC 18:0_20:4	121.302	99.7224	111.428	92.8381	110.348	108.294	102.785	129.698	108.658	87.6121	102.798	83.5809	103.065	102.827	101.681	101.224	97.1989	98.6927	96.0943	99.2012	104.609	97.6319	100.023	99.5729	85.5625	103.543	108.776	117.216	89.6723	104.797	97.3084	88.5909	57.2502	48.0286	49.9126	55.6379	59.4784	42.0921	46.929	48.7587	44.4726	58.0675	50.3818	49.9861	48.5138	51.0706	49.5613	56.7186
	PC 18:0_22:4	4.08159	3.71684	4.34274	3.80298	3.76478	3.80951	3.91585	5.09406	3.8399	3.21778	3.58028	3.30582	4.10407	3.93449	3.78358	3.50369	3.4091	3.31879	2.96932	3.3699	4.19705	3.28761	3.56179	3.80648	2.75885	4.13335	3.72463	3.62827	3.15061	3.20052	3.38881	3.05116	3.2642	2.99131	3.24076	3.58614	4.04917	2.82833	2.75542	3.24753	2.89562	3.59405	3.45171	3.77285	3.16816	3.29707	3.29243	3.37378
	PC 18:0_22:6	18.2338	14.2553	18.1092	16.4113	15.9112	15.7151	15.7498	18.9039	14.5319	13.4705	16.367	13.3346	15.361	15.7292	13.2112	15.7368	14.9392	14.4054	14.2004	12.6181	15.2602	15.6888	13.9757	16.1908	12.959	15.0071	15.9124	17.4996	13.6584	14.4889	13.7442	14.8912	23.478	28.5163	23.3342	25.8399	31.2863	20.6889	19.7015	22.5261	22.0049	26.3846	22.5213	22.3756	23.1913	24.5605	24.6092	24.4766
	PC 18:1_20:4	30.0263	29.1772	29.6584	29.5622	29.9963	29.3936	27.0402	35.8652	27.4968	30.292	28.6266	24.3067	29.8806	28.9466	27.2909	31.9386	27.8399	23.5576	25.8242	27.7447	29.6568	28.3314	28.3329	30.7077	24.053	26.9809	28.7111	29.1099	22.2809	27.1904	27.5186	25.3684	32.1034	36.8339	31.4848	35.9942	42.6697	28.5887	30.0341	33.4779	30.5828	34.3111	33.0246	34.4995	36.5472	33.5908	37.8661	34.9851
	PC 19:0_18:2	0.665558	0.561899	0.709254	0.576179	0.608754	0.561899	0.549801	0.736335	0.561899	0.561899	0.49959	0.485939	0.561899	0.645546	0.561899	0.546892	0.561899	0.550326	0.561899	0.561899	0.566232	0.561899	0.516317	0.612191	0.473521	0.532887	0.504772	0.612024	0.444816	0.479042	0.497416	0.548381	0.695155	0.792021	0.730937	0.863447	0.798623	0.730937	0.60791	0.707417	0.585141	0.841926	0.679675	0.730937	0.744431	0.730937	0.741445	0.730937
	PC 20:2_20:4	1.58346	1.70623	1.95456	1.81582	1.94412	2.08501	1.44634	1.85614	1.62353	1.61467	1.43895	1.50307	1.51851	1.63545	1.75274	1.74392	1.46233	1.58654	1.36781	1.64439	1.81067	1.81245	1.53421	2.3043	1.21284	1.47663	1.7852	1.79335	1.62787	1.44431	1.44858	1.94147	2.05745	2.0523	1.66368	1.97098	1.76915	1.60441	1.4518	1.4878	1.72667	2.11297	1.74651	1.64468	1.72139	2.06923	1.89813	2.00324
	PC 20:4_20:4 Cis	0.680233	0.454564	0.61851	0.616044	0.556986	0.510861	0.512564	0.636471	0.50587	0.509803	0.587693	0.409769	0.534407	0.510367	0.520828	0.499486	0.473712	0.524661	0.434651	0.483241	0.477318	0.502478	0.527127	0.591615	0.389376	0.533129	0.46473	0.602813	0.380554	0.502773	0.507883	0.432594	0.685197	0.713264	0.692828	0.701916	0.960005	0.655301	0.665607	0.757066	0.642804	0.777203	0.831785	0.680706	0.77608	0.672991	0.757342	0.834281
	PC O-16:0_16:0	2.26176	1.67838	1.70127	1.84345	1.70718	1.70127	1.58681	1.70127	1.70127	1.91758	1.78148	1.63621	1.70127	1.78711	1.64818	1.70127	1.74344	1.44937	1.38704	1.89881	1.70127	1.59002	1.70127	1.84906	1.27625	1.70127	1.70127	1.74545	1.33063	1.67423	1.98694	1.64853	1.64689	1.65138	1.72254	1.57103	1.65138	1.36601	1.32688	1.55229	1.70508	2.0871	1.65138	1.57174	1.65913	1.57035	1.68849	1.65138
	PC O-16:0_20:4	10.0651	8.87687	9.58788	10.4063	8.81339	9.84487	8.9129	10.4152	8.60695	7.81516	9.47844	7.8677	8.19934	8.55427	9.95719	9.53934	8.06452	7.23545	7.32683	8.52406	8.55655	8.24271	8.5809	9.43362	8.146	8.48358	8.146	9.65438	7.632	7.38005	9.70699	7.50924	9.44482	9.49396	8.55876	10.0123	12.0073	7.07598	7.18074	8.63945	8.12031	11.2717	8.50635	8.88371	8.33466	9.34509	9.12345	9.79491
	PC O-16:0_20:5	0.460694	0.345886	0.18063	0.419081	0.377597	0.319224	0.358188	0.546181	0.283159	0.312921	0.297762	0.336261	0.359512	0.392294	0.387047	0.387464	0.394342	0.32662	0.324583	0.290615	0.421137	0.331346	0.293203	0.290615	0.378269	0.314635	0.350573	0.341707	0.318453	0.373925	0.358436	0.348727	0.687914	0.814215	0.614884	0.781653	0.896815	0.607772	0.663161	0.800279	0.622509	0.786242	0.699088	0.80773	0.776955	0.718613	0.727842	0.836283
	PC O-16:1_16:0	0.452187	0.369061	0.396663	0.396663	0.396663	0.396663	0.455617	0.524601	0.396663	0.391582	0.385393	0.396663	0.324098	0.467013	0.352709	0.396663	0.396663	0.345919	0.428437	0.341264	0.463718	0.360363	0.365994	0.387833	0.33921	0.401434	0.396663	0.486223	0.365627	0.362425	0.404517	0.348035	0.444656	0.353792	0.397899	0.414211	0.46627	0.373731	0.373731	0.42175	0.399897	0.431292	0.353651	0.348474	0.434129	0.373731	0.373731	0.373731
	PC O-16:1_18:2	6.0622	5.22432	6.53423	6.26459	5.90404	5.77717	7.31853	7.08251	5.97866	5.52767	6.46681	5.11085	6.26296	6.13921	5.86038	5.39022	5.93048	6.25859	4.85453	5.96107	6.10405	5.60707	5.64574	7.76935	4.753	6.13742	7.10484	6.74421	4.64973	5.18464	5.42052	4.92806	7.85188	6.45549	7.96579	7.65909	8.97498	5.34753	7.28208	7.59483	7.34891	7.82729	7.96823	8.04722	7.05946	7.17453	7.24016	7.95079
	PC O-16:1_20:4	7.00145	6.87501	6.78473	6.53046	8.51727	6.3805	7.17324	8.48217	6.94802	7.93776	8.54107	5.92737	6.78806	6.102	5.89235	7.91046	6.10798	7.29599	5.84788	7.74473	6.1899	6.66521	6.15179	7.39928	6.24824	6.72255	6.1899	8.12766	6.74393	7.15311	6.67385	5.93094	7.81698	7.65562	8.57293	8.20763	11.7289	6.20658	7.07747	7.58555	6.10745	8.98868	8.10725	9.12334	8.39095	8.50181	8.3399	10.3693
	PC O-16:1_22:6	0.809443	0.86622	0.838215	0.901515	0.782242	0.921501	0.730992	0.896227	0.809443	0.721307	0.809443	0.809443	0.809443	0.935292	0.809443	0.846635	0.729642	0.726126	0.737084	0.677622	0.809443	0.784383	0.851328	0.919225	0.679872	0.758313	0.871533	0.836029	0.789398	0.820202	0.805726	0.789398	1.1213	1.34717	1.26912	1.2843	1.26912	1.26912	1.2258	1.38096	1.26912	1.26912	1.15978	1.29464	1.26912	1.49256	1.62916	1.26912
	PC O-18:0_18:1	0.440456	0.395286	0.441416	0.42064	0.414941	0.42064	0.400151	0.406667	0.42064	0.381129	0.445891	0.352214	0.460912	0.533519	0.42064	0.342284	0.42955	0.393928	0.402183	0.41073	0.465454	0.42064	0.401746	0.451021	0.39409	0.456708	0.428603	0.443901	0.377131	0.406187	0.460537	0.809443	0.37911	0.402777	0.386292	0.325158	0.483422	0.271471	0.387429	0.335198	0.490903	0.382361	0.39951	0.392772	0.367821	0.39951	0.541339	0.39951
	PC O-18:0_20:4	5.30516	4.54781	5.12974	5.03447	5.17271	4.81972	4.66864	5.59219	4.77253	4.41823	5.06335	3.7999	4.77047	4.7338	4.37325	4.97543	4.22296	4.1969	4.01983	4.47678	5.1316	4.04767	4.30132	4.86255	3.72056	4.41199	4.83929	5.09669	3.97397	4.48333	4.2081	3.99816	4.99173	5.16167	4.73666	5.18813	5.4238	4.01554	4.54328	4.39984	4.45938	4.79046	3.90278	4.31509	4.58532	4.73183	4.12048	4.85736
	PC O-18:1_16:0	3.57484	3.21447	3.71506	3.38329	3.45737	3.38234	3.46104	4.20362	3.43762	3.05068	3.40433	2.72854	3.26636	3.05453	3.11212	3.40253	3.26476	3.15585	3.02897	3.60797	3.65216	3.33112	3.22906	4.03236	2.77574	3.64375	3.37293	3.5229	2.99417	3.3512	3.33283	2.95197	3.83515	3.61327	2.96899	4.63052	4.60528	3.22155	3.17949	3.7689	3.8547	4.10563	9.51999	3.88834	3.8581	3.62915	4.06902	4.09673
	PC O-18:1_20:4	6.58997	6.60683	7.30559	7.27921	7.74593	7.07969	7.24211	7.53122	8.23876	6.1349	7.21633	5.50821	6.27207	6.72659	7.27427	7.19585	5.60914	6.17441	7.262	6.34905	6.11951	6.07413	7.35882	6.93915	5.02401	6.94921	6.50241	6.8633	6.1356	5.97631	6.10589	5.74613	7.93627	7.55749	6.37368	7.36166	8.19567	5.794	6.16793	6.80526	5.77775	7.18238	7.5317	7.0931	7.95261	6.27567	9.90711	7.44387
	PC O-18:1_22:6	0.744594	0.666957	0.972253	0.677235	0.836675	0.633298	0.715796	0.704561	0.799687	0.722039	0.84826	0.794218	0.787084	0.773487	0.62949	0.590147	0.69825	0.670489	0.610911	0.719257	0.656249	0.75399	0.635155	0.757646	0.516143	0.784065	0.660526	0.81529	0.6852	0.686487	0.715255	0.51031	1.26066	0.944847	1.07227	1.46759	1.42662	1.03114	0.860561	1.04936	1.02698	1.32696	1.10092	1.18693	1.10798	1.24773	1.10787	1.37904
	PC O-20:1_20:4	1.48263	1.2102	1.25644	1.23476	1.20734	1.32264	1.2411	1.52629	1.04989	0.957535	1.36821	1.13345	1.21362	1.22659	1.07707	1.38294	1.09178	0.960154	1.13021	1.27265	1.35145	1.33454	1.19693	1.44479	1.3032	1.10105	1.09315	1.79102	0.962661	1.33619	1.10012	1.0039	1.32312	1.58077	1.33604	1.64824	1.84903	1.20641	1.25088	1.54167	1.25318	1.58874	1.1459	1.43122	1.55125	1.51944	1.33803	1.48344
	PC O-20:2_20:4	1.04544	0.807487	0.938483	0.855663	0.787326	0.825982	0.786914	1.00443	0.75409	0.832162	0.804416	0.679145	0.891227	0.765338	0.738303	0.763608	0.674779	0.654156	0.744331	0.789619	0.802771	0.843486	0.96563	0.907706	0.646682	0.74525	0.804644	0.853635	0.728425	0.798235	0.910778	0.740167	0.447749	0.301968	0.454898	0.516656	0.526999	0.424229	0.453473	0.446684	0.500461	0.520458	0.450547	0.461795	0.532879	0.484608	0.496642	0.498862
	PC O-22:0_20:4	0.487147	0.270149	0.485292	0.447279	0.280701	0.278092	0.279395	0.57192	0.273829	0.258397	0.273993	0.234303	0.437371	0.268026	0.264888	0.428092	0.286297	0.388813	0.381626	0.263307	0.259137	0.437163	0.290556	0.510108	0.356586	0.440569	0.475983	0.54612	0.229504	0.287621	0.248339	0.232409	0.894397	1.03904	0.853766	1.02173	1.07317	0.804587	0.796585	0.974981	0.746866	0.990913	0.867654	0.921226	0.931919	0.927661	0.989263	0.983148
	PC O-22:1_20:4	1.18786	0.94293	0.946615	1.07141	0.854796	0.823592	0.905656	1.19271	0.900187	0.878213	0.996811	0.773382	0.910388	0.810755	0.994903	0.872392	0.940971	0.761469	0.745976	0.860129	0.948828	0.85467	0.840691	0.990368	0.770859	0.846876	0.899314	1.19585	0.813484	0.837386	0.883984	0.83708	0.766653	0.902103	0.83683	1.10995	1.25363	0.753978	0.872976	1.04846	0.863246	0.981783	1.06734	0.948897	0.888697	1.02028	0.942992	0.992051
	PC O-24:1_20:4	1.06219	0.939698	1.3456	1.0064	0.966358	1.1874	1.10319	1.3076	0.929153	0.903488	1.08939	0.887216	1.03218	1.07065	1.09817	1.13696	1.15685	0.939573	0.910061	0.956189	1.19427	0.987999	0.987771	1.06091	0.944868	1.17244	0.982113	1.23719	0.931911	1.05738	0.951265	0.983504	1.49365	1.45793	1.11427	1.35756	1.71578	1.24956	1.16959	1.36542	1.3314	1.52731	1.39372	1.16927	1.35802	1.49691	1.17674	1.69881
	PE 16:0_18:2	1.9949	1.78212	1.78438	1.39091	1.66392	1.59459	1.64614	1.55823	1.80941	1.63731	1.89977	1.47284	1.49619	1.342	1.64976	1.64248	1.5407	1.42158	1.65701	1.37718	1.41229	1.55553	1.62701	1.36726	1.56467	1.48463	1.85067	1.56512	1.40614	1.64282	1.65681	1.51012	2.44881	2.24491	2.39496	2.22065	2.05202	2.23699	2.37214	2.21604	1.95219	2.5197	2.19713	2.5907	2.31926	1.99354	2.37907	2.33504
	PE 16:0_20:4	2.07602	1.95723	2.14272	1.72953	2.14414	2.47141	2.15054	2.03795	2.2519	2.09718	2.13883	1.87587	1.80123	1.94078	1.73947	1.81861	2.20504	1.74907	1.98575	1.99757	1.69207	1.93287	2.07736	1.58728	1.78449	1.88381	2.20762	2.05854	1.72423	2.05501	1.87124	2.17928	3.00851	2.68224	2.8429	2.78067	2.75429	2.67768	2.41884	2.71097	2.34799	2.6578	2.86176	2.65356	2.54962	2.29015	2.80357	2.45422
	PE 16:0_22:6	1.42496	1.46077	1.54047	1.71426	1.851	1.70538	2.06171	1.45043	1.72811	1.7869	1.79952	1.34198	1.37174	1.48208	1.69255	1.64719	1.73538	1.48417	1.5374	1.59746	1.36778	1.42983	1.64336	1.36337	1.4093	1.33396	1.83995	1.6398	1.39392	1.68282	1.61675	1.63767	3.35921	3.19348	2.9716	3.11409	3.16445	3.30564	2.54768	3.47846	2.72266	2.94144	3.19166	2.87619	2.7806	2.61166	3.06186	2.89521
	PE 18:0_18:1	3.24486	2.85965	3.9025	2.91177	3.26816	3.3974	3.04811	3.30331	2.57234	3.34087	3.60462	2.70722	2.79306	2.55525	2.87835	2.71551	2.90494	3.61822	3.01309	3.2006	3.07042	3.00008	2.78557	2.39683	2.8317	2.84438	3.26187	2.82276	2.46691	2.91855	3.11766	2.84438	4.38315	4.07931	4.28883	4.1639	3.80129	4.25844	3.70793	3.83114	3.55	4.34291	4.17135	4.57989	3.97895	3.55534	3.65445	4.5083
	PE 18:0_18:2	5.02894	3.84906	4.30138	3.68663	4.29438	4.14284	4.8706	4.19162	4.27572	4.7603	4.74217	3.68472	3.83684	3.65047	4.09792	4.08604	5.00512	3.85554	4.2634	4.46828	3.97666	4.69453	4.42886	3.62011	4.02729	4.08279	4.381	3.99341	3.74221	4.26165	4.47144	4.38894	7.10397	7.10828	7.10348	6.37765	5.35036	6.58235	5.93066	6.7837	5.30706	6.25612	6.23632	7.08351	5.5691	5.03291	6.35259	7.27379
	PE 18:0_20:4	6.03691	6.16358	6.49565	5.85646	5.93937	5.74097	5.91346	6.19768	5.78492	7.38336	6.18378	5.92497	6.16561	5.65191	5.41215	5.75941	5.68889	5.63237	5.33915	6.25006	5.13685	5.52749	5.93889	4.97515	5.76394	5.03231	6.06728	5.47061	4.64262	6.25625	6.14056	6.70772	7.96204	8.06132	8.83413	8.15143	7.50704	9.75743	8.47908	8.42588	6.78196	7.98551	9.03262	10.4114	8.45531	7.68161	7.92786	8.13133
	PE 18:0_22:6	1.04697	0.95073	1.07004	0.931854	0.968828	1.01696	1.08498	0.982651	0.967558	1.18044	1.12578	1.02221	0.878018	0.907491	0.879587	0.908524	0.961763	0.838684	1.05637	0.995451	0.897836	1.00708	0.905708	0.961283	0.95115	0.929075	1.06631	0.94969	0.879219	1.19971	1.20744	1.04269	2.3391	2.15247	2.41137	2.25614	2.1399	2.20478	2.01461	2.28512	1.70929	2.29304	2.69817	2.09926	2.06232	1.90195	2.2356	1.97916
	PE 18:1_18:2	1.11768	1.01494	1.14232	0.994792	1.03426	1.08565	1.15826	1.04902	1.03291	1.26017	1.20181	1.09125	0.93732	0.968784	0.938995	0.969887	1.02672	0.89533	1.12772	1.06268	0.958477	1.0751	0.96688	1.02621	1.01539	0.991825	1.13833	1.01383	0.938603	1.28074	1.28899	1.11311	1.38491	1.43384	1.30818	1.23344	1.14341	1.31338	1.11973	1.28279	1.03162	1.15566	1.21196	1.48118	1.2388	1.09949	1.20721	1.12912
	PE 18:1_20:4	0.210941	0.17611	0.199689	0.177294	0.221331	0.208765	0.19775	0.181631	0.191454	0.210707	0.21178	0.171396	0.186813	0.147043	0.18224	0.173257	0.183119	0.187676	0.228493	0.194615	0.191233	0.217387	0.200086	0.173279	0.179219	0.191515	0.210863	0.185716	0.145302	0.212348	0.181847	0.165604	1.41253	1.34332	1.48772	1.36637	1.26038	1.44669	1.17569	1.39483	1.0948	1.28405	1.49977	1.61924	1.36271	1.18014	1.50117	1.33431
	PE 18:2_18:2	0.218372	0.182314	0.206724	0.18354	0.229128	0.216119	0.204716	0.18803	0.198198	0.218129	0.219241	0.177434	0.193394	0.152223	0.18866	0.179361	0.18957	0.194287	0.236542	0.201471	0.19797	0.225045	0.207135	0.179383	0.185533	0.198262	0.218291	0.192258	0.15042	0.219828	0.188253	0.171438	0.320266	0.25351	0.306828	0.263234	0.293389	0.261627	0.26939	0.323259	0.272154	0.256574	0.328036	0.251655	0.298745	0.254271	0.281573	0.247395
	PE O-16:1_20:4	5.17762	4.9363	5.53871	4.84819	5.71852	5.61982	4.78864	4.53376	5.42262	5.4398	5.26296	4.52752	4.92669	5.11668	5.13855	4.43388	4.8047	4.05787	4.71043	4.84194	4.37868	4.91936	4.75373	4.57752	4.07257	4.67521	5.02122	4.56637	4.43018	4.98537	5.17301	4.97968	0.555	0.540402	0.69354	0.530398	0.551016	0.609665	0.524561	0.556381	0.500129	0.633456	0.590489	0.627496	0.608232	0.538436	0.54286	0.597523
	PE O-17:1_20:4	0.716602	0.677975	0.790924	0.635669	0.685754	0.655919	0.716023	0.635712	0.674225	0.743715	0.68012	0.552177	0.650638	0.673429	0.645927	0.577056	0.583872	0.600375	0.680534	0.635785	0.595643	0.639547	0.583537	0.558214	0.561915	0.587667	0.686517	0.581173	0.579722	0.646662	0.613647	0.804304	0.962839	1.03422	0.887118	0.935474	0.856557	0.950824	0.857	1.05549	0.796754	0.855389	1.0333	0.9122	0.840004	0.743443	0.879748	0.89781
	PE O-18:1_18:1	0.72444	0.685391	0.799575	0.642621	0.693255	0.663093	0.723855	0.642665	0.681599	0.751849	0.687558	0.558216	0.657754	0.680794	0.652991	0.583367	0.590258	0.606942	0.687977	0.642739	0.602157	0.646542	0.589919	0.56432	0.568061	0.594094	0.694026	0.58753	0.586062	0.653734	0.620358	0.813101	12.285	11.709	11.1848	12.1175	11.8199	11.8474	10.9312	11.0327	9.15389	11.3823	11.7274	11.5786	10.7246	9.29102	10.4593	10.5478
	PE O-18:1_20:4	9.90859	8.68561	10.2072	8.84069	10.4182	9.67065	9.54421	8.21731	9.32652	8.8554	9.55895	8.36521	8.48718	7.71305	8.18326	8.58716	9.00311	8.4164	8.67285	9.00427	8.15201	8.87981	8.56875	8.34128	8.34288	8.63549	9.35003	8.16278	7.68218	8.45617	7.84581	10.7045	3.12601	3.55421	3.08101	3.34041	3.35638	3.16442	2.7609	3.32218	2.6402	3.04826	3.43293	3.47404	3.42765	2.60681	3.29092	3.43694
	PE O-18:1_22:6	1.9522	1.76639	2.10486	1.85377	2.19798	2.25094	2.08249	1.80053	1.70518	1.95354	1.93486	1.74073	1.69326	1.70324	1.79789	1.90301	1.88696	1.72366	1.82216	1.90375	1.62001	1.79413	2.03957	1.56144	1.54902	1.8636	2.09704	1.64334	1.52286	1.97571	1.85164	1.94633	0.565766	0.550885	0.706994	0.540686	0.561705	0.621491	0.534737	0.567173	0.50983	0.645744	0.601943	0.639668	0.620031	0.54888	0.55339	0.609114
	PE O-18:2_22:6	1.05828	0.978894	1.06577	0.976961	0.918335	1.04733	0.964743	0.965124	0.951326	0.996944	0.983229	0.867544	0.913885	0.875791	0.897655	0.741593	0.874724	0.901603	0.884052	0.99618	0.836396	0.942667	0.994891	0.870778	0.845618	0.867033	0.949792	0.809338	0.768366	0.955901	0.982501	1.02557	0.499149	0.436811	0.439432	0.441775	0.446156	0.498586	0.429819	0.449047	0.385507	0.438103	0.498955	0.512906	0.438415	0.359297	0.449807	0.491595
	PE O-20:1_18:2	0.303447	0.332524	0.404222	0.318814	0.371384	0.316803	0.356163	0.344386	0.310593	0.352668	0.295946	0.308739	0.355686	0.319768	0.333551	0.303286	0.303388	0.317081	0.336629	0.312627	0.291306	0.356171	0.354535	0.30399	0.267632	0.311801	0.347057	0.325551	0.269272	0.30106	0.354753	0.378631	0.511025	0.447203	0.449887	0.452286	0.456771	0.510449	0.440045	0.459731	0.39468	0.448526	0.510826	0.525109	0.448846	0.367845	0.460509	0.503291
	PI 16:0_16:0	0.14201	0.173504	0.14201	0.161817	0.140636	0.167632	0.14201	0.161504	0.14201	0.14201	0.150255	0.172032	0.185943	0.172156	0.182945	0.146936	0.17596	0.167255	0.169422	0.14201	0.14201	0.164106	0.132255	0.167119	0.128579	0.14201	0.152183	0.147492	0.14201	0.137919	0.171156	0.190082	0.174647	0.241638	0.178213	0.19858	0.174991	0.20609	0.217966	0.204413	0.189472	0.174348	0.204271	0.238997	0.178151	0.156582	0.199273	0.143198
	PI 16:0_18:1	3.24925	3.01611	3.19098	3.39388	2.75321	3.25667	3.17404	2.98991	2.90248	3.26626	3.70547	2.92623	3.394	3.72482	2.94317	2.81879	3.63295	2.97883	3.27879	2.66073	2.95493	3.1521	3.11142	3.08301	2.92073	3.45351	3.45822	3.23597	2.24692	2.73171	2.88206	3.4101	3.45593	3.87205	4.24094	3.43516	3.18086	4.55028	3.84501	3.66495	3.27034	3.54446	4.19024	4.08539	3.12882	2.90627	4.09326	3.58461
	PI 16:0_18:2	3.20767	2.90904	3.03876	2.95578	2.84975	2.90539	3.23587	2.9867	3.46082	3.05056	3.11433	3.07522	3.78503	3.10719	2.67253	2.74001	3.72077	3.11052	3.26499	2.46856	3.09139	2.83724	3.00551	2.79053	3.00658	3.0532	3.10354	2.96827	2.04455	3.01487	3.19103	3.07737	3.30788	3.89	3.72993	3.66316	3.28298	4.70553	4.08988	3.67096	3.53641	3.98859	4.03827	4.79439	3.87402	3.30876	3.86451	4.29626
	PI 16:0_20:4	2.92003	2.75563	3.15816	2.96551	2.67533	2.82446	3.05375	2.79811	2.93051	2.95729	2.83286	2.91018	3.10655	3.2108	2.64327	2.64907	3.45204	2.87598	3.02044	2.52472	2.87174	2.50677	2.92021	2.94071	3.10277	2.6823	3.11979	2.72724	2.524	2.65321	2.5635	3.21765	4.00975	3.80534	3.87011	3.6152	3.06399	4.51992	3.7919	3.38946	3.44987	3.64498	3.96907	3.44149	4.20262	3.11533	3.87309	3.66659
	PI 18:0_18:2	11.3526	9.33723	11.9993	11.0413	8.66261	12.1976	11.3728	9.8593	10.599	10.9548	11.8489	9.52446	10.9568	11.9896	9.64293	8.59832	12.531	10.4713	10.6281	10.0393	9.97001	10.0472	10.3487	9.6536	10.199	11.2464	9.38221	9.99045	6.66571	8.80587	10.5572	10.2027	10.0295	11.7712	12.0871	10.8454	9.91519	12.7144	12.3495	10.621	10.4108	10.0271	11.9	12.1581	10.0971	8.41861	11.0406	11.5972
	PI 18:0_20:4	45.4486	44.0232	38.6881	37.2182	35.9714	37.9131	37.6841	44.1195	35.9528	37.805	40.4546	34.0566	41.9303	40.7124	32.6036	31.3456	46.9139	38.2005	38.75	33.8199	39.4382	44.5953	41.9022	35.6978	34.6866	41.8065	34.1656	39.1253	31.2202	36.3532	33.5626	37.2229	40.5358	50.1448	39.801	40.4754	36.9087	56.7406	46.1872	46.7441	38.318	41.9011	45.7753	48.8407	43.744	36.0559	56.5908	50.1442
	PI 18:0_22:4	0.227287	0.246871	0.233415	0.255741	0.22064	0.181368	0.215131	0.184031	0.220071	0.216586	0.223643	0.207594	0.222099	0.235624	0.184012	0.230535	0.248025	0.212981	0.191512	0.191716	0.21586	0.201878	0.234336	0.190051	0.257621	0.27375	0.173268	0.207263	0.139528	0.179119	0.185996	0.224225	0.135987	0.198809	0.181252	0.140102	0.133432	0.310416	0.173062	0.181332	0.202157	0.150309	0.178278	0.231691	0.127403	0.180912	0.237056	0.206768
	PI 18:0_22:6	0.575069	0.622413	0.622459	0.549998	0.620594	0.558159	0.735441	0.582808	0.62395	0.521014	0.691437	0.634963	0.68916	0.59208	0.619107	0.613117	0.701911	0.583653	0.795095	0.562205	0.721402	0.57725	0.788411	0.537818	0.496351	0.659846	0.529822	0.555764	0.456729	0.622269	0.570349	0.684965	0.735465	1.00611	1.05786	0.830796	0.697023	0.938404	0.752123	0.816008	0.809753	0.805502	1.1148	0.996379	0.915974	0.705948	1.22876	0.783979
	PI 18:1_20:4	1.28516	1.25576	1.32681	1.19097	1.11287	1.07836	1.19508	1.28246	1.1733	1.35251	1.45979	1.0969	1.24881	1.47596	1.01127	1.07675	1.31728	1.29483	1.30215	1.18457	1.31878	1.29024	1.21513	1.01661	1.17746	1.46557	1.23715	1.25748	0.907291	1.10288	1.02082	1.4325	1.04477	1.17845	0.955292	1.08079	0.833093	1.43685	1.21287	1.00078	0.953837	1.07244	1.08519	1.26991	1.04892	0.871472	1.28759	1.20684
	PS 18:0_18:0	2.05456	2.11222	1.88166	2.09679	1.86358	1.9447	1.77719	2.46907	1.92946	2.16661	1.7548	2.09157	2.1537	2.13999	2.01577	2.19142	1.70196	2.25769	1.84345	1.69491	1.89	1.64621	1.86288	1.59979	1.92731	1.99117	1.84104	1.94512	2.04386	2.24606	1.76136	2.04925	2.62559	2.81092	2.78739	3.35375	2.50829	2.8881	2.8055	2.70374	2.35545	2.21091	2.07951	2.34846	2.56074	2.34827	2.4115	2.07685
	PS 18:0_20:4	0.187472	0.0768347	0.173266	0.0661185	0.0904969	0.125669	0.072969	0.0902398	0.14313	0.0970984	0.0866398	0.175449	0.0487245	0.129207	0.0705536	0.122144	0.1694	0.141632	0.0898379	0.0687576	0.0764305	0.134566	0.056747	0.0782979	0.184659	0.0798203	0.112952	0.105048	0.0691888	0.0700064	0.0710912	0.191124	0.156319	0.148283	0.117704	0.0683074	0.227608	0.0613638	0.0658562	0.162003	0.126618	0.0893797	0.0878057	0.111106	0.0647019	0.0593708	0.084751	0.115266
	SM 34:0;3O	0.275528	0.319972	0.317089	0.352031	0.306757	0.318188	0.307483	0.278054	0.362819	0.279008	0.344453	0.251022	0.377477	0.299982	0.309167	0.316192	0.345569	0.303053	0.318133	0.283881	0.322586	0.305323	0.357862	0.370226	0.285618	0.294255	0.304456	0.356407	0.283056	0.329348	0.238304	0.237802	0.377358	0.394403	0.327933	0.357383	0.382647	0.492811	0.363772	0.408574	0.353656	0.412857	0.40474	0.355273	0.362605	0.347411	0.332743	0.421012
	SM 34:1;3O	0.756	0.593026	0.588181	0.690034	0.618884	0.579372	0.565709	0.694905	0.492536	0.57008	0.634492	0.501609	0.693727	0.724695	0.605799	0.643147	0.537572	0.556388	0.53741	0.572024	0.610348	0.540077	0.711993	0.62164	0.529342	0.53973	0.627489	0.716528	0.545915	0.586475	0.554475	0.495809	0.618423	0.690627	0.576707	0.567279	0.706023	0.757475	0.611671	0.549565	0.583996	0.70192	0.668669	0.48682	0.559688	0.609617	0.624949	0.82697
	SM d18:1_16:0	99.8048	81.2643	89.0196	94.1348	83.3747	83.7109	94.6566	105.231	80.5959	74.5517	90.9918	73.3192	87.1513	86.3238	82.833	87.5831	79.7865	81.8977	70.92	83.4133	86.4597	82.8097	83.5595	94.4662	72.9606	79.3287	85.4444	100.315	69.4792	78.1253	80.5887	70.005	84.1207	82.888	80.0567	82.7929	86.2738	118.362	84.487	82.0933	82.5849	94.4717	94.3299	82.7932	89.2222	86.2646	78.7391	98.4814
	SM d18:1_18:0	20.7228	18.4416	19.6627	18.3308	20.0438	19.5191	19.6535	24.149	19.9255	17.7452	17.6394	16.8013	18.1002	18.0521	17.3941	21.0355	19.0556	16.9796	16.7393	19.6833	20.3764	17.2975	19.5143	17.5834	14.4134	18.1052	18.4976	19.8909	15.6128	17.899	20.0563	16.3191	20.1713	22.8039	18.9719	18.1585	23.3496	26.1084	18.2636	18.6767	18.4011	20.9538	22.1844	20.9714	23.6321	21.7914	18.5393	20.9539
	SM d18:1_18:1	12.0231	13.3018	12.6488	14.3699	10.6851	11.4593	12.0971	13.9598	11.282	11.9114	12.3145	10.2333	12.8634	12.2714	12.0612	10.4589	11.2632	10.3513	11.9196	12.3792	10.5567	11.1458	10.1367	11.9375	9.10366	10.5216	12.8584	11.4887	10.6335	10.621	11.774	9.21146	11.9244	10.8183	11.4682	10.7066	13.3858	14.1751	11.9841	10.7137	12.7681	11.4429	11.7556	10.72	11.6091	10.9152	10.1519	12.0361
	SM d18:1_24:0	34.7211	28.2929	32.5006	28.5525	31.7517	29.1804	30.7356	34.95	27.5469	25.9469	27.8211	26.0406	28.5469	31.4156	30.3875	28.8065	29.4376	26.4433	25.8114	27.284	29.4447	25.5404	29.9801	29.4632	24.3889	29.0795	29.3426	28.7561	26.2496	28.0862	26.5694	25.4739	34.0576	33.5783	31.8083	30.325	32.3406	41.202	30.356	27.8518	31.9688	35.5818	33.5381	30.1459	35.7966	30.583	33.5289	33.8953
	SM d18:1_24:1	49.5535	49.8085	50.7919	50.5463	54.5299	44.2215	44.2184	74.338	52.6442	40.3913	50.9554	39.864	49.9045	47.846	46.9849	49.3168	48.5349	44.6997	42.9242	44.6872	49.4768	47.0144	46.3464	47.8793	42.3273	57.2216	55.1725	51.3425	38.1335	43.5594	44.5723	42.3593	48.3782	46.9513	41.9276	54.2642	50.813	62.1742	45.0196	42.6617	45.4056	49.346	48.6492	55.0122	52.8682	43.7927	47.3506	53.3229
	SM d32:1	9.24639	8.20554	8.98774	9.47279	9.12388	9.29364	8.48018	9.77351	8.65014	6.89957	9.71446	7.66514	9.20163	9.41021	9.45053	9.12809	8.12706	7.16604	6.60085	8.42026	8.32816	7.80264	8.29184	9.63485	6.98682	8.44762	7.9747	9.65109	7.53731	7.48166	8.24772	7.10835	14.0392	12.7067	12.3211	11.927	13.2433	16.8821	12.3811	12.4353	12.4505	13.7792	13.346	11.8827	12.4614	13.3609	10.6275	15.0718
	SM d32:2	0.727053	0.642469	0.709509	0.836353	0.804681	0.833924	0.598289	0.71229	0.567029	0.676591	0.719401	0.768489	0.812354	0.733294	0.779434	0.804459	0.613674	0.574215	0.534757	0.688254	0.561068	0.606831	0.724273	0.88283	0.481212	0.593424	0.820916	0.989772	0.576923	0.749053	0.590428	0.548487	1.04197	0.914888	1.1573	1.22105	1.18632	1.37689	1.19241	0.97465	1.25196	1.17333	1.22769	0.954605	0.966785	1.08876	0.765491	1.3168
	SM d33:1	5.74933	5.49501	5.87003	6.59714	5.52282	5.81596	5.02297	5.96535	5.19988	4.61183	5.13762	4.51606	5.62343	5.5101	6.28091	5.48626	5.17315	5.22899	4.55291	5.01564	6.01832	5.10254	5.59837	6.1001	4.15203	5.78437	4.94608	5.64045	4.85662	4.91854	4.95734	4.03285	8.22041	7.02226	6.91162	6.98669	8.10598	9.0314	6.6787	6.89516	7.26803	7.30643	7.86441	6.8899	7.71152	7.81104	6.91724	8.56761
	SM d34:0	6.08214	5.16198	5.58545	5.70014	5.6907	5.56178	5.12327	6.58008	5.42565	4.93085	6.34575	4.51051	5.58226	5.88891	5.47629	5.57142	4.73087	4.79072	6.15051	5.33989	5.6604	5.34287	5.06547	5.72958	4.17509	5.46932	4.94544	5.66305	5.49174	6.39172	5.39221	4.48667	5.38871	6.06467	5.3137	5.04246	5.52134	6.84083	4.88459	4.80519	5.39894	5.24	6.15624	5.75013	5.69442	5.78165	6.67761	6.26741
	SM d34:2	15.5542	15.2931	14.8916	15.6455	16.501	16.0306	14.7282	19.6345	13.078	12.3401	14.9035	15.3969	15.3216	15.0132	14.268	16.0778	13.0473	13.4245	12.8259	16.0827	15.4323	14.499	17.2224	15.3057	12.4653	14.4144	15.0313	16.2515	12.5924	13.7681	13.8817	12.6213	19.2421	16.8116	17.0746	16.7313	17.3	22.6487	17.1089	14.4662	15.6197	17.5188	19.326	15.6113	17.2576	15.3826	16.0433	18.6612
	SM d35:1	2.85231	2.74368	2.82702	2.8148	2.44994	2.38125	2.58644	3.5115	2.57491	2.26897	2.89035	2.23473	2.63596	2.8545	2.61752	2.20582	2.66029	2.48854	2.14976	2.45992	2.66781	2.56187	2.36092	2.58762	2.09351	2.33841	2.24379	2.96329	2.0785	2.33129	2.52367	2.23488	3.14828	3.30048	2.94048	3.00438	2.81512	4.34366	3.04449	3.24138	2.92323	3.004	3.00925	2.96626	3.88954	3.1615	3.0241	4.07254
	SM d35:2	0.417705	0.377669	0.409602	0.39	0.415755	0.448526	0.367627	0.482956	0.366642	0.331057	0.388517	0.328545	0.377669	0.399048	0.384329	0.420371	0.351781	0.383396	0.344864	0.386965	0.393349	0.33186	0.414169	0.406269	0.295383	0.348906	0.334966	0.452558	0.335416	0.369458	0.376884	0.36261	0.463656	0.472243	0.429564	0.462749	0.474413	0.571781	0.506312	0.422217	0.404185	0.642202	0.510898	0.414729	0.482694	0.495563	0.461541	0.567484
	SM d36:3	0.943063	0.834294	1.11115	0.992809	0.876739	0.833165	0.9916	0.98147	0.849342	0.738135	1.10462	0.809193	0.853664	0.835819	0.991162	1.0096	0.955219	0.753196	0.871625	0.806639	1.04324	0.856861	1.15693	0.982032	0.824321	0.832021	0.784634	0.909109	0.875947	0.943287	1.03166	0.836835	0.737865	0.735448	0.830935	0.702943	0.980852	1.18497	0.750063	0.723717	0.715238	0.801433	0.970256	0.71802	0.757463	0.907684	0.959654	0.979037
	SM d38:1	15.8683	13.3425	15.0795	14.6825	15.5753	15.6011	13.642	17.2745	13.981	11.8032	13.6575	11.1563	13.5438	12.99	12.4025	13.5842	11.9816	11.6094	11.4265	13.1711	12.9678	11.6005	13.2223	13.998	10.8066	13.8185	13.1952	14.7303	11.7667	11.9262	11.3212	11.5666	18.3572	17.3181	17.8039	18.2355	20.134	22.5247	15.9704	14.8093	16.4899	18.7788	20.3467	18.1334	19.0887	18.3622	18.3106	20.5466
	SM d38:2	6.42363	5.67549	6.92418	6.3614	6.18347	6.843	5.80899	7.15287	5.5414	5.55722	6.28702	5.09339	5.72173	7.04887	6.09173	5.56152	6.60842	6.11857	5.49038	6.30399	5.68238	5.49344	5.89737	6.18961	5.08004	6.84711	6.72172	7.27302	4.48348	5.16031	5.1589	5.26638	6.71035	6.61096	5.75931	5.44007	6.56231	8.9351	6.60511	5.69897	6.60076	5.96488	7.0978	5.73471	7.22675	6.41621	6.19111	7.38856
	SM d38:3	0.385725	0.402954	0.389536	0.353698	0.336862	0.353967	0.328838	0.418583	0.32796	0.343188	0.298507	0.282273	0.361326	0.319524	0.295562	0.335944	0.320848	0.298507	0.273962	0.295697	0.339663	0.312971	0.369252	0.346511	0.305222	0.422488	0.359721	0.466402	0.314174	0.349311	0.31285	0.350237	0.331004	0.343958	0.313627	0.274766	0.29668	0.399954	0.227664	0.315305	0.315305	0.351625	0.364236	0.278237	0.300736	0.273257	0.285875	0.347194
	SM d39:1	6.07209	5.44037	5.4804	5.59749	6.0994	4.97672	5.61657	6.27725	4.94358	4.69538	5.298	4.29378	5.74248	5.12379	5.35346	4.78428	5.50972	4.27854	4.67845	5.53931	6.04812	5.07418	5.24798	5.57367	4.31301	5.16069	5.41139	5.66337	4.40318	4.76833	4.8645	3.87434	8.04425	9.44888	8.96975	8.26634	8.50506	12.2231	8.57864	8.50705	7.88447	8.25876	9.59902	8.31874	8.97788	8.59439	7.10479	9.24959
	SM d40:1	47.6764	42.2682	42.3366	43.1889	41.3755	38.4454	42.5073	45.6387	39.9056	37.2894	41.24	34.709	41.3321	40.5275	42.4855	38.2192	40.8565	35.0679	36.4215	42.1823	41.9978	39.931	41.1815	45.0213	36.15	41.6301	41.1746	45.3274	32.9845	39.1942	37.8557	35.2687	43.1529	46.3271	42.2359	44.8503	48.4103	61.1837	44.7568	43.2884	43.1997	47.7039	51.8468	45.16	48.7106	43.9379	43.5162	49.585
	SM d40:2	18.7726	15.8758	20.0555	17.9856	17.4578	17.0953	17.2961	21.6712	17.1441	15.1515	17.716	15.1824	18.208	17.3527	17.694	16.4488	16.0617	14.7791	13.3642	15.2525	14.9368	15.7927	16.1223	18.216	12.7241	15.8483	15.3778	18.0675	14.9017	14.6897	15.3467	15.0194	19.5949	19.0895	17.8976	17.911	19.6155	23.7792	18.1756	17.919	18.2372	18.252	19.2653	17.979	19.4289	18.2345	18.1482	22.3839
	SM d40:3	1.98546	1.71108	2.01305	1.72438	1.84512	1.75312	1.62338	1.96918	1.6814	1.58491	1.78618	1.52936	1.7183	1.7677	1.57693	1.68758	1.72209	1.49011	1.56606	1.663	1.83461	1.75711	1.58374	1.83707	1.61125	1.59437	1.85071	1.78887	1.51299	1.54283	1.47381	1.58085	1.62488	1.77284	1.6317	1.88055	1.80362	2.38167	1.74355	1.62091	1.69188	1.83199	1.91642	1.69974	1.97534	1.72365	1.62174	1.95132
	SM d41:1	18.1177	14.3199	17.7895	16.3149	16.4084	15.8965	16.4017	17.2204	15.044	13.603	16.8107	13.8217	15.9663	16.047	16.6443	15.727	14.7255	14.4713	13.8204	14.7803	15.9465	13.873	15.8908	15.5436	13.174	14.8448	14.5303	17.2722	13.7644	14.8126	13.6356	11.9211	21.6131	23.0148	21.4053	21.899	20.569	33.2386	21.023	18.1794	21.0668	21.1124	22.3239	18.5141	24.0687	20.6449	20.2005	24.3684
	SM d41:2	8.67308	8.13728	7.43876	8.56573	8.10983	7.83542	8.16389	8.62409	7.04371	6.30733	8.13049	6.58752	7.74358	7.08072	7.50457	7.55769	6.41131	6.40787	6.43097	6.54581	8.04012	7.79543	7.47717	8.55471	6.33787	6.83594	7.63592	7.98174	6.20992	7.53058	7.12913	6.65353	9.56484	9.97028	8.49535	8.4716	10.4282	12.1477	8.92413	9.21317	8.51773	10.1581	10.394	8.90817	9.38599	9.96173	9.86719	11.0774
	SM d41:3	0.975357	0.921796	0.967189	0.944054	0.750486	0.93384	0.908811	1.01533	1.0131	0.694335	0.856071	0.699453	0.852341	0.898218	1.09607	0.783073	0.787537	0.830544	0.733898	0.844463	0.747493	0.889736	0.843163	0.851388	0.660983	0.813541	0.870209	1.04332	0.968546	0.773992	0.867748	0.79194	0.993554	0.932178	0.742884	0.817387	1.05687	1.15789	1.09748	0.813646	0.903507	0.997812	0.949887	0.89008	1.01392	0.943356	0.827548	0.961284
	SM d44:2	0.445192	0.354441	0.388992	0.385467	0.406078	0.31472	0.360413	0.480829	0.364276	0.312393	0.365448	0.342182	0.360431	0.348199	0.335679	0.376695	0.348999	0.347174	0.313171	0.331845	0.36361	0.363154	0.340842	0.327515	0.299811	0.346684	0.329938	0.364041	0.327356	0.306461	0.311663	0.322887	0.324049	0.332095	0.302259	0.360658	0.360761	0.397247	0.352864	0.337451	0.412361	0.348991	0.398925	0.351305	0.373671	0.397571	0.336588	0.403798
	SM d44:3	0.535224	0.426633	0.529118	0.451893	0.49065	0.492972	0.442202	0.557965	0.463264	0.35485	0.411086	0.400839	0.463466	0.424095	0.401035	0.431062	0.44501	0.397809	0.41405	0.405631	0.420132	0.457458	0.40054	0.433312	0.394372	0.405631	0.440638	0.485164	0.447813	0.455648	0.443847	0.436232	0.40169	0.464181	0.39389	0.385125	0.40936	0.602214	0.373798	0.362848	0.401027	0.524562	0.404394	0.336325	0.455598	0.430709	0.351393	0.448645
[truncated: 16 more columns]

## Sheet: Figure 5b
Figure 5b
		nmol/mL
		Pos	Neg
	Cer d18:1_16:0	0.481565	0.163657
	Cer d18:1_20:0	0.164367	0.100789
	Cer d18:1_22:0	1.09762	1.6476
	Cer d18:1_24:0	7.09178	29.5361
	Cer d18:1_24:1	0.889773	1.64221
	LPC 14:0 SN1	1.34916	0.904256
	LPC 15:0 SN1	0.745953	0.496119
	LPC 16:0 SN1	127.857	144.487
	LPC 16:0 SN2	17.4364	14.0209
	LPC 16:1 SN1	2.47865	1.88116
	LPC 16:1 SN2	0.269874	0.298589
	LPC 17:0 SN1	1.47673	0.958442
	LPC 18:0 SN1	46.9625	61.1635
	LPC 18:0 SN2	5.28596	4.52375
	LPC 18:1 SN1	22.6702	30.0957
	LPC 18:1 SN2	3.34589	2.47507
	LPC 18:2 SN1	34.4039	40.5419
	LPC 18:2 SN2	4.54783	4.08496
	LPC 18:3 SN1	0.31256	0.275491
	LPC 19:0 SN1	0.148436	0.0954838
	LPC 20:4 SN1	9.78493	8.7777
	LPC 20:4 SN2	1.43577	1.16863
	LPC 20:5 SN1	0.467781	0.308547
	LPC 22:5 SN1	0.496274	0.327897
	LPC 22:6 SN1	1.57286	1.03707
	LPC 24:0 SN1	0.122884	0.0714831
	LPE 16:0 SN1	1.82327	1.50136
	LPE 18:0 SN1	2.36475	2.21031
	LPE 18:1 SN1	1.72278	1.64
	PC 14:0_18:2	2.15407	2.57625
	PC 14:0_20:4	0.746582	0.972546
	PC 15:0_16:0	0.243236	0.395435
	PC 15:0_18:2	1.35031	1.85192
	PC 15:0_20:4	0.434837	0.699084
	PC 16:0_14:0	1.73153	2.0586
	PC 16:0_16:0	10.622	11.7092
	PC 16:0_18:1	175.36	169.326
	PC 16:0_18:2	365.3	273.197
	PC 16:0_20:4	195.833	151.174
	PC 16:0_20:5	11.1868	10.9702
	PC 16:0_22:6	47.4315	33.9674
	PC 16:1_16:0	12.3156	13.3462
	PC 16:1_18:2	5.96343	7.12126
	PC 17:0_18:1	1.12159	1.99132
	PC 17:0_18:2	3.93789	4.39621
	PC 17:0_20:4	2.18336	2.4952
	PC 17:0_22:6	0.387703	0.520491
	PC 17:1_18:2	0.414217	0.598473
	PC 17:1_20:4	0.209304	0.302781
	PC 18:0_16:0	0.988424	2.10298
	PC 18:0_18:1	27.6458	33.2427
	PC 18:0_18:2	202.896	189.541
	PC 18:0_20:2	1.71234	3.55798
	PC 18:0_20:3	23.04	28.4101
	PC 18:0_20:4	109.543	101.761
	PC 18:0_22:4	2.5855	3.64857
	PC 18:0_22:5	4.82476	7.08832
	PC 18:0_22:6	15.8595	15.2022
	PC 18:1_18:2	107.681	87.8197
	PC 18:1_20:4	36.5032	28.2096
	PC 18:1_22:6	2.15174	2.27003
	PC 18:2_18:2 Cis	15.0965	16.4148
	PC 18:2_20:4	4.96153	5.95302
	PC 19:0_18:2	0.33	0.561899
	PC 20:2_20:4	1.09	1.67111
	PC 20:4_20:4 Cis	0.41126	0.51541
	PC O-16:0_16:0	1.09	1.70127
	PC O-16:0_20:4	7.46	8.75541
	PC O-16:0_20:5	0.25	0.341577
	PC O-16:1_16:0	1.01	0.285102
	PC O-16:1_18:2	5.17	5.93618
	PC O-16:1_20:4	6.85	6.92887
	PC O-18:0_18:1	0.18	0.42064
	PC O-18:0_18:2	0.97	1.44805
	PC O-18:0_20:4	4.1	4.59903
	PC O-18:1_16:0	1.42	3.34676
	PC O-18:1_20:4	9.14	6.66052
	PC O-18:1_22:6	0.56	0.711594
	PC O-20:0_20:4	0.31	0.695729
	PC O-20:1_20:4	0.66	1.23014
	PC O-20:2_20:4	0.49	0.909079
	PC O-22:0_20:4	0.1	0.809072
	PC O-22:1_20:4	0.35	0.349157
	PC O-22:2_20:4	0.16	0.243105
	PC O-24:1_20:4	0.35	1.0475
	PE 16:0_18:2	2.43466	1.59389
	PE 16:0_20:4	2.93411	1.98014
	PE 16:0_22:6	2.59376	1.58662
	PE 18:0_18:2	5.76123	4.22378
	PE 18:0_20:4	8.31081	5.84939
	PE 18:2_18:2	0.179462	0.197227
	PE O-18:1_18:1	0.48	0.652401
	PE O-18:1_20:4	7.37	8.83711
	PE O-18:1_22:6	1.96198	1.85132
	PI 16:0_16:0	0.3	0.154436
	PI 16:0_18:1	4.16	3.12179
	PI 18:0_18:2	42.92	10.3336
	PI 18:0_20:4	75.59	38.2309
	SM 34:0;3O	0.2	0.310972
	SM 34:1;3O	0.3	0.601107
	SM d18:1_16:0	80.757	84.1908
	SM d18:1_16:1	7.35061	14.7982
	SM d18:1_18:0	17.4602	18.6013
	SM d18:1_18:1	8.66897	11.5576
	SM d18:1_24:0	13.0266	28.7046
	SM d18:1_24:1	24.8984	48.1927
	SM d32:1	5.88805	8.45345
	SM d32:2	0.511148	0.695679
	SM d33:1	3.51385	5.32759
	SM d34:0	4.55241	5.43884
	SM d35:1	2.51817	2.5373
	SM d35:2	0.275914	0.381199
	SM d36:3	0.798835	0.913106
	SM d38:1	9.81183	13.2279
	SM d38:2	4.8182	6.00159
	SM d38:3	0.408173	0.344315
	SM d39:1	3.86032	5.19387
	SM d40:1	23.4004	40.3559
	SM d40:2	14.4344	16.4877
	SM d41:1	7.79474	15.2856
	SM d41:2	5.08853	7.4213
	SM d41:3	0.724529	0.863376
	SM d44:2	0.235457	0.352706
	SM d44:3	0.3347	0.443678

[truncated: 11 more sheets: Figure 5c, Figure 6, Figure 7a, Figure 7b,c - Neg, Figure 7b,c - Pos, Supplementary Fig. 1, Supplementary Fig. 2, Supplementary Table 7, Supplementary Fig. 13-16 -Neg, Supplementary Fig. 13-16 - Pos, MRM]
